# Supplementary material for: Influence of extracellular oscillations on neural communication: a computational perspective
Source: Front Comput Neurosci. 2014 Feb 7;8:9. doi: 10.3389/fncom.2014.00009 (PMC3916728; doi:10.3389/fncom.2014.00009)
Supplement: Supplementary file 4 [file DataSheet1.ZIP]

Archive with 48 entries (47 files):
- influence_of_extracellular_oscillations/
- influence_of_extracellular_oscillations/add_extracellular.hoc
- influence_of_extracellular_oscillations/add_stim.hoc
- influence_of_extracellular_oscillations/cacumm.mod
- influence_of_extracellular_oscillations/cagk.mod
- influence_of_extracellular_oscillations/cal2.mod
- influence_of_extracellular_oscillations/can2.mod
- influence_of_extracellular_oscillations/cat.mod
- influence_of_extracellular_oscillations/cell_a.swc
- influence_of_extracellular_oscillations/cell_b.swc
- influence_of_extracellular_oscillations/cell_c.swc
- influence_of_extracellular_oscillations/cell_d.swc
- influence_of_extracellular_oscillations/cell_e.swc
- influence_of_extracellular_oscillations/cell_f.swc
- influence_of_extracellular_oscillations/cell_g.swc
- influence_of_extracellular_oscillations/cell_h.swc
- influence_of_extracellular_oscillations/cell_i.swc
- influence_of_extracellular_oscillations/cell_j.swc
- influence_of_extracellular_oscillations/cell_k.swc
- influence_of_extracellular_oscillations/cell_l.swc
- influence_of_extracellular_oscillations/cell_m.swc
- influence_of_extracellular_oscillations/cell_n.swc
- influence_of_extracellular_oscillations/cell_o.swc
- influence_of_extracellular_oscillations/cell_p.swc
- influence_of_extracellular_oscillations/cell_q.swc
- influence_of_extracellular_oscillations/cell_r.swc
- influence_of_extracellular_oscillations/cell_s.swc
- influence_of_extracellular_oscillations/cell_t.swc
- influence_of_extracellular_oscillations/cell_u.swc
- influence_of_extracellular_oscillations/cell_v.swc
- influence_of_extracellular_oscillations/cell_w.swc
- influence_of_extracellular_oscillations/cell_x.swc
- influence_of_extracellular_oscillations/distr.mod
- influence_of_extracellular_oscillations/extracell11.ses
- influence_of_extracellular_oscillations/filename.txt
- influence_of_extracellular_oscillations/h.mod
- influence_of_extracellular_oscillations/init_pyramidal.hoc
- influence_of_extracellular_oscillations/KahpM95.mod
- influence_of_extracellular_oscillations/kaprox.mod
- influence_of_extracellular_oscillations/kd.mod
- influence_of_extracellular_oscillations/kdrca1.mod
- influence_of_extracellular_oscillations/km.mod
- influence_of_extracellular_oscillations/na3n.mod
- influence_of_extracellular_oscillations/naxn.mod
- influence_of_extracellular_oscillations/output.txt
- influence_of_extracellular_oscillations/pyramidal_physiology_ca3b.hoc
- influence_of_extracellular_oscillations/readme.txt
- influence_of_extracellular_oscillations/read_swc.hoc
