# Supplementary material for: Influence of extracellular oscillations on neural communication: a computational perspective
Source: Front Comput Neurosci. 2014 Feb 7;8:9. doi: 10.3389/fncom.2014.00009 (PMC3916728; doi:10.3389/fncom.2014.00009)
Supplement: Supplementary file 4 [file DataSheet1.ZIP › influence_of_extracellular_oscillations/add_extracellular.hoc]

// This file creates basic sinusiodal time course for extracellular oscillations.
// Alternatively to sinusoidal oscillations, one can use datafile with extracellular amplitude (generated e.g. by Matlab and then load it
// into vector "signal".
objref datafile, lfp, m

obfunc compute_field() { local i localobj signal
	signal=new Vector(4*NUMPTS)
	signal.x[0]=0
	for (i=1; i<= 2*NUMPTS-1 ; i=i+1) {
		signal.x[i]=(ampl/2)*sin(2*PI*time_fr*tvec.x[i]+time_phase)*sin(2*PI*spac_fr*y_dim+spac_phase)
	}
	return signal
}

func distance3d () {
	return sqrt(($1-$4)^2+($2-$5)^2+($3-$6)^2)
}


 
