# Supplementary material for: Influence of extracellular oscillations on neural communication: a computational perspective
Source: Front Comput Neurosci. 2014 Feb 7;8:9. doi: 10.3389/fncom.2014.00009 (PMC3916728; doi:10.3389/fncom.2014.00009)
Supplement: Supplementary file 4 [file DataSheet1.ZIP › influence_of_extracellular_oscillations/add_stim.hoc]

proc add_stim() { localobj r, random_section, random_compartment, stim, posisson_process_temp, random_onset, to_stimulate, thisone, datafile, lfp, m, pvec, veclist, fr_vec
to_stimulate = new SectionList()

//add basal dendrites thiner than 35micros to the list for stimulations
forsec Cell[0].basal {
	 thisone=new SectionRef()
	 if (thisone.sec.diam < 0.35) {
		 to_stimulate.append(thisone)
	 }
 }

 //add apical dendrites thiner than 35micros to the list for stimulations
forsec Cell[0].apical {
	 thisone=new SectionRef()
	 if (thisone.sec.diam < 0.35) { 
		 to_stimulate.append(thisone)
	 }
 }

//finding number of elements
number_of_elements=0
forsec to_stimulate {
	number_of_elements=number_of_elements+1
}

//chose a set of random sections, compartment and time instants 
r = new Random(10)
r.uniform(0, number_of_elements-1)
random_section = new Vector(10000)
random_section.setrand(r)
r.uniform(0, 1)
random_compartment= new Vector(10000)
random_compartment.setrand(r)
r.uniform(0, 1) 
posisson_process_temp=new Vector(tstop/dt)
random_onset=new Vector(tstop*100) //has to be big enough so that all PSP times can fit in it
posisson_process_temp.setrand(r)
spiking_probability=0.1
number_of_spikes=0
for (i=0; i<tstop/dt-1; i=i+1) { 
	if(posisson_process_temp.x(i)<spiking_probability) {
		random_onset.x(number_of_spikes)=i*dt 
		number_of_spikes=number_of_spikes+1
	}
}

//use fixed spatial resolution or dlambda rule to define nseg
//space_resolution=10 // in micrometers
forall {
	//nseg=round(L/space_resolution)
	nseg = int((L/(0.1*lambda_f(100))+0.9)/2)*2 + 1
}

//setting properties of extracellular oscillations		
recv = new Vector()
recvext = new Vector()
rect = new Vector()
time_fr=10 / 1000 //in ms 
spac_fr=1 / 500 //in 1/um
time_phase=0
spac_phase=-3*PI/10
load_file("add_extracellular.hoc") //generate sinusoidal oscillations
ampl=2 //in mV 

// drive e_extracellular at each internal node of the model
// with a voltage described in pvec
forall insert extracellular 
veclist = new List()
forall {
	unit_distance=L/nseg
	for (nseg_counter=1; nseg_counter <= nseg ; nseg_counter=nseg_counter+1) {
		distance_total=0
		for (k=1; k<n3d()-1; k=k+1) {
			 if (distance_total+distance3d(x3d(k-1),y3d(k-1),z3d(k-1),x3d(k),y3d(k),z3d(k))<unit_distance*(nseg_counter)) {
				distance_total=distance_total+distance3d(x3d(k-1),y3d(k-1),z3d(k-1),x3d(k),y3d(k),z3d(k))
			}  else {
				koef=(unit_distance*(nseg_counter)-distance_total)/distance3d(x3d(k-1),y3d(k-1),z3d(k-1),x3d(k),y3d(k),z3d(k))
				x_dim=x3d(k-1)+koef*(abs(x3d(k-1)-x3d(k))) //in um
				y_dim=y3d(k-1)+koef*(abs(y3d(k-1)-y3d(k)))
				z_dim=z3d(k-1)+koef*(abs(z3d(k-1)-z3d(k)))
				break
			} 
		} 
		pvec= new Vector(4*NUMPTS)
		pvec = compute_field()
		x_extracell=(2*nseg_counter-1)/(2*nseg) //formula from the NEURON book
		pvec.play(&e_extracellular(x_extracell), tvec)
		veclist.append(pvec)
	}
}

//add number_of_spikes synapses on random spatial locations and active them at random time instants
for (i=0; i<=number_of_spikes-1; i=i+1) { 
	ii=0
	forsec to_stimulate {
		if (ii==round(random_section.x(i))) {
			syn[i] = new AlphaSynapse(random_compartment.x(i))
			syn[i].tau = 0.1
			syn[i].onset = random_onset.x(i)
			syn[i].gmax = 1
			syn[i].e = 1
		}
		ii=ii+1
	}
}

//save membrane potential and extracellular oscillations to a vector that will be later saved to output.txt file
recv.record(&Cell[0].soma[0].v(0.5),dt)
recvext.record(&Cell[0].soma[0].e_extracellular(0.5),dt)
rect.record(&t) 

load_file("extracell11.ses") //load the session file to desplay the voltage trace

//alternatively to PSP stimulation one can use current injection 
/*
access Cell[0].soma
stim = new IClamp(0.5)
stim.del = 0
stim.dur = 10100
stim.amp =0.35
*/

init()
run()
	
forall {
	for (x, 0) {
	pvec.play_remove()
	}
}	

//save data to a file
recv.printf(savdata, "% f ")
recvext.printf(savdata, "% f ")
rect.printf(savdata, "% f ")
}
