# Supplementary material for: Influence of extracellular oscillations on neural communication: a computational perspective
Source: Front Comput Neurosci. 2014 Feb 7;8:9. doi: 10.3389/fncom.2014.00009 (PMC3916728; doi:10.3389/fncom.2014.00009)
Supplement: Supplementary file 4 [file DataSheet1.ZIP › influence_of_extracellular_oscillations/cell_a.swc]

1 1 0 0 0 10 -1
2 1 0 10 0 10 1
3 1 0 -10 0 10 1
4 3 -7 -43 4 2.4 1
5 3 -6.5 -57 4 2.4 4
6 3 -6.697 -66.536 5.588 2.4 5
7 3 -7.295 -76.951 7.507 2.4 6
8 3 -5.234 -86.437 8.012 1.45 7
9 3 -0.664 -95.091 10.185 1.05 8
10 3 0.321 -98.606 15.857 1.05 9
11 3 1.334 -102.07 20.495 1.05 10
12 3 -0.942 -115.22 29.329 0.75 11
13 3 -1.329 -124.05 35.252 0.75 12
14 3 -3.502 -128.91 41.73 0.75 13
15 3 -3.155 -129.63 42.331 0.75 14
16 3 -2.795 -136.96 46.38 0.6 15
17 3 -6.021 -140.19 48.471 0.6 16
18 3 -6.677 -146.45 49.673 0.6 17
19 3 -8.408 -153.14 52.788 0.6 18
20 3 -12.801 -159.15 55.805 0.45 19
21 3 -18.926 -168.76 57.974 0.45 20
22 3 -21.363 -176.29 59.546 0.45 21
23 3 -17.334 -190.89 64.26 0.45 22
24 3 -12.956 -202.77 62.271 0.45 23
25 3 -7.457 -215.8 63.253 0.45 24
26 3 -5.619 -223.74 63.518 0.45 25
27 3 -6.523 -231.1 62.418 0.45 26
28 3 -7.792 -239.49 60.612 0.3 27
29 3 -14.025 -251.31 58.1 0.3 28
30 3 -16.524 -268.89 59.895 0.3 29
31 3 -17.78 -284.91 60.271 0.3 30
32 3 -13.797 -296.08 58.379 0.3 31
33 3 -11.064 -307.36 59.789 0.3 32
34 3 -9.194 -315.62 60.725 0.15 33
35 3 -7.576 -324.05 62.653 0.15 34
36 3 -7.898 -330.57 63.007 0.15 35
37 3 -9.048 -338.62 62.215 0.15 36
38 3 -8.058 -348.38 61.716 0.15 37
39 3 -8.624 -356.04 60.137 0.15 38
40 3 -8.31 -370.84 61.091 0.15 39
41 3 -8.842 -378.66 62.037 0.15 40
42 3 -8.402 -384.16 62.949 0.15 41
43 3 -10.971 -392.19 63.523 0.15 42
44 3 -14.556 -403.18 64.181 0.15 43
45 3 -14.133 -410.84 64.786 0.15 44
46 3 -12.011 -421.32 68.591 0.15 45
47 3 -9.583 -429.05 73.36 0.15 46
48 3 -5.911 -436.21 76.902 0.15 47
49 3 -5.46 -446.74 81.314 0.15 48
50 3 -5.549 -455.01 82.757 0.15 49
51 3 -2.397 -458.91 87.377 0.15 50
52 3 3.666 -466.29 95.204 0.15 51
53 3 5.326 -474.45 103.49 0.15 52
54 3 9.127 -483.94 108.53 0.15 53
55 3 13.15 -490.47 114.54 0.15 54
56 3 17.349 -496.19 118.4 0.15 55
57 3 20.366 -500.92 121.04 0.15 56
58 3 22.483 -504.94 121.83 0.15 57
59 3 24.537 -511.31 121.83 0.15 58
60 3 25.678 -517.03 119.78 0.15 59
61 3 26.061 -520.54 119.06 0.15 60
62 3 25.418 -527.43 120.81 0.15 61
63 3 26.42 -535.36 121.61 0.15 62
64 3 27.472 -538.29 122.34 0.15 63
65 3 29.1 -542.08 122.38 0.15 64
66 3 33.185 -548.45 121.26 0.15 65
67 3 35.508 -555.2 121.55 0.15 66
68 3 38.356 -562.92 119.9 0.15 67
69 3 39.966 -571.19 116.07 0.15 68
70 3 40.507 -576.32 112.86 0.15 69
71 3 42.042 -582.31 108.89 0.15 70
72 3 42.801 -587.21 108.04 0.15 71
73 3 45.008 -592.81 107.93 0.15 72
74 3 48.534 -603.25 108.21 0.15 73
75 3 25.221 -509.64 123.44 0.15 58
76 3 31.045 -513.23 120.84 0.15 75
77 3 34.385 -517.31 117.61 0.15 76
78 3 37.81 -522.49 117.63 0.15 77
79 3 41.918 -528.86 118.75 0.15 78
80 3 46.65 -536.41 118.53 0.15 79
81 3 48.425 -540.25 119.32 0.15 80
82 3 55.864 -546.68 119.3 0.15 81
83 3 58.183 -550.9 120.76 0.15 82
84 3 58.969 -558.13 125.91 0.15 83
85 3 60.828 -562.88 129.78 0.15 84
86 3 58.925 -573 135.81 0.15 85
87 3 52.559 -578.51 138.99 0.15 86
88 3 44.163 -583.99 138.32 0.15 87
89 3 38.693 -590.03 138.21 0.15 88
90 3 36.67 -596.79 140.16 0.15 89
91 3 34.954 -606.68 143.22 0.15 90
92 3 31.316 -614.99 147.62 0.15 91
93 3 30.124 -622.9 149.96 0.15 92
94 3 30.757 -629.15 150.85 0.15 93
95 3 32.477 -640.48 154.17 0.15 94
96 3 35.37 -654.49 159.88 0.15 95
97 3 35.33 -661.01 164.46 0.15 96
98 3 37.724 -668.24 168.26 0.15 97
99 3 38.588 -672.65 169.69 0.15 98
100 3 -11.301 -314.33 61.214 0.15 33
101 3 -13.017 -323.93 62.948 0.15 100
102 3 -13.632 -331.66 63.716 0.15 101
103 3 -14.78 -337.02 65.559 0.15 102
104 3 -16.497 -345.82 71.141 0.15 103
105 3 -17.408 -354.82 74.687 0.15 104
106 3 -13.812 -364.59 73.294 0.15 105
107 3 -12.582 -373.46 73.233 0.15 106
108 3 -7.808 -375.88 70.135 0.15 107
109 3 -4.538 -382.83 69.997 0.15 108
110 3 -3.183 -390.37 70.954 0.15 109
111 3 -2.098 -396.33 71.683 0.15 110
112 3 -2.053 -404.29 72.658 0.15 111
113 3 1.809 -413.05 71.302 0.15 112
114 3 6.013 -420.76 69.863 0.15 113
115 3 10.097 -427.64 67.122 0.15 114
116 3 10.553 -435.09 64.128 0.15 115
117 3 10.727 -441.58 61.661 0.15 116
118 3 10.734 -450.12 60.499 0.15 117
119 3 12.556 -460.28 57.393 0.15 118
120 3 12.317 -472.24 56.698 0.15 119
121 3 13.438 -482.69 55.187 0.15 120
122 3 13.838 -494.63 54.46 0.15 121
123 3 15.468 -503.57 55.416 0.15 122
124 3 13.939 -508.88 56.916 0.15 123
125 3 12.677 -513.75 58.896 0.15 124
126 3 10.921 -521.2 60.264 0.15 125
127 3 10.456 -525.39 60.958 0.15 126
128 3 10.402 -533.34 62.779 0.15 127
129 3 6.339 -539.91 63.564 0.15 128
130 3 2.617 -547.32 64.454 0.15 129
131 3 0.698 -555.6 64.906 0.15 130
132 3 4.61 -570.05 61.637 0.15 131
133 3 8.433 -582.39 60.837 0.15 132
134 3 10.66 -590.65 59.647 0.15 133
135 3 12.181 -595.75 58.843 0.15 134
136 3 17.464 -602.66 53.431 0.15 135
137 3 22.222 -610.57 53.012 0.15 136
138 3 29.766 -618.09 54.89 0.15 137
139 3 35.126 -627.53 58.115 0.15 138
140 3 40.594 -647.61 67.007 0.15 139
141 3 -8.403 -241.17 61.923 0.15 27
142 3 -11.691 -247.73 56.963 0.15 141
143 3 -16.744 -257.16 56.767 0.15 142
144 3 -17.077 -265.73 60.145 0.15 143
145 3 -15.948 -276.47 58.874 0.15 144
146 3 -15.783 -286.24 57.808 0.15 145
147 3 -19.511 -295.02 54.379 0.15 146
148 3 -22.606 -306.04 48.527 0.15 147
149 3 -24.656 -315.36 45.021 0.15 148
150 3 -26.57 -324.01 43.049 0.15 149
151 3 -26.538 -330.72 40.994 0.15 150
152 3 -27.963 -336.89 40.364 0.15 151
153 3 -30.327 -343.42 39.936 0.15 152
154 3 -34.684 -351.36 38.19 0.15 153
155 3 -40.756 -355.79 39.188 0.15 154
156 3 -48.762 -364.98 46.669 0.15 155
157 3 -51.176 -366.7 47.502 0.15 156
158 3 -55.276 -371.55 53.219 0.15 157
159 3 -62.715 -376.91 61.864 0.15 158
160 3 -70.726 -379.11 65.638 0.15 159
161 3 -74.963 -382.37 70.574 0.15 160
162 3 -80.729 -388.34 74.535 0.15 161
163 3 -89.078 -397.58 79.545 0.15 162
164 3 -92.644 -402.61 81.657 0.15 163
165 3 -91.877 -406.61 84.844 0.15 164
166 3 -95.865 -411.29 87.621 0.15 165
167 3 -99.373 -416.39 90.606 0.15 166
168 3 -101.2 -418.76 91.765 0.15 167
169 3 -103.99 -423.54 93.287 0.15 168
170 3 -105.55 -427.98 93.602 0.15 169
171 3 -106.6 -435.33 93.828 0.15 170
172 3 -108.73 -443.45 94.356 0.15 171
173 3 -111.95 -450.1 92.616 0.15 172
174 3 -111.67 -454.97 88.917 0.15 173
175 3 -110.1 -465.08 86.354 0.15 174
176 3 -26.423 -338.83 42.758 0.15 151
177 3 -28.902 -345.35 46.777 0.15 176
178 3 -30.589 -350.54 52.691 0.15 177
179 3 -34.788 -356.85 56.849 0.15 178
180 3 -40.371 -364.07 62.614 0.15 179
181 3 -45.043 -372.06 64.411 0.15 180
182 3 -49.49 -380.28 64.269 0.15 181
183 3 -53.702 -386.25 65.624 0.15 182
184 3 -56.241 -390.5 66.632 0.15 183
185 3 -61.617 -398.13 67.97 0.15 184
186 3 -57.529 -404.32 68.453 0.15 185
187 3 -54.608 -412.1 68.939 0.15 186
188 3 -50.549 -419.61 72.373 0.15 187
189 3 -45.411 -426.45 75.257 0.15 188
190 3 -43.243 -431.17 80.01 0.15 189
191 3 -42.772 -437.51 83.684 0.15 190
192 3 -42.063 -443.51 89.993 0.15 191
193 3 -44.491 -452.58 95.47 0.15 192
194 3 -42.911 -460.03 97.813 0.15 193
195 3 -41.333 -468.82 102.22 0.15 194
196 3 -39.992 -476.74 105.97 0.15 195
197 3 -37.992 -484.18 105.94 0.15 196
198 3 -34.037 -490.57 113.61 0.15 197
199 3 -31.067 -498.28 115 0.15 198
200 3 -27.213 -506.56 116.17 0.15 199
201 3 -22.331 -517.42 117.44 0.15 200
202 3 -22.185 -533.89 120.74 0.15 201
203 3 -22.816 -548.2 124.19 0.15 202
204 3 -18.643 -565.43 126.62 0.15 203
205 3 -23.851 -184.26 61.491 0.15 22
206 3 -28.187 -194.84 61.722 0.15 205
207 3 -31.47 -209.19 64.327 0.15 206
208 3 -36.034 -228.18 67.358 0.15 207
209 3 -40.83 -241.36 70.285 0.15 208
210 3 -41.217 -254.63 73.26 0.15 209
211 3 -44.501 -267.07 77.168 0.15 210
212 3 -44.409 -279.25 81.146 0.15 211
213 3 -45.8 -287.61 82.055 0.15 212
214 3 -46.992 -295.24 81.352 0.15 213
215 3 -48.421 -304.13 82.457 0.15 214
216 3 -48.9 -311.2 82.734 0.15 215
217 3 -9.935 -161.8 53.962 0.15 19
218 3 -8.944 -165.75 53.006 0.15 217
219 3 -8.72 -174.41 54.207 0.15 218
220 3 -9.698 -182.46 56.417 0.15 219
221 3 -10.3 -189.61 59.047 0.15 220
222 3 -13.816 -195.4 62.739 0.15 221
223 3 -19.514 -205.85 65.349 0.15 222
224 3 -19.823 -216.5 68.734 0.15 223
225 3 -21.819 -231.56 72.004 0.15 224
226 3 -23.521 -238.72 75.984 0.15 225
227 3 -25.875 -245.29 82.131 0.15 226
228 3 -27.813 -251.24 84.968 0.15 227
229 3 -6.108 -175.17 54.678 0.15 218
230 3 -2.706 -182.19 56.287 0.15 229
231 3 -0.108 -191.39 60.637 0.15 230
232 3 3.913 -196.86 63.585 0.15 231
233 3 8.853 -202.42 72.123 0.15 232
234 3 9.976 -218.76 78.457 0.15 233
235 3 7.693 -224.29 80.557 0.15 234
236 3 3.353 -237.24 87.747 0.15 235
237 3 3.832 -245.47 96.072 0.15 236
238 3 5.875 -257.29 103.06 0.15 237
239 3 5.134 -263.54 105.26 0.15 238
240 3 -16.054 -149.66 51.699 0.15 17
241 3 -19.451 -162.75 58.502 0.15 240
242 3 -25.585 -174.76 59.1 0.15 241
243 3 -30.431 -183.37 61.165 0.15 242
244 3 -23.542 -193.62 56.828 0.15 243
245 3 -16.292 -207.79 53.257 0.15 244
246 3 -10.259 -224.64 56.399 0.15 245
247 3 -8.309 -239.26 60.933 0.15 246
248 3 -7.347 -245.22 61.68 0.15 247
249 3 -3.935 -255.33 64.62 0.15 248
250 3 -0.242 -135.63 39.05 0.15 15
251 3 1.881 -144.63 37.357 0.15 250
252 3 4.45 -155.3 39.715 0.15 251
253 3 4.726 -165.05 36.939 0.15 252
254 3 2.531 -172.73 36.012 0.15 253
255 3 2.326 -177.23 36.681 0.15 254
256 3 0.518 -182.77 39.931 0.15 255
257 3 -0.904 -186.07 40.521 0.15 256
258 3 -2.567 -190.01 41.177 0.15 257
259 3 -4.32 -193.98 42.27 0.15 258
260 3 -7.215 -200.55 44.721 0.15 259
261 3 -9.976 -207.61 44.923 0.15 260
262 3 -11.776 -217.5 46.844 0.15 261
263 3 -13.091 -225.29 46.798 0.15 262
264 3 -14.129 -231.34 45.722 0.15 263
265 3 -14.606 -235.4 45.201 0.15 264
266 3 -15.681 -241 44.22 0.15 265
267 3 -16.076 -243.97 44.119 0.15 266
268 3 2.768 -181.04 32.212 0.15 254
269 3 2.774 -185.55 31.784 0.15 268
270 3 2.258 -192.97 32.245 0.15 269
271 3 3.57 -207.45 31.123 0.15 270
272 3 3.055 -218.12 31.739 0.15 271
273 3 3.681 -226.91 32.591 0.15 272
274 3 2.4 -233.44 36.231 0.15 273
275 3 1.104 -237.99 36.844 0.15 274
276 3 4.085 -242.6 39.11 0.15 275
277 3 6.042 -245.79 40.342 0.15 276
278 3 -4.105 -133.39 48.923 0.15 14
279 3 -9.115 -146.03 59.786 0.15 278
280 3 -12.194 -158.11 65.334 0.15 279
281 3 -18.548 -167.88 63.241 0.15 280
282 3 -24.094 -175.62 57.008 0.15 281
283 3 -26.757 -187.23 51.408 0.15 282
284 3 -29.124 -198.54 43.602 0.15 283
285 3 -34.241 -208.98 40.743 0.15 284
286 3 -36.371 -214.8 38.478 0.15 285
287 3 -38.03 -220.76 38.929 0.15 286
288 3 3.56 -106.12 25.092 1.35 11
289 3 5.746 -109.78 27.162 1.35 288
290 3 6.902 -112.55 28.969 1.35 289
291 3 5.228 -120.21 32.002 0.7 290
292 3 2.473 -132.09 37.261 0.7 291
293 3 -3.772 -142.83 41.365 0.6 292
294 3 -5.433 -146.07 40.858 0.6 293
295 3 -6.924 -155.54 40.26 0.6 294
296 3 -8.441 -159.69 41.99 0.6 295
297 3 -7.665 -177.73 42.924 0.6 296
298 3 -13.673 -183.83 45.93 0.6 297
299 3 -17.198 -186.53 47.267 0.6 298
300 3 -22.245 -191.59 48.975 0.3 299
301 3 -24.991 -198.68 50.699 0.3 300
302 3 -28.519 -212.42 53.37 0.3 301
303 3 -32.01 -224.41 54.966 0.3 302
304 3 -32.301 -243.02 51.763 0.3 303
305 3 -36.333 -255.17 48.385 0.3 304
306 3 -35.542 -268.43 43.075 0.3 305
307 3 -35.144 -274.56 42.234 0.3 306
308 3 -36.289 -282.49 45.817 0.3 307
309 3 -37.063 -290.63 49.063 0.2 308
310 3 -38.875 -300.98 51.225 0.2 309
311 3 -40.142 -314.71 51.578 0.2 310
312 3 -41.312 -325.2 52.595 0.2 311
313 3 -42.08 -336.11 53.546 0.2 312
314 3 -45.017 -342.94 59.944 0.2 313
315 3 -49.689 -354.06 67.518 0.15 314
316 3 -59.023 -363.1 75.732 0.15 315
317 3 -63.148 -372.38 78.07 0.15 316
318 3 -65.585 -380.9 78.992 0.15 317
319 3 -66.928 -390.63 79.846 0.15 318
320 3 -69.169 -399.94 80.65 0.15 319
321 3 -72.34 -407.68 81.084 0.15 320
322 3 -73.789 -414.86 82.686 0.15 321
323 3 -75.832 -422.43 85.091 0.15 322
324 3 -77.879 -429.78 88.26 0.15 323
325 3 -76.65 -439.58 92.732 0.15 324
326 3 -78.848 -448.46 94.624 0.15 325
327 3 -82.877 -461.38 96.609 0.15 326
328 3 -88.952 -475.68 97.537 0.15 327
329 3 -89.741 -488.39 96.843 0.15 328
330 3 -88.575 -498.66 92.578 0.15 329
331 3 -87.567 -508.4 88.025 0.15 330
332 3 -85.935 -519.54 87.275 0.15 331
333 3 -84.411 -527.64 87.578 0.15 332
334 3 -83.73 -537.09 89.28 0.15 333
335 3 -85.535 -544.32 91.695 0.15 334
336 3 -88.304 -550.98 95.078 0.15 335
337 3 -83.365 -558.09 100.67 0.15 336
338 3 -80.287 -563.65 104.96 0.15 337
339 3 -78.092 -571.09 109.33 0.15 338
340 3 -68.945 -580.16 111.22 0.15 339
341 3 -62.912 -586.76 117.42 0.15 340
342 3 -56.056 -597.47 124.13 0.15 341
343 3 -52.672 -606.77 128.66 0.15 342
344 3 -45.497 -347.83 61.783 0.15 314
345 3 -40.373 -355.56 60.172 0.15 344
346 3 -35.656 -360.7 61.852 0.15 345
347 3 -31.564 -367.1 63.655 0.15 346
348 3 -31.651 -375.42 69.815 0.15 347
349 3 -36.798 -380.91 70.781 0.15 348
350 3 -40.252 -386.72 73.876 0.15 349
351 3 -41.835 -391.64 76.481 0.15 350
352 3 -41.248 -398.04 78.641 0.15 351
353 3 -38.729 -403.93 81.126 0.15 352
354 3 -39.27 -412.53 83.244 0.15 353
355 3 -39.82 -417.27 84.368 0.15 354
356 3 -43.193 -420.31 84.758 0.15 355
357 3 -48.113 -422.21 85.573 0.15 356
358 3 -52.032 -424.81 86.183 0.15 357
359 3 -56.003 -430.15 87.322 0.15 358
360 3 -58.69 -434.69 88.487 0.15 359
361 3 -63.723 -442.41 90.79 0.15 360
362 3 -67.721 -447.93 93.261 0.15 361
363 3 -72.551 -452.73 98.276 0.15 362
364 3 -77.243 -455.63 101.41 0.15 363
365 3 -80.651 -464.66 104.5 0.15 364
366 3 -88.184 -471.63 107.95 0.15 365
367 3 -92.725 -478.69 107.97 0.15 366
368 3 -94.453 -489.88 112.73 0.15 367
369 3 -98.588 -497.38 114.69 0.15 368
370 3 -101.28 -502.55 116.84 0.15 369
371 3 -109.39 -509.98 120.75 0.15 370
372 3 -115.25 -518.04 124.46 0.15 371
373 3 -122.2 -517.65 130.09 0.15 372
374 3 -130.19 -527.76 144.81 0.15 373
375 3 -33.234 -278.98 43.494 0.15 307
376 3 -33.067 -286.16 47.809 0.15 375
377 3 -32.905 -291.45 50.162 0.15 376
378 3 -33.209 -298.57 52.744 0.15 377
379 3 -30.568 -310.91 57.82 0.15 378
380 3 -27.865 -319.45 60.686 0.15 379
381 3 -24.073 -327.66 62.409 0.15 380
382 3 -23.069 -336.17 63.17 0.15 381
383 3 -20.95 -343.58 62.756 0.15 382
384 3 -19.381 -348.78 61.927 0.15 383
385 3 -18.646 -356.47 58.1 0.15 384
386 3 -16.852 -364.27 58.394 0.15 385
387 3 -16.322 -370.73 64.169 0.15 386
388 3 -16.113 -371.88 68.791 0.15 387
389 3 -16.786 -375.37 76.166 0.15 388
390 3 -16.029 -381.03 80.511 0.15 389
391 3 -15.875 -387.77 82.812 0.15 390
392 3 -14.687 -397.26 84.945 0.15 391
393 3 -15.923 -405.19 85.253 0.15 392
394 3 -15.175 -412.2 84.653 0.15 393
395 3 -12.167 -419.5 81.476 0.15 394
396 3 -9.037 -426.38 80.308 0.15 395
397 3 -6.447 -434.23 82.35 0.15 396
398 3 -6.626 -441.87 85.191 0.15 397
399 3 -11.892 -451.89 88.26 0.15 398
400 3 -14.151 -458.1 89.774 0.15 399
401 3 -14.83 -463.73 92.444 0.15 400
402 3 -13.488 -470.5 93.215 0.15 401
403 3 -15.12 -479.78 96.891 0.15 402
404 3 -15.122 -490.56 104.96 0.15 403
405 3 -15.937 -500.88 110.18 0.15 404
406 3 -11.267 -510.06 109.72 0.15 405
407 3 -7.417 -518.39 109.17 0.15 406
408 3 -4.044 -527.01 109.92 0.15 407
409 3 -1.395 -534.08 112.47 0.15 408
410 3 -22.433 -189.66 47.496 0.15 299
411 3 -30.057 -193.22 49.348 0.15 410
412 3 -34.929 -198.36 52.522 0.15 411
413 3 -37.844 -201.93 52.412 0.15 412
414 3 -43.607 -214.2 51.518 0.15 413
415 3 -42.854 -221.22 61.695 0.15 414
416 3 -42.801 -225.83 68.309 0.15 415
417 3 -47.063 -232.11 70.282 0.15 416
418 3 -51.66 -237.2 72.212 0.15 417
419 3 -24.482 -193.45 51.545 0.15 410
420 3 -24.914 -198.53 53.043 0.15 419
421 3 -25.835 -210.44 55.164 0.15 420
422 3 -26.994 -219.83 57.174 0.15 421
423 3 -27.565 -229.76 61.129 0.15 422
424 3 -28.279 -235.12 63.416 0.15 423
425 3 -33.345 -244.24 61.555 0.15 424
426 3 -34.95 -251.53 60.866 0.15 425
427 3 -35.889 -256.69 60.757 0.15 426
428 3 -40.197 -261.46 59.546 0.15 427
429 3 -50.152 -267.96 58.079 0.15 428
430 3 -56.354 -276.09 52.616 0.15 429
431 3 -62.15 -289.34 52.749 0.15 430
432 3 -64.507 -297.11 53.489 0.15 431
433 3 -68.455 -304.11 56.119 0.15 432
434 3 -79.07 -310.6 59.14 0.15 433
435 3 -77.79 -319.16 54.619 0.15 434
436 3 -76.873 -332.23 51.545 0.15 435
437 3 -76.373 -336.6 49.761 0.15 436
438 3 -75.479 -343.03 47.664 0.15 437
439 3 -79.824 -352.13 40.35 0.15 438
440 3 -83.395 -358.58 36.659 0.15 439
441 3 -87.577 -363.75 32.07 0.15 440
442 3 -91.454 -368.88 28.08 0.15 441
443 3 -94.471 -372.1 24.207 0.15 442
444 3 -97.283 -377.07 20.724 0.15 443
445 3 -99.648 -382.56 18.594 0.15 444
446 3 -100.63 -390 14.498 0.15 445
447 3 -101.31 -396.63 10.884 0.15 446
448 3 -101.51 -407.38 6.287 0.15 447
449 3 -101.08 -415.36 4.131 0.15 448
450 3 -99.872 -422.59 -3.029 0.15 449
451 3 -100.51 -433.79 -9.749 0.15 450
452 3 -108.16 -443.36 -15.607 0.15 451
453 3 -120.13 -456.13 -21.76 0.15 452
454 3 -124.79 -461.9 -24.058 0.15 453
455 3 -126.43 -465.29 -25.593 0.15 454
456 3 -127.83 -469.68 -27.086 0.15 455
457 3 -129.54 -475.94 -30.611 0.15 456
458 3 -131.6 -484.11 -26.469 0.15 457
459 3 -135.78 -493.42 -27.453 0.15 458
460 3 -136.19 -505.3 -29.621 0.15 459
461 3 -136.45 -508.91 -30.564 0.15 460
462 3 -129.15 -476.27 -28.535 0.15 455
463 3 -130.57 -483.68 -29.128 0.15 462
464 3 -133.51 -496.31 -30.266 0.15 463
465 3 -137.15 -505.78 -30.865 0.15 464
466 3 -142.28 -515.96 -33.41 0.15 465
467 3 -146.74 -522.37 -36.855 0.15 466
468 3 -147.75 -529.46 -36.752 0.15 467
469 3 -145.72 -537.72 -36.971 0.15 468
470 3 -144.34 -547.57 -39.807 0.15 469
471 3 -143.32 -555.46 -38.788 0.15 470
472 3 -139.26 -567.81 -39.4 0.15 471
473 3 -138.44 -584.98 -38.061 0.15 472
474 3 -36.95 -261.71 64.248 0.15 427
475 3 -40.617 -268.34 66.21 0.15 474
476 3 -44.332 -272.65 67.905 0.15 475
477 3 -48.268 -277.47 71.97 0.15 476
478 3 -49.018 -283.01 75.123 0.15 477
479 3 -49.085 -287.26 76.904 0.15 478
480 3 -48.547 -293.28 78.155 0.15 479
481 3 -49.042 -298.25 79.494 0.15 480
482 3 -49.443 -303.47 79.809 0.15 481
483 3 -49.641 -308.73 81.128 0.15 482
484 3 -49.906 -314.28 83.093 0.15 483
485 3 -9.959 -164.89 44.007 0.15 296
486 3 -13.191 -172.79 46.751 0.15 485
487 3 -13.411 -179.01 47.973 0.15 486
488 3 -13.321 -186.74 48.847 0.15 487
489 3 -13.21 -189.47 48.877 0.15 488
490 3 -12.052 -193.53 48.068 0.15 489
491 3 -11.349 -200.39 48.266 0.15 490
492 3 -13.725 -208.56 50.357 0.15 491
493 3 -12.325 -213.69 51.194 0.15 492
494 3 -12.219 -216.87 52.136 0.15 493
495 3 -12.44 -222.09 53.103 0.15 494
496 3 -15.979 -227.31 55.835 0.15 495
497 3 -18.441 -232.43 58.872 0.15 496
498 3 -20.171 -236.51 59.932 0.15 497
499 3 -21.171 -238.8 61.254 0.15 498
500 3 -6.765 -151.29 39.859 0.15 294
501 3 -7.092 -155.89 38.906 0.15 500
502 3 -3.971 -160.02 40.216 0.15 501
503 3 -2.24 -163.64 41.772 0.15 502
504 3 -1.238 -169.47 47.793 0.15 503
505 3 0.261 -172.66 51.303 0.15 504
506 3 1.698 -176.87 54.836 0.15 505
507 3 3.142 -182.4 58.305 0.15 506
508 3 2.611 -188.91 57.89 0.15 507
509 3 2.595 -195.7 58.683 0.15 508
510 3 2.683 -202.7 59.647 0.15 509
511 3 3.186 -208.31 60.983 0.15 510
512 3 3.431 -213.72 63.458 0.15 511
513 3 3.091 -217.63 65.149 0.15 512
514 3 2.247 -222.87 67.574 0.15 513
515 3 3.649 -226.87 71.255 0.15 514
516 3 -8.008 -161.01 37.7 0.15 501
517 3 -9.476 -168.93 37.085 0.15 516
518 3 -11.476 -175.74 35.364 0.15 517
519 3 -10.325 -180.38 33.592 0.15 518
520 3 -9.152 -185 31.946 0.15 519
521 3 -9.216 -189.91 32.639 0.15 520
522 3 -9.696 -193.8 32.972 0.15 521
523 3 -10.249 -199.01 35.969 0.15 522
524 3 -4.735 -204.79 38.197 0.15 523
525 3 -3.805 -205.8 38.986 0.15 524
526 3 11.062 -120.4 29.448 0.15 290
527 3 17.422 -132.15 30.86 0.15 526
528 3 20.892 -140.69 34.813 0.15 527
529 3 23.658 -147.82 38.319 0.15 528
530 3 6.378 -113.28 28.785 0.15 289
531 3 6.193 -121.31 31.381 0.15 530
532 3 6.602 -125.22 32.972 0.15 531
533 3 -6.224 -88.934 10.247 1.8 7
534 3 -5.103 -95.362 15.009 1.8 533
535 3 -4.361 -98.777 15.198 1.1 534
536 3 -2.387 -101.69 13.436 1.1 535
537 3 0.775 -107.07 10.784 0.4 536
538 3 4.554 -111.59 8.37 0.3 537
539 3 8.769 -117.95 7.332 0.3 538
540 3 10.354 -125.42 7.956 0.15 539
541 3 9.555 -131.74 10.383 0.15 540
542 3 8.289 -133.56 12.526 0.15 541
543 3 6.279 -138.75 16.564 0.15 542
544 3 3.118 -147.34 22.787 0.15 543
545 3 2.301 -154.38 26.654 0.15 544
546 3 2.652 -158.77 30.538 0.15 545
547 3 4.712 -167.31 42.79 0.15 546
548 3 7.867 -178.34 46.232 0.15 547
549 3 9.997 -185.52 48.558 0.15 548
550 3 10.511 -191.04 54.175 0.15 549
551 3 12.297 -195.07 57.652 0.15 550
552 3 6.457 -138.86 17.168 0.15 542
553 3 4.614 -145.55 20.955 0.15 552
554 3 2.532 -154.55 22.329 0.15 553
555 3 2.064 -165.67 25.735 0.15 554
556 3 4.974 -177.41 27.44 0.15 555
557 3 6.973 -187.63 30.029 0.15 556
558 3 7.821 -198.12 29.348 0.15 557
559 3 5.133 -204.9 32.446 0.15 558
560 3 3.392 -214.98 36.388 0.15 559
561 3 7.94 -218.49 39.3 0.15 560
562 3 9.808 -224.46 45.395 0.15 561
563 3 13.443 -231.3 50.755 0.15 562
564 3 14.204 -238.64 54.364 0.15 563
565 3 17.002 -243.93 55.581 0.15 564
566 3 12.734 -125.31 6.198 0.15 539
567 3 14.269 -129.76 5.858 0.15 566
568 3 15.134 -136.17 4.012 0.15 567
569 3 14.673 -145.76 4.269 0.15 568
570 3 16.302 -150.68 2.487 0.15 569
571 3 19.787 -156.61 4.747 0.15 570
572 3 24.317 -163.14 6.643 0.15 571
573 3 22.787 -170.84 2.526 0.15 572
574 3 23.234 -173.52 -5.162 0.15 573
575 3 22.288 -181.8 -12.024 0.15 574
576 3 24.42 -191.07 -20.248 0.15 575
577 3 20.944 -195.4 -29.15 0.15 576
578 3 18.875 -202.52 -36.908 0.15 577
579 3 19.331 -207.5 -39.599 0.15 578
580 3 21.127 -211.32 -40.897 0.15 579
581 3 -3.677 -104.67 10.321 0.15 536
582 3 -5.237 -112.2 6.294 0.15 581
583 3 -5.255 -115.55 6.165 0.15 582
584 3 -3.156 -120.05 4.726 0.15 583
585 3 -1.813 -124.85 4.096 0.15 584
586 3 -2.901 -128.74 4.54 0.15 585
587 3 -4.665 -134 5.957 0.15 586
588 3 -7.476 -140.33 6.624 0.15 587
589 3 -6.598 -148.83 11.067 0.15 588
590 3 -4.634 -155.72 12.861 0.15 589
591 3 -5.165 -160.65 12.434 0.15 590
592 3 -5.52 -165.34 12.075 0.15 591
593 3 -5.085 -174.41 11.795 0.15 592
594 3 -4.783 -179.13 11.56 0.15 593
595 3 -4.496 -184.1 12.263 0.15 594
596 3 -3.592 -189.79 13.385 0.15 595
597 3 -4.332 -196.88 14.981 0.15 596
598 3 -3.555 -204.88 15.687 0.15 597
599 3 -5.44 -211.71 16.76 0.15 598
600 3 -5.689 -217.35 17.397 0.15 599
601 3 -5.503 -226.04 19.589 0.15 600
602 3 -1.3 -108.13 17.358 1 535
603 3 0.596 -115.9 18.88 0.55 602
604 3 1.118 -123.66 22.441 0.55 603
605 3 1.408 -126.77 23.772 0.55 604
606 3 2.021 -133.7 26.619 0.4 605
607 3 0.645 -144.78 33.061 0.4 606
608 3 1.266 -148.5 37.542 0.4 607
609 3 1.081 -152.18 42.552 0.4 608
610 3 -0.728 -156.72 46.983 0.4 609
611 3 -0.066 -159.51 48.001 0.4 610
612 3 2.9 -164.31 49.542 0.3 611
613 3 6.739 -171.26 47.486 0.25 612
614 3 8.548 -176.25 47.125 0.3 613
615 3 10.237 -185.69 43.839 0.3 614
616 3 8.073 -200.5 42.322 0.3 615
617 3 9.563 -215.43 45.342 0.3 616
618 3 9.669 -229.02 46.926 0.3 617
619 3 5.619 -233.15 46.758 0.3 618
620 3 -0.514 -245.66 46.954 0.15 619
621 3 -0.404 -260.92 43.139 0.15 620
622 3 -1.411 -272.46 41.534 0.25 621
623 3 -3.657 -284.16 42.844 0.25 622
624 3 -2.706 -294.51 33.642 0.25 623
625 3 6.27 -306.26 25.59 0.25 624
626 3 11.001 -320.41 16.834 0.25 625
627 3 10.086 -330.96 16.541 0.25 626
628 3 1.463 -337.84 15.17 0.25 627
629 3 -0.11 -341.58 15.077 0.25 628
630 3 -2.02 -348.6 12.023 0.25 629
631 3 -1.088 -360.24 10.664 0.15 630
632 3 2.151 -371.96 6.545 0.15 631
633 3 2.217 -379.33 5.626 0.15 632
634 3 -4.324 -391.06 3.92 0.15 633
635 3 -5.381 -396.96 2.756 0.15 634
636 3 -6.952 -405.93 2.18 0.15 635
637 3 -9.822 -417.22 6.271 0.15 636
638 3 -12.628 -427.3 12.223 0.15 637
639 3 -11.516 -434.26 11.109 0.15 638
640 3 -8.323 -440.65 8.235 0.15 639
641 3 -3.899 -447.62 5.391 0.15 640
642 3 0.02 -455.39 0.842 0.15 641
643 3 5.351 -461.9 -9.046 0.15 642
644 3 7.949 -466.38 -14.089 0.15 643
645 3 11.638 -474.18 -16.078 0.15 644
646 3 11.983 -475.14 -16.532 0.15 645
647 3 14.524 -484.2 -16.3 0.15 646
648 3 15.283 -493.24 -16.269 0.15 647
649 3 15.986 -507.77 -15.29 0.15 648
650 3 16.362 -518.05 -19.798 0.15 649
651 3 19.272 -529.28 -23.096 0.15 650
652 3 21.735 -538.23 -24.754 0.15 651
653 3 24.691 -544.76 -30.054 0.15 652
654 3 26.32 -551.25 -33.866 0.15 653
655 3 26.979 -556.29 -37.563 0.15 654
656 3 26.921 -561.58 -40.114 0.15 655
657 3 29.69 -563.33 -46.73 0.15 656
658 3 13.191 -480.11 -20.933 0.15 646
659 3 14.741 -490.57 -28.05 0.15 658
660 3 15.372 -494.93 -30.257 0.15 659
661 3 17.887 -501.91 -32.894 0.15 660
662 3 20.827 -510.42 -35.38 0.15 661
663 3 21.153 -518.35 -40.912 0.15 662
664 3 17.235 -525.53 -45.413 0.15 663
665 3 10.847 -531.85 -51.721 0.15 664
666 3 6.923 -535.88 -56.776 0.15 665
667 3 6.149 -540.55 -60.761 0.15 666
668 3 4.195 -545.27 -70.732 0.15 667
669 3 -11.371 -438.54 9.723 0.15 639
670 3 0.009 -444.26 4.904 0.15 669
671 3 5.009 -451.7 -3.384 0.15 670
672 3 7.01 -457.71 -6.573 0.15 671
673 3 6.3 -461.16 -8.535 0.15 672
674 3 2.3 -469.96 -11.956 0.15 673
675 3 0.8 -474.38 -13.834 0.15 674
676 3 -0.028 -482.83 -18.759 0.15 675
677 3 -2.788 -488.29 -24.361 0.15 676
678 3 -5.896 -496.95 -30.192 0.15 677
679 3 -7.801 -507.46 -33.826 0.15 678
680 3 -13.212 -516.25 -33.78 0.15 679
681 3 -14.286 -522.53 -34.237 0.15 680
682 3 -14.605 -525.4 -34.88 0.15 681
683 3 -17.132 -531.45 -36.374 0.15 682
684 3 -17.692 -533.21 -36.682 0.15 683
685 3 -16.439 -541.28 -38.619 0.15 684
686 3 -18.477 -549.32 -40.397 0.15 685
687 3 -19.115 -556.39 -41.072 0.15 686
688 3 -21.11 -564.89 -41.065 0.15 687
689 3 -23.552 -575.51 -40.378 0.15 688
690 3 -29.044 -582.59 -41.362 0.15 689
691 3 -34.651 -591.24 -40.902 0.15 690
692 3 -35.772 -595.56 -37.616 0.15 691
693 3 -38.975 -601.57 -36.244 0.15 692
694 3 -43.961 -607.05 -33.934 0.15 693
695 3 -48.532 -619.77 -29.107 0.15 694
696 3 2.409 -467.21 -12.469 0.15 673
697 3 0.368 -475.71 -12.518 0.15 696
698 3 1.252 -485.43 -12.217 0.15 697
699 3 6.568 -493.62 -8.345 0.15 698
700 3 11.095 -501.76 -5.918 0.15 699
701 3 21.776 -505.52 -5.852 0.15 700
702 3 28.839 -509.77 -4.812 0.15 701
703 3 34.592 -513.68 1.071 0.15 702
704 3 40.371 -515.71 6.636 0.15 703
705 3 42.687 -520.24 12.71 0.15 704
706 3 43.108 -523.76 15.571 0.15 705
707 3 -7.287 -354.63 8.235 0.15 630
708 3 -11.574 -360.79 5.073 0.15 707
709 3 -19.655 -367.82 1.645 0.15 708
710 3 -25.995 -372.98 -0.275 0.15 709
711 3 -28.382 -380.3 -3.88 0.15 710
712 3 2.789 -241.45 50.015 0.15 619
713 3 -1.755 -252.51 54.247 0.15 712
714 3 -6.029 -264.32 56.785 0.15 713
715 3 -7.672 -268.45 60.088 0.15 714
716 3 -8.573 -277.02 67.986 0.15 715
717 3 -6.553 -282.52 73.54 0.15 716
718 3 -5.839 -290.62 75.036 0.15 717
719 3 -3.466 -306.95 73.684 0.15 718
720 3 -0.709 -312.6 75.622 0.15 719
721 3 1.172 -317.44 77.491 0.15 720
722 3 8.834 -179.36 46.417 0.15 614
723 3 9.923 -186.74 41.382 0.15 722
724 3 5.78 -191.57 35.082 0.15 723
725 3 0.638 -196.32 31.436 0.15 724
726 3 -2.476 -200.81 30.278 0.15 725
727 3 -6.151 -205.45 31.4 0.15 726
728 3 -9.511 -211.04 32.117 0.15 727
729 3 -11.107 -214.32 35.138 0.15 728
730 3 -13.131 -217.02 37.86 0.15 729
731 3 -14.969 -220.41 40.615 0.15 730
732 3 -15.98 -224.22 41.929 0.15 731
733 3 -15.656 -227.94 43.614 0.15 732
734 3 -17.248 -233.05 46.175 0.15 733
735 3 -0.353 -165.18 50.063 0.15 611
736 3 -1.218 -174.66 53.326 0.15 735
737 3 -2.958 -184.25 54.575 0.15 736
738 3 -5.12 -193.88 56.24 0.15 737
739 3 -9.722 -200.57 57.51 0.15 738
740 3 -11.96 -204.42 58.339 0.15 739
741 3 -12.825 -215.22 57.464 0.15 740
742 3 -13.861 -221.79 58.024 0.15 741
743 3 -13.652 -226.75 57.846 0.15 742
744 3 -12.692 -231.8 56.799 0.15 743
745 3 -9.273 -235.04 55.759 0.15 744
746 3 -6.718 -239.18 54.843 0.15 745
747 3 -4.696 -242.97 55.084 0.15 746
748 3 2.151 -151.39 38.696 0.15 608
749 3 3.376 -156.6 40.374 0.15 748
750 3 2.293 -162.84 42.661 0.15 749
751 3 -0.517 -170.38 43.289 0.15 750
752 3 -2.366 -176.75 44.707 0.15 751
753 3 -6.383 -183.88 49.238 0.15 752
754 3 -8.654 -188.04 51.318 0.15 753
755 3 -10.996 -192.79 52.504 0.15 754
756 3 -13.542 -198.88 55.109 0.15 755
757 3 -9.677 -206.5 58.478 0.15 756
758 3 -5.892 -211.4 61.158 0.15 757
759 3 -3.584 -214.01 63.96 0.15 758
760 3 0.803 -220.39 71.634 0.15 759
761 3 3.141 -224.77 77.763 0.15 760
762 3 -0.704 -228.04 84.435 0.15 761
763 3 -2.729 -231.39 90.261 0.15 762
764 3 -3.194 -236.08 94.65 0.15 763
765 3 -1.998 -239.59 97.891 0.15 764
766 3 1.505 -132.3 25.047 0.15 605
767 3 2.765 -140.95 26.525 0.15 766
768 3 2.864 -146.97 24.733 0.15 767
769 3 3.914 -154.47 25.113 0.15 768
770 3 2.74 -162.14 27.35 0.15 769
771 3 0.824 -170.09 29.525 0.15 770
772 3 -1.452 -177.13 27.901 0.15 771
773 3 -5.375 -184.14 27.34 0.15 772
774 3 -4.648 -191.04 24.631 0.15 773
775 3 -4.383 -200.35 21.724 0.15 774
776 3 -4.628 -209.51 19.457 0.15 775
777 3 -5.244 -217.51 17.06 0.15 776
778 3 -4.699 -225.08 15.264 0.15 777
779 3 -1.355 -233.4 16.71 0.15 778
780 3 2.589 -239.18 18.513 0.15 779
781 3 9.381 -245.44 18.542 0.15 780
782 3 11.67 -248.92 21.255 0.15 781
783 3 11.275 -255 23.591 0.15 782
784 3 11.126 -260.7 25.579 0.15 783
785 3 14.049 -263.62 21.17 0.15 784
786 3 17.735 -270.32 16.586 0.15 785
787 3 1.415 -130.95 24.466 0.15 604
788 3 5.252 -137.15 29.183 0.15 787
789 3 7.86 -143.15 32.267 0.15 788
790 3 8.388 -150.07 31.683 0.15 789
791 3 12.001 -155.66 29.763 0.15 790
792 3 13.396 -158.23 29.085 0.15 791
793 3 19.177 -165.61 24.443 0.15 792
794 3 20.644 -174.79 17.669 0.15 793
795 3 21.849 -182.83 14.659 0.15 794
796 3 25.447 -190.2 17.983 0.15 795
797 3 29.229 -195.41 22.37 0.15 796
798 3 30.333 -199.01 26.912 0.15 797
799 3 28.736 -203.07 32.677 0.15 798
800 3 29.359 -214.91 37.963 0.15 799
801 3 28.89 -216.7 40.275 0.15 800
802 3 28.044 -223.85 43.487 0.15 801
803 3 28.967 -230.2 44.76 0.15 802
804 4 -3 12.5 -2 1.45 1
805 4 -5 19.5 -6.5 1.45 804
806 4 -4.222 21.829 -7.185 1.45 805
807 4 -2.859 25.077 -6.887 0.55 806
808 4 -0.124 29.615 -5.411 0.3 807
809 4 0.725 33.116 -6.539 0.3 808
810 4 1.229 37.576 -7.903 0.3 809
811 4 1.265 39.87 -8.389 0.3 810
812 4 2.988 43.934 -8.268 0.15 811
813 4 2.709 48.48 -9.494 0.15 812
814 4 3.179 53.003 -10.057 0.15 813
815 4 2.014 56.341 -10.05 0.15 814
816 4 1.522 60.367 -10.285 0.15 815
817 4 0.567 64.911 -11.112 0.15 816
818 4 1.359 69.668 -12.527 0.15 817
819 4 1.849 75.334 -12.911 0.15 818
820 4 1.357 77.704 -13.285 0.15 819
821 4 2.674 80.759 -12.859 0.15 820
822 4 2.987 86.36 -11.975 0.15 821
823 4 3.278 91.948 -12.943 0.15 822
824 4 4.195 96.912 -14.273 0.15 823
825 4 5.858 102.72 -15.95 0.15 824
826 4 8.118 108.9 -16.328 0.15 825
827 4 12.656 113.42 -14.747 0.15 826
828 4 19.738 122.69 -15.36 0.15 827
829 4 23.788 129.11 -17.125 0.15 828
830 4 28.054 136.31 -18.221 0.15 829
831 4 29.615 144.73 -18.712 0.15 830
832 4 32.92 152.38 -21.119 0.15 831
833 4 36.944 158.17 -23.288 0.15 832
834 4 41.501 165.08 -23.571 0.15 833
835 4 42.45 170.59 -23.677 0.15 834
836 4 4.646 84.071 -12.058 0.15 821
837 4 6.59 90.278 -13.035 0.15 836
838 4 8.457 94.268 -15.698 0.15 837
839 4 11.723 102.81 -20.357 0.15 838
840 4 14.816 111.03 -22.592 0.15 839
841 4 16.492 118.51 -29.648 0.15 840
842 4 16.729 122.6 -36.392 0.15 841
843 4 14.238 129.1 -44.605 0.15 842
844 4 14.445 134.72 -55.325 0.15 843
845 4 20.146 145.63 -59.322 0.15 844
846 4 24.436 153.22 -62.526 0.15 845
847 4 28.833 162.01 -68.657 0.15 846
848 4 32.804 167.55 -72.787 0.15 847
849 4 38.827 175.67 -77.556 0.15 848
850 4 43.488 181.69 -77.687 0.15 849
851 4 45.647 186.63 -76.475 0.15 850
852 4 0.964 42.136 -9.897 0.15 811
853 4 -0.483 47.911 -12.308 0.15 852
854 4 -3.864 53.281 -15.945 0.15 853
855 4 -4.533 57.431 -19.492 0.15 854
856 4 -3.633 61.49 -24.07 0.15 855
857 4 1.003 65.578 -27.078 0.15 856
858 4 3.899 69.064 -30.848 0.15 857
859 4 5.278 71.317 -32.178 0.15 858
860 4 7.105 76.831 -34.68 0.15 859
861 4 8.432 82.695 -37.344 0.15 860
862 4 10.494 86.327 -38.488 0.15 861
863 4 12.52 90.893 -39.509 0.15 862
864 4 12.134 94.718 -40.196 0.15 863
865 4 13.04 101.64 -37.739 0.15 864
866 4 14.18 109.66 -39.59 0.15 865
867 4 16.93 123.5 -40.857 0.15 866
868 4 13.964 134.78 -44.184 0.15 867
869 4 11.092 142.62 -46.324 0.15 868
870 4 9.861 150.61 -47.973 0.15 869
871 4 9.135 156.12 -49.577 0.15 870
872 4 8.439 166.44 -51.926 0.15 871
873 4 2.578 172 -56.562 0.15 872
874 4 -1.042 176.88 -59.657 0.15 873
875 4 -4.312 185.26 -60.371 0.15 874
876 4 2.34 34.182 -4.653 0.15 808
877 4 6.681 40.973 -1.605 0.15 876
878 4 11.055 50.865 1.313 0.15 877
879 4 15.315 59.078 5.66 0.15 878
880 4 22.353 63.044 7.313 0.15 879
881 4 30.906 71.317 9.16 0.15 880
882 4 40.083 79.922 8.473 0.15 881
883 4 44.266 82.658 8.989 0.15 882
884 4 50.493 88.54 10.687 0.15 883
885 4 57.782 98.681 15.485 0.15 884
886 4 65.882 114.2 17.444 0.15 885
887 4 70.548 122.63 18.224 0.15 886
888 4 76.241 129.6 20.033 0.15 887
889 4 80.07 135.68 22.57 0.15 888
890 4 84.969 141.11 22.441 0.15 889
891 4 85.52 154.72 21.275 0.15 890
892 4 91.034 155.74 18.665 0.15 891
893 4 96.783 158.08 12.946 0.15 892
894 4 99.362 159.83 11.272 0.15 893
895 4 103.29 162.72 9.635 0.15 894
896 4 106.6 165.58 8.083 0.15 895
897 4 48.495 86.938 9.537 0.15 883
898 4 52.797 97.707 9.37 0.15 897
899 4 59.764 105.49 14.435 0.15 898
900 4 67.623 104.95 23.826 0.15 899
901 4 73.121 105.76 28.477 0.15 900
902 4 77.253 108.2 30.965 0.15 901
903 4 81.488 113.2 33.681 0.15 902
904 4 85.446 120.62 36.448 0.15 903
905 4 89.501 127.37 38.065 0.15 904
906 4 95.356 129.61 37.098 0.15 905
907 4 100.42 131.35 39.42 0.15 906
908 4 108.33 136.06 44.038 0.15 907
909 4 112.52 143.56 49.994 0.15 908
910 4 121.18 144.78 53.463 0.15 909
911 4 127.71 146.01 55.879 0.15 910
912 4 140.69 156.86 62.962 0.15 911
913 4 -9.55 24.705 -9.986 0.45 806
914 4 -11.68 27.621 -12.323 0.45 913
915 4 -13.581 31.689 -15.337 0.25 914
916 4 -15.997 37.905 -15.528 0.25 915
917 4 -19.555 43.157 -15.563 0.15 916
918 4 -26.765 54.689 -15.425 0.15 917
919 4 -31.659 61.845 -16.009 0.15 918
920 4 -34.136 66.01 -16.16 0.15 919
921 4 -36.13 68.13 -15.993 0.15 920
922 4 -40.742 72.543 -15.491 0.15 921
923 4 -43.069 76.549 -15.296 0.15 922
924 4 -46.052 84.928 -17.564 0.15 923
925 4 -46.69 92.588 -18.639 0.15 924
926 4 -49.873 101.25 -18.474 0.15 925
927 4 -53.522 112.46 -16.637 0.15 926
928 4 -63.215 115.81 -8.132 0.15 927
929 4 -68.766 118.18 -5.166 0.15 928
930 4 -77.088 126.73 -2.349 0.15 929
931 4 -81.068 129.31 -2.439 0.15 930
932 4 -85.907 134.04 -5.3 0.15 931
933 4 -92.224 141.58 -7.859 0.15 932
934 4 -96.636 148.62 -10.24 0.15 933
935 4 -99.835 153.36 -10.535 0.15 934
936 4 -102.49 156.9 -11.13 0.15 935
937 4 -106.6 161.58 -11.87 0.15 936
938 4 -114.43 171.68 -10.928 0.15 937
939 4 -117.08 178.61 -12.419 0.15 938
940 4 -124.38 186.28 -11.971 0.15 939
941 4 -126.43 192.91 -11.434 0.15 940
942 4 -51.721 103.82 -23.002 0.15 926
943 4 -55.329 108.19 -27.815 0.15 942
944 4 -55.865 115.29 -27.272 0.15 943
945 4 -56.463 121.46 -26.245 0.15 944
946 4 -55.044 130.57 -23.054 0.15 945
947 4 -56.076 138.63 -20.764 0.15 946
948 4 -56.519 145.54 -20.072 0.15 947
949 4 -56.699 153.91 -20.528 0.15 948
950 4 -57.715 160.95 -21.172 0.15 949
951 4 -57.141 166.43 -19.077 0.15 950
952 4 -57.55 173.44 -14.52 0.15 951
953 4 -57.26 177.99 -12.539 0.15 952
954 4 -55.626 184.67 -11.557 0.15 953
955 4 -54.643 190.88 -10.239 0.15 954
956 4 -56.3 199.01 -7.293 0.15 955
957 4 -56.629 207.26 -4.461 0.15 956
958 4 -58.297 212.14 -3.791 0.15 957
959 4 -36.252 73.369 -17.127 0.15 921
960 4 -39.012 80.081 -18.482 0.15 959
961 4 -46.36 82.833 -19.78 0.15 960
962 4 -53.432 86.755 -18.421 0.15 961
963 4 -62.037 91.491 -18.611 0.15 962
964 4 -69.158 93.898 -17.29 0.15 963
965 4 -76.082 97.118 -17.729 0.15 964
966 4 -82.42 101.15 -26.277 0.15 965
967 4 -86.319 104.04 -34.979 0.15 966
968 4 -91.751 108.71 -40.969 0.15 967
969 4 -97.408 114.16 -48.081 0.15 968
970 4 -103.08 118.64 -54.025 0.15 969
971 4 -108.61 123.56 -57.94 0.15 970
972 4 -110.03 129.2 -57.559 0.15 971
973 4 -109.89 133.04 -59.148 0.15 972
974 4 -19.774 41.148 -17.455 0.15 916
975 4 -22.49 46.551 -18.652 0.15 974
976 4 -25.648 52.12 -20.998 0.15 975
977 4 -27.468 56.068 -25.164 0.15 976
978 4 -30.89 55.434 -29.303 0.15 977
979 4 -34.534 58.639 -32.459 0.15 978
980 4 -41.548 59.123 -33.208 0.15 979
981 4 -46.37 62.956 -31.773 0.15 980
982 4 -51.553 67.154 -31.675 0.15 981
983 4 -55.943 69.411 -33.049 0.15 982
984 4 -63.65 74.136 -34.993 0.15 983
985 4 -68.685 80.665 -36.5 0.15 984
986 4 -75.476 85.503 -39.189 0.15 985
987 4 -81.665 88.18 -41.54 0.15 986
988 4 -85.076 91.33 -44.995 0.15 987
989 4 -86.073 94.882 -50.228 0.15 988
990 4 -89.193 99.704 -55.179 0.15 989
991 4 -91.722 104.08 -59.052 0.15 990
992 4 -97.457 109.92 -65.998 0.15 991
993 4 -100.33 118.2 -68.943 0.15 992
994 4 -102.6 126.27 -73.215 0.15 993
995 4 -105.57 133.62 -73.951 0.15 994
996 4 -111.1 143.29 -75.154 0.15 995
997 4 -114.82 150.12 -77.099 0.15 996
998 4 -118.99 156.16 -77.93 0.15 997
999 4 -59.743 72.492 -34.937 0.15 983
1000 4 -61.419 81.649 -40.021 0.15 999
1001 4 -65.171 95.31 -45.983 0.15 1000
1002 4 -69.446 98.089 -45.949 0.15 1001
1003 4 -76.371 106.08 -45.142 0.15 1002
1004 4 -79.7 114.72 -47.014 0.15 1003
1005 4 -87.165 117.19 -48.943 0.15 1004
1006 4 -96.099 121.44 -51.826 0.15 1005
1007 4 -102.58 129.92 -49.21 0.15 1006
1008 4 -114.27 140.43 -52.265 0.15 1007
1009 4 -127.15 151.34 -54.116 0.15 1008
1010 4 -134.61 157.11 -55.929 0.15 1009
1011 4 -137 159.29 -57.678 0.15 1010
1012 4 -140.02 164.68 -61.425 0.15 1011
1013 4 -38.089 54.289 -31.203 0.15 978
1014 4 -43.042 57.056 -30.643 0.15 1013
1015 4 -50.193 62.593 -33.031 0.15 1014
1016 4 -53.91 66.467 -35.014 0.15 1015
1017 4 -57.64 73.112 -37.644 0.15 1016
1018 4 -64.412 77.934 -38.823 0.15 1017
1019 4 -68.536 83.264 -41.29 0.15 1018
1020 4 -72.397 89.038 -42.614 0.15 1019
1021 4 -78.79 92.893 -48.228 0.15 1020
1022 4 -86.012 98.814 -55.731 0.15 1021
1023 4 -92.001 105.5 -63.597 0.15 1022
1024 4 -95.25 111.43 -67.636 0.15 1023
1025 4 -98.451 116.48 -73.253 0.15 1024
1026 4 -104.62 123.69 -81.199 0.15 1025
1027 4 -109.22 128.32 -89.003 0.15 1026
1028 4 -113.8 133.04 -100.81 0.15 1027
1029 4 -119.53 142.72 -112.25 0.15 1028
1030 4 -123.83 149.89 -125.39 0.15 1029
1031 4 -126.8 154.77 -132.66 0.15 1030
1032 4 -132.47 158.99 -139.22 0.15 1031
1033 4 -149.59 162.82 -142.61 0.15 1032
1034 4 -154.44 164.7 -145.33 0.15 1033
1035 4 -74.236 88.646 -44.936 0.15 1019
1036 4 -81.016 95.036 -49.779 0.15 1035
1037 4 -84.732 101.9 -50.563 0.15 1036
1038 4 -85.151 107.56 -50.509 0.15 1037
1039 4 -89.082 109.39 -57.12 0.15 1038
1040 4 -93.216 111.92 -63.504 0.15 1039
1041 4 -96.717 113.88 -65.988 0.15 1040
1042 4 -101.93 116.52 -70.499 0.15 1041
1043 4 -103.07 118.97 -77.222 0.15 1042
1044 4 -105.75 122.66 -80.005 0.15 1043
1045 4 -109.47 128.53 -83.986 0.15 1044
1046 4 -116.39 133.26 -88.814 0.15 1045
1047 4 -122.85 137.06 -92.722 0.15 1046
1048 4 -57.832 69.302 -36.619 0.15 1016
1049 4 -65.41 75.131 -37.982 0.15 1048
1050 4 -68.184 84.744 -34.091 0.15 1049
1051 4 -71.629 95.812 -26.162 0.15 1050
1052 4 -73.512 104.25 -20.633 0.15 1051
1053 4 -75.892 111.97 -18.013 0.15 1052
1054 4 -78.715 118.61 -17.509 0.15 1053
1055 4 -84.969 128.42 -16.679 0.15 1054
1056 4 -93.111 144.58 -16.76 0.15 1055
1057 4 -98.207 152.28 -18.147 0.15 1056
1058 4 -99.907 158.52 -18.652 0.15 1057
1059 4 -103.66 161.85 -15.638 0.15 1058
1060 4 -108.03 165.77 -12.893 0.15 1059
1061 4 -16.396 32.346 -15.884 0.15 914
1062 4 -21.763 35.311 -16.959 0.15 1061
1063 4 -26.494 38.828 -17.827 0.15 1062
1064 4 -29.691 42.308 -17.415 0.15 1063
1065 4 -32.631 44.632 -19.206 0.15 1064
1066 4 -36.965 47.918 -21.185 0.15 1065
1067 4 -42.871 49.045 -20.411 0.15 1066
1068 4 -48.323 51.737 -20.936 0.15 1067
1069 4 -51.739 54.432 -21.502 0.15 1068
1070 4 -55.011 59.225 -20.594 0.15 1069
1071 4 -58.562 63.687 -22.458 0.15 1070
1072 4 -60.897 66.179 -23.038 0.15 1071
1073 4 -66.092 66.746 -18.327 0.15 1072
1074 4 -73.653 73.901 -12.484 0.15 1073
1075 4 -82.245 82.069 -8.396 0.15 1074
1076 4 -86.741 86.607 -7.73 0.15 1075
1077 4 -89.658 89.466 -7.461 0.15 1076
1078 4 -93.327 95.129 -9.902 0.15 1077
1079 4 -97.623 101.46 -10.053 0.15 1078
1080 4 -100.56 104.79 -10.773 0.15 1079
1081 4 -103.96 108.97 -10.832 0.15 1080
1082 4 -1.5 16.5 4 0.6 1
1083 4 -2.5 24 5.5 0.6 1082
1084 4 -1.249 32.947 6.296 0.3 1083
1085 4 -0.098 38.729 6.336 0.3 1084
1086 4 2.053 45.399 6.69 0.3 1085
1087 4 1.844 52.429 8.115 0.3 1086
1088 4 3.241 60.08 10.3 0.15 1087
1089 4 4.636 63.533 13.016 0.15 1088
1090 4 7.431 66.629 15.487 0.15 1089
1091 4 9.445 70.335 16.328 0.15 1090
1092 4 11.671 77.471 16.939 0.15 1091
1093 4 12.032 81.914 15.243 0.15 1092
1094 4 12.339 86.572 14.403 0.15 1093
1095 4 11.76 89.793 11.945 0.15 1094
1096 4 12.384 95.446 9.847 0.15 1095
1097 4 11.958 101.15 10.13 0.15 1096
1098 4 12.478 104.3 8.001 0.15 1097
1099 4 13.021 109.15 5.722 0.15 1098
1100 4 12.967 113.9 4.768 0.15 1099
1101 4 13.425 116.79 3.555 0.15 1100
1102 4 13.947 121.14 2.437 0.15 1101
1103 4 14.182 125.72 1.959 0.15 1102
1104 4 14.3 129.24 1.377 0.15 1103
1105 4 15.032 132.23 1.235 0.15 1104
1106 4 15.402 137.84 2.34 0.15 1105
1107 4 17.85 142.45 1.848 0.15 1106
1108 4 19.775 146.93 0.629 0.15 1107
1109 4 20.793 150.35 -0.236 0.15 1108
1110 4 21.521 155.51 -0.492 0.15 1109
1111 4 20.239 160.81 -3.089 0.15 1110
1112 4 18.448 165.44 -4.994 0.15 1111
1113 4 15.608 170.68 -6.007 0.15 1112
1114 4 13.957 173.71 -7.157 0.15 1113
1115 4 13.433 176.65 -6.399 0.15 1114
1116 4 14.064 180.06 -5.891 0.15 1115
1117 4 13.881 185.89 -3.16 0.15 1116
1118 4 14.207 189.24 -2.08 0.15 1117
1119 4 14.528 191.67 0.658 0.15 1118
1120 4 14.691 195.82 2.586 0.15 1119
1121 4 13.429 202.17 3.205 0.15 1120
1122 4 13.155 205.81 2.843 0.15 1121
1123 4 19.368 210.12 1.311 0.15 1122
1124 4 24.062 213.3 -2.129 0.15 1123
1125 4 24.944 217.49 -5.123 0.15 1124
1126 4 26.602 222.66 -6.529 0.15 1125
1127 4 28.093 228.71 -6.473 0.15 1126
1128 4 14.63 194.47 2.362 0.15 1119
1129 4 13.769 199 4.638 0.15 1128
1130 4 13.018 204.4 5.883 0.15 1129
1131 4 12.298 209 8.298 0.15 1130
1132 4 12.236 214.19 7.156 0.15 1131
1133 4 12.256 217.14 7.338 0.15 1132
1134 4 12.053 223.26 7.127 0.15 1133
1135 4 15.347 226.88 7.061 0.15 1134
1136 4 18.549 230.81 8.412 0.15 1135
1137 4 19.648 233.46 8.635 0.15 1136
1138 4 20.001 237.16 8.201 0.15 1137
1139 4 5.82 68.151 14.143 0.15 1089
1140 4 6.222 73.016 15.701 0.15 1139
1141 4 6.538 80.75 17.306 0.15 1140
1142 4 3.905 85.777 17.096 0.15 1141
1143 4 2.536 90.872 17.744 0.15 1142
1144 4 2.94 94.336 16.978 0.15 1143
1145 4 4.847 98.434 16.714 0.15 1144
1146 4 7.529 103.36 19.996 0.15 1145
1147 4 9.911 108.48 23.256 0.15 1146
1148 4 13.833 114.32 23.984 0.15 1147
1149 4 15.75 119.48 24.963 0.15 1148
1150 4 17.453 124.44 26.894 0.15 1149
1151 4 21.03 124.96 28.192 0.15 1150
1152 4 28.807 127.77 29.563 0.15 1151
1153 4 32.233 130.6 30.882 0.15 1152
1154 4 35.55 133.93 34.147 0.15 1153
1155 4 39.173 137.84 37.553 0.15 1154
1156 4 40.938 140.61 39.127 0.15 1155
1157 4 40.354 147.06 41.826 0.15 1156
1158 4 43.531 151.69 46.233 0.15 1157
1159 4 43.949 154.44 47.574 0.15 1158
1160 4 44.552 163.35 50.316 0.15 1159
1161 4 41.817 171.67 52.179 0.15 1160
1162 4 36.438 178.62 52.197 0.15 1161
1163 4 34.877 184.76 52.793 0.15 1162
1164 4 32.601 191.46 56.695 0.15 1163
1165 4 0.4 44.847 10.052 0.15 1085
1166 4 -3.53 50.31 13.789 0.15 1165
1167 4 -5.687 56.362 17.723 0.15 1166
1168 4 -6.43 61.569 20.976 0.15 1167
1169 4 -5.155 66.74 27.212 0.15 1168
1170 4 -4.623 72.583 31.884 0.15 1169
1171 4 -3.647 78.994 33.601 0.15 1170
1172 4 -4.338 84.14 35.112 0.15 1171
1173 4 -4.498 88.181 38.562 0.15 1172
1174 4 -4.815 94.227 39.92 0.15 1173
1175 4 -4.49 100.38 41.721 0.15 1174
1176 4 -3.23 102.57 42.664 0.15 1175
1177 4 -3.047 108.41 42.347 0.15 1176
1178 4 -3.333 113.8 42.014 0.15 1177
1179 4 -3.932 118.08 40.569 0.15 1178
1180 4 -3.092 122.5 39.859 0.15 1179
1181 4 -4.12 127.3 37.536 0.15 1180
1182 4 -5.085 132.24 36.265 0.15 1181
1183 4 -5.803 135.46 35.913 0.15 1182
1184 4 -6.281 141.12 34.167 0.15 1183
1185 4 -5.157 147.83 36.214 0.15 1184
1186 4 -7.212 153 37.797 0.15 1185
1187 4 -9.796 158.25 41.402 0.15 1186
1188 4 -11.039 162.97 43.688 0.15 1187
1189 4 -7.554 166.25 47.667 0.15 1188
1190 4 -3.85 170.22 52.36 0.15 1189
1191 4 -0.88 176.37 56.317 0.15 1190
1192 4 1.328 179.99 58.762 0.15 1191
1193 4 5.731 184.23 60.529 0.15 1192
1194 4 8.303 188.18 61.872 0.15 1193
1195 4 9.444 193.44 63.806 0.15 1194
1196 4 9.772 199.87 66.952 0.15 1195
1197 4 11.791 206.35 67.313 0.15 1196
1198 4 14.917 212.05 68.336 0.15 1197
1199 4 15.501 216.45 70 0.15 1198
1200 4 13.327 225.67 69.149 0.15 1199
1201 4 1.5 17.5 1.5 0.9 1
1202 4 3.5 23.5 1.5 0.9 1201
1203 4 6.167 27.304 6.073 0.55 1202
1204 4 6.477 30.557 12.038 0.5 1203
1205 4 6.534 31.77 15.164 0.5 1204
1206 4 7.461 35.165 16.931 0.45 1205
1207 4 7.298 41.521 17.967 0.3 1206
1208 4 6.525 44.896 18.683 0.3 1207
1209 4 4.402 50.117 21.637 0.3 1208
1210 4 5.385 56.03 22.204 0.3 1209
1211 4 5.373 61.605 20.287 0.15 1210
1212 4 4.698 65.285 20.254 0.15 1211
1213 4 4.608 70.365 17.87 0.15 1212
1214 4 4.29 73.948 16.522 0.15 1213
1215 4 4.561 78.548 17.53 0.15 1214
1216 4 5.616 82.175 19.256 0.15 1215
1217 4 6.162 86.227 20.849 0.15 1216
1218 4 6.673 87.772 21.44 0.15 1217
1219 4 6.239 90.98 23.028 0.15 1218
1220 4 5.581 93.997 25.419 0.15 1219
1221 4 5.281 96.817 27.531 0.15 1220
1222 4 5.051 98.825 28.487 0.15 1221
1223 4 4.918 101.04 29.525 0.15 1222
1224 4 4.818 103.36 30.292 0.15 1223
1225 4 5.016 105.15 30.798 0.15 1224
1226 4 4.278 107.75 31.902 0.15 1225
1227 4 3.508 110.52 32.766 0.15 1226
1228 4 3.206 113.29 33.602 0.15 1227
1229 4 2.601 116.92 34.922 0.15 1228
1230 4 1.962 123.52 37.039 0.15 1229
1231 4 0.462 126.93 39.199 0.15 1230
1232 4 -0.404 131.01 41.389 0.15 1231
1233 4 5.196 132.57 43.727 0.15 1232
1234 4 8.708 135.15 45.606 0.15 1233
1235 4 12.474 137.88 43.038 0.15 1234
1236 4 13.799 142.52 42.575 0.15 1235
1237 4 14.917 145.98 42.57 0.15 1236
1238 4 15.195 150 42.726 0.15 1237
1239 4 16.926 152.54 42.43 0.15 1238
1240 4 20.502 155.55 38.875 0.15 1239
1241 4 22.223 160.92 35.978 0.15 1240
1242 4 24.265 164.15 34.347 0.15 1241
1243 4 24.996 169.02 34.361 0.15 1242
1244 4 5.054 73.243 17.726 0.15 1213
1245 4 5.513 78.435 16.688 0.15 1244
1246 4 5.988 81.786 16.479 0.15 1245
1247 4 8.435 87.452 16.879 0.15 1246
1248 4 11.588 91.312 16.472 0.15 1247
1249 4 13.044 94.506 16.056 0.15 1248
1250 4 13.629 98.971 13.511 0.15 1249
1251 4 14.666 99.635 12.655 0.15 1250
1252 4 17.455 103.81 11.755 0.15 1251
1253 4 19.656 109.04 12.669 0.15 1252
1254 4 21.971 115.14 14.83 0.15 1253
1255 4 25.032 122.89 16.473 0.15 1254
1256 4 26.441 128.48 16.328 0.15 1255
1257 4 26.557 134.9 16.608 0.15 1256
1258 4 28.284 141.04 18.218 0.15 1257
1259 4 29.634 146.79 17.487 0.15 1258
1260 4 30.612 152.29 16.916 0.15 1259
1261 4 31.529 159.2 16.495 0.15 1260
1262 4 35.458 164.75 16.578 0.15 1261
1263 4 39.54 170.25 15.97 0.15 1262
1264 4 41.959 174.54 14.989 0.15 1263
1265 4 44.905 180.89 16.8 0.15 1264
1266 4 47.052 186.73 18.122 0.15 1265
1267 4 48.686 193.16 21.479 0.15 1266
1268 4 48.041 198.61 25.493 0.15 1267
1269 4 49.445 203.12 29.259 0.15 1268
1270 4 53.601 204.87 29.687 0.15 1269
1271 4 57.176 205.99 30.142 0.15 1270
1272 4 60.875 209.25 31.933 0.15 1271
1273 4 6.652 47.833 19.609 0.15 1208
1274 4 7.99 53.361 22.088 0.15 1273
1275 4 9.224 57.548 23.483 0.15 1274
1276 4 10.778 63.858 25.487 0.15 1275
1277 4 11.949 68.227 27.369 0.15 1276
1278 4 12.257 71.906 29.519 0.15 1277
1279 4 12.858 76.784 30.44 0.15 1278
1280 4 12.775 80.96 31.181 0.15 1279
1281 4 13.514 83.032 32.47 0.15 1280
1282 4 14.198 87.026 36.017 0.15 1281
1283 4 14.92 89.188 39.227 0.15 1282
1284 4 15.273 92.163 42.585 0.15 1283
1285 4 14.63 98.198 43.228 0.15 1284
1286 4 14.413 104.76 43.669 0.15 1285
1287 4 14.501 106.31 43.102 0.15 1286
1288 4 14.306 111.67 42.351 0.15 1287
1289 4 12.707 116.3 40.288 0.15 1288
1290 4 12.135 120.57 39.931 0.15 1289
1291 4 11.672 122.79 39.576 0.15 1290
1292 4 11.257 127.16 40.565 0.15 1291
1293 4 10.244 130 41.753 0.15 1292
1294 4 9.409 134.46 43.972 0.15 1293
1295 4 8.464 138.48 47.902 0.15 1294
1296 4 8.437 141.83 49.555 0.15 1295
1297 4 7.945 147.26 52.12 0.15 1296
1298 4 9.732 151.11 57.314 0.15 1297
1299 4 10.002 153.94 60.543 0.15 1298
1300 4 9.846 157.69 63.442 0.15 1299
1301 4 9.938 159.61 64.002 0.15 1300
1302 4 9.301 164.5 63.075 0.15 1301
1303 4 9.829 169.12 62.238 0.15 1302
1304 4 11.36 173.16 62.02 0.15 1303
1305 4 12.395 178.06 61.556 0.15 1304
1306 4 13.052 180.16 62.18 0.15 1305
1307 4 16.07 183.44 63.135 0.15 1306
1308 4 18.168 186.05 63.016 0.15 1307
1309 4 22.1 190.47 62.308 0.15 1308
1310 4 23.602 194.79 62.857 0.15 1309
1311 4 16.373 185.57 64.752 0.15 1307
1312 4 17.591 189.21 67.494 0.15 1311
1313 4 13.251 125.15 40.227 0.15 1290
1314 4 14.881 129.84 40.973 0.15 1313
1315 4 16.405 133.45 42.74 0.15 1314
1316 4 18.362 138.59 45.191 0.15 1315
1317 4 19.127 143.55 48.557 0.15 1316
1318 4 20.172 148.36 51.21 0.15 1317
1319 4 18.522 153.75 54.596 0.15 1318
1320 4 16.47 157.76 56.151 0.15 1319
1321 4 14.743 159.93 57.686 0.15 1320
1322 4 13.249 164.6 59.223 0.15 1321
1323 4 12.363 167.15 62.342 0.15 1322
1324 4 12.435 170.02 63.756 0.15 1323
1325 4 18.007 112.84 42.482 0.15 1287
1326 4 21.086 116.21 42.869 0.15 1325
1327 4 22.887 118.51 41.559 0.15 1326
1328 4 24.606 123.39 40.879 0.15 1327
1329 4 27.472 129 39.982 0.15 1328
1330 4 30.744 134.1 40.506 0.15 1329
1331 4 31.438 139.13 39.826 0.15 1330
1332 4 32.34 145.54 40.476 0.15 1331
1333 4 34.149 150.7 42.777 0.15 1332
1334 4 38.198 155.68 46.25 0.15 1333
1335 4 39.394 162.55 48.393 0.15 1334
1336 4 36.238 168.06 51.271 0.15 1335
1337 4 34.039 172.3 53.994 0.15 1336
1338 4 31.751 176.82 57.083 0.15 1337
1339 4 30.107 178.9 60.28 0.15 1338
1340 4 29.647 182.45 64.116 0.15 1339
1341 4 29.279 187.28 68.752 0.15 1340
1342 4 4.846 33.995 17.021 0.15 1205
1343 4 2.698 37.738 18.718 0.15 1342
1344 4 0.188 40.329 19.712 0.15 1343
1345 4 -1.527 42.702 20.673 0.15 1344
1346 4 -3.501 44.047 21.917 0.15 1345
1347 4 -5.74 46.376 23.438 0.15 1346
1348 4 -7.601 47.957 25.447 0.15 1347
1349 4 -10.757 48.976 27.25 0.15 1348
1350 4 -13.708 51.553 29.407 0.15 1349
1351 4 -16.576 54.676 31.533 0.15 1350
1352 4 -18.705 57.129 34.023 0.15 1351
1353 4 -19.535 59.009 36.32 0.15 1352
1354 4 -22.657 65.556 38.229 0.15 1353
1355 4 -24.899 67.945 42.618 0.15 1354
1356 4 -26.633 70.715 45.324 0.15 1355
1357 4 -26.634 74.991 47.962 0.15 1356
1358 4 -26.873 77.984 49.458 0.15 1357
1359 4 -27.265 80.427 51.078 0.15 1358
1360 4 -26.948 83.632 53.171 0.15 1359
1361 4 -27.102 86.464 54.656 0.15 1360
1362 4 -27.999 89.578 56.069 0.15 1361
1363 4 -29 93.369 58.101 0.15 1362
1364 4 -29.1 96.152 60.498 0.15 1363
1365 4 -28.925 100.14 62.101 0.15 1364
1366 4 -29.42 103.04 63.358 0.15 1365
1367 4 -28.974 106.31 64.167 0.15 1366
1368 4 -27.917 110.39 66.09 0.15 1367
1369 4 -25.941 113.09 65.529 0.15 1368
1370 4 -24.674 115.97 65.855 0.15 1369
1371 4 -23.959 119.03 67.69 0.15 1370
1372 4 -25.378 123.06 68.178 0.15 1371
1373 4 -26.925 125.91 70.169 0.15 1372
1374 4 -28.327 128.82 72.787 0.15 1373
1375 4 -27.316 72.682 47.03 0.15 1356
1376 4 -28.387 78.356 50.218 0.15 1375
1377 4 -30.201 82.799 54.119 0.15 1376
1378 4 -31.303 86.777 57.113 0.15 1377
1379 4 -32.792 91.61 61.347 0.15 1378
1380 4 -41.581 92.771 64.29 0.15 1379
1381 4 -49.668 91.8 70.607 0.15 1380
1382 4 -54.704 92.934 74.949 0.15 1381
1383 4 -56.863 95.693 78.946 0.15 1382
1384 4 -58.728 99.763 83.329 0.15 1383
1385 4 -58.967 104.14 85.637 0.15 1384
1386 4 -57.984 109.87 87.795 0.15 1385
1387 4 -56.697 115.56 90.655 0.15 1386
1388 4 -59.495 119.29 93.932 0.15 1387
1389 4 -63.511 124.02 94.075 0.15 1388
1390 4 -65.32 128.37 96.547 0.15 1389
1391 4 -66.627 134.54 99.49 0.15 1390
1392 4 -68.588 139.46 102.69 0.15 1391
1393 4 -70.137 143.82 105.4 0.15 1392
1394 4 -73.195 150.75 109.15 0.15 1393
1395 4 -74.286 155.75 110.91 0.15 1394
1396 4 -74.731 158.63 112.22 0.15 1395
1397 4 -75.974 162.53 115 0.15 1396
1398 4 -77.412 163.47 116.6 0.15 1397
1399 4 -79.627 162.6 121.14 0.15 1398
1400 4 -20.15 63.142 41.959 0.15 1353
1401 4 -20.871 66.125 45.575 0.15 1400
1402 4 -20.577 69.446 47.12 0.15 1401
1403 4 -20.365 72.912 49.399 0.15 1402
1404 4 -20.553 77.247 50.22 0.15 1403
1405 4 -21.255 81.698 51.7 0.15 1404
1406 4 -21.969 84.532 52.909 0.15 1405
1407 4 -22.011 88.589 54.147 0.15 1406
1408 4 -22.973 92.799 56.111 0.15 1407
1409 4 -22.986 95.813 57.582 0.15 1408
1410 4 -23.866 99.901 60.901 0.15 1409
1411 4 4.696 29.309 1.217 0.15 1202
1412 4 8.69 36.469 1.048 0.15 1411
1413 4 12.283 42.073 1.871 0.15 1412
1414 4 13.66 46.032 2.699 0.15 1413
1415 4 14.909 49.897 3.201 0.15 1414
1416 4 17.594 55.475 2.783 0.15 1415
1417 4 19.106 60.823 3.381 0.15 1416
1418 4 20.231 66.571 4.353 0.15 1417
1419 4 17.223 72.417 4.529 0.15 1418
1420 4 13.821 77.451 3.374 0.15 1419
1421 4 12.78 81.754 2.089 0.15 1420
1422 4 12.852 85.678 3.134 0.15 1421
1423 4 12.393 91.692 4.504 0.15 1422
1424 4 13.035 93.416 -0.915 0.15 1423
1425 4 15.783 93.633 -5.376 0.15 1424
1426 4 20.118 93.514 -10.445 0.15 1425
1427 4 25.626 96.4 -15.118 0.15 1426
1428 4 26.065 101.56 -21.318 0.15 1427
1429 4 25.605 105.12 -23.687 0.15 1428
1430 4 25.067 109.87 -27.097 0.15 1429
1431 4 25.317 115.88 -30.31 0.15 1430
1432 4 27.736 121.13 -35.293 0.15 1431
1433 4 28.69 125.14 -39.743 0.15 1432
1434 4 28.778 128.19 -44.706 0.15 1433
1435 4 30.397 133.93 -46.948 0.15 1434
1436 4 31.558 140.66 -47.283 0.15 1435
1437 4 33.568 150.2 -49.392 0.15 1436
1438 4 34.893 158.08 -50.569 0.15 1437
1439 4 36.797 163.02 -50.177 0.15 1438
1440 4 38.706 168.55 -49.141 0.15 1439
1441 4 40.345 171.77 -50.333 0.15 1440
1442 4 43.111 177.73 -54.28 0.15 1441
1443 4 45.885 182.39 -56.044 0.15 1442
1444 4 47.408 187.16 -58.326 0.15 1443
1445 4 48.046 189.6 -59.268 0.15 1444
1446 4 48.617 193.62 -61.443 0.15 1445
1447 4 51.685 199 -62.739 0.15 1446
1448 4 52.627 204.96 -64.1 0.15 1447
1449 4 54.099 210.19 -65.806 0.15 1448
1450 4 56.18 216.62 -70.348 0.15 1449
1451 4 4 19 9 0.8 1
1452 4 3.5 22.5 9.5 0.8 1451
1453 4 3.654 26.94 10.625 0.8 1452
1454 4 5.212 33.434 11.014 0.55 1453
1455 4 6.233 37.865 11.58 0.45 1454
1456 4 7.422 40.977 11.967 0.45 1455
1457 4 8.916 46.362 13.475 0.25 1456
1458 4 10.434 50.529 15.838 0.25 1457
1459 4 11.761 52.918 17.263 0.25 1458
1460 4 13.179 55.247 17.513 0.25 1459
1461 4 15.549 59.412 18.247 0.15 1460
1462 4 16.854 63.582 20.094 0.15 1461
1463 4 18.268 66.779 22.883 0.15 1462
1464 4 18.052 70.881 27.342 0.15 1463
1465 4 19.315 74.445 29.329 0.15 1464
1466 4 20.891 77.811 30.891 0.15 1465
1467 4 22.506 81.126 33.875 0.15 1466
1468 4 23.917 86.762 38.695 0.15 1467
1469 4 26.022 92.034 41.658 0.15 1468
1470 4 27.184 94.574 43.767 0.15 1469
1471 4 28.767 98.507 47.923 0.15 1470
1472 4 29.406 101.14 49.905 0.15 1471
1473 4 30.554 105.92 52.922 0.15 1472
1474 4 30.64 111.31 52.608 0.15 1473
1475 4 30.818 115.29 51.945 0.15 1474
1476 4 32.199 120.63 52.037 0.15 1475
1477 4 34.814 123.65 52.779 0.15 1476
1478 4 38.736 128.68 53.392 0.15 1477
1479 4 38.56 133.16 56.416 0.15 1478
1480 4 39.242 136.53 58.324 0.15 1479
1481 4 39.146 140.74 62.354 0.15 1480
1482 4 38.781 146.52 65.957 0.15 1481
1483 4 39.143 152.11 68.804 0.15 1482
1484 4 39.113 155.67 71.415 0.15 1483
1485 4 39.788 161.28 74.311 0.15 1484
1486 4 39.378 166.47 75.387 0.15 1485
1487 4 40.042 170.04 75.956 0.15 1486
1488 4 38.888 174.19 77.239 0.15 1487
1489 4 36.919 180.24 79.604 0.15 1488
1490 4 36.562 185.57 80.768 0.15 1489
1491 4 36.638 193.48 82.107 0.15 1490
1492 4 36.442 199.21 83.278 0.15 1491
1493 4 36.667 203.17 88.02 0.15 1492
1494 4 37.139 204.77 89.512 0.15 1493
1495 4 21.212 81.059 32.153 0.15 1466
1496 4 22.059 86.388 34.962 0.15 1495
1497 4 24.6 91.363 37.798 0.15 1496
1498 4 27.273 98.5 40.475 0.15 1497
1499 4 28.285 100.82 40.788 0.15 1498
1500 4 29.47 105.85 41.021 0.15 1499
1501 4 31.648 113.01 42.021 0.15 1500
1502 4 30.594 120.57 42.094 0.15 1501
1503 4 32.435 126.33 45.351 0.15 1502
1504 4 34.029 130.84 47.67 0.15 1503
1505 4 35.163 136.76 49.585 0.15 1504
1506 4 36.557 143.52 51.57 0.15 1505
1507 4 38.152 148.58 53.398 0.15 1506
1508 4 39.989 153.98 55.779 0.15 1507
1509 4 40.76 158.05 58.496 0.15 1508
1510 4 42.117 164.98 63.65 0.15 1509
1511 4 38.329 167.26 67.355 0.15 1510
1512 4 36.393 170.6 70.686 0.15 1511
1513 4 34.519 177.25 74.215 0.15 1512
1514 4 32.396 183.5 76.488 0.15 1513
1515 4 32.298 189.29 80.056 0.15 1514
1516 4 31.915 194.27 82.886 0.15 1515
1517 4 30.854 199.18 85.355 0.15 1516
1518 4 30.261 203.39 87.878 0.15 1517
1519 4 28.037 210.53 90.413 0.15 1518
1520 4 28.038 217.06 92.377 0.15 1519
1521 4 28.645 221.03 93.981 0.15 1520
1522 4 29.752 224.55 96.352 0.15 1521
1523 4 29.576 229.36 100.81 0.15 1522
1524 4 30.433 235.29 102.71 0.15 1523
1525 4 30.748 105.01 41.951 0.15 1499
1526 4 34.38 111.45 44.747 0.15 1525
1527 4 37.385 115.57 48.248 0.15 1526
1528 4 40.296 121.09 51.651 0.15 1527
1529 4 43.105 128.12 52.742 0.15 1528
1530 4 45.176 134.56 56.13 0.15 1529
1531 4 46.698 138.4 57.921 0.15 1530
1532 4 49.88 145.07 60.328 0.15 1531
1533 4 51.1 148.9 61.39 0.15 1532
1534 4 52.849 155.52 64.526 0.15 1533
1535 4 52.647 162.96 62.808 0.15 1534
1536 4 51.264 170.12 62.331 0.15 1535
1537 4 52.068 177.44 60.705 0.15 1536
1538 4 51.457 185.07 57.783 0.15 1537
1539 4 51.859 191.45 57.333 0.15 1538
1540 4 47.814 198.15 57.838 0.15 1539
1541 4 45.843 205.31 58.113 0.15 1540
1542 4 46.266 209.46 60.143 0.15 1541
1543 4 47.35 212.73 61.826 0.15 1542
1544 4 47.384 218.72 65.45 0.15 1543
1545 4 49.088 223.76 68.323 0.15 1544
1546 4 16.411 57.954 20.01 0.15 1460
1547 4 17.626 61.232 27.885 0.15 1546
1548 4 19.07 63.198 32.607 0.15 1547
1549 4 20.211 65.558 36.018 0.15 1548
1550 4 21.373 66.982 38.335 0.15 1549
1551 4 27.044 70.103 40.235 0.15 1550
1552 4 29.78 74.784 39.922 0.15 1551
1553 4 33.546 77.762 41.487 0.15 1552
1554 4 37.846 80.016 44.258 0.15 1553
1555 4 39.759 84.66 45.996 0.15 1554
1556 4 40.562 90.828 47.948 0.15 1555
1557 4 43.082 97.579 50.03 0.15 1556
1558 4 45.005 101.6 53.409 0.15 1557
1559 4 45.556 107.5 59.2 0.15 1558
1560 4 46.503 113.83 64.734 0.15 1559
1561 4 45.532 123.45 69.491 0.15 1560
1562 4 42.431 131.23 66.805 0.15 1561
1563 4 42.054 140.41 66.465 0.15 1562
1564 4 44.766 149.08 69.58 0.15 1563
1565 4 47.851 155.22 73.937 0.15 1564
1566 4 51.148 161.5 77.426 0.15 1565
1567 4 52.846 167.78 80.581 0.15 1566
1568 4 53.007 172.28 84.635 0.15 1567
1569 4 54.519 176.37 87.846 0.15 1568
1570 4 56.898 177.78 89.205 0.15 1569
1571 4 58.021 179.3 91.64 0.15 1570
1572 4 22.252 69.316 40.463 0.15 1550
1573 4 25.95 75.582 43.901 0.15 1572
1574 4 26.486 80.557 46.587 0.15 1573
1575 4 27.141 87.454 49.94 0.15 1574
1576 4 26.114 88.87 55.723 0.15 1575
1577 4 26.524 92.771 63.28 0.15 1576
1578 4 27.473 96.488 69.262 0.15 1577
1579 4 27.741 99.208 75.096 0.15 1578
1580 4 27.372 102.77 79.115 0.15 1579
1581 4 26.192 107.78 82.435 0.15 1580
1582 4 28.94 115.5 84.748 0.15 1581
1583 4 32.325 119.37 88.693 0.15 1582
1584 4 34.551 122.81 90.184 0.15 1583
1585 4 38.476 126.15 93.042 0.15 1584
1586 4 42.384 131.32 96.574 0.15 1585
1587 4 44.247 137.89 100.69 0.15 1586
1588 4 44.417 143.89 102.54 0.15 1587
1589 4 44.677 151.07 106.78 0.15 1588
1590 4 48.37 160.46 110.26 0.15 1589
1591 4 52.479 171.35 113.5 0.15 1590
1592 4 55.579 177.61 113.57 0.15 1591
1593 4 59.62 183.6 113.29 0.15 1592
1594 4 59.649 187.69 113.39 0.15 1593
1595 4 35.941 127.36 90.518 0.15 1584
1596 4 32.863 131.91 92.546 0.15 1595
1597 4 30.887 134.71 95.825 0.15 1596
1598 4 30.778 133.87 101 0.15 1597
1599 4 30.546 133.98 104.9 0.15 1598
1600 4 30.673 135.51 110.41 0.15 1599
1601 4 31.25 142.45 115.49 0.15 1600
1602 4 31.436 147.23 120.32 0.15 1601
1603 4 32.051 149.93 122.74 0.15 1602
1604 4 31.274 156.12 126.17 0.15 1603
1605 4 29.459 163.15 125.81 0.15 1604
1606 4 29.549 168.76 125.98 0.15 1605
1607 4 29.55 173.96 127.46 0.15 1606
1608 4 32.549 179.69 129.35 0.15 1607
1609 4 33.27 184.74 129.6 0.15 1608
1610 4 8.236 44.014 12.898 0.15 1456
1611 4 8.987 50.196 14.549 0.15 1610
1612 4 8.365 54.063 20.153 0.15 1611
1613 4 8.712 59.085 24.173 0.15 1612
1614 4 11.641 64.406 27.106 0.15 1613
1615 4 14.493 67.465 30.424 0.15 1614
1616 4 18.07 72.593 35.237 0.15 1615
1617 4 19.897 81.363 38.735 0.15 1616
1618 4 21.401 85.016 37.79 0.15 1617
1619 4 26.011 92.823 37.575 0.15 1618
1620 4 29.38 97.829 39.598 0.15 1619
1621 4 35.202 102.91 43.54 0.15 1620
1622 4 37.301 109.35 47.912 0.15 1621
1623 4 37.545 113.16 51.184 0.15 1622
1624 4 38.155 118.78 54.051 0.15 1623
1625 4 39.198 123.41 56.88 0.15 1624
1626 4 41.303 128.93 59.251 0.15 1625
1627 4 42.469 130.25 65.179 0.15 1626
1628 4 44.634 134.69 69.661 0.15 1627
1629 4 49.46 138.09 72.38 0.15 1628
1630 4 55.163 139.11 75.611 0.15 1629
1631 4 57.583 143.94 77.488 0.15 1630
1632 4 58.818 148.03 79.169 0.15 1631
1633 4 60.773 152.72 82.646 0.15 1632
1634 4 64.061 159.07 82.225 0.15 1633
1635 4 66.267 163.89 82.56 0.15 1634
1636 4 67.94 169.43 82.46 0.15 1635
1637 4 70.862 176.21 83.042 0.15 1636
1638 4 74.164 179.43 82.603 0.15 1637
1639 4 76.717 186.47 83.974 0.15 1638
1640 4 78.53 190.04 87.712 0.15 1639
1641 4 79.475 192.43 89.926 0.15 1640
1642 4 79.487 195.66 93.649 0.15 1641
1643 4 80.127 199.67 100.63 0.15 1642
1644 4 3.823 32.061 12.123 0.15 1453
1645 4 6.066 39.738 14.004 0.15 1644
1646 4 4.983 44.51 16.97 0.15 1645
1647 4 3.84 48.764 19.587 0.15 1646
1648 4 3.634 54.146 23.122 0.15 1647
1649 4 2.058 60.537 23.54 0.15 1648
1650 4 0.696 66.369 24.333 0.15 1649
1651 4 -0.275 72.776 24.361 0.15 1650
1652 4 -1.927 77.557 23.543 0.15 1651
1653 4 -1.44 84.284 22.825 0.15 1652
1654 4 -1.63 90.751 23.192 0.15 1653
1655 4 -0.423 98.041 23.589 0.15 1654
1656 4 -0.772 104.82 23.974 0.15 1655
1657 4 0.906 111.97 23.619 0.15 1656
1658 4 3.041 117.53 25.786 0.15 1657
1659 4 6.936 123.93 28.218 0.15 1658
1660 4 9.27 128.51 29.107 0.15 1659
1661 4 12.191 136.01 30.44 0.15 1660
1662 4 14.889 142.58 30.578 0.15 1661
1663 4 14.308 148.23 30.09 0.15 1662
1664 4 14.021 156.14 29.678 0.15 1663
1665 4 14.008 160.73 29.038 0.15 1664
1666 4 13.737 166.51 28.862 0.15 1665
1667 4 14.514 172.79 29.345 0.15 1666
1668 4 14.608 176.46 31.797 0.15 1667
1669 4 14.571 179.89 33.102 0.15 1668
1670 4 11.637 184.43 34.618 0.15 1669
1671 4 11.082 189.14 34.569 0.15 1670
1672 4 3.551 48.182 18.179 0.15 1646
1673 4 2.68 52.86 20.984 0.15 1672
1674 4 0.438 59.545 25.259 0.15 1673
1675 4 -2.18 67.163 28.668 0.15 1674
1676 4 -4.718 72.239 28.87 0.15 1675
1677 4 -6.461 77.323 30.037 0.15 1676
1678 4 -4.343 82.917 32.948 0.15 1677
1679 4 -3.21 88.42 35.895 0.15 1678
1680 4 -1.488 94.57 37.461 0.15 1679
1681 4 -1.1 99.494 39.223 0.15 1680
1682 4 -0.848 105.88 43.307 0.15 1681
1683 4 0.067 111.29 45.353 0.15 1682
1684 4 1.459 116.58 47.36 0.15 1683
1685 4 2.122 121.87 49.437 0.15 1684
1686 4 3.924 126.82 54.61 0.15 1685
1687 4 5.742 130.2 57.4 0.15 1686
1688 4 10.334 134.94 58.204 0.15 1687
1689 4 11.582 141.86 59.004 0.15 1688
1690 4 10.484 147.37 57.611 0.15 1689
1691 4 10.786 154.25 58.626 0.15 1690
1692 4 12.346 161.36 56.511 0.15 1691
1693 4 12.04 167.59 55.712 0.15 1692
1694 4 10 172.07 55.791 0.15 1693
1695 4 8.639 179.66 57.052 0.15 1694
1696 4 5.892 128.94 56.574 0.15 1686
1697 4 8.771 136.15 56.732 0.15 1696
1698 4 8.884 142.28 59.109 0.15 1697
1699 4 9.514 148.18 62.613 0.15 1698
1700 4 10.05 152.26 65.664 0.15 1699
1701 4 10.705 155.14 68.127 0.15 1700
1702 4 13.491 156.09 70.74 0.15 1701
1703 4 16.312 157.47 73.32 0.15 1702
1704 4 19.106 160.87 75.086 0.15 1703
1705 4 19.801 165.12 77.716 0.15 1704
1706 4 17.282 170.83 79.599 0.15 1705
1707 4 15.994 175.32 81.518 0.15 1706
1708 4 15.261 181.15 84.354 0.15 1707
1709 4 16.001 186.88 88.068 0.15 1708
1710 4 17.323 192.23 91.216 0.15 1709
1711 4 18.33 195.81 92.394 0.15 1710
1712 4 0.715 114.17 46.476 0.15 1683
1713 4 1.674 117.2 48.74 0.15 1712
1714 4 3.563 121.96 51.205 0.15 1713
1715 4 3.355 127.99 52.088 0.15 1714
1716 4 2.553 130.54 52.415 0.15 1715
1717 4 1.378 134.77 52.406 0.15 1716
1718 4 1.642 140.68 52.476 0.15 1717
1719 4 -3.03 145.43 50.206 0.15 1718
1720 4 -6.4 151.28 48.936 0.15 1719
1721 4 -6.931 157.77 49.328 0.15 1720
1722 4 -7.134 164.56 49.237 0.15 1721
1723 4 -6.918 170.7 48.676 0.15 1722
1724 4 -3.921 178.44 49.217 0.15 1723
1725 4 -4.901 187.04 49.976 0.15 1724
1726 4 -5.073 194.33 48.813 0.15 1725
1727 4 -3.913 201.45 50.218 0.15 1726
1728 4 -3.589 210.11 47 0.15 1727
1729 4 -3.317 217.65 46.4 0.15 1728
1730 4 -5.043 221.13 48.101 0.15 1729
1731 4 -6.49 227.41 50.267 0.15 1730
1732 4 -7.706 235.11 51.16 0.15 1731
1733 4 -7.132 241.81 51.353 0.15 1732
1734 4 -6.236 246.95 52.386 0.15 1733
1735 4 4 16.5 9 1.6 1
1736 4 8 20 9.5 1.6 1735
1737 4 12.483 24.108 11.31 1.6 1736
1738 4 16.891 25.278 13.645 0.95 1737
1739 4 22.111 27.147 15.767 0.95 1738
1740 4 27.218 32.086 19.611 0.35 1739
1741 4 29.31 34.568 21.012 0.15 1740
1742 4 32.858 39.628 24.626 0.15 1741
1743 4 35.455 44.52 27.379 0.15 1742
1744 4 36.69 48.274 31.809 0.15 1743
1745 4 38.867 50.393 34.685 0.15 1744
1746 4 42.447 54.978 37.95 0.15 1745
1747 4 43.603 58.605 40.35 0.15 1746
1748 4 44.714 62.335 42.967 0.15 1747
1749 4 44.868 64.962 47.16 0.15 1748
1750 4 47.327 70.335 51.911 0.15 1749
1751 4 49.565 73.189 53.671 0.15 1750
1752 4 51.27 77.383 54.899 0.15 1751
1753 4 53.898 80.621 55.224 0.15 1752
1754 4 55.491 83.394 55.385 0.15 1753
1755 4 57.225 87.928 56.35 0.15 1754
1756 4 57.172 93.079 57.837 0.15 1755
1757 4 58.432 98.28 59.453 0.15 1756
1758 4 61.318 102.27 62.958 0.15 1757
1759 4 63.588 108.64 66.491 0.15 1758
1760 4 68.231 114.96 70.098 0.15 1759
1761 4 69.748 123.76 74.304 0.15 1760
1762 4 73.424 128.55 76.492 0.15 1761
1763 4 77.484 128.58 77.912 0.15 1762
1764 4 82.574 130.63 79.943 0.15 1763
1765 4 88.908 134.89 77.879 0.15 1764
1766 4 94.167 139.63 75.301 0.15 1765
1767 4 97.001 141.63 78.494 0.15 1766
1768 4 100.25 146.23 85.188 0.15 1767
1769 4 102.98 149.36 89.062 0.15 1768
1770 4 108.26 154.66 95.61 0.15 1769
1771 4 112.88 158.45 100.57 0.15 1770
1772 4 116.95 164.79 105.21 0.15 1771
1773 4 120.84 166.68 112.04 0.15 1772
1774 4 123.61 172.52 120.35 0.15 1773
1775 4 123.71 177.18 127.35 0.15 1774
1776 4 127.34 181.92 133.56 0.15 1775
1777 4 129.46 188.08 134.49 0.15 1776
1778 4 130.95 192.23 135.82 0.15 1777
1779 4 132.91 197.07 137.69 0.15 1778
1780 4 75.526 132.82 78.107 0.15 1762
1781 4 76.716 140.18 84.261 0.15 1780
1782 4 76.599 145.97 85.853 0.15 1781
1783 4 76.101 152.87 89.233 0.15 1782
1784 4 74.922 157.74 92.036 0.15 1783
1785 4 73.535 163.11 98.238 0.15 1784
1786 4 74.456 170.16 97.275 0.15 1785
1787 4 79.398 182.75 98.116 0.15 1786
1788 4 80.934 190.73 102.53 0.15 1787
1789 4 81.211 201.39 107.47 0.15 1788
1790 4 79.853 207.1 109.56 0.15 1789
1791 4 80.627 215.93 113.47 0.15 1790
1792 4 86.095 221.23 114.19 0.15 1791
1793 4 32.702 38.975 22.267 0.15 1741
1794 4 33.495 40.247 23.387 0.15 1793
1795 4 36.796 42.202 26.783 0.15 1794
1796 4 38.046 45.819 27.101 0.15 1795
1797 4 39.822 50.185 26.921 0.15 1796
1798 4 41.766 54.335 26.42 0.15 1797
1799 4 45.056 57.62 27.213 0.15 1798
1800 4 47.915 62.108 28.694 0.15 1799
1801 4 50.278 65.963 30.037 0.15 1800
1802 4 53.434 69.776 31.536 0.15 1801
1803 4 55.663 72.128 31.56 0.15 1802
1804 4 59.019 77.314 33.006 0.15 1803
1805 4 63.175 83.045 32.64 0.15 1804
1806 4 65.459 86.722 32.753 0.15 1805
1807 4 67.135 89.84 35.247 0.15 1806
1808 4 70.219 94.028 37.297 0.15 1807
1809 4 73.455 97.166 37.72 0.15 1808
1810 4 39.711 48.184 27.723 0.15 1796
1811 4 42.859 51.567 28.904 0.15 1810
1812 4 45.127 56.061 30.285 0.15 1811
1813 4 47.008 60.66 31.722 0.15 1812
1814 4 50.437 64.908 32.553 0.15 1813
1815 4 52.479 68.578 33.483 0.15 1814
1816 4 56.043 73.075 34.633 0.15 1815
1817 4 60.547 75.415 35.492 0.15 1816
1818 4 65.679 76.816 36.465 0.15 1817
1819 4 69.437 78.411 37.232 0.15 1818
1820 4 72.536 79.739 38.296 0.15 1819
1821 4 77.451 83.321 41.037 0.15 1820
1822 4 78.213 87.201 44.446 0.15 1821
1823 4 79.847 91.029 46.489 0.15 1822
1824 4 82.126 95.479 48.292 0.15 1823
1825 4 84.031 99.773 48.719 0.15 1824
1826 4 85.51 103.57 50.622 0.15 1825
1827 4 86.633 105.3 52.915 0.15 1826
1828 4 90.984 108.08 54.735 0.15 1827
1829 4 96.578 111.14 55.895 0.15 1828
1830 4 101.91 113.43 57.874 0.15 1829
1831 4 106.79 116.97 59.834 0.15 1830
1832 4 109.32 121.29 62.643 0.15 1831
1833 4 110.71 125.08 66.208 0.15 1832
1834 4 113.55 127.03 70.525 0.15 1833
1835 4 115.09 129.51 73.726 0.15 1834
1836 4 34.857 44.019 27.184 0.15 1794
1837 4 38.594 50.576 29.128 0.15 1836
1838 4 40.008 54.301 31.447 0.15 1837
1839 4 41.826 58.875 35.056 0.15 1838
1840 4 42.769 63.116 37.53 0.15 1839
1841 4 45.633 67.388 39.414 0.15 1840
1842 4 51.347 72.297 39.392 0.15 1841
1843 4 56.33 76.024 39.238 0.15 1842
1844 4 61.037 79.452 38.925 0.15 1843
1845 4 64.624 82.548 39.151 0.15 1844
1846 4 67.473 87.093 42.308 0.15 1845
1847 4 68.717 92.332 42.811 0.15 1846
1848 4 69.781 96.22 42.776 0.15 1847
1849 4 71.911 100.32 43.132 0.15 1848
1850 4 72.365 105.53 43.61 0.15 1849
1851 4 73.468 110.14 43.708 0.15 1850
1852 4 75.429 116.14 45.002 0.15 1851
1853 4 75.145 121.66 47.22 0.15 1852
1854 4 76.4 127.66 52.192 0.15 1853
1855 4 78.976 129.97 55.658 0.15 1854
1856 4 82.36 133.28 58.505 0.15 1855
1857 4 26.212 28.738 17.053 0.15 1739
1858 4 32.139 31.302 14.7 0.15 1857
1859 4 39.446 35.834 14.42 0.15 1858
1860 4 44.388 38.359 13.747 0.15 1859
1861 4 50.54 42.769 13.296 0.15 1860
1862 4 53.653 44.955 13.122 0.15 1861
1863 4 57.34 47.92 14.179 0.15 1862
1864 4 60.724 50.109 15.594 0.15 1863
1865 4 65.736 53.125 17.105 0.15 1864
1866 4 68.559 59.345 17.872 0.15 1865
1867 4 71.721 67.149 19.14 0.15 1866
1868 4 74.04 70.786 19.94 0.15 1867
1869 4 76.77 75.392 19.365 0.15 1868
1870 4 78.81 80.435 20.748 0.15 1869
1871 4 82.122 85.421 22.304 0.15 1870
1872 4 86.361 90.145 23.149 0.15 1871
1873 4 91.534 95.791 22.549 0.15 1872
1874 4 96.094 102.53 22.26 0.15 1873
1875 4 101.74 108.98 22.928 0.15 1874
1876 4 106.25 115.22 22.62 0.15 1875
1877 4 109.22 119.19 22.008 0.15 1876
1878 4 113.8 125.95 21.469 0.15 1877
1879 4 117.8 132.09 20.665 0.15 1878
1880 4 123.26 137.53 21.498 0.15 1879
1881 4 125.41 141.76 21.421 0.15 1880
1882 4 127.55 144.95 21.406 0.15 1881
1883 4 130.36 151.76 23.211 0.15 1882
1884 4 133.91 156.8 25.27 0.15 1883
1885 4 138.32 161.06 29.845 0.15 1884
1886 4 142.16 164.64 33.404 0.15 1885
1887 4 142.5 168.38 41.047 0.15 1886
1888 4 144.94 165.96 46.561 0.15 1887
1889 4 147.69 164.71 50.698 0.15 1888
1890 4 150.93 166.12 58.049 0.15 1889
1891 4 152.98 168.05 64.237 0.15 1890
1892 4 156.51 173.87 69.863 0.15 1891
1893 4 59.015 47.608 11.07 0.15 1862
1894 4 66.291 49.994 10.137 0.15 1893
1895 4 71.495 53.724 10.2 0.15 1894
1896 4 75.778 57.204 10.741 0.15 1895
1897 4 77.484 59.715 10.931 0.15 1896
1898 4 82.571 62.584 11.556 0.15 1897
1899 4 90.339 66.688 11.298 0.15 1898
1900 4 92.71 68.038 11.538 0.15 1899
1901 4 97.197 68.958 10.304 0.15 1900
1902 4 102.45 71.183 9.322 0.15 1901
1903 4 109.16 72.567 8.814 0.15 1902
1904 4 115.88 74.008 8.601 0.15 1903
1905 4 122.16 75.152 9.105 0.15 1904
1906 4 125.74 76.557 11.026 0.15 1905
1907 4 130.36 77.378 14.841 0.15 1906
1908 4 134.04 78.423 17.157 0.15 1907
1909 4 78.821 67.078 10.061 0.15 1897
1910 4 81.176 71.061 9.017 0.15 1909
1911 4 83.392 74.694 7.555 0.15 1910
1912 4 86.132 78.362 5.203 0.15 1911
1913 4 89.267 84.171 1.642 0.15 1912
1914 4 96.213 84.168 -4.441 0.15 1913
1915 4 102.04 85.385 -10.108 0.15 1914
1916 4 101.73 85.781 -12.287 0.15 1915
1917 4 105.28 89.651 -19.296 0.15 1916
1918 4 109.88 93.102 -24.01 0.15 1917
1919 4 117.32 98.311 -28.231 0.15 1918
1920 4 122.4 104.83 -29.22 0.15 1919
1921 4 127.97 107.61 -29.116 0.15 1920
1922 4 135.98 110.47 -29.423 0.15 1921
1923 4 142.55 108.13 -31.635 0.15 1922
1924 4 146.8 106.56 -32.915 0.15 1923
1925 4 152.68 110.77 -37.414 0.15 1924
1926 4 157.15 113.76 -40.161 0.15 1925
1927 4 162.6 119.52 -42.314 0.15 1926
1928 4 167.36 124.21 -43.689 0.15 1927
1929 4 171.02 126.89 -45.071 0.15 1928
1930 4 104.42 88.304 -15.878 0.15 1916
1931 4 108.36 89.206 -18.098 0.15 1930
1932 4 116.43 91.06 -17.149 0.15 1931
1933 4 123.97 93.498 -16.518 0.15 1932
1934 4 130.41 96.13 -16.803 0.15 1933
1935 4 133.49 99.646 -16.387 0.15 1934
1936 4 137.93 103.42 -16.636 0.15 1935
1937 4 142.71 107.22 -17.126 0.15 1936
1938 4 147.74 110.05 -17.542 0.15 1937
1939 4 15.754 29.765 12.051 0.8 1737
1940 4 17.48 34.986 11.968 0.8 1939
1941 4 18.591 38.467 12.358 0.8 1940
1942 4 10.5 11.5 5 2.1 1
1943 4 14 15 6 2.1 1942
1944 4 26.157 23.261 2.804 1.1 1943
1945 4 31.879 23.639 -7.749 0.3 1944
1946 4 35.916 24.843 -12.193 0.3 1945
1947 4 39.062 25.089 -13.434 0.3 1946
1948 4 46.114 25.904 -15.126 0.3 1947
1949 4 51.995 28.845 -15.015 0.15 1948
1950 4 59.339 31.204 -14.935 0.15 1949
1951 4 66.357 34.527 -15.912 0.15 1950
1952 4 73.092 39.394 -17.772 0.15 1951
1953 4 77.104 43.907 -20.277 0.15 1952
1954 4 81.157 50.726 -22.36 0.15 1953
1955 4 87.762 52.325 -27.265 0.15 1954
1956 4 92.673 55.266 -30.97 0.15 1955
1957 4 97.025 56.693 -33.268 0.15 1956
1958 4 100.34 58.341 -34.948 0.15 1957
1959 4 102.64 65.402 -41.434 0.15 1958
1960 4 105.42 70.904 -45.529 0.15 1959
1961 4 109.99 75.294 -48.707 0.15 1960
1962 4 113.09 80.909 -51.416 0.15 1961
1963 4 117.29 84.799 -53.812 0.15 1962
1964 4 118.93 88.506 -55.831 0.15 1963
1965 4 121.99 92.278 -59.494 0.15 1964
1966 4 125.92 97.555 -62.944 0.15 1965
1967 4 130.51 100.1 -66.552 0.15 1966
1968 4 134 101.57 -68.087 0.15 1967
1969 4 137.51 103.45 -67.467 0.15 1968
1970 4 84.048 52.125 -23.998 0.15 1954
1971 4 88.031 55.065 -26.446 0.15 1970
1972 4 92.944 57.571 -29.458 0.15 1971
1973 4 96.16 58.861 -31.329 0.15 1972
1974 4 101.75 61.443 -32.067 0.15 1973
1975 4 107.8 64.498 -32.662 0.15 1974
1976 4 114.65 67.813 -40.575 0.15 1975
1977 4 119.44 70.172 -41.548 0.15 1976
1978 4 126.51 72.661 -45.57 0.15 1977
1979 4 131.38 74.596 -47.312 0.15 1978
1980 4 138.46 77.132 -51.941 0.15 1979
1981 4 145.49 80.306 -56.151 0.15 1980
1982 4 152.36 79.01 -59.516 0.15 1981
1983 4 159.05 80.099 -64.133 0.15 1982
1984 4 163.96 82.962 -67.66 0.15 1983
1985 4 168.02 84.635 -69.15 0.15 1984
1986 4 172.89 86.222 -71.597 0.15 1985
1987 4 43.929 26.585 -14.585 0.15 1947
1988 4 50.797 27.933 -14.07 0.15 1987
1989 4 55.252 27.303 -14.162 0.15 1988
1990 4 59.491 25.064 -10.255 0.15 1989
1991 4 66.78 23.843 -7.404 0.15 1990
1992 4 71.306 23.956 -9.468 0.15 1991
1993 4 74.495 25.389 -16.027 0.15 1992
1994 4 79.266 26.958 -20.852 0.15 1993
1995 4 82.958 30.093 -23.04 0.15 1994
1996 4 85.584 33.912 -23.919 0.15 1995
1997 4 91.411 39.071 -26.503 0.15 1996
1998 4 96.145 40.865 -24.296 0.15 1997
1999 4 102.35 42.156 -21.363 0.15 1998
2000 4 108.24 40.471 -20.25 0.15 1999
2001 4 115.18 41.791 -19.676 0.15 2000
2002 4 118.45 43.735 -19.472 0.15 2001
2003 4 124.57 44.916 -18.024 0.15 2002
2004 4 132.26 45.416 -16.934 0.15 2003
2005 4 138.71 45.432 -14.722 0.15 2004
2006 4 143.36 44.859 -14.206 0.15 2005
2007 4 149.57 45.41 -13.555 0.15 2006
2008 4 158.19 48.438 -10.935 0.15 2007
2009 4 122.9 45.008 -19.414 0.15 2002
2010 4 128.57 46.972 -19.589 0.15 2009
2011 4 136.03 47.531 -23.977 0.15 2010
2012 4 143.1 49.865 -27.605 0.15 2011
2013 4 149.18 52.231 -25.626 0.15 2012
2014 4 157.29 55.085 -26.174 0.15 2013
2015 4 163.34 58.858 -25.073 0.15 2014
2016 4 170.91 64.199 -27.229 0.15 2015
2017 4 175.43 73.984 -26.958 0.15 2016
2018 4 181.12 78.921 -30.952 0.15 2017
2019 4 187.44 83.956 -35.738 0.15 2018
2020 4 197.26 89.604 -39.089 0.15 2019
2021 4 204.35 93.128 -40.708 0.15 2020
2022 4 213.57 96.376 -42.229 0.15 2021
2023 4 219.16 100.77 -44.283 0.15 2022
2024 4 224.72 103.69 -45.635 0.15 2023
2025 4 231.97 106.79 -46.984 0.15 2024
2026 4 54.441 29.141 -15.301 0.15 1988
2027 4 61.081 29.047 -17.976 0.15 2026
2028 4 68.031 31.695 -18.404 0.15 2027
2029 4 72.774 33.037 -18.851 0.15 2028
2030 4 78.97 34.35 -21.327 0.15 2029
2031 4 86.651 35.804 -22.791 0.15 2030
2032 4 93.406 37.263 -22.089 0.15 2031
2033 4 100.99 35.929 -23.734 0.15 2032
2034 4 111.13 37.975 -25.265 0.15 2033
2035 4 121.51 41.392 -27.004 0.15 2034
2036 4 130.97 42.375 -28.481 0.15 2035
2037 4 140.5 45.634 -31.769 0.15 2036
2038 4 147.79 49.517 -36.498 0.15 2037
2039 4 155.27 54.67 -40.821 0.15 2038
2040 4 164.13 59.519 -46.673 0.15 2039
2041 4 174.22 62.146 -48.575 0.15 2040
2042 4 178.83 63.458 -50.296 0.15 2041
2043 4 184.6 65.555 -50.853 0.15 2042
2044 4 188.94 67.845 -54.088 0.15 2043
2045 4 200.1 68.743 -59.324 0.15 2044
2046 4 206.96 70.832 -62.502 0.15 2045
2047 4 215.45 71.425 -62.407 0.15 2046
2048 4 220.32 72.586 -63.968 0.15 2047
2049 4 184.66 65.476 -51.699 0.15 2042
2050 4 191.25 68.31 -51.67 0.15 2049
2051 4 198.4 69.993 -53.803 0.15 2050
2052 4 205.95 72.117 -54.853 0.15 2051
2053 4 211.43 71.726 -59.19 0.15 2052
2054 4 217.26 71.724 -65.529 0.15 2053
2055 4 221.54 72.268 -74.369 0.15 2054
2056 4 230.86 75.537 -75.503 0.15 2055
2057 4 235.99 79.043 -79.186 0.15 2056
2058 4 33.454 26.254 2.571 0.15 1944
2059 4 43.095 30.028 3.128 0.15 2058
2060 4 47.342 32.63 2.469 0.15 2059
2061 4 50.834 35.15 2.013 0.15 2060
2062 4 56.403 39.278 2.461 0.15 2061
2063 4 62.109 43.683 1.578 0.15 2062
2064 4 65.129 46.512 1.215 0.15 2063
2065 4 69.903 52.161 -0.028 0.15 2064
2066 4 73.574 56.039 -0.882 0.15 2065
2067 4 80.221 62.414 1.224 0.15 2066
2068 4 85.291 71.399 -0.449 0.15 2067
2069 4 89.19 79.586 -2.52 0.15 2068
2070 4 92.822 87.279 -5.325 0.15 2069
2071 4 99.283 90.622 -7.405 0.15 2070
2072 4 106.29 92.749 -9.549 0.15 2071
2073 4 111.99 96.914 -13.473 0.15 2072
2074 4 119.99 102.44 -16.026 0.15 2073
2075 4 125.84 108.78 -18.988 0.15 2074
2076 4 51.955 36.388 0.705 0.15 2061
2077 4 54.769 38.816 -1.459 0.15 2076
2078 4 57.692 41.131 -5.624 0.15 2077
2079 4 57.44 44.967 -7.554 0.15 2078
2080 4 59.382 50.236 -9.781 0.15 2079
2081 4 62.717 54.567 -10.124 0.15 2080
2082 4 67.907 58.48 -12.247 0.15 2081
2083 4 70.672 62.495 -13.467 0.15 2082
2084 4 74.926 68.615 -15.324 0.15 2083
2085 4 78.97 75.732 -17.823 0.15 2084
2086 4 81.631 81.063 -19.237 0.15 2085
2087 4 83.145 88.336 -23.397 0.15 2086
2088 4 85.402 97.067 -23.807 0.15 2087
2089 4 90.136 104.29 -26.792 0.15 2088
2090 4 94.595 111.64 -30.982 0.15 2089
2091 4 97.707 116.14 -32.243 0.15 2090
2092 4 100.98 117.77 -37.978 0.15 2091
2093 4 103.86 119.21 -45.454 0.15 2092
2094 4 111.04 121.28 -49.778 0.15 2093
2095 4 118.51 120.83 -52.513 0.15 2094
2096 4 121.61 123.03 -55.513 0.15 2095
2097 4 125 125.68 -54.635 0.15 2096
2098 4 129.65 128.35 -54.175 0.15 2097
2099 4 136.12 130.87 -56.245 0.15 2098
2100 4 140.18 133.19 -56.593 0.15 2099
2101 4 53.362 39.18 0.233 0.15 2076
2102 4 56.101 46.711 -0.778 0.15 2101
2103 4 60.118 53.166 2.568 0.15 2102
2104 4 63.017 58.549 5.282 0.15 2103
2105 4 65.524 62.545 6.863 0.15 2104
2106 4 68.59 65.652 9.726 0.15 2105
2107 4 74.205 69.679 12.809 0.15 2106
2108 4 79.31 73.408 18.895 0.15 2107
2109 4 85.808 77.576 23.242 0.15 2108
2110 4 89.969 82.006 28.396 0.15 2109
2111 4 93.096 86.252 29.959 0.15 2110
2112 4 97.315 91.009 29.706 0.15 2111
2113 4 101.54 95.666 32.479 0.15 2112
2114 4 103.25 100.56 34.313 0.15 2113
2115 4 107.9 104.57 36.409 0.15 2114
2116 4 110.46 106.73 36.373 0.15 2115
2117 4 112.77 108.17 36.69 0.15 2116
2118 4 117.96 110.46 36.8 0.15 2117
