# Supplementary material for: Influence of extracellular oscillations on neural communication: a computational perspective
Source: Front Comput Neurosci. 2014 Feb 7;8:9. doi: 10.3389/fncom.2014.00009 (PMC3916728; doi:10.3389/fncom.2014.00009)
Supplement: Supplementary file 4 [file DataSheet1.ZIP › influence_of_extracellular_oscillations/cell_b.swc]

1 1 5 5 5 10 -1
2 1 5 10 5 10 1
3 1 5 -10 5 10 1
4 3 -4.5 -16 1.5 2.25 1
5 3 -4 -19.5 3.5 1.75 4
6 3 -3.957 -23.667 5.709 1.75 5
7 3 -4.854 -28.262 7.602 1.75 6
8 3 -5.009 -33.712 9.844 1 7
9 3 -4.795 -41.893 8.255 0.65 8
10 3 -8.432 -49.685 9.688 0.65 9
11 3 -13.615 -55.077 10.592 0.65 10
12 3 -16.506 -58.658 14.207 0.65 11
13 3 -18.702 -63.095 17.12 0.6 12
14 3 -19.317 -63.522 23.824 0.6 13
15 3 -18.27 -65.3 33.002 0.6 14
16 3 -22.682 -68.393 41 0.5 15
17 3 -26.533 -72.369 43.619 0.5 16
18 3 -27.273 -78.042 47.805 0.4 17
19 3 -28.169 -85.777 57.39 0.4 18
20 3 -30.447 -89.569 63.446 0.4 19
21 3 -36.318 -93.047 64.924 0.4 20
22 3 -42.484 -98.726 69.639 0.3 21
23 3 -46.893 -102.01 70.379 0.3 22
24 3 -52.789 -108.57 67.312 0.15 23
25 3 -61.722 -118.82 66.022 0.15 24
26 3 -68.739 -127.41 65.856 0.15 25
27 3 -72.975 -133.08 66.93 0.15 26
28 3 -76.541 -141.4 69.86 0.15 27
29 3 -81.517 -147.87 72.986 0.15 28
30 3 -83.694 -151.38 76.025 0.15 29
31 3 -86.834 -158.78 82.049 0.15 30
32 3 -92.255 -164.94 87.073 0.15 31
33 3 -53.607 -105.97 73.845 0.15 23
34 3 -59.473 -109.29 76.248 0.15 33
35 3 -65.637 -112.54 78.413 0.15 34
36 3 -70.193 -119.46 81.551 0.15 35
37 3 -71.757 -125.42 84.847 0.15 36
38 3 -77.097 -127.84 89.19 0.15 37
39 3 -82.942 -133.21 95.13 0.15 38
40 3 -91.515 -132.87 99.645 0.15 39
41 3 -96.145 -134.96 102.03 0.15 40
42 3 -101.19 -140.35 106.28 0.15 41
43 3 -109.41 -147.28 113.87 0.15 42
44 3 -27.826 -83.318 51.062 0.15 18
45 3 -29.779 -89.565 54.792 0.15 44
46 3 -32.335 -95.271 59.053 0.15 45
47 3 -35.17 -101.76 66.292 0.15 46
48 3 -35.917 -109.49 71.959 0.15 47
49 3 -36.436 -116.68 76.265 0.15 48
50 3 -37.489 -122.2 80.376 0.15 49
51 3 -34.924 -132.04 85.566 0.15 50
52 3 -27.92 -138.43 92.679 0.15 51
53 3 -23.606 -141.04 98.643 0.15 52
54 3 -20.711 -145.21 104.87 0.15 53
55 3 -18.185 -147.76 115.02 0.15 54
56 3 -17.95 -148.75 124.48 0.15 55
57 3 -17.439 -153.16 131.29 0.15 56
58 3 -16.39 -158.06 138.49 0.15 57
59 3 -16.77 -164.61 143.32 0.15 58
60 3 -17.101 -167.01 145.23 0.15 59
61 3 -19.242 -174 144.17 0.15 60
62 3 -20.833 -180.87 143.61 0.15 61
63 3 -22.659 -189.99 145.55 0.15 62
64 3 -20.035 -142.79 105.38 0.15 53
65 3 -16.371 -147.4 115.53 0.15 64
66 3 -14.879 -156.03 117.52 0.15 65
67 3 -12.171 -162.37 118.91 0.15 66
68 3 -11.827 -170.41 120.49 0.15 67
69 3 -6.738 -177.76 122.88 0.15 68
70 3 -1.204 -185.53 127.4 0.15 69
71 3 -20.803 -63.23 23.241 0.3 12
72 3 -23.743 -67.055 28.483 0.3 71
73 3 -24.865 -70.806 33.953 0.3 72
74 3 -25.764 -75.855 39.649 0.15 73
75 3 -25.814 -87.631 45.53 0.15 74
76 3 -23.81 -90.936 47.887 0.15 75
77 3 -19.056 -96.725 49.658 0.15 76
78 3 -15.069 -102.47 51.493 0.15 77
79 3 -13.406 -111.03 54.362 0.3 78
80 3 -13.905 -114.01 56.192 0.3 79
81 3 -17.018 -117.34 59.43 0.2 80
82 3 -21.535 -130.73 58.847 0.2 81
83 3 -23.053 -137.84 61.205 0.15 82
84 3 -23.549 -141.33 68.958 0.15 83
85 3 -25.633 -142.34 74.603 0.15 84
86 3 -27.021 -149.15 82.604 0.15 85
87 3 -27.333 -154.04 87.624 0.15 86
88 3 -29.086 -157.92 94.542 0.15 87
89 3 -31.908 -159.5 103 0.15 88
90 3 -33.955 -161.04 108.07 0.15 89
91 3 -34.329 -161.53 114.22 0.15 90
92 3 -29.702 -160.64 118.47 0.15 91
93 3 -18.219 -119.18 59.174 0.15 80
94 3 -25.853 -127.25 59.577 0.15 93
95 3 -29.735 -136.5 63.299 0.15 94
96 3 -30.212 -146.2 63.271 0.15 95
97 3 -32.118 -153.58 63.646 0.15 96
98 3 -33.544 -162.39 65.894 0.15 97
99 3 -36.115 -173.09 69.402 0.15 98
100 3 -36.602 -181.12 73.938 0.15 99
101 3 -33.989 -189.06 76.71 0.15 100
102 3 -35.454 -195.28 76.373 0.15 101
103 3 -36.225 -203.75 78.089 0.15 102
104 3 -35.499 -212.39 82.793 0.15 103
105 3 -27.894 -74.586 37.958 0.15 73
106 3 -31.271 -79.364 42.858 0.15 105
107 3 -35.351 -86.45 44.831 0.15 106
108 3 -41.825 -91.314 52.174 0.15 107
109 3 -45.793 -97.953 60.263 0.15 108
110 3 -47.694 -104.82 65.947 0.15 109
111 3 -51.555 -107.89 71.592 0.15 110
112 3 -50.623 -108.93 79.857 0.15 111
113 3 -50.409 -112.22 89.362 0.15 112
114 3 -50.924 -119.1 94.571 0.15 113
115 3 -49.861 -124.44 100.5 0.15 114
116 3 -50.968 -132.05 106.25 0.15 115
117 3 -55.472 -137.63 112.68 0.15 116
118 3 -57.902 -147.06 118.82 0.15 117
119 3 -59.955 -156.36 122.06 0.15 118
120 3 -62.499 -167.21 129.46 0.15 119
121 3 -52.042 -138.76 110.77 0.15 116
122 3 -53.333 -146.86 113.41 0.15 121
123 3 -53.94 -153.94 117.67 0.15 122
124 3 -54.155 -159 118.59 0.15 123
125 3 -54.458 -164.46 113.94 0.15 124
126 3 -7.496 -39.62 10.769 0.75 7
127 3 -13.102 -50.72 17.239 0.75 126
128 3 -19.677 -57.28 21.765 0.75 127
129 3 -27.646 -64.531 20.941 0.75 128
130 3 -32.843 -71.218 19.357 0.75 129
131 3 -34.56 -78.237 21.865 0.75 130
132 3 -36.063 -92.503 24.777 0.75 131
133 3 -35.928 -100.15 26.702 0.75 132
134 3 -33.823 -106.44 28.819 0.75 133
135 3 -31.777 -115.01 31.198 0.75 134
136 3 -32.17 -120.86 32.171 0.4 135
137 3 -32.813 -128.31 33.278 0.4 136
138 3 -33.754 -135.43 35.46 0.4 137
139 3 -40.492 -145.97 39.302 0.25 138
140 3 -48.882 -157.24 43.413 0.25 139
141 3 -51.702 -162.74 45.417 0.25 140
142 3 -55.156 -169.63 50.811 0.25 141
143 3 -57 -174.9 55.935 0.25 142
144 3 -59.304 -178.77 58.801 0.25 143
145 3 -61.786 -181.24 64.023 0.25 144
146 3 -63.432 -185.02 66.893 0.25 145
147 3 -62.782 -194.34 71.158 0.25 146
148 3 -64.253 -201.39 74.526 0.25 147
149 3 -65.092 -212.53 76.74 0.25 148
150 3 -68.815 -222.8 77.75 0.25 149
151 3 -71.775 -228.31 80.466 0.25 150
152 3 -72.177 -233.88 81.702 0.25 151
153 3 -73.241 -243.93 80.001 0.25 152
154 3 -72.186 -249.49 81.006 0.25 153
155 3 -69.912 -258.51 84.164 0.25 154
156 3 -71.357 -267.08 82.363 0.25 155
157 3 -72.196 -276 81.913 0.25 156
158 3 -73.589 -284.79 82.252 0.25 157
159 3 -73.323 -290.74 85.485 0.25 158
160 3 -73.562 -303.39 88.646 0.15 159
161 3 -75.575 -321.41 88.093 0.15 160
162 3 -80.407 -331.82 90.877 0.15 161
163 3 -82.896 -338.47 93.545 0.15 162
164 3 -82.065 -344.62 90.304 0.15 163
165 3 -81.246 -356.76 91.374 0.15 164
166 3 -83.084 -366.99 90.653 0.15 165
167 3 -87.527 -374.57 90.559 0.15 166
168 3 -89.898 -389.11 95.428 0.15 167
169 3 -94.625 -398.21 93.677 0.15 168
170 3 -100.28 -407.14 95.545 0.15 169
171 3 -33.733 -144.35 42.525 0.25 138
172 3 -30.507 -150.35 50.146 0.25 171
173 3 -26.96 -154.87 55.804 0.25 172
174 3 -23.571 -159.38 58.708 0.25 173
175 3 -21.325 -162.16 61.098 0.25 174
176 3 -13.167 -171.45 65.614 0.15 175
177 3 -1.897 -177.13 68.295 0.15 176
178 3 3.255 -184.62 69.67 0.15 177
179 3 6.595 -191.58 70.599 0.15 178
180 3 8.262 -196.53 71.692 0.15 179
181 3 10.813 -203.07 73.413 0.15 180
182 3 12.739 -209.42 76.812 0.15 181
183 3 15.825 -216.46 80.574 0.15 182
184 3 17.288 -223.09 83.478 0.15 183
185 3 16.53 -233.28 85.192 0.15 184
186 3 16.835 -244.32 86.807 0.15 185
187 3 19.894 -250.29 90.936 0.15 186
188 3 18.938 -254.78 94.667 0.15 187
189 3 17.88 -257.25 97.122 0.15 188
190 3 15.606 -263.23 101.13 0.15 189
191 3 14.55 -269.97 105.79 0.15 190
192 3 14.922 -281.52 112.51 0.15 191
193 3 15.242 -290.51 116.06 0.15 192
194 3 13.53 -299.18 121.95 0.15 193
195 3 17.523 -306.31 122.61 0.15 194
196 3 21.275 -314.7 122.05 0.15 195
197 3 24.409 -322.11 122.27 0.15 196
198 3 28.026 -329.03 123.56 0.15 197
199 3 29.634 -333.37 125.03 0.15 198
200 3 32.733 -344.16 129.08 0.15 199
201 3 32.749 -354.01 136.79 0.15 200
202 3 33.034 -360.07 141.09 0.15 201
203 3 32.662 -365.09 145.04 0.15 202
204 3 32.397 -375.09 149.88 0.15 203
205 3 31.604 -378.09 151.79 0.15 204
206 3 31.41 -386.72 156.03 0.15 205
207 3 31.749 -393.06 160.75 0.15 206
208 3 31.454 -398.1 161.6 0.15 207
209 3 30.414 -407.17 165.04 0.15 208
210 3 32.79 -415.34 166.12 0.15 209
211 3 33.72 -425.09 169.18 0.15 210
212 3 33.884 -429.77 168.66 0.15 211
213 3 33.382 -435.35 169.45 0.15 212
214 3 33.911 -440.81 172.04 0.15 213
215 3 34.752 -448.64 175.81 0.15 214
216 3 34.82 -456.88 178.02 0.15 215
217 3 33.673 -465.71 178.54 0.15 216
218 3 35.185 -474.25 178.27 0.15 217
219 3 34.927 -479.26 178.07 0.15 218
220 3 -18.558 -168.4 64.822 0.15 175
221 3 -14.819 -184.46 69.098 0.15 220
222 3 -13.181 -192.65 70.975 0.15 221
223 3 -14.452 -204.4 74.297 0.15 222
224 3 -14.832 -215.35 76.611 0.15 223
225 3 -14.307 -224.77 77.202 0.15 224
226 3 -14.846 -230.43 78.29 0.15 225
227 3 -18.657 -237.42 77.924 0.15 226
228 3 -22.166 -245.71 78.635 0.15 227
229 3 -22.675 -253.46 78.326 0.15 228
230 3 -22.923 -259.17 78.643 0.15 229
231 3 -23.261 -267.84 79.876 0.15 230
232 3 -30.292 -121.35 31.798 0.4 135
233 3 -28.391 -126.97 32.356 0.4 232
234 3 -30.215 -130.89 36.268 0.4 233
235 3 -31.9 -133.92 38.91 0.4 234
236 3 -31.883 -139.86 41.994 0.4 235
237 3 -28.928 -146.09 42.98 0.4 236
238 3 -27.256 -154.62 45.23 0.3 237
239 3 -30.694 -165.49 51.469 0.3 238
240 3 -30.01 -173.74 55.321 0.3 239
241 3 -30.541 -177.38 60.344 0.3 240
242 3 -31.669 -185.93 67.143 0.3 241
243 3 -32.312 -189.34 70.773 0.3 242
244 3 -34.846 -197.25 79.245 0.3 243
245 3 -36.663 -198.78 82.047 0.3 244
246 3 -42.059 -207.53 83.014 0.3 245
247 3 -45.719 -211.22 84.122 0.3 246
248 3 -52.639 -220.05 84.859 0.3 247
249 3 -57.242 -226.34 85.455 0.3 248
250 3 -58.452 -228.68 85.999 0.3 249
251 3 -60.358 -235.62 89.558 0.3 250
252 3 -63.099 -242.47 90.075 0.3 251
253 3 -65.761 -250.71 89.97 0.3 252
254 3 -66.553 -257.59 87.84 0.3 253
255 3 -66.858 -267.17 90.864 0.3 254
256 3 -67.728 -273.63 92.621 0.3 255
257 3 -69.888 -281.88 94.926 0.3 256
258 3 -69.496 -289.69 97.415 0.3 257
259 3 -67.934 -298.15 97.696 0.3 258
260 3 -64.117 -307.88 96.708 0.3 259
261 3 -64.196 -318.49 93.873 0.3 260
262 3 -66.132 -328.56 90.26 0.3 261
263 3 -67.375 -340.5 91.385 0.3 262
264 3 -68.774 -348.38 92.818 0.3 263
265 3 -70.112 -355.55 93.039 0.3 264
266 3 -71.169 -365.96 92.965 0.3 265
267 3 -70.754 -374.32 96.293 0.3 266
268 3 -68.57 -382.21 100.8 0.3 267
269 3 -67.19 -392.69 105.35 0.25 268
270 3 -65.303 -401.57 109.23 0.25 269
271 3 -60.538 -411.1 105.13 0.25 270
272 3 -56.71 -423.36 103.94 0.25 271
273 3 -55.436 -432.96 104.77 0.25 272
274 3 -53.382 -446.13 102.88 0.25 273
275 3 -56.665 -456.05 104.71 0.25 274
276 3 -56.89 -469.31 111.37 0.25 275
277 3 -55.48 -481.06 114.25 0.25 276
278 3 -55.895 -496.87 116.04 0.25 277
279 3 -54.455 -508.33 120.17 0.15 278
280 3 -56.185 -519.65 124.09 0.15 279
281 3 -59.681 -530.79 129.04 0.15 280
282 3 -65.464 -543.2 136.45 0.15 281
283 3 -66.584 -547.13 138.75 0.15 282
284 3 -65.049 -553.98 142.53 0.15 283
285 3 -63.983 -560.29 145.28 0.15 284
286 3 -66.284 -568.19 148.47 0.15 285
287 3 -69.324 -581.53 156.03 0.15 286
288 3 -69.239 -588.52 158.96 0.15 287
289 3 -70.614 -593.32 160.22 0.15 288
290 3 -20.317 -156.5 46.09 0.15 237
291 3 -15.718 -163.78 48.218 0.15 290
292 3 -13.308 -171.97 49.326 0.15 291
293 3 -10.792 -176.78 49.179 0.15 292
294 3 -8.88 -186.04 51.117 0.15 293
295 3 -4.913 -197.43 52.175 0.15 294
296 3 -4.203 -207.91 55.014 0.15 295
297 3 -0.494 -217.42 56.788 0.15 296
298 3 -1.264 -226.47 56.131 0.15 297
299 3 -3.686 -237.9 55.937 0.15 298
300 3 -4.336 -249.65 55.699 0.15 299
301 3 -4.4 -258.96 53.681 0.15 300
302 3 -3.945 -270.13 53.036 0.15 301
303 3 -1.386 -281.17 53.608 0.15 302
304 3 -0.189 -288.76 56.971 0.15 303
305 3 -35.517 -139.81 42.452 0.15 235
306 3 -37.102 -145.73 47.895 0.15 305
307 3 -47.048 -150.73 49.497 0.15 306
308 3 -55.073 -160.55 54.545 0.15 307
309 3 -65.178 -169.23 59.426 0.15 308
310 3 -70.112 -174.16 62.514 0.15 309
311 3 -73.145 -179.11 65.319 0.15 310
312 3 -77.355 -184.06 67.968 0.15 311
313 3 -79.105 -186.45 76.867 0.15 312
314 3 -82.764 -188.7 82.704 0.15 313
315 3 -86.023 -192.47 87.14 0.15 314
316 3 -90.417 -197.37 93.319 0.15 315
317 3 -92.572 -197.99 100.56 0.15 316
318 3 -95.345 -202.04 106.05 0.15 317
319 3 -98.342 -207.68 111.48 0.15 318
320 3 -99.045 -210.78 114.2 0.15 319
321 3 -30.567 -134.43 31.702 0.15 233
322 3 -32.038 -142.28 30.883 0.15 321
323 3 -34.502 -148.19 29.025 0.15 322
324 3 -34.85 -154.97 26.522 0.15 323
325 3 -36.605 -160.7 27.761 0.15 324
326 3 -39.156 -168.47 30.24 0.15 325
327 3 -40.787 -173.97 30.833 0.15 326
328 3 -44.053 -181.66 30.159 0.15 327
329 3 -42.214 -188.97 33.25 0.15 328
330 3 -45.633 -205.39 32.078 0.15 329
331 3 -46.767 -217.03 33.419 0.15 330
332 3 -45.587 -228.69 36.711 0.15 331
333 3 -42.011 -236.35 38.504 0.15 332
334 3 -40.027 -247.88 42.783 0.15 333
335 3 -39.99 -259.04 46.447 0.15 334
336 3 -33.825 -269.36 52.462 0.15 335
337 3 -33.893 -272.39 53.504 0.15 336
338 3 -36.405 -275.57 58.706 0.15 337
339 3 -33.038 -114.05 30.263 0.15 134
340 3 -35.13 -124.46 37.596 0.15 339
341 3 -39.479 -136.08 42.405 0.15 340
342 3 -44.131 -139.02 45.606 0.15 341
343 3 -52.968 -145.89 41.028 0.15 342
344 3 -56.752 -151.97 41.091 0.15 343
345 3 -61.321 -158.67 42.399 0.15 344
346 3 -68.314 -166.42 49.029 0.15 345
347 3 -76.862 -173.85 53.235 0.15 346
348 3 -82.015 -179.73 57.165 0.15 347
349 3 -86.42 -183.94 61.809 0.15 348
350 3 -38.78 -144.83 45.418 0.15 341
351 3 -39.814 -154.08 49.325 0.15 350
352 3 -41.213 -161.2 52.087 0.15 351
353 3 -43.092 -173.59 58.843 0.15 352
354 3 -45.893 -181.63 62.82 0.15 353
355 3 -51.085 -189.5 67.887 0.15 354
356 3 -57.787 -191 73.484 0.15 355
357 3 -63.031 -198.36 76.613 0.15 356
358 3 -69.975 -206.62 78.015 0.15 357
359 3 -36.59 -98.364 24.433 0.15 132
360 3 -37.667 -107.68 25.178 0.15 359
361 3 -43.088 -118.91 27.412 0.15 360
362 3 -45.084 -122.41 27.579 0.15 361
363 3 -51.474 -131.49 27.492 0.15 362
364 3 -58.687 -141.99 22.884 0.15 363
365 3 -62.185 -153.48 18.082 0.15 364
366 3 -63.535 -165.26 13.989 0.15 365
367 3 -63.07 -171.94 10.643 0.15 366
368 3 -64.653 -178.86 7.517 0.15 367
369 3 -35.954 -69.643 25.135 0.15 129
370 3 -42.087 -74.787 26.986 0.15 369
371 3 -43.998 -83.59 28.437 0.15 370
372 3 -50.942 -91.221 28.192 0.15 371
373 3 -53.976 -101.38 29.486 0.15 372
374 3 -52.299 -110.11 27.448 0.15 373
375 3 -49.079 -120.54 28.625 0.15 374
376 3 -47.291 -131.26 28.07 0.15 375
377 3 -47.977 -137.01 28.766 0.15 376
378 3 -52.305 -146.59 27.133 0.15 377
379 3 -53.651 -157.25 29.747 0.15 378
380 3 -51.527 -168.95 34.594 0.15 379
381 3 -50.229 -178.35 41.388 0.15 380
382 3 -50.879 -188.6 44.516 0.15 381
383 3 -53.59 -201.13 45.082 0.15 382
384 3 -54.078 -208.88 47.713 0.15 383
385 3 -54 -216.93 52.482 0.15 384
386 3 -46.768 -137.8 28.487 0.15 376
387 3 -47.867 -145.66 30.106 0.15 386
388 3 -52.189 -153.85 32.266 0.15 387
389 3 -59.98 -156.12 34.3 0.15 388
390 3 -69.973 -161.09 35.943 0.15 389
391 3 -76.436 -166.62 37.493 0.15 390
392 3 -79.799 -174.64 41.023 0.15 391
393 3 -86.656 -174.42 47.479 0.15 392
394 3 -92.565 -178.96 54.499 0.15 393
395 3 -99.765 -184.63 60.223 0.15 394
396 3 -106.73 -185.52 63.709 0.15 395
397 3 -113.06 -188.77 67.823 0.15 396
398 3 -118.15 -194.73 69.704 0.15 397
399 3 -120.65 -196.22 71.05 0.15 398
400 4 11.5 7 1 1.1 1
401 4 16 10 4 0.8 400
402 4 22.654 14.115 8.189 0.8 401
403 4 28.489 17.38 11.068 0.8 402
404 4 33.629 20.141 12.858 0.8 403
405 4 36.026 25.277 14.626 0.8 404
406 4 37.585 29.089 16.439 0.8 405
407 4 41.288 34.493 19.951 0.8 406
408 4 42.692 38.968 22.074 0.8 407
409 4 48.846 44.469 24.496 0.4 408
410 4 49.536 52.272 26.468 0.4 409
411 4 49.219 56.976 30.247 0.4 410
412 4 49.519 57.995 30.856 0.4 411
413 4 57.135 66.948 35.529 0.15 412
414 4 59.098 74.225 35.974 0.15 413
415 4 62.641 79.478 37.937 0.15 414
416 4 64.779 82.614 38.247 0.15 415
417 4 69.205 89.217 40.707 0.15 416
418 4 72.371 98.826 43.084 0.15 417
419 4 75.443 106.9 46.681 0.15 418
420 4 78.308 114.43 51.634 0.15 419
421 4 81.279 122.71 53.311 0.15 420
422 4 84.652 127.86 52.934 0.15 421
423 4 92.819 132.74 52.943 0.15 422
424 4 97.088 138.31 52.521 0.15 423
425 4 98.944 141.6 52.383 0.15 424
426 4 100.98 143.85 52.187 0.15 425
427 4 106.66 149.05 50.411 0.15 426
428 4 110.8 150.92 48.947 0.15 427
429 4 115.79 155.82 47.567 0.15 428
430 4 119.71 161.46 46.33 0.15 429
431 4 123.42 166.4 46.582 0.15 430
432 4 68.693 86.015 39.862 0.15 416
433 4 74.941 91.787 42.673 0.15 432
434 4 76.299 94.164 43.998 0.15 433
435 4 78.785 98.499 44.528 0.15 434
436 4 87.435 112.99 36.736 0.15 435
437 4 90.775 119.23 35.563 0.15 436
438 4 94.279 123.31 34.524 0.15 437
439 4 100.06 131.84 33.003 0.15 438
440 4 104.73 136.36 31.987 0.15 439
441 4 107.62 140.8 30.786 0.15 440
442 4 111.25 144.12 31.299 0.15 441
443 4 114.27 150.21 31.929 0.15 442
444 4 118.14 156.16 32.067 0.15 443
445 4 119.87 160.09 32.296 0.15 444
446 4 128.43 168.85 35.809 0.15 445
447 4 54.166 64.522 33.737 0.15 412
448 4 63.566 67.56 39.73 0.15 447
449 4 67.843 70.135 43.132 0.15 448
450 4 76.015 74.284 44.134 0.15 449
451 4 84.298 78.986 45.019 0.15 450
452 4 90.615 83.234 46.266 0.15 451
453 4 97.332 92.151 50.121 0.15 452
454 4 106.34 102.44 55.083 0.15 453
455 4 115.32 109.77 56.408 0.15 454
456 4 120.83 113.9 54.215 0.15 455
457 4 125.65 118.89 53.515 0.15 456
458 4 132.13 122.55 53.539 0.15 457
459 4 141.68 125.7 52.23 0.15 458
460 4 145.4 129.18 46.615 0.15 459
461 4 48.549 63.185 29.543 0.15 411
462 4 51.513 75.151 29.422 0.15 461
463 4 55.784 86.071 32.889 0.15 462
464 4 55.097 94.483 33.034 0.15 463
465 4 54.008 102.5 35.235 0.15 464
466 4 52.539 111.67 36.808 0.15 465
467 4 50.991 122.42 37.561 0.15 466
468 4 53.283 132.99 39.866 0.15 467
469 4 55.202 143.02 42.356 0.15 468
470 4 54.077 152.57 43.234 0.15 469
471 4 55.552 164.24 43.495 0.15 470
472 4 58.951 176.43 44.334 0.15 471
473 4 58.538 186.19 46.769 0.15 472
474 4 56.398 193.58 48.281 0.15 473
475 4 54.3 200.06 46.582 0.15 474
476 4 46.272 48.258 27.012 0.2 408
477 4 51.21 53.897 34.245 0.2 476
478 4 58.319 62.68 43.29 0.2 477
479 4 61.187 70.293 41.766 0.2 478
480 4 63.027 73.954 41.306 0.2 479
481 4 66.554 79.824 41.902 0.15 480
482 4 71.033 84.963 45.334 0.15 481
483 4 75.231 92.03 50.303 0.15 482
484 4 82.551 101.02 54.126 0.15 483
485 4 87.777 105.63 57.863 0.15 484
486 4 94.726 111.24 59.159 0.15 485
487 4 100.11 115.58 62.115 0.15 486
488 4 104.9 119.99 64.733 0.15 487
489 4 111.49 124.57 70.575 0.15 488
490 4 117.62 126.66 76.577 0.15 489
491 4 123.53 131.89 83.091 0.15 490
492 4 128.84 133.84 91.296 0.15 491
493 4 133.89 138.78 91.782 0.15 492
494 4 137.55 141.66 93.74 0.15 493
495 4 142.88 145.19 97.15 0.15 494
496 4 63.735 81.725 37.584 0.15 480
497 4 64.231 88.992 43.516 0.15 496
498 4 67.07 97.869 47.656 0.15 497
499 4 68.73 104.1 51.745 0.15 498
500 4 63.661 110.61 58.721 0.15 499
501 4 59.944 119.17 61.937 0.15 500
502 4 58.976 125.59 62.678 0.15 501
503 4 58.473 133.24 64.557 0.15 502
504 4 63.589 139.18 64.658 0.15 503
505 4 71.912 146.3 65.408 0.15 504
506 4 78.185 151.19 68.605 0.15 505
507 4 84.398 159.06 72.442 0.15 506
508 4 87.553 164.89 75.948 0.15 507
509 4 90.358 169.88 77.893 0.15 508
510 4 91.423 173.19 79.994 0.15 509
511 4 94.342 179.34 84.341 0.15 510
512 4 36.35 23.24 11.056 0.15 404
513 4 45.217 31.168 11.175 0.15 512
514 4 51.739 39.098 12.931 0.15 513
515 4 58.756 42.841 16.395 0.15 514
516 4 62.7 52.76 16.955 0.15 515
517 4 68.352 61.213 11.772 0.15 516
518 4 70.752 62.88 10.465 0.15 517
519 4 78.514 65.849 8.906 0.15 518
520 4 86.892 69.39 8.178 0.15 519
521 4 95.155 73.798 12.82 0.15 520
522 4 102.18 77.858 14.472 0.15 521
523 4 107.73 81.182 15.715 0.15 522
524 4 114.95 84.254 15.944 0.15 523
525 4 124.18 94.799 20.495 0.15 524
526 4 128.7 101.11 20.431 0.15 525
527 4 135.36 107.6 23.097 0.15 526
528 4 141.33 112.06 23.741 0.15 527
529 4 145.4 114.65 23.291 0.15 528
530 4 149.94 118.06 23.492 0.15 529
531 4 154.03 121 24.425 0.15 530
532 4 161.62 125.45 23.329 0.15 531
533 4 120.99 86.001 17.859 0.15 524
534 4 127.5 91.604 18.825 0.15 533
535 4 134.3 96.879 19.254 0.15 534
536 4 141.39 100.39 19.088 0.15 535
537 4 147.87 108.18 22.16 0.15 536
538 4 154.8 113.08 25.04 0.15 537
539 4 164.92 119.58 26.368 0.15 538
540 4 170.24 120.66 29.533 0.15 539
541 4 177.68 121.12 30.805 0.15 540
542 4 184.12 124.12 25.705 0.15 541
543 4 74.27 65.719 9.028 0.15 518
544 4 78.063 71.761 9.629 0.15 543
545 4 83.888 78.573 11.012 0.15 544
546 4 90.261 88.912 19.379 0.15 545
547 4 95.912 93.476 22.159 0.15 546
548 4 103.17 100.79 24.495 0.15 547
549 4 109.62 106.79 26.426 0.15 548
550 4 113.96 110.74 26.751 0.15 549
551 4 118.64 116.48 28.241 0.15 550
552 4 123.19 121.43 29.895 0.15 551
553 4 126.28 126.3 30.781 0.15 552
554 4 128.05 130.71 36.275 0.15 553
555 4 133.58 138.83 39.969 0.15 554
556 4 139.1 140.24 45.356 0.15 555
557 4 145.64 143.59 49.268 0.15 556
558 4 153.63 149.65 50.878 0.15 557
559 4 155.78 149.88 50.12 0.15 558
560 4 161.13 151.29 49.368 0.15 559
561 4 10.5 2.5 -1 1 1
562 4 14 5.5 -4.5 1 561
563 4 19.005 8.812 -6.556 0.8 562
564 4 26.852 10.981 -7.244 0.8 563
565 4 32.08 12.18 -9.239 0.6 564
566 4 41.16 21.459 -15.792 0.5 565
567 4 45.694 23.982 -18.499 0.5 566
568 4 53.402 27.831 -22.889 0.4 567
569 4 58.65 29.227 -27.66 0.4 568
570 4 61.207 30.443 -30.573 0.4 569
571 4 66.861 30.411 -35.723 0.3 570
572 4 73.106 32.027 -38.349 0.3 571
573 4 78.235 33.889 -40.689 0.3 572
574 4 84.048 36.039 -43.207 0.3 573
575 4 89.755 36.455 -46.744 0.3 574
576 4 95.12 36.15 -50.789 0.3 575
577 4 101.4 36.468 -55.607 0.3 576
578 4 107.35 39.567 -58.156 0.3 577
579 4 115.85 41.191 -61.258 0.3 578
580 4 122.17 40.994 -62.512 0.2 579
581 4 132.06 44.635 -64.989 0.2 580
582 4 138.94 54.939 -69.564 0.2 581
583 4 142.76 59.922 -72.581 0.2 582
584 4 148.9 60.547 -72.164 0.2 583
585 4 156.01 60.078 -73.335 0.2 584
586 4 165.76 63.906 -71.935 0.15 585
587 4 169.08 66.227 -72.236 0.15 586
588 4 175.45 69.107 -73.989 0.15 587
589 4 181.08 71.576 -76.933 0.15 588
590 4 187.95 74.664 -82.3 0.15 589
591 4 194.05 74.574 -87.277 0.15 590
592 4 197.26 75.401 -89.408 0.15 591
593 4 204.96 75.568 -91.273 0.15 592
594 4 82.925 35.911 -43.271 0.15 573
595 4 87.157 38.514 -47.968 0.15 594
596 4 91.756 40.483 -53.114 0.15 595
597 4 96.379 45.659 -56.48 0.15 596
598 4 101.65 49.154 -60.66 0.15 597
599 4 108 54.195 -66.193 0.15 598
600 4 115.07 59.182 -72.236 0.15 599
601 4 119.46 62.25 -75.09 0.15 600
602 4 123.99 66.006 -79.625 0.15 601
603 4 128.05 68.641 -84.323 0.15 602
604 4 133.38 72.348 -93.92 0.15 603
605 4 139.14 75.631 -101.83 0.15 604
606 4 142.96 75.978 -107.38 0.15 605
607 4 148.15 77.995 -112.1 0.15 606
608 4 151.38 79.607 -114.49 0.15 607
609 4 63.32 33.201 -33.059 0.2 570
610 4 67.613 38.018 -37.041 0.2 609
611 4 74.948 44.49 -45.215 0.2 610
612 4 83.802 51.007 -51.015 0.2 611
613 4 88.528 52.82 -54.118 0.2 612
614 4 91.939 54.299 -55.079 0.2 613
615 4 97.211 56.632 -56.409 0.15 614
616 4 104.01 60.639 -57.094 0.15 615
617 4 107.32 63.522 -57.073 0.15 616
618 4 112.39 67.19 -57.407 0.15 617
619 4 115.32 70.024 -57.117 0.15 618
620 4 119.8 74.939 -59.999 0.15 619
621 4 124.02 79.34 -63.917 0.15 620
622 4 127.08 81.51 -66.406 0.15 621
623 4 133.18 82.284 -69.294 0.15 622
624 4 136.28 85.055 -69.382 0.15 623
625 4 141 87.814 -69.922 0.15 624
626 4 146.15 87.883 -70.39 0.15 625
627 4 152.3 87.783 -71.258 0.15 626
628 4 158.52 88.378 -73.637 0.15 627
629 4 164.15 92.287 -77.134 0.15 628
630 4 169.22 94.771 -79.351 0.15 629
631 4 176.06 96.131 -78.09 0.15 630
632 4 96.946 55.934 -54.072 0.15 614
633 4 102.96 56.74 -53.273 0.15 632
634 4 108.61 55.18 -49.009 0.15 633
635 4 117.28 54.912 -45.367 0.15 634
636 4 124.25 57.285 -42.478 0.15 635
637 4 133.16 62.387 -41.455 0.15 636
638 4 140.9 65.379 -42.031 0.15 637
639 4 148.4 68.101 -43.668 0.15 638
640 4 154.15 69.267 -47.42 0.15 639
641 4 158.39 66.984 -49.228 0.15 640
642 4 164.19 64.321 -52.692 0.15 641
643 4 170.35 64.044 -57.546 0.15 642
644 4 30.581 13.647 -8.739 0.8 564
645 4 36.328 19.226 -6.711 0.55 644
646 4 40.577 23.2 -5.643 0.55 645
647 4 44.913 28.347 -4.539 0.55 646
648 4 52.144 32.847 -4.996 0.5 647
649 4 56.922 37.613 -1.293 0.5 648
650 4 63.153 43.311 -1.736 0.4 649
651 4 69.384 50.559 -3.019 0.4 650
652 4 73.245 53.487 -2.879 0.4 651
653 4 76.466 56.822 -2.841 0.4 652
654 4 78.768 58.105 -2.29 0.4 653
655 4 83.935 63.751 -1.329 0.3 654
656 4 92.375 69.425 -1.052 0.3 655
657 4 99.225 75.328 -2.368 0.3 656
658 4 105.88 82.454 -2.788 0.3 657
659 4 110.05 84.995 -6.092 0.3 658
660 4 114.77 88.838 -8.317 0.3 659
661 4 119.32 90.087 -11.556 0.3 660
662 4 121.7 90.677 -14.594 0.3 661
663 4 127.47 91.618 -19.215 0.3 662
664 4 131.99 94.071 -21.404 0.15 663
665 4 136.93 96.789 -22.718 0.15 664
666 4 141.42 99.026 -22.868 0.15 665
667 4 83.516 60.454 -0.503 0.15 654
668 4 92.034 67.358 2.192 0.15 667
669 4 97.282 71.936 2.114 0.15 668
670 4 104.67 74.392 4.96 0.15 669
671 4 108.89 76.794 6.597 0.15 670
672 4 113.9 77.64 5.301 0.15 671
673 4 119.74 80.556 0.956 0.15 672
674 4 124.5 82.475 -0.765 0.15 673
675 4 128.22 86.436 -2.073 0.15 674
676 4 131.54 90.575 -3.106 0.15 675
677 4 136.02 94.067 -4.106 0.15 676
678 4 139.57 96.318 -2.834 0.15 677
679 4 145.07 98.356 -1.396 0.15 678
680 4 150.31 100.56 -1.867 0.15 679
681 4 117.67 80.083 4.536 0.15 672
682 4 121.04 81.923 5.771 0.15 681
683 4 128.84 83.125 6.174 0.15 682
684 4 132.04 81.454 11.781 0.15 683
685 4 140.02 80.231 15.684 0.15 684
686 4 145.68 81.461 19.102 0.15 685
687 4 152.47 82.669 21.63 0.15 686
688 4 159.05 84.202 24.618 0.15 687
689 4 168.66 85.663 27.048 0.15 688
690 4 83.209 61.019 -0.8 0.15 653
691 4 92.467 65.499 0.052 0.15 690
692 4 102.41 70.343 0.064 0.15 691
693 4 114.89 78.968 -1.348 0.15 692
694 4 122.61 82.957 -4.085 0.15 693
695 4 129.19 90.116 -5.49 0.15 694
696 4 131.98 93.775 -6.039 0.15 695
697 4 136.73 99.025 -5.671 0.15 696
698 4 139.08 106.13 -6.164 0.15 697
699 4 143.29 115.22 -7.642 0.15 698
700 4 150.79 122.59 -8.589 0.15 699
701 4 154.28 128.04 -9.134 0.15 700
702 4 156.92 130.99 -10.97 0.15 701
703 4 159.31 136.96 -13.789 0.15 702
704 4 166 141.98 -18.12 0.15 703
705 4 171.03 143.81 -21.405 0.15 704
706 4 51.26 32.851 2.108 0.3 647
707 4 56.107 43.085 -1.537 0.3 706
708 4 63.576 52.906 -2.247 0.3 707
709 4 72.465 59.345 -4.431 0.3 708
710 4 83.52 65.607 -6.632 0.3 709
711 4 89.559 68.144 -11.086 0.3 710
712 4 96.77 71.773 -14.738 0.3 711
713 4 104.89 80.038 -14.477 0.3 712
714 4 111.11 89.364 -12.332 0.3 713
715 4 114.1 94.391 -10.752 0.3 714
716 4 121.88 103.57 -8.408 0.3 715
717 4 127.46 114.67 -12.272 0.3 716
718 4 132.77 122.72 -16.712 0.3 717
719 4 135.53 126.06 -17.422 0.15 718
720 4 140.55 131.03 -17.948 0.15 719
721 4 144.91 134.75 -19.589 0.15 720
722 4 148.58 138.75 -22.422 0.15 721
723 4 154.42 144.29 -23.172 0.15 722
724 4 89.729 73.8 -8.884 0.15 710
725 4 95.264 80.548 -8.124 0.15 724
726 4 99.579 85.571 -10.447 0.15 725
727 4 108.34 88.038 -15.311 0.15 726
728 4 113.82 91.467 -18.176 0.15 727
729 4 121.25 99.226 -21.618 0.15 728
730 4 129.02 106.44 -23.31 0.15 729
731 4 134.13 109.85 -24.171 0.15 730
732 4 141.49 114.56 -24.804 0.15 731
733 4 144.18 116.5 -24.882 0.15 732
734 4 146.85 118.26 -25.008 0.15 733
735 4 152.1 119.71 -24.1 0.15 734
736 4 2 8.5 -0.5 1.5 1
737 4 3.5 14.5 -1 1.1 736
738 4 3.945 20.601 -2.038 1.1 737
739 4 4.594 23.733 -4.042 1.1 738
740 4 6.106 26.725 -5.05 1 739
741 4 6.528 28.462 -5.603 0.9 740
742 4 8.02 33.155 -6.094 0.9 741
743 4 9.251 36.806 -6.906 0.6 742
744 4 10.642 41.05 -5.307 0.6 743
745 4 11.744 44.278 -2.938 0.6 744
746 4 14.713 48.971 -1.75 0.6 745
747 4 14.942 55.472 -0.781 0.6 746
748 4 16.324 61.374 0.085 0.4 747
749 4 18.671 72.94 3.436 0.4 748
750 4 21.259 82.803 4.165 0.4 749
751 4 24.687 92.513 3.708 0.4 750
752 4 25.463 100.78 2.457 0.4 751
753 4 25.97 107.88 0.33 0.4 752
754 4 27.694 110.51 -1.702 0.3 753
755 4 30.177 119.25 -8.912 0.3 754
756 4 30.753 126.77 -12.46 0.3 755
757 4 28.187 136.87 -9.326 0.3 756
758 4 29.39 142.97 -9.663 0.3 757
759 4 29.624 151.65 -7.87 0.15 758
760 4 32.228 157.77 -7.182 0.15 759
761 4 34.479 164.36 -6.482 0.15 760
762 4 36.5 170.65 -8.089 0.15 761
763 4 38.161 176.36 -12.545 0.15 762
764 4 39.606 180.95 -13.73 0.15 763
765 4 39.782 185.76 -16.941 0.15 764
766 4 43.143 191.8 -19.587 0.15 765
767 4 28.501 146.03 -9.371 0.15 758
768 4 26.709 152.61 -9.497 0.15 767
769 4 19.516 158.22 -9.375 0.15 768
770 4 15.345 164.21 -7.554 0.15 769
771 4 14.242 169.54 -6.775 0.15 770
772 4 13.073 171.79 -5.742 0.15 771
773 4 12.967 177.42 -8.657 0.15 772
774 4 29.827 116.16 -3.053 0.15 754
775 4 31.193 124.15 -1.809 0.15 774
776 4 33.9 129.18 -3.173 0.15 775
777 4 37.167 134.68 -4.196 0.15 776
778 4 38.999 140.78 -6.24 0.15 777
779 4 39.541 146.46 -6.873 0.15 778
780 4 44.141 155.96 -5.816 0.15 779
781 4 42.399 163.4 -4.13 0.15 780
782 4 42.395 168.66 -4.882 0.15 781
783 4 41.634 177.23 -3.262 0.15 782
784 4 42.011 185.08 -1.327 0.15 783
785 4 43.812 192.34 0.179 0.15 784
786 4 45.312 197.92 2.127 0.15 785
787 4 47.252 202.5 4.426 0.15 786
788 4 26.896 115.33 -0.076 0.25 753
789 4 25.493 121.56 0.421 0.25 788
790 4 25.449 128.21 -0.699 0.25 789
791 4 21.739 133.89 -0.204 0.25 790
792 4 16.556 136.49 -4.493 0.25 791
793 4 14.224 145.21 -6.431 0.25 792
794 4 8.364 152.13 -7.91 0.25 793
795 4 6.182 158.43 -8.165 0.25 794
796 4 6.041 165.77 -10.317 0.25 795
797 4 6.461 171.37 -12.554 0.25 796
798 4 6.79 178.07 -16.547 0.15 797
799 4 6.384 187.03 -19.871 0.15 798
800 4 8.334 191.77 -19.348 0.15 799
801 4 10.139 197.15 -16.021 0.15 800
802 4 13.798 66.449 1.009 0.15 747
803 4 18.03 77.429 1.189 0.2 802
804 4 19.268 84.303 -0.019 0.2 803
805 4 20.325 94.8 1.188 0.2 804
806 4 20.884 105.76 1.173 0.2 805
807 4 17.95 115.74 -0.891 0.2 806
808 4 16.111 125.24 -2.897 0.2 807
809 4 15.527 130.2 -2.697 0.2 808
810 4 15.325 134.34 -2.925 0.2 809
811 4 16.269 139.46 -4.395 0.2 810
812 4 18.132 144.55 -4.123 0.2 811
813 4 20.284 152.71 -5.554 0.2 812
814 4 22.636 161.27 -9.008 0.2 813
815 4 21.748 167.18 -11.902 0.2 814
816 4 22.496 170.99 -13.68 0.2 815
817 4 25.715 178.3 -15.825 0.15 816
818 4 28.036 183.61 -17.751 0.15 817
819 4 34.881 184.94 -19.21 0.15 818
820 4 36.221 189.36 -21.545 0.15 819
821 4 36.826 193.9 -21.53 0.15 820
822 4 37.056 198.24 -21.253 0.15 821
823 4 13.876 43.475 -2.451 0.15 744
824 4 18.446 48.031 -0.617 0.15 823
825 4 22.124 51.157 0.779 0.15 824
826 4 26.652 56.711 1.165 0.15 825
827 4 32.382 58.264 1.199 0.15 826
828 4 39.255 61.802 0.333 0.15 827
829 4 45.535 62.566 1.025 0.15 828
830 4 50.679 64.543 1.386 0.15 829
831 4 55.985 67.604 2.492 0.15 830
832 4 60.295 70.807 4.046 0.15 831
833 4 64.797 73.869 4.972 0.15 832
834 4 68.188 76.611 4.488 0.15 833
835 4 74.223 81.212 2.785 0.15 834
836 4 78.28 86.315 2.689 0.15 835
837 4 81.813 92.405 0.412 0.15 836
838 4 84.167 98.092 -3.345 0.15 837
839 4 87.213 101.39 -7.659 0.15 838
840 4 93.114 105.08 -7.897 0.15 839
841 4 96.168 108.85 -6.931 0.15 840
842 4 101.73 113.86 -5.358 0.15 841
843 4 106.72 119.09 -4.617 0.15 842
844 4 110.94 123.43 -6.059 0.15 843
845 4 113.35 127.03 -6.902 0.15 844
846 4 115.67 133.74 -8.433 0.15 845
847 4 118.19 137.94 -13.932 0.15 846
848 4 120.32 142.16 -16.421 0.15 847
849 4 123.82 142.32 -18.424 0.15 848
850 4 128.87 144.09 -21.824 0.15 849
851 4 135.42 146.8 -25.143 0.15 850
852 4 139.72 149.84 -26.803 0.15 851
853 4 71.766 79.839 5.01 0.15 834
854 4 74.953 85.863 4.762 0.15 853
855 4 77.952 91.205 3.656 0.15 854
856 4 82.252 97.226 2.947 0.15 855
857 4 87.811 105.19 1.858 0.15 856
858 4 93.178 111.54 -0.245 0.15 857
859 4 96.241 120.08 -3.468 0.15 858
860 4 98.088 125.02 -7.584 0.15 859
861 4 103.33 135.82 -8.747 0.15 860
862 4 104.34 142.91 -11.195 0.15 861
863 4 108.1 150.59 -15.573 0.15 862
864 4 110.77 155.69 -17.935 0.15 863
865 4 114.87 162.52 -22.522 0.15 864
866 4 116.35 164.98 -23.383 0.15 865
867 4 118.44 168.93 -23.931 0.15 866
868 4 122.28 174.63 -23.98 0.15 867
869 4 123.15 176.63 -25.565 0.15 868
870 4 124.1 179.72 -28.653 0.15 869
871 4 9.173 37.284 -10.172 0.4 742
872 4 9.993 42.739 -14.423 0.4 871
873 4 9.623 49.753 -19.916 0.4 872
874 4 11.635 54.244 -20.93 0.4 873
875 4 14.467 60.427 -21.928 0.4 874
876 4 15.532 61.441 -24.59 0.4 875
877 4 17.718 64.793 -28.682 0.4 876
878 4 18.798 69.564 -32.083 0.3 877
879 4 23.433 74.72 -36.137 0.3 878
880 4 24.615 78.802 -38.185 0.3 879
881 4 26.747 84.434 -41.223 0.3 880
882 4 28.303 88.677 -46.521 0.3 881
883 4 29.196 93.521 -50.644 0.3 882
884 4 31.618 100.52 -54.195 0.3 883
885 4 34.145 107.67 -53.956 0.3 884
886 4 35.108 112.7 -58.083 0.3 885
887 4 42.007 115.03 -62.263 0.15 886
888 4 49.718 118.36 -63.667 0.15 887
889 4 57.315 123.57 -63.087 0.15 888
890 4 60.701 130.75 -63.753 0.15 889
891 4 64.84 137.17 -65.319 0.15 890
892 4 65.067 142.64 -69.651 0.15 891
893 4 66.915 146.72 -72.998 0.15 892
894 4 68.453 149.35 -74.49 0.15 893
895 4 70.083 153.01 -74.894 0.15 894
896 4 73.218 163.45 -80.607 0.15 895
897 4 19.962 68.169 -32.261 0.15 877
898 4 22.134 70.911 -33.767 0.15 897
899 4 30.442 76.151 -38.964 0.25 898
900 4 36.341 83.623 -44.587 0.25 899
901 4 41.06 91.828 -51.308 0.25 900
902 4 42.694 95.487 -52.948 0.25 901
903 4 43.032 98.011 -53.823 0.25 902
904 4 42.172 103.84 -54.537 0.25 903
905 4 43.407 110.23 -54.902 0.25 904
906 4 43.563 116.91 -56.177 0.25 905
907 4 45.13 128.08 -62.322 0.25 906
908 4 49.564 135.26 -65.449 0.2 907
909 4 53.488 145.66 -70.529 0.2 908
910 4 53.978 152.15 -73.787 0.2 909
911 4 54.026 157.24 -77.364 0.2 910
912 4 54.205 163.25 -80.959 0.15 911
913 4 55.333 170.74 -85.439 0.15 912
914 4 57.144 176.68 -86.408 0.15 913
915 4 56.167 182.8 -86.653 0.15 914
916 4 58.654 189.32 -89.627 0.15 915
917 4 42.845 105.94 -58.314 0.15 903
918 4 43.009 113.66 -65.133 0.15 917
919 4 44.22 116.5 -66.926 0.15 918
920 4 48.657 124.59 -70.271 0.15 919
921 4 46.219 131.77 -68.606 0.15 920
922 4 44.657 137.87 -69.229 0.15 921
923 4 50.638 147.16 -69.525 0.15 922
924 4 52.771 151.94 -71.537 0.15 923
925 4 57.59 156.99 -72.418 0.15 924
926 4 60.123 160.75 -75.327 0.15 925
927 4 8.214 35.945 -4.97 0.15 741
928 4 9.738 44.331 -7.389 0.15 927
929 4 10.836 56.787 -7.767 0.15 928
930 4 13.373 66.57 -9.136 0.15 929
931 4 21.441 72.557 -9.346 0.15 930
932 4 28.673 76.609 -12.921 0.15 931
933 4 34.373 81.563 -16.117 0.15 932
934 4 38.459 87.608 -19.437 0.15 933
935 4 43.561 88.453 -23.853 0.15 934
936 4 47.925 91.367 -29.912 0.15 935
937 4 52.454 94.525 -33.036 0.15 936
938 4 55.626 99.904 -34.16 0.15 937
939 4 59.951 104.56 -36.576 0.15 938
940 4 60.831 115.28 -41.901 0.15 939
941 4 63.12 123.9 -45.068 0.15 940
942 4 65.724 132.52 -49.266 0.15 941
943 4 71.579 139.52 -56.262 0.15 942
944 4 76.561 143.12 -57.834 0.15 943
945 4 79.91 147.46 -60.003 0.15 944
946 4 83.399 151.13 -62.669 0.15 945
947 4 86.872 159.26 -65.682 0.15 946
948 4 91.519 168.67 -62.666 0.15 947
949 4 95.132 171.7 -62.469 0.15 948
950 4 8.058 27.958 -6.898 0.4 739
951 4 12.544 32.008 -9.127 0.5 950
952 4 16.243 36.351 -11.766 0.5 951
953 4 21.106 40.546 -13.499 0.4 952
954 4 24.966 45.661 -16.689 0.4 953
955 4 31.034 48.613 -20.622 0.3 954
956 4 34.382 53.069 -23.256 0.3 955
957 4 36.581 61.555 -25.631 0.3 956
958 4 37.148 69.279 -26.15 0.3 957
959 4 38.637 73.248 -26.68 0.3 958
960 4 43.402 82.607 -27.656 0.3 959
961 4 47.795 88.094 -27.965 0.3 960
962 4 54.177 95.647 -28.948 0.3 961
963 4 60.575 101.92 -29.823 0.15 962
964 4 71.585 110.4 -32.479 0.15 963
965 4 79.834 120.71 -32.386 0.15 964
966 4 88.311 131.26 -33.709 0.15 965
967 4 94.223 140.03 -40.277 0.15 966
968 4 102.16 140.46 -46.903 0.15 967
969 4 107.81 141.17 -49.137 0.15 968
970 4 57.552 100.5 -25.858 0.15 962
971 4 62.427 108.4 -22.314 0.15 970
972 4 68.447 116.43 -22.047 0.15 971
973 4 75.609 128.66 -22.279 0.15 972
974 4 86.28 141.02 -23.124 0.15 973
975 4 94.323 147.13 -19.284 0.15 974
976 4 101.8 151.54 -14.576 0.15 975
977 4 112.16 151.89 -12.381 0.15 976
978 4 120.86 150.4 -9.513 0.15 977
979 4 30.268 51.351 -20.155 0.15 954
980 4 39.151 56.527 -26.464 0.15 979
981 4 42.026 58.667 -34.9 0.15 980
982 4 45.672 60.865 -41.39 0.15 981
983 4 48.323 63.385 -46.574 0.15 982
984 4 51.894 67.558 -51.897 0.15 983
985 4 51.606 74.65 -56.269 0.15 984
986 4 50.8 76.826 -60.525 0.15 985
987 4 50.796 75.656 -69.351 0.15 986
988 4 53.397 75.082 -75.109 0.15 987
989 4 56.327 76.281 -81.588 0.15 988
990 4 59.959 80.837 -83.406 0.15 989
991 4 61.536 84.54 -87.741 0.15 990
992 4 68.232 86.263 -90.281 0.15 991
993 4 71.074 90.832 -94.286 0.15 992
994 4 75.217 95.188 -98.988 0.15 993
995 4 78.48 99.316 -102.57 0.15 994
996 4 81.713 102.8 -107.25 0.15 995
997 4 85.742 105.3 -110.82 0.15 996
998 4 90.181 106.5 -112.59 0.15 997
999 4 97.083 108.34 -117.08 0.15 998
1000 4 102.34 111.94 -119.19 0.15 999
1001 4 108.41 116.01 -121.44 0.15 1000
1002 4 113.76 120.76 -125.29 0.15 1001
1003 4 118.68 124.82 -129.85 0.15 1002
1004 4 50.351 65.045 -49.382 0.15 983
1005 4 52.333 68.853 -56.701 0.15 1004
1006 4 53.38 74.251 -64.464 0.15 1005
1007 4 59.951 77.087 -68.371 0.15 1006
1008 4 63.404 83.971 -72.003 0.15 1007
1009 4 67.06 88.85 -75.789 0.15 1008
1010 4 71.937 92.407 -82.703 0.15 1009
1011 4 78.346 94.427 -86.109 0.15 1010
1012 4 83.285 96.344 -89.26 0.15 1011
1013 4 90.111 100.85 -95.866 0.15 1012
1014 4 96.561 104.41 -100.13 0.15 1013
1015 4 98.298 109.53 -104.77 0.15 1014
1016 4 100.57 112.58 -107.94 0.15 1015
1017 4 54.873 75.87 -60.979 0.15 1005
1018 4 55.813 81.173 -63.671 0.15 1017
1019 4 60.794 88.923 -66.734 0.15 1018
1020 4 64.324 99.404 -73.092 0.15 1019
1021 4 69.198 107.84 -76.274 0.15 1020
1022 4 71.032 111.47 -78.756 0.15 1021
1023 4 74.863 118.02 -81.999 0.15 1022
1024 4 77.253 123.96 -88.422 0.15 1023
1025 4 79.811 128.35 -93.774 0.15 1024
1026 4 83.036 134.05 -98.231 0.15 1025
1027 4 86.944 139.04 -101.84 0.15 1026
1028 4 88.345 141.71 -103.41 0.15 1027
1029 4 19.327 36.181 -16.425 0.3 952
1030 4 23.409 39.664 -20.633 0.25 1029
1031 4 27.182 44.632 -25.489 0.25 1030
1032 4 35.056 48.825 -26.682 0.25 1031
1033 4 44.226 53.948 -30.133 0.25 1032
1034 4 50.379 58.223 -33.614 0.25 1033
1035 4 58.4 64.625 -35.53 0.25 1034
1036 4 62.614 71.977 -40.574 0.25 1035
1037 4 66.198 78.474 -45.204 0.25 1036
1038 4 70.293 82.651 -47.214 0.25 1037
1039 4 72.028 85.263 -50.2 0.15 1038
1040 4 78.994 93.553 -51.614 0.15 1039
1041 4 85.68 99.795 -54.367 0.15 1040
1042 4 92.658 110.74 -51.917 0.15 1041
1043 4 98.229 116.63 -53.239 0.15 1042
1044 4 104.1 123.6 -52.505 0.15 1043
1045 4 109.21 131.41 -53.542 0.15 1044
1046 4 113.23 137.63 -55.191 0.15 1045
1047 4 117.29 144.11 -55.653 0.15 1046
1048 4 76.517 87.556 -52.641 0.15 1038
1049 4 78.933 92.712 -57.205 0.15 1048
1050 4 81.181 93.752 -57.81 0.15 1049
1051 4 97.302 103.67 -63.119 0.15 1050
1052 4 102.42 106.68 -63.081 0.15 1051
1053 4 106.13 108.27 -62.623 0.15 1052
1054 4 112.58 111.51 -62.353 0.15 1053
1055 4 115.83 112.75 -61.526 0.15 1054
1056 4 120.59 119.59 -64.188 0.15 1055
1057 4 125.62 122.33 -69.789 0.15 1056
1058 4 130.09 124.77 -68.644 0.15 1057
1059 4 86.861 98.468 -60.454 0.15 1050
1060 4 91.348 102.16 -67.985 0.15 1059
1061 4 95.44 104.02 -72.204 0.15 1060
1062 4 104.26 108.33 -79.357 0.15 1061
1063 4 110.9 112.52 -83.738 0.15 1062
1064 4 114.77 118.15 -86.182 0.15 1063
1065 4 118.11 122.82 -88.534 0.15 1064
