# Supplementary material for: Influence of extracellular oscillations on neural communication: a computational perspective
Source: Front Comput Neurosci. 2014 Feb 7;8:9. doi: 10.3389/fncom.2014.00009 (PMC3916728; doi:10.3389/fncom.2014.00009)
Supplement: Supplementary file 4 [file DataSheet1.ZIP › influence_of_extracellular_oscillations/cell_c.swc]

1 1 0 0 0 10 -1
2 1 0 10 0 10 1
3 1 0 -10 0 10 1
4 3 3.5 -23 -1 2.15 1
5 3 5 -29.5 -0.5 1.8 4
6 3 5.218 -32.927 0.343 1.6 5
7 3 6.996 -40.387 -0.079 1.6 6
8 3 6.411 -48.358 -2.841 1.3 7
9 3 5.128 -57.033 -7.874 1.25 8
10 3 3.759 -65.91 -10.626 1.25 9
11 3 3.682 -76.022 -12.042 1.25 10
12 3 5.895 -83.217 -12.343 0.8 11
13 3 9.13 -91.134 -13.877 0.95 12
14 3 14.331 -98.386 -13.108 0.95 13
15 3 16.509 -103.56 -13.056 0.95 14
16 3 21.712 -113.25 -12.517 0.95 15
17 3 25.464 -124.46 -15.053 0.8 16
18 3 25.578 -137.54 -16.461 0.8 17
19 3 29.068 -149.26 -19.124 0.8 18
20 3 32.756 -162.27 -19.761 0.8 19
21 3 33.241 -172.35 -21.276 0.8 20
22 3 39.185 -184.97 -19.405 0.8 21
23 3 45.426 -196.26 -20.921 0.7 22
24 3 50.584 -215.81 -27.25 0.7 23
25 3 52.108 -221.98 -26.515 0.7 24
26 3 53.459 -234.33 -26.195 0.7 25
27 3 55.715 -249.72 -27.781 0.7 26
28 3 58.871 -260.34 -23.689 0.7 27
29 3 61.184 -266.44 -21.721 0.7 28
30 3 63.535 -273.38 -18.794 0.55 29
31 3 69.442 -281.65 -17.006 0.55 30
32 3 71.785 -289.12 -18.868 0.55 31
33 3 75.016 -294.19 -19.933 0.55 32
34 3 77.497 -304.91 -18.453 0.15 33
35 3 80.55 -314.92 -19.778 0.15 34
36 3 83.659 -324.84 -22.952 0.15 35
37 3 83.551 -333.47 -21.525 0.15 36
38 3 84.06 -348.52 -20.297 0.15 37
39 3 84.318 -359.99 -19.511 0.15 38
40 3 82.152 -374.57 -15.133 0.15 39
41 3 80.731 -388.06 -15.975 0.15 40
42 3 79.046 -403.61 -17.281 0.15 41
43 3 81.462 -411.75 -19.114 0.15 42
44 3 86.091 -418.85 -22.98 0.15 43
45 3 89.146 -423.1 -23.263 0.15 44
46 3 91.841 -428.38 -25.978 0.15 45
47 3 90.967 -433.86 -26.832 0.15 46
48 3 90.584 -442.08 -27.716 0.15 47
49 3 92.346 -451.73 -32.913 0.15 48
50 3 94.891 -459.87 -34.346 0.15 49
51 3 98.132 -468.76 -35.199 0.15 50
52 3 96.379 -477.84 -41.192 0.15 51
53 3 96.901 -484.76 -39.419 0.15 52
54 3 97.847 -492.46 -36.225 0.15 53
55 3 100.82 -503.49 -33.969 0.15 54
56 3 101.25 -513.26 -31.528 0.15 55
57 3 102.57 -516.77 -29.432 0.15 56
58 3 104.3 -524.56 -26.179 0.15 57
59 3 104.33 -532.04 -21.176 0.15 58
60 3 103.77 -538.52 -17.019 0.15 59
61 3 103.55 -545 -10.073 0.15 60
62 3 103.38 -553.56 -1.092 0.15 61
63 3 105.53 -561.29 5.969 0.15 62
64 3 106.82 -567.16 9.582 0.15 63
65 3 109.42 -576.13 11.621 0.15 64
66 3 114.93 -588.78 15.324 0.15 65
67 3 117.46 -594.66 18.666 0.15 66
68 3 123.1 -611.79 23.497 0.15 67
69 3 78.611 -297.84 -20.922 0.25 33
70 3 80.441 -305.79 -21.953 0.25 69
71 3 83.09 -312.18 -23.626 0.25 70
72 3 89.793 -320.15 -21 0.15 71
73 3 96.982 -329.51 -19.845 0.15 72
74 3 96.345 -338.47 -21.734 0.15 73
75 3 95.696 -345.45 -18.824 0.15 74
76 3 95.952 -352.12 -16.336 0.15 75
77 3 98.051 -359.2 -16.011 0.15 76
78 3 102.98 -365.14 -18.99 0.15 77
79 3 106.35 -369.59 -20.967 0.15 78
80 3 110.95 -373.87 -22.372 0.15 79
81 3 115.48 -379.64 -23.582 0.15 80
82 3 121.5 -380.52 -22.881 0.15 81
83 3 129.27 -381.37 -23.309 0.15 82
84 3 135.24 -382.82 -19.347 0.15 83
85 3 81.796 -325.32 -25.604 0.15 71
86 3 81.427 -334.33 -27.581 0.15 85
87 3 78.019 -344.95 -24.749 0.15 86
88 3 80.905 -357.44 -21.559 0.15 87
89 3 88.015 -360.74 -25.235 0.15 88
90 3 100.99 -363.63 -27.09 0.15 89
91 3 109.14 -368.03 -30.394 0.15 90
92 3 118.64 -374.47 -36.272 0.15 91
93 3 125.26 -376.53 -40.083 0.15 92
94 3 129.19 -382.17 -44.85 0.15 93
95 3 131.98 -389.06 -42.396 0.15 94
96 3 135.59 -395.5 -41.103 0.15 95
97 3 136.51 -402.3 -38.992 0.15 96
98 3 132.26 -409.63 -37.764 0.15 97
99 3 128.46 -416.89 -37.946 0.15 98
100 3 125.46 -426.1 -36.697 0.15 99
101 3 124.67 -433.56 -35.857 0.15 100
102 3 123.66 -444.04 -36.572 0.15 101
103 3 126.33 -450.19 -39.669 0.15 102
104 3 129.42 -455.57 -40.179 0.15 103
105 3 133.03 -461.36 -38.851 0.15 104
106 3 139.54 -472.62 -39.295 0.15 105
107 3 142.59 -484.62 -38.739 0.15 106
108 3 144.59 -496.51 -38.369 0.15 107
109 3 148.5 -506.08 -37.051 0.15 108
110 3 155.42 -509.98 -35.734 0.15 109
111 3 159.12 -512.98 -34.393 0.15 110
112 3 63.336 -279.57 -20.372 0.3 29
113 3 66.21 -297.09 -20.689 0.3 112
114 3 70.705 -306.13 -22.808 0.3 113
115 3 67.47 -315.5 -19.293 0.3 114
116 3 65.677 -331.58 -13.069 0.3 115
117 3 69.487 -343.46 -10.318 0.3 116
118 3 64.936 -356.69 -7.691 0.3 117
119 3 66.714 -365.65 -2.894 0.3 118
120 3 66.703 -371.75 -2.922 0.3 119
121 3 66.706 -376.89 -3.224 0.3 120
122 3 63.716 -381.82 -2.213 0.3 121
123 3 62.109 -388.75 1.059 0.15 122
124 3 60.454 -399.94 7.533 0.15 123
125 3 59.03 -405.22 10.247 0.15 124
126 3 56.901 -410.09 10.74 0.15 125
127 3 53.133 -418.69 11.624 0.15 126
128 3 48.245 -430.8 11.233 0.15 127
129 3 46.401 -436.86 10.705 0.15 128
130 3 46.856 -443.58 10.226 0.15 129
131 3 47.111 -448.81 8.285 0.15 130
132 3 48.203 -456.67 7.146 0.15 131
133 3 47.392 -469.54 8.545 0.15 132
134 3 48.836 -481.14 10.252 0.15 133
135 3 46.383 -486.98 10.553 0.15 134
136 3 47.13 -499.2 9.934 0.15 135
137 3 46.241 -509.66 9.933 0.15 136
138 3 41.757 -520.08 9.714 0.15 137
139 3 36.906 -529.66 9.617 0.15 138
140 3 35.621 -537.5 8.571 0.15 139
141 3 35.884 -546.79 3.216 0.15 140
142 3 38.244 -558.87 0.053 0.15 141
143 3 39.655 -566.51 0.667 0.15 142
144 3 40.844 -577.89 1.86 0.15 143
145 3 35.837 -587.32 5.155 0.15 144
146 3 28.484 -596.75 7.465 0.15 145
147 3 27.233 -610.68 5.344 0.15 146
148 3 27.763 -621.47 2.251 0.15 147
149 3 25.779 -630.17 -2.034 0.15 148
150 3 23.062 -640.59 -6.661 0.15 149
151 3 19.77 -646.36 -10.893 0.15 150
152 3 16.936 -653.49 -15.142 0.15 151
153 3 15.655 -662.82 -21.047 0.15 152
154 3 16.328 -666.82 -24.371 0.15 153
155 3 41.968 -494.76 13.539 0.15 135
156 3 37.841 -509.36 17.057 0.15 155
157 3 34.263 -520.97 18.796 0.15 156
158 3 33.391 -531.11 18.727 0.15 157
159 3 41.766 -543.68 19.086 0.15 158
160 3 48.656 -553.84 18.12 0.15 159
161 3 53.803 -561.56 19.603 0.15 160
162 3 53.862 -569.26 22.237 0.15 161
163 3 55.378 -575.12 24.444 0.15 162
164 3 62.908 -388.67 -0.44 0.15 122
165 3 58.71 -397.64 4.477 0.15 164
166 3 55.232 -406.76 8.813 0.15 165
167 3 55.434 -419.76 13.937 0.15 166
168 3 57.403 -429.88 16.788 0.15 167
169 3 58.196 -434.12 22.925 0.15 168
170 3 60.528 -448 37.077 0.15 169
171 3 62.607 -452.41 40.753 0.15 170
172 3 66.396 -462.06 46.555 0.15 171
173 3 68.036 -471.54 52.647 0.15 172
174 3 70.282 -475.58 56.624 0.15 173
175 3 75.209 -479.56 61.331 0.15 174
176 3 80.782 -481.82 66.655 0.15 175
177 3 84.863 -485.23 70.288 0.15 176
178 3 53.63 -229.53 -26.369 0.15 25
179 3 54.577 -239.49 -23.499 0.15 178
180 3 53.437 -250.2 -18.496 0.2 179
181 3 50.467 -256.65 -13.905 0.15 180
182 3 47.417 -259.28 -13.71 0.15 181
183 3 43.199 -263.18 -11.838 0.15 182
184 3 44.927 -193.04 -22.302 0.55 22
185 3 56.149 -206.07 -19.754 0.55 184
186 3 59.58 -212.75 -18.38 0.55 185
187 3 62.1 -217.29 -17.634 0.55 186
188 3 65.5 -226.79 -16.781 0.45 187
189 3 70.305 -240.44 -18.499 0.45 188
190 3 74.696 -250.2 -9.551 0.45 189
191 3 79.346 -257.21 1.066 0.45 190
192 3 79.959 -264.79 10.091 0.45 191
193 3 81.989 -277.61 15.11 0.45 192
194 3 82.075 -286.82 18.63 0.45 193
195 3 87.075 -297.63 24.693 0.45 194
196 3 91.823 -306.69 27.275 0.45 195
197 3 96.645 -315.97 29.709 0.45 196
198 3 98.102 -327.02 30.169 0.15 197
199 3 97.305 -338.1 28.413 0.15 198
200 3 106.43 -349.76 31.293 0.15 199
201 3 106.93 -358.34 34.668 0.15 200
202 3 110.7 -375.62 37.911 0.15 201
203 3 114.36 -383.76 36.928 0.15 202
204 3 116.61 -390.38 34.336 0.15 203
205 3 117.52 -396.78 33.678 0.15 204
206 3 116.63 -402.15 36.244 0.15 205
207 3 117.84 -405.28 36.383 0.15 206
208 3 123.06 -417.53 38.189 0.15 207
209 3 129.92 -429.8 39.869 0.15 208
210 3 138.08 -440.13 38.788 0.15 209
211 3 144.29 -447.16 42.4 0.15 210
212 3 148.17 -456.17 49.491 0.15 211
213 3 150 -462.13 53.046 0.15 212
214 3 152.11 -467.27 55.945 0.15 213
215 3 153.8 -476.56 59.615 0.15 214
216 3 153.33 -483.03 63.671 0.15 215
217 3 150.75 -487.98 69.295 0.15 216
218 3 155.41 -498.45 71.946 0.15 217
219 3 158.83 -506.39 73.311 0.15 218
220 3 163.71 -515.56 74.802 0.15 219
221 3 168.15 -527.66 77.518 0.15 220
222 3 173.03 -541.31 82.23 0.15 221
223 3 176.43 -548.32 83.594 0.15 222
224 3 177.44 -552.43 83.805 0.15 223
225 3 178.54 -560.07 83.771 0.15 224
226 3 180.57 -566.9 84.469 0.15 225
227 3 183.16 -578.44 88.751 0.15 226
228 3 180.34 -586.87 91.643 0.15 227
229 3 179.18 -592.9 94.658 0.15 228
230 3 178.59 -598.66 100.47 0.15 229
231 3 177.34 -605.47 103.69 0.15 230
232 3 176.28 -610.73 104.36 0.15 231
233 3 175.45 -620.98 107.42 0.15 232
234 3 115.61 -411.18 37.222 0.15 207
235 3 116.41 -419.13 40.523 0.15 234
236 3 118.96 -426.71 41.113 0.15 235
237 3 122.19 -433.4 41.339 0.15 236
238 3 124.75 -438.53 41.088 0.15 237
239 3 98.981 -326.16 31.751 0.2 197
240 3 100.84 -342.69 34.552 0.2 239
241 3 106.33 -357.76 34.031 0.2 240
242 3 107.77 -369.11 38.181 0.2 241
243 3 101.2 -383.44 40.289 0.2 242
244 3 97.819 -396.06 44.616 0.2 243
245 3 97.059 -404.71 44.736 0.2 244
246 3 94.761 -408.6 46.109 0.2 245
247 3 90.104 -421.09 50.05 0.2 246
248 3 88.782 -436.13 56.179 0.2 247
249 3 88.134 -444.14 58.036 0.2 248
250 3 87.81 -450.63 59.547 0.2 249
251 3 88.438 -461.19 62.945 0.2 250
252 3 89.258 -474.71 61.97 0.2 251
253 3 90.044 -490.25 61.212 0.2 252
254 3 91.59 -504.14 57.488 0.2 253
255 3 84.495 -516.05 60.35 0.2 254
256 3 79.262 -528.29 65.832 0.2 255
257 3 78.242 -534.9 71.665 0.2 256
258 3 75.784 -541.8 76.033 0.2 257
259 3 74.64 -548.33 79.329 0.2 258
260 3 74.564 -558.37 87.409 0.2 259
261 3 75.987 -565.99 92.451 0.2 260
262 3 78.494 -574.87 100.01 0.2 261
263 3 79.154 -580.36 104.72 0.2 262
264 3 83.806 -594.71 119.03 0.2 263
265 3 91.43 -487.09 61.898 0.2 252
266 3 95.323 -500.52 66.44 0.2 265
267 3 97.973 -507 68.028 0.2 266
268 3 101.49 -514.98 71.866 0.2 267
269 3 105.87 -522.83 73.271 0.2 268
270 3 111.98 -531.69 75.547 0.2 269
271 3 115.13 -537.72 76.026 0.2 270
272 3 115.01 -545.53 75.935 0.2 271
273 3 115.95 -555.83 76.451 0.2 272
274 3 118.75 -570.52 77.31 0.2 273
275 3 66.836 -222.99 -14.959 0.2 187
276 3 73.918 -231.68 -14.139 0.2 275
277 3 77.783 -240.53 -14.151 0.2 276
278 3 83.229 -246.33 -15.271 0.2 277
279 3 86.454 -255.84 -17.418 0.2 278
280 3 90.383 -265.67 -16.948 0.2 279
281 3 92.558 -275.75 -19.491 0.2 280
282 3 98.231 -283.42 -21.364 0.2 281
283 3 101.92 -289.3 -23.763 0.2 282
284 3 104.67 -295.52 -27.374 0.2 283
285 3 101.32 -298.31 -33.138 0.2 284
286 3 32.186 -181.13 -24.884 0.2 21
287 3 34.474 -192.36 -29.453 0.2 286
288 3 39.346 -203.91 -34.678 0.2 287
289 3 45.505 -210.2 -40.061 0.2 288
290 3 46.095 -216.28 -42.881 0.2 289
291 3 48.974 -221.81 -40.449 0.2 290
292 3 52.201 -230.47 -38.626 0.2 291
293 3 55.659 -237.29 -38.789 0.2 292
294 3 62.916 -239.48 -38.617 0.2 293
295 3 31.439 -156.23 -19.737 0.2 19
296 3 32.926 -165.79 -21.996 0.2 295
297 3 36.332 -175.85 -25.951 0.2 296
298 3 36.051 -182.12 -29.025 0.2 297
299 3 33.789 -191.27 -33.449 0.2 298
300 3 34.152 -196.98 -40.086 0.2 299
301 3 33.851 -203.72 -44.52 0.2 300
302 3 32.504 -210.53 -48.769 0.2 301
303 3 33.433 -218.76 -52.462 0.2 302
304 3 35.127 -225.28 -55.925 0.2 303
305 3 39.351 -232.16 -59.896 0.2 304
306 3 41.889 -235.26 -62.337 0.2 305
307 3 25.606 -123.29 -12.048 0.2 16
308 3 28.923 -133.12 -14.364 0.2 307
309 3 32.326 -143.28 -17.103 0.2 308
310 3 34.55 -151.34 -20.464 0.2 309
311 3 38.264 -161.2 -24.974 0.2 310
312 3 41.261 -168.75 -27.269 0.2 311
313 3 47.042 -174.6 -32.22 0.2 312
314 3 52.019 -178.57 -35.494 0.2 313
315 3 56.614 -183.23 -39.795 0.2 314
316 3 60.288 -184.92 -42.22 0.2 315
317 3 63.015 -193.6 -43.424 0.2 316
318 3 65.241 -198.03 -45.051 0.2 317
319 3 68.473 -203.86 -47.303 0.2 318
320 3 71.108 -208.71 -49.559 0.2 319
321 3 75.477 -209.51 -54.117 0.2 320
322 3 20.114 -112.53 -13.02 0.35 15
323 3 24.956 -119.52 -11.313 0.35 322
324 3 31.317 -127.96 -12.403 0.35 323
325 3 32.787 -130.52 -12.285 0.35 324
326 3 35.894 -140.83 -9.786 0.2 325
327 3 37.429 -150.75 -7.902 0.2 326
328 3 37.389 -156.16 -7.839 0.15 327
329 3 37.517 -164.29 -9.904 0.15 328
330 3 42.583 -171.96 -11.245 0.15 329
331 3 45.756 -177.47 -11.549 0.15 330
332 3 46.406 -186.28 -8.809 0.15 331
333 3 46.742 -190.91 -7.825 0.15 332
334 3 51.685 -193.78 -6.003 0.2 333
335 3 56.774 -195.65 -3.29 0.15 334
336 3 60.978 -200.04 -0.934 0.15 335
337 3 63.624 -205.02 5.42 0.15 336
338 3 66.307 -209.74 6.302 0.15 337
339 3 67.822 -215.15 7.135 0.15 338
340 3 35.205 -134.24 -10.338 0.15 325
341 3 34.461 -139.88 -8.344 0.15 340
342 3 35.215 -146.12 -10.973 0.15 341
343 3 35.933 -153.52 -14.177 0.15 342
344 3 36.173 -160.04 -15.016 0.15 343
345 3 36.262 -165.01 -14.319 0.15 344
346 3 36.992 -171.84 -14.669 0.15 345
347 3 35.029 -177.92 -12.75 0.15 346
348 3 32.563 -184.73 -7.628 0.15 347
349 3 31.755 -189.66 -3.59 0.15 348
350 3 29.821 -196.75 0.558 0.15 349
351 3 28.819 -204.26 3.425 0.15 350
352 3 26.099 -212.58 7.113 0.15 351
353 3 26.485 -216.57 9.207 0.15 352
354 3 2.655 -82.811 -13.205 0.4 11
355 3 1.783 -86.839 -17.42 0.4 354
356 3 0.62 -95.109 -25.341 0.3 355
357 3 -1.834 -105.5 -33.04 0.3 356
358 3 -8.206 -114.89 -40.8 0.3 357
359 3 -15.66 -128.61 -45.34 0.15 358
360 3 -20.261 -140.34 -53.334 0.15 359
361 3 -24.366 -148.61 -60.536 0.15 360
362 3 -24.082 -156.4 -66.177 0.15 361
363 3 -26.132 -166.7 -69.913 0.15 362
364 3 -31.312 -168.95 -72.627 0.15 363
365 3 -37.347 -171.55 -75.916 0.15 364
366 3 -41.67 -175.53 -80.856 0.15 365
367 3 -47.528 -178.87 -78.251 0.15 366
368 3 -52.633 -184.15 -77.974 0.15 367
369 3 -56.392 -191.89 -78.167 0.15 368
370 3 -58.348 -200.86 -77.59 0.15 369
371 3 -58.008 -209.76 -82.969 0.15 370
372 3 6.671 -87.294 -31.227 0.15 355
373 3 10.052 -92.103 -39.709 0.15 372
374 3 13.682 -100.54 -44.603 0.15 373
375 3 15.876 -115.85 -47.262 0.15 374
376 3 11.073 -124.05 -52.556 0.15 375
377 3 4.405 -130.7 -57.41 0.15 376
378 3 3.452 -137.62 -60.484 0.15 377
379 3 2.82 -144.9 -64.96 0.15 378
380 3 -1.827 -151.68 -68.872 0.15 379
381 3 -5.444 -157.71 -73.057 0.15 380
382 3 -8.771 -164.25 -77.259 0.15 381
383 3 -15.76 -170.68 -79.952 0.15 382
384 3 -20.447 -179.25 -81.426 0.15 383
385 3 -3.449 -138.01 -62.023 0.15 377
386 3 -6.763 -146.94 -67.644 0.15 385
387 3 -10.812 -157.15 -70.398 0.15 386
388 3 -16.015 -167.42 -71.656 0.15 387
389 3 -20.276 -182.38 -75.715 0.15 388
390 3 -22.98 -190.72 -78.089 0.15 389
391 3 11.594 -51.91 -1.903 0.5 7
392 3 3.995 -61.028 -5.457 0.5 391
393 3 0.876 -65.986 -6.425 0.5 392
394 3 -1.951 -69.726 -8.012 0.35 393
395 3 -4.362 -74.496 -9.727 0.35 394
396 3 -8.449 -81.386 -12.432 0.35 395
397 3 -7.822 -84.307 -14.571 0.35 396
398 3 -9.391 -90.88 -13.808 0.2 397
399 3 -15.678 -102.03 -7.401 0.2 398
400 3 -19.516 -109.93 -4.717 0.2 399
401 3 -23.123 -122.9 -0.469 0.2 400
402 3 -33.084 -131.21 0.951 0.2 401
403 3 -40.656 -136.29 1.127 0.2 402
404 3 -48.709 -139.06 1.076 0.2 403
405 3 -55.918 -141.76 -0.044 0.2 404
406 3 -6.681 -91.106 -17.882 0.2 397
407 3 -6.036 -100.88 -20.119 0.2 406
408 3 -6.466 -107.86 -22.687 0.2 407
409 3 -6.336 -116.28 -27.726 0.2 408
410 3 -6.355 -122.04 -29.749 0.2 409
411 3 -5.868 -126.25 -30.869 0.2 410
412 3 -5.836 -133.32 -33.39 0.2 411
413 3 -6.568 -140.76 -32.158 0.2 412
414 3 -8.178 -148.67 -29.298 0.2 413
415 3 -9.358 -156.18 -25.929 0.2 414
416 3 -10.66 -162.46 -24.85 0.2 415
417 3 -11.571 -168.16 -23.874 0.2 416
418 3 -7.131 -83.045 -9.232 0.2 395
419 3 -8.597 -98.259 -16.295 0.2 418
420 3 -10.77 -114.98 -13.334 0.2 419
421 3 -6.882 -131.16 -11.973 0.2 420
422 3 -3.199 -143.05 -10.464 0.2 421
423 3 -1.355 -158.14 -13.648 0.2 422
424 3 10.119 -168.57 -25.514 0.2 423
425 3 18.785 -178.61 -34.862 0.2 424
426 3 19.405 -185.85 -39.024 0.2 425
427 3 19.111 -193.3 -42.456 0.2 426
428 3 19.074 -201.17 -43.216 0.2 427
429 3 15.214 -212.83 -48.994 0.2 428
430 3 12.425 -221.82 -47.56 0.2 429
431 3 7.591 -228.29 -46.052 0.2 430
432 3 -2.545 -69.372 -6.998 0.2 393
433 3 -10.108 -72.901 -16.878 0.2 432
434 3 -17.346 -79.214 -26.43 0.2 433
435 3 -20.608 -83.861 -28.882 0.2 434
436 3 -23.016 -88.469 -31.425 0.2 435
437 3 -25.858 -95.86 -33.832 0.2 436
438 3 -29.39 -100.93 -38.232 0.2 437
439 3 -29.402 -104.97 -40.905 0.2 438
440 3 -29.111 -107.88 -43.019 0.2 439
441 3 -9.247 -79.202 -9.635 0.2 432
442 3 -17.55 -89.377 -9.464 0.2 441
443 3 -25.747 -100.25 -10.858 0.2 442
444 3 -30.98 -112.49 -11.826 0.2 443
445 3 -35.392 -125.52 -12.828 0.2 444
446 3 -39.045 -138.63 -13.162 0.2 445
447 3 -42.611 -149.49 -15.952 0.2 446
448 3 -47.718 -158.67 -16.323 0.2 447
449 3 -52.251 -163.94 -18.093 0.2 448
450 3 -57.857 -170.67 -18.89 0.2 449
451 3 -60.382 -175.66 -19.859 0.2 450
452 3 -65.522 -181.79 -20.975 0.2 451
453 3 -3.5 -25.5 -9.5 2.3 1
454 3 -5 -36.5 -11 2.05 453
455 3 -5.726 -45.594 -12.419 1.6 454
456 3 -6.81 -55.25 -12.125 1.6 455
457 3 -7.088 -59.215 -13.101 1.6 456
458 3 -9.346 -61.39 -14.182 1.6 457
459 3 -9.176 -68.032 -14.519 1.15 458
460 3 -7.291 -85.204 -6.625 1.1 459
461 3 -1.011 -101.55 -5.849 1.1 460
462 3 3.081 -113.58 -9.005 1 461
463 3 4.269 -119.78 -9.45 1 462
464 3 4.273 -122.68 -10.225 1 463
465 3 2.547 -123.55 -11.887 1 464
466 3 -3.412 -127.86 -16.267 0.8 465
467 3 -8.77 -141.55 -17.827 0.8 466
468 3 -8.871 -152.79 -18.819 0.8 467
469 3 -4.348 -161.2 -18.239 0.8 468
470 3 -5.716 -166.11 -12.625 0.8 469
471 3 -8.935 -174.08 -3.196 0.7 470
472 3 -12.293 -185.08 3.199 0.7 471
473 3 -10.596 -194.13 7.132 0.7 472
474 3 -10.256 -199.61 12.342 0.7 473
475 3 -3.84 -208 18.888 0.7 474
476 3 3.89 -218.43 27.704 0.6 475
477 3 0.679 -231.73 38.097 0.6 476
478 3 -1.886 -237.25 47.958 0.6 477
479 3 -2.838 -243.88 53.988 0.6 478
480 3 -1.973 -246.7 54.741 0.6 479
481 3 6.36 -255.9 57.996 0.55 480
482 3 14.759 -269.4 58.654 0.55 481
483 3 18.766 -280.24 58.814 0.5 482
484 3 19.382 -288.52 58.703 0.5 483
485 3 20.529 -294.96 58.67 0.25 484
486 3 20.155 -300.08 60.883 0.25 485
487 3 19.557 -309.35 62.347 0.15 486
488 3 16.495 -318.82 63.045 0.15 487
489 3 11.967 -324.34 65.74 0.15 488
490 3 6.912 -330.92 67.914 0.15 489
491 3 4.286 -335.06 69.306 0.15 490
492 3 2.095 -339.15 70.298 0.15 491
493 3 0.961 -344.23 72.976 0.15 492
494 3 -0.717 -350.01 75.267 0.15 493
495 3 -3.697 -357.32 80.362 0.15 494
496 3 -5.113 -362.18 82.56 0.15 495
497 3 -7.08 -365.11 87.835 0.15 496
498 3 -9.225 -371.75 94.299 0.15 497
499 3 -10.029 -379.25 97.111 0.15 498
500 3 -5.719 -386.54 100.14 0.15 499
501 3 -1.344 -391.78 105.23 0.15 500
502 3 2.52 -397.61 109.51 0.15 501
503 3 6.686 -401.46 112.84 0.15 502
504 3 14.536 -408.36 114.78 0.15 503
505 3 17.741 -416.87 115.48 0.15 504
506 3 20.77 -423.1 116.26 0.15 505
507 3 23.449 -428.42 117.66 0.15 506
508 3 24.103 -432.76 121.02 0.15 507
509 3 15.907 -308.91 64.519 0.15 486
510 3 13.491 -314.19 67.481 0.15 509
511 3 11.333 -323.21 74.295 0.15 510
512 3 7.821 -329.34 79.925 0.15 511
513 3 11.527 -337.62 84.822 0.15 512
514 3 11.9 -350.12 86.301 0.15 513
515 3 10.413 -360.68 88.218 0.15 514
516 3 10.631 -368.54 90.874 0.15 515
517 3 10.378 -376.33 95.069 0.15 516
518 3 12.096 -384.48 99.93 0.15 517
519 3 14.148 -393.09 103.81 0.15 518
520 3 15.185 -398.84 109.02 0.15 519
521 3 16.374 -405.42 114.29 0.15 520
522 3 15.455 -410.63 120.98 0.15 521
523 3 15.144 -416.08 126.1 0.15 522
524 3 15.573 -423.57 130.57 0.15 523
525 3 10.683 -430.95 134.82 0.15 524
526 3 6.856 -439.03 133.63 0.15 525
527 3 5.807 -448.35 131.29 0.15 526
528 3 6.184 -456.15 130.15 0.15 527
529 3 7.625 -462.34 128.6 0.15 528
530 3 7.153 -468.18 128.16 0.15 529
531 3 6.09 -474.18 128 0.15 530
532 3 8.179 -479.96 129.66 0.15 531
533 3 9.441 -485.47 131.49 0.15 532
534 3 8.911 -491.47 131.92 0.15 533
535 3 18.081 -295.78 55.396 0.2 484
536 3 22.587 -307.84 50.756 0.2 535
537 3 25.078 -318.17 47.407 0.2 536
538 3 23.859 -325.93 45.337 0.2 537
539 3 23.547 -334.68 44.526 0.2 538
540 3 23.215 -343.91 44.139 0.2 539
541 3 23.983 -353.23 44.267 0.2 540
542 3 27.961 -368.9 39.814 0.2 541
543 3 30.508 -380.18 38.2 0.2 542
544 3 32.397 -387.33 34.939 0.2 543
545 3 38.164 -395.3 32.618 0.2 544
546 3 40.772 -399.92 33.027 0.2 545
547 3 43.568 -408.97 34.332 0.2 546
548 3 47.265 -424.9 36.671 0.2 547
549 3 49.171 -438.76 47.385 0.2 548
550 3 46.093 -448.4 52.957 0.2 549
551 3 38.846 -464.85 57.073 0.15 550
552 3 43.093 -477.03 63.855 0.15 551
553 3 45.593 -485.52 67.741 0.15 552
554 3 50.969 -495.03 72.366 0.15 553
555 3 54.146 -505.79 77.405 0.15 554
556 3 57.669 -512.75 82.014 0.15 555
557 3 62.511 -520.02 85.566 0.15 556
558 3 64.895 -527.15 89.315 0.15 557
559 3 66.721 -534.82 93.061 0.15 558
560 3 64.608 -538.63 97.246 0.15 559
561 3 60.537 -546.04 99.438 0.15 560
562 3 57.47 -552.62 105.32 0.15 561
563 3 57.861 -556.74 108.53 0.15 562
564 3 61.281 -558.4 115.8 0.15 563
565 3 66.957 -565.2 121.94 0.15 564
566 3 71.422 -569.44 123.84 0.15 565
567 3 76.469 -575.34 130.32 0.15 566
568 3 49.941 -459.62 54.26 0.15 550
569 3 56.456 -470.32 55.83 0.15 568
570 3 64.101 -478.4 54.206 0.15 569
571 3 70.73 -486.32 52.891 0.15 570
572 3 74.746 -494.51 53.017 0.15 571
573 3 76.284 -503.12 49.146 0.15 572
574 3 80.036 -512.8 46.118 0.15 573
575 3 84.098 -520.34 42.396 0.15 574
576 3 89.887 -530.33 38.978 0.15 575
577 3 94.992 -538.11 36.805 0.15 576
578 3 97.784 -542.52 35.563 0.15 577
579 3 101.18 -547.68 37.08 0.15 578
580 3 103.66 -550.97 37.596 0.15 579
581 3 104.49 -553.04 38.83 0.15 580
582 3 102.97 -559.87 41.092 0.15 581
583 3 101.95 -567.02 43.556 0.15 582
584 3 1.095 -256.59 52.988 0.2 480
585 3 7.301 -268.01 46.376 0.2 584
586 3 9.342 -280.71 42.962 0.2 585
587 3 9.158 -292.14 41.516 0.2 586
588 3 11.863 -301.91 42.268 0.2 587
589 3 14.82 -313.36 43.61 0.2 588
590 3 19.694 -318.13 46.25 0.2 589
591 3 24.087 -326.71 51.753 0.2 590
592 3 25.361 -332.65 56.451 0.2 591
593 3 29.902 -340.22 60.073 0.15 592
594 3 32.996 -348.66 62.658 0.15 593
595 3 29.927 -351.34 66.488 0.15 594
596 3 29.222 -357.76 70.46 0.15 595
597 3 27.896 -365.83 74.995 0.15 596
598 3 27.176 -373.08 78.765 0.15 597
599 3 26.94 -381.18 80.928 0.15 598
600 3 25.14 -390.35 80.84 0.15 599
601 3 24.649 -399.41 82.17 0.15 600
602 3 24.675 -407.44 81.895 0.15 601
603 3 23.639 -418.64 80.333 0.15 602
604 3 24.892 -424.45 77.609 0.15 603
605 3 26.471 -434.26 77.415 0.15 604
606 3 28.38 -442.82 74.679 0.15 605
607 3 30.803 -451.17 74.828 0.15 606
608 3 32.297 -459.44 72.993 0.15 607
609 3 33.167 -471.88 69.459 0.15 608
610 3 34.067 -479.88 73.496 0.15 609
611 3 34.509 -489.16 75.417 0.15 610
612 3 34.236 -497.1 73.168 0.15 611
613 3 33.512 -506.71 70.109 0.15 612
614 3 38.575 -516.13 71.54 0.15 613
615 3 47.058 -518.58 74.581 0.15 614
616 3 53.544 -523.2 84.164 0.15 615
617 3 54.662 -529.85 87.298 0.15 616
618 3 31.57 -441.04 74.675 0.15 605
619 3 36.872 -449.71 72.779 0.15 618
620 3 41.502 -459.79 70.69 0.15 619
621 3 41.129 -465.9 69.999 0.15 620
622 3 39.146 -476.59 72.089 0.15 621
623 3 38.452 -486.56 73.892 0.15 622
624 3 38.057 -498.82 73.569 0.15 623
625 3 38.181 -506.26 72.618 0.15 624
626 3 39.036 -514.41 72.888 0.15 625
627 3 40.079 -525.12 73.918 0.15 626
628 3 43.108 -533.94 76.198 0.15 627
629 3 45.168 -542.02 76.099 0.15 628
630 3 47.619 -547.63 77.969 0.15 629
631 3 49.035 -555.91 80.79 0.15 630
632 3 45.233 -562.6 84.828 0.15 631
633 3 26.011 -339.21 61.459 0.15 592
634 3 26.376 -346.44 63.89 0.15 633
635 3 24.706 -352.82 66.717 0.15 634
636 3 23.776 -360.6 68.673 0.15 635
637 3 26.796 -370.06 72.545 0.15 636
638 3 31.612 -377.98 74.067 0.15 637
639 3 36.295 -386.04 75.307 0.15 638
640 3 39.848 -393.06 80.464 0.15 639
641 3 41.797 -400.43 87.891 0.15 640
642 3 38.655 -403.85 97.646 0.15 641
643 3 36.626 -408.69 104.48 0.15 642
644 3 30.697 -415.31 116.11 0.15 643
645 3 26.878 -421.17 124.26 0.15 644
646 3 27.164 -427.82 131.66 0.15 645
647 3 25.121 -431.96 139.44 0.15 646
648 3 25.269 -438.16 147.07 0.15 647
649 3 29.127 -446.62 156.33 0.15 648
650 3 31.633 -453.8 158.66 0.15 649
651 3 34.054 -460.47 162.76 0.15 650
652 3 39.419 -472.17 167.66 0.15 651
653 3 42.881 -478.47 168.77 0.15 652
654 3 39.1 -487 170.56 0.15 653
655 3 -13.459 -208.41 14.705 0.4 474
656 3 -20.671 -221.67 19.169 0.4 655
657 3 -25.628 -238.37 22.95 0.5 656
658 3 -28.542 -252.59 24.74 0.5 657
659 3 -34.556 -260.17 30.18 0.5 658
660 3 -33.551 -268.12 32.14 0.5 659
661 3 -34.643 -278.36 36.545 0.5 660
662 3 -33.194 -285.42 43.705 0.35 661
663 3 -31.454 -295.15 47.619 0.35 662
664 3 -31.773 -302.61 50.211 0.35 663
665 3 -34.984 -310.42 51.096 0.35 664
666 3 -36.557 -318.23 52.836 0.3 665
667 3 -35.794 -329.39 57.868 0.3 666
668 3 -38.768 -338.39 58.305 0.3 667
669 3 -38.54 -346.51 58.504 0.3 668
670 3 -39.694 -355.21 59.09 0.3 669
671 3 -39.012 -364.16 62.792 0.3 670
672 3 -35.751 -369.04 66.578 0.3 671
673 3 -35.344 -374.58 68.474 0.3 672
674 3 -34.225 -378.58 71.643 0.3 673
675 3 -27.573 -383.7 77.365 0.15 674
676 3 -23.694 -389.08 80.458 0.15 675
677 3 -20.703 -394.67 84.068 0.15 676
678 3 -18.375 -404.7 89.77 0.15 677
679 3 -16.711 -409.95 95.783 0.15 678
680 3 -17.45 -415.67 98.217 0.15 679
681 3 -25.389 -422.9 98.06 0.15 680
682 3 -31.232 -432.13 99.518 0.15 681
683 3 -33.426 -439.52 100.57 0.15 682
684 3 -36.406 -444.34 99.105 0.15 683
685 3 -39.251 -449.66 98.059 0.15 684
686 3 -40.728 -455.04 97.145 0.15 685
687 3 -39.105 -463.37 97.93 0.15 686
688 3 -37.729 -470.68 101.62 0.15 687
689 3 -37.895 -478.31 103.74 0.15 688
690 3 -40.737 -484.41 101.96 0.15 689
691 3 -41.276 -491.33 101.32 0.15 690
692 3 -40.82 -496.08 99.757 0.15 691
693 3 -25.208 -394.73 77.162 0.2 674
694 3 -17.354 -417.44 85.729 0.2 693
695 3 -14.251 -437.78 85.616 0.2 694
696 3 -16.317 -455.18 79.516 0.2 695
697 3 -17.351 -468.86 78.659 0.2 696
698 3 -20.726 -484.33 71.939 0.2 697
699 3 -21.573 -494.93 71.543 0.2 698
700 3 -24.19 -503.12 74.29 0.2 699
701 3 -29.994 -514.13 77.653 0.2 700
702 3 -31.816 -518.74 78.11 0.2 701
703 3 -38.275 -530.79 79.411 0.2 702
704 3 -40.561 -541.53 77.729 0.2 703
705 3 -41.576 -547.16 77.697 0.2 704
706 3 -34.009 -291.09 41.754 0.25 661
707 3 -38.963 -302.87 50.341 0.25 706
708 3 -41.17 -316.08 51.301 0.25 707
709 3 -45.16 -334.24 50.685 0.25 708
710 3 -46.247 -354.62 44.863 0.25 709
711 3 -51.689 -370.48 43.718 0.15 710
712 3 -52.096 -377.79 41.618 0.15 711
713 3 -53.062 -382.37 40.342 0.15 712
714 3 -50.48 -389.25 45.537 0.15 713
715 3 -48.268 -399.01 50.361 0.15 714
716 3 -46.679 -407.8 51.966 0.15 715
717 3 -42.579 -421 48.292 0.15 716
718 3 -40.885 -429.99 44.908 0.15 717
719 3 -44.103 -442.9 43.526 0.15 718
720 3 -44.763 -452.02 43.42 0.15 719
721 3 -44.44 -459 44.011 0.15 720
722 3 -47.268 -471.41 47.584 0.15 721
723 3 -47.551 -476.32 50.424 0.15 722
724 3 -44.223 -484.53 53.034 0.15 723
725 3 -38.635 -491.45 60.489 0.15 724
726 3 -37.795 -493.63 61.518 0.15 725
727 3 -34.514 -503.3 66.09 0.15 726
728 3 -31.465 -507.48 68.274 0.15 727
729 3 -27.852 -513.24 71.517 0.15 728
730 3 -27.733 -520.42 74.033 0.15 729
731 3 -29.46 -531.7 76.361 0.15 730
732 3 -28.949 -536.79 80.951 0.15 731
733 3 -30.158 -542.92 81.59 0.15 732
734 3 -31.428 -551.13 81.823 0.15 733
735 3 -33.249 -558.84 81.736 0.15 734
736 3 -33.75 -568.34 81.772 0.15 735
737 3 -35.409 -582.41 83.386 0.15 736
738 3 -34.389 -502.05 59.777 0.15 726
739 3 -32.946 -511.7 59.94 0.15 738
740 3 -26.599 -519.12 60.29 0.15 739
741 3 -21.377 -526.48 56.67 0.15 740
742 3 -15.179 -535.96 55.215 0.15 741
743 3 -11.742 -542.87 55.385 0.15 742
744 3 -7.798 -551.85 53.577 0.15 743
745 3 -7.407 -561.82 55.282 0.15 744
746 3 -14.426 -178.15 -11.084 0.15 470
747 3 -22.652 -189.47 -7.236 0.25 746
748 3 -24.338 -201.93 -8.692 0.25 747
749 3 -19.985 -216.07 -6.157 0.25 748
750 3 -18.493 -230.56 -5.134 0.25 749
751 3 -20.283 -237.29 -0.066 0.25 750
752 3 -19.816 -242.29 1.281 0.15 751
753 3 -9.079 -161.45 -18.715 0.2 468
754 3 -7.785 -177.91 -22.682 0.2 753
755 3 -6.679 -187.88 -25.448 0.2 754
756 3 -6.003 -196.04 -27.227 0.2 755
757 3 -5.546 -201.33 -27.789 0.2 756
758 3 -6.672 -207.56 -28.43 0.2 757
759 3 -8.117 -211.91 -29.177 0.2 758
760 3 -7.75 -214.96 -29.282 0.15 759
761 3 -8.01 -219.5 -29.548 0.15 760
762 3 -3.797 -128.38 -16.537 0.15 465
763 3 -3.582 -138.19 -21.125 0.25 762
764 3 -4.791 -147.87 -25.801 0.25 763
765 3 -4.656 -157.79 -29.647 0.15 764
766 3 -4.623 -165.26 -31.872 0.15 765
767 3 -5.782 -172.98 -34.422 0.15 766
768 3 -3.823 -185.78 -41.204 0.15 767
769 3 -1.664 -191.89 -44.394 0.15 768
770 3 -0.138 -198.76 -48.511 0.15 769
771 3 0.149 -205.53 -49.094 0.15 770
772 3 -0.437 -210.05 -47.68 0.15 771
773 3 2.98 -214.67 -48.671 0.15 772
774 3 6.973 -224.06 -50.241 0.15 773
775 3 11.309 -233.04 -50.515 0.15 774
776 3 12.294 -236.85 -50.364 0.15 775
777 3 16.484 -243.44 -49.722 0.15 776
778 3 17.618 -250.72 -48.749 0.15 777
779 3 4.819 -129.26 -11.402 0.3 464
780 3 4.993 -133.82 -12.197 0.3 779
781 3 4.931 -142.61 -13.361 0.3 780
782 3 6.596 -152.04 -14.331 0.3 781
783 3 9.461 -157.33 -16.164 0.15 782
784 3 13.324 -167.64 -17.601 0.15 783
785 3 15.969 -173.99 -13.877 0.15 784
786 3 19.014 -175.51 -9.116 0.15 785
787 3 21.81 -180.44 -0.918 0.15 786
788 3 25.071 -187.08 0.996 0.15 787
789 3 26.557 -194.03 3.458 0.15 788
790 3 27.799 -199.19 4.334 0.15 789
791 3 27.633 -204.67 5.469 0.15 790
792 3 26.265 -208.66 7.809 0.15 791
793 3 4.571 -124.25 -9.843 0.15 463
794 3 7.292 -131.71 -8.345 0.15 793
795 3 -10.528 -66.328 -17.418 0.55 458
796 3 -11.601 -71.938 -19.894 0.55 795
797 3 -7.167 -77.275 -24.904 0.45 796
798 3 -6.8 -85.285 -28.674 0.35 797
799 3 -5.986 -93.214 -31.117 0.35 798
800 3 -4.144 -98.562 -36.862 0.35 799
801 3 -3.853 -103.89 -39.828 0.35 800
802 3 -3.449 -108.28 -42.48 0.3 801
803 3 -4.191 -113.7 -47.992 0.3 802
804 3 -3.951 -119.21 -51.242 0.3 803
805 3 -3.395 -122.91 -54.599 0.3 804
806 3 -3.344 -128.18 -57.509 0.3 805
807 3 -6.527 -132.22 -60.008 0.3 806
808 3 -8.796 -140.1 -61.257 0.3 807
809 3 -10.666 -146.98 -64.644 0.3 808
810 3 -11.524 -152.41 -67.686 0.2 809
811 3 -12.564 -159.27 -68.616 0.2 810
812 3 -15.143 -168.07 -70.765 0.2 811
813 3 -16.799 -176.58 -74.476 0.2 812
814 3 -17.153 -182.15 -76.52 0.2 813
815 3 -18.527 -187.52 -78.442 0.2 814
816 3 -20.561 -191.59 -81.695 0.2 815
817 3 -21.927 -198.31 -85.636 0.2 816
818 3 -24.295 -203.82 -87.424 0.2 817
819 3 -29.102 -208.88 -88.305 0.2 818
820 3 -11.924 -75.391 -21.949 0.35 796
821 3 -12.466 -81.887 -21.947 0.35 820
822 3 -14.531 -89.88 -24.836 0.35 821
823 3 -17.998 -95.617 -26.361 0.35 822
824 3 -20.023 -101.68 -29.205 0.2 823
825 3 -23.507 -111.4 -32.659 0.2 824
826 3 -28.38 -122.63 -39.033 0.2 825
827 3 -29.332 -130.14 -42.709 0.2 826
828 3 -30.202 -136.5 -45.439 0.2 827
829 3 -28.653 -144.84 -48.548 0.2 828
830 3 -21.48 -101.48 -29.226 0.2 823
831 3 -26.104 -108.22 -30.116 0.2 830
832 3 -30.84 -114.31 -31.312 0.2 831
833 3 -34.788 -119.43 -28.728 0.2 832
834 3 -40.391 -126.66 -25.479 0.2 833
835 3 -42.446 -134.35 -21.855 0.2 834
836 3 -48.422 -141 -14.281 0.2 835
837 3 -50.759 -145.53 -12.212 0.2 836
838 3 -53.83 -152.51 -9.319 0.15 837
839 3 -58.453 -164.45 -4.287 0.15 838
840 3 -8.005 -62.414 -11.713 0.35 457
841 3 -8.305 -68.044 -8.803 0.35 840
842 3 -10.674 -73.265 -2.669 0.35 841
843 3 -10.972 -77.181 1.67 0.35 842
844 3 -18.779 -82.394 4.734 0.35 843
845 3 -25.292 -82.714 3.159 0.3 844
846 3 -30.238 -84.308 2.458 0.3 845
847 3 -33.23 -85.579 1.63 0.3 846
848 3 -37.264 -87.065 -0.609 0.3 847
849 3 -41.198 -89.309 -5.377 0.3 848
850 3 -44.766 -90.011 -9.286 0.25 849
851 3 -48.572 -86.228 -11.969 0.25 850
852 3 -53.005 -84.905 -15.855 0.15 851
853 3 -58.759 -85.132 -18.518 0.15 852
854 3 -62.497 -86.746 -19.338 0.15 853
855 3 -67.353 -87.837 -18.643 0.15 854
856 3 -71.993 -89.17 -17.248 0.15 855
857 3 -75.521 -92.207 -18.598 0.15 856
858 3 -78.181 -93.749 -18.378 0.15 857
859 3 -82.884 -96.188 -16.9 0.15 858
860 3 -86.943 -100.6 -19.865 0.15 859
861 3 -89.815 -104.8 -22.184 0.15 860
862 3 -92.289 -107.77 -23.425 0.15 861
863 3 -94.832 -111.02 -26.297 0.15 862
864 3 -36.818 -87.795 0.787 0.3 847
865 3 -39.726 -89.432 -0.667 0.3 864
866 3 -43.483 -91.388 -4.211 0.15 865
867 3 -51.765 -95.951 -10.775 0.15 866
868 3 -65.045 -103.87 -13.271 0.15 867
869 3 -68.826 -106.81 -13.797 0.15 868
870 3 -71.587 -109.21 -14.145 0.15 869
871 3 -76.515 -113.43 -15.247 0.15 870
872 3 -79.964 -118.29 -16.543 0.15 871
873 3 -83.903 -121.22 -16.174 0.15 872
874 3 -87.635 -125.38 -15.631 0.15 873
875 3 -91.1 -129.63 -16.043 0.15 874
876 3 -92.732 -133.33 -14.347 0.15 875
877 3 -43.333 -93.69 -1.596 0.15 865
878 3 -46.847 -99.097 -3.573 0.15 877
879 3 -53.455 -104.14 -4.231 0.15 878
880 3 -57.007 -109.19 -4.821 0.15 879
881 3 -61.039 -114.09 -3.322 0.15 880
882 3 -65.651 -120.15 -0.375 0.15 881
883 3 -68.23 -125.71 3.464 0.15 882
884 3 -70.761 -129.86 5.894 0.15 883
885 3 -74.481 -135.35 9.458 0.15 884
886 3 -75.035 -138.73 15.566 0.15 885
887 3 -72.812 -142.84 22.095 0.15 886
888 3 -71.955 -144.97 26.565 0.15 887
889 3 -71.131 -147.72 29.441 0.15 888
890 3 -14.897 -82.676 -8.515 0.25 840
891 3 -17.01 -92.338 -8.941 0.25 890
892 3 -19.535 -105.46 -4.968 0.25 891
893 3 -19.697 -113.34 -3.132 0.25 892
894 3 -18.958 -117.46 -2.486 0.25 893
895 3 -18.169 -122.95 -2.243 0.25 894
896 3 -17.763 -127.41 -1.427 0.25 895
897 3 -16.785 -132.47 5.013 0.25 896
898 3 -17.449 -133.42 9.851 0.25 897
899 3 -17.836 -135.78 14.184 0.15 898
900 3 -16.16 -140.62 17.181 0.15 899
901 3 -14.317 -144.32 19.113 0.15 900
902 4 -7 8 3 2.2 1
903 4 -8.5 11.5 6 1.55 902
904 4 -14.144 15.526 12.359 1.05 903
905 4 -11.302 22.898 19.256 1.05 904
906 4 -11.545 30.754 26.936 0.9 905
907 4 -13.619 32.361 31.476 0.6 906
908 4 -15.955 33.903 35.558 0.6 907
909 4 -24.477 43.851 41.339 0.55 908
910 4 -28.216 50.159 44.653 0.55 909
911 4 -29.366 53.591 46.689 0.55 910
912 4 -32.538 61.151 52.079 0.45 911
913 4 -37.586 69.401 61.076 0.45 912
914 4 -41.766 71.308 63.973 0.45 913
915 4 -44.749 72.176 64.892 0.45 914
916 4 -50.822 74.206 67.184 0.35 915
917 4 -60.377 80.367 71.151 0.15 916
918 4 -71.86 89.938 79.756 0.15 917
919 4 -78.823 98.629 86.555 0.15 918
920 4 -82.034 106.09 91.701 0.15 919
921 4 -89.016 121.09 101.72 0.15 920
922 4 -93.927 127.65 104.42 0.15 921
923 4 -98.448 129.47 106.55 0.15 922
924 4 -106.14 133.87 112.87 0.15 923
925 4 -59.283 77.507 71.4 0.15 916
926 4 -69.02 83.649 77.118 0.15 925
927 4 -81.21 87.9 80.937 0.15 926
928 4 -90.219 96.13 88.428 0.15 927
929 4 -102.72 105.34 94.372 0.15 928
930 4 -111.03 111.17 103.08 0.15 929
931 4 -114.3 117.89 113.01 0.15 930
932 4 -121.74 123.01 118.08 0.15 931
933 4 -128.02 125.26 121.69 0.15 932
934 4 -134.41 129.12 124.96 0.15 933
935 4 -57.025 75.289 66.657 0.15 915
936 4 -67.898 79.201 71.851 0.15 935
937 4 -76.955 84.579 69.967 0.15 936
938 4 -81.297 92.927 71.177 0.15 937
939 4 -83.885 95.956 73.081 0.15 938
940 4 -49.86 76.234 70.862 0.15 914
941 4 -66.414 84.242 78.301 0.15 940
942 4 -74.064 89.037 87.246 0.15 941
943 4 -79.621 96.125 99.457 0.15 942
944 4 -87.513 103.33 101.86 0.15 943
945 4 -95.892 108.6 103.11 0.15 944
946 4 -99.733 118.16 104.62 0.15 945
947 4 -104.03 126.48 111.16 0.15 946
948 4 -107.39 134.7 117.7 0.15 947
949 4 -111.03 143.58 114.66 0.15 948
950 4 -116.82 153.02 115.13 0.15 949
951 4 -120.13 158.44 118.47 0.15 950
952 4 -121.83 163.56 120.58 0.15 951
953 4 -29.87 59.585 51.414 0.15 911
954 4 -32.484 75.141 64.846 0.15 953
955 4 -36.568 82.895 76.002 0.15 954
956 4 -43.055 92.251 84.301 0.15 955
957 4 -45.669 101.17 91.299 0.15 956
958 4 -50.174 104.46 100.07 0.15 957
959 4 -54.009 109.73 107.16 0.15 958
960 4 -57.709 115.1 120.23 0.15 959
961 4 -61.097 116.03 130.73 0.15 960
962 4 -69.622 123.28 133.24 0.15 961
963 4 -77.796 135.11 135.51 0.15 962
964 4 -84.251 139.1 138.81 0.15 963
965 4 -19.926 35.585 41.295 0.35 908
966 4 -26.095 38.532 47.891 0.3 965
967 4 -32.946 43.2 55.491 0.3 966
968 4 -43.545 49.143 61.046 0.3 967
969 4 -49.031 53.701 66.579 0.15 968
970 4 -52.837 55.685 73.124 0.15 969
971 4 -62.474 51.879 76.716 0.15 970
972 4 -67.963 49.568 83.351 0.15 971
973 4 -75.779 48.968 92.396 0.15 972
974 4 -85.056 47.852 98.89 0.15 973
975 4 -90.569 47.853 102.19 0.15 974
976 4 -99.466 48.804 103.67 0.15 975
977 4 -108.05 50.142 107.14 0.15 976
978 4 -115.94 52.961 111.52 0.15 977
979 4 -126.77 47.986 113.57 0.15 978
980 4 -136.75 46.587 118.07 0.15 979
981 4 -145.49 46.83 124.12 0.15 980
982 4 -152.81 47.883 131.79 0.15 981
983 4 -157.99 51.299 141.43 0.15 982
984 4 -163.37 52.734 147.7 0.15 983
985 4 -52.127 56.156 68.791 0.15 969
986 4 -57.504 61.341 72.594 0.15 985
987 4 -60.298 66.165 79.314 0.15 986
988 4 -65.334 71.412 83.799 0.15 987
989 4 -70.943 76.397 88.535 0.15 988
990 4 -79.083 82.433 95.504 0.15 989
991 4 -87.638 89.231 101.78 0.15 990
992 4 -93.566 93.958 106.14 0.15 991
993 4 -99.434 98.577 109.41 0.15 992
994 4 -106.92 103.98 112.25 0.15 993
995 4 -111.72 110.35 114.15 0.15 994
996 4 -114.74 118.51 117.15 0.15 995
997 4 -118.04 124.06 119.95 0.15 996
998 4 -123.96 129.29 121.01 0.15 997
999 4 -49.634 51.353 69.31 0.15 968
1000 4 -57.215 52.752 81.198 0.15 999
1001 4 -62.157 51.488 91.468 0.15 1000
1002 4 -67.89 52.131 105.68 0.15 1001
1003 4 -87.064 47.771 114.71 0.15 1002
1004 4 -96.789 42.66 123.35 0.15 1003
1005 4 -104.78 40.386 128.49 0.15 1004
1006 4 -110.77 39.915 134.18 0.15 1005
1007 4 -117.36 39.729 140.46 0.15 1006
1008 4 -123.17 38.506 145.77 0.15 1007
1009 4 -127.57 36.109 151.54 0.15 1008
1010 4 -131.83 36.431 161.16 0.15 1009
1011 4 -136.43 35.672 168.86 0.15 1010
1012 4 -141.28 35.24 177.14 0.15 1011
1013 4 -148.51 33.224 185.53 0.15 1012
1014 4 -13.425 42.593 37.592 0.55 906
1015 4 -13.638 60.08 50.987 0.55 1014
1016 4 -14.748 68.558 55.475 0.55 1015
1017 4 -16.391 81.047 62.724 0.4 1016
1018 4 -21.412 90.671 66.838 0.4 1017
1019 4 -26.009 104.94 69.964 0.15 1018
1020 4 -30.081 123.76 78.909 0.15 1019
1021 4 -37.081 141.34 85.932 0.15 1020
1022 4 -42.952 152.53 89.854 0.15 1021
1023 4 -43.818 162.5 98.427 0.15 1022
1024 4 -43.24 174 103.21 0.15 1023
1025 4 -39.316 183.71 108.93 0.15 1024
1026 4 -39.29 188.21 114.25 0.15 1025
1027 4 -25.52 95.054 69.781 0.15 1018
1028 4 -31.777 98.409 76.034 0.15 1027
1029 4 -38.699 105.34 83.058 0.15 1028
1030 4 -11.584 72.966 61.137 0.15 1016
1031 4 -11.565 75.878 69.87 0.15 1030
1032 4 -12.491 78.166 73.497 0.15 1031
1033 4 -16.103 82.898 78.602 0.15 1032
1034 4 -20.627 90.518 85.363 0.15 1033
1035 4 -19.585 98.223 93.096 0.15 1034
1036 4 -20.059 106.54 98.646 0.15 1035
1037 4 -21.461 114.98 103.02 0.15 1036
1038 4 -21.09 123.67 104.36 0.15 1037
1039 4 -23.8 130.71 105.91 0.15 1038
1040 4 -25.815 138.53 105.02 0.15 1039
1041 4 -28.149 144.62 105.52 0.15 1040
1042 4 -29.665 150.96 107.07 0.15 1041
1043 4 -30.524 157.01 108.99 0.15 1042
1044 4 -31.276 161.69 111.95 0.15 1043
1045 4 -29.632 165.91 113.95 0.15 1044
1046 4 -9.628 17.598 9.781 0.35 903
1047 4 -12.847 26.901 15.829 0.35 1046
1048 4 -15.05 34.756 21.093 0.35 1047
1049 4 -17.568 41.337 25.01 0.35 1048
1050 4 -20.98 45.579 35.48 0.2 1049
1051 4 -26.172 51.104 42.318 0.2 1050
1052 4 -35.333 57.828 46.456 0.2 1051
1053 4 -43.374 65.062 52.722 0.15 1052
1054 4 -47.498 74.608 59.439 0.15 1053
1055 4 -48.683 80.689 63.484 0.15 1054
1056 4 -50.751 88.012 68.713 0.15 1055
1057 4 -49.787 95.368 76.988 0.15 1056
1058 4 -42.02 99.807 85.382 0.15 1057
1059 4 -34.398 96.937 92.102 0.15 1058
1060 4 -29.267 96.919 102.55 0.15 1059
1061 4 -26.995 97.335 112.79 0.15 1060
1062 4 -24.226 100.08 122.73 0.15 1061
1063 4 -23.664 101.85 127.19 0.15 1062
1064 4 -52.598 78.818 65.075 0.15 1054
1065 4 -57.094 87.146 74.701 0.15 1064
1066 4 -61.461 95.147 83.018 0.15 1065
1067 4 -62.44 102.73 87.053 0.15 1066
1068 4 -64.304 111.33 90.372 0.15 1067
1069 4 -65.462 121.33 92.599 0.15 1068
1070 4 -65.019 133.21 95.085 0.15 1069
1071 4 -61.045 144 93.242 0.15 1070
1072 4 -58.209 154.98 92.454 0.15 1071
1073 4 -58.757 162.26 95.317 0.15 1072
1074 4 -58.632 169.45 98.307 0.15 1073
1075 4 -16.168 39.453 25.75 0.15 1048
1076 4 -16.043 47.604 32.058 0.15 1075
1077 4 -17.735 56.589 36.519 0.15 1076
1078 4 -15.477 67.236 42.332 0.15 1077
1079 4 -14.959 68.612 43.375 0.15 1078
1080 4 -12.928 76.855 47.005 0.15 1079
1081 4 -11.182 85.09 51.763 0.15 1080
1082 4 -9.747 92.395 59.799 0.15 1081
1083 4 -8.615 97.55 64.118 0.15 1082
1084 4 -7.286 102.61 67.416 0.15 1083
1085 4 -6.086 107.92 71.043 0.15 1084
1086 4 -3.907 114.62 76.406 0.15 1085
1087 4 -0.731 119.58 82.228 0.15 1086
1088 4 2.713 122.96 83.939 0.15 1087
1089 4 8.228 128.36 85.586 0.15 1088
1090 4 -14.884 73.725 44.428 0.15 1079
1091 4 -14.465 80.039 46.71 0.15 1090
1092 4 -10.599 88.82 47.156 0.15 1091
1093 4 -7.641 93.498 51.382 0.15 1092
1094 4 -5.95 98.324 56.002 0.15 1093
1095 4 -2 102.45 58.208 0.15 1094
1096 4 0.897 107.89 61.08 0.15 1095
1097 4 0.811 113.86 64.673 0.15 1096
1098 4 2.771 120.36 66.716 0.15 1097
1099 4 1.604 125.62 68.627 0.15 1098
1100 4 -1.429 133.71 70.789 0.15 1099
1101 4 -1.371 141.73 73.823 0.15 1100
1102 4 -2.076 148.76 77.041 0.15 1101
1103 4 -4.295 155.48 83.622 0.15 1102
1104 4 -7.538 159.8 87.91 0.15 1103
1105 4 -9.818 166.15 92.566 0.15 1104
1106 4 -7.995 174.65 96.374 0.15 1105
1107 4 -4.086 180.19 98.502 0.15 1106
1108 4 2.5 13 -14.5 1.25 1
1109 4 4.5 14.5 -18 0.9 1108
1110 4 6.573 13.733 -22.167 0.9 1109
1111 4 8.646 15.171 -25.757 0.9 1110
1112 4 8.418 15.453 -30.487 0.6 1111
1113 4 8.376 17.176 -32.838 0.6 1112
1114 4 10.362 20.688 -37.836 0.6 1113
1115 4 10.802 21.517 -39.985 0.6 1114
1116 4 12.085 23.388 -45.717 0.6 1115
1117 4 12.818 24.152 -52.378 0.6 1116
1118 4 14.782 23.669 -56.207 0.6 1117
1119 4 16.629 24.591 -60.87 0.4 1118
1120 4 19.727 23.585 -64.729 0.4 1119
1121 4 21.89 21.953 -71.448 0.4 1120
1122 4 23.928 21.059 -76.275 0.4 1121
1123 4 25.356 20.579 -78.721 0.3 1122
1124 4 29.494 21.324 -82.438 0.3 1123
1125 4 33.126 23.258 -86.352 0.3 1124
1126 4 36.127 22.293 -90.135 0.3 1125
1127 4 39.707 23.154 -94.6 0.15 1126
1128 4 44.88 26.735 -99.007 0.15 1127
1129 4 46.898 31.635 -103.15 0.15 1128
1130 4 49.331 34.988 -109.24 0.15 1129
1131 4 49.449 37.419 -115.77 0.15 1130
1132 4 50.97 38.991 -122.99 0.15 1131
1133 4 48.89 41.416 -129.42 0.15 1132
1134 4 49.162 45.212 -134.49 0.15 1133
1135 4 50.579 47.119 -139.72 0.15 1134
1136 4 51.592 45.322 -143.6 0.15 1135
1137 4 39.945 20.117 -101.28 0.15 1126
1138 4 42.592 20.105 -109.04 0.15 1137
1139 4 42.018 14.95 -118.45 0.15 1138
1140 4 40.37 14.261 -127.62 0.15 1139
1141 4 41.284 14.934 -134.42 0.15 1140
1142 4 41.186 17.884 -140.1 0.15 1141
1143 4 42.106 21.231 -148.1 0.15 1142
1144 4 42.47 23.119 -153.28 0.15 1143
1145 4 18.839 23.743 -63.955 0.45 1118
1146 4 16.966 25.242 -72.231 0.4 1145
1147 4 17.297 26.926 -81.304 0.4 1146
1148 4 15.083 28.17 -87.37 0.4 1147
1149 4 15.732 29.885 -93.277 0.25 1148
1150 4 18.075 32.526 -100.32 0.25 1149
1151 4 23.296 31.131 -109.37 0.15 1150
1152 4 25.959 31.704 -116.38 0.15 1151
1153 4 26.866 32.932 -119.87 0.15 1152
1154 4 28.014 34.694 -125.55 0.15 1153
1155 4 28.31 38.266 -130.59 0.15 1154
1156 4 25.592 40.593 -133.5 0.15 1155
1157 4 20.382 42.588 -142.58 0.15 1156
1158 4 16.885 44.386 -153.01 0.15 1157
1159 4 16.728 44.904 -159.52 0.15 1158
1160 4 16.642 45.387 -167.17 0.15 1159
1161 4 18.219 46.368 -174.47 0.15 1160
1162 4 21.43 49.827 -180.93 0.15 1161
1163 4 23.175 52.432 -186.26 0.15 1162
1164 4 29.113 54.054 -194.75 0.15 1163
1165 4 34.674 56.305 -204.08 0.15 1164
1166 4 13.576 29.116 -99.993 0.15 1148
1167 4 11.827 30.501 -111.39 0.15 1166
1168 4 12.998 31.462 -121.58 0.15 1167
1169 4 14.677 31.971 -127.36 0.15 1168
1170 4 18.116 28.546 -134.05 0.15 1169
1171 4 16.375 20.68 -139.28 0.15 1170
1172 4 18.42 14.903 -145.4 0.15 1171
1173 4 22.052 9.172 -151.24 0.15 1172
1174 4 24.474 5.641 -156.74 0.15 1173
1175 4 23.953 4.665 -166.34 0.15 1174
1176 4 24.57 5.021 -177.72 0.15 1175
1177 4 26.315 6.405 -188.6 0.15 1176
1178 4 27.488 8.219 -191.77 0.15 1177
1179 4 30.351 11.272 -199.94 0.15 1178
1180 4 32.377 15.857 -206.9 0.15 1179
1181 4 33.494 19.415 -212.34 0.15 1180
1182 4 34.771 21.078 -219.33 0.15 1181
1183 4 10.275 16.644 -29.489 0.5 1111
1184 4 14.393 18.374 -33.678 0.5 1183
1185 4 16.502 19.163 -39.284 0.5 1184
1186 4 17.38 21.9 -45.136 0.5 1185
1187 4 19.031 24.045 -50.052 0.5 1186
1188 4 20.854 27.04 -54.972 0.5 1187
1189 4 21.26 30.271 -61.673 0.5 1188
1190 4 18.401 33.592 -68.384 0.4 1189
1191 4 19.017 33.801 -75.154 0.4 1190
1192 4 19.622 33.882 -78.048 0.4 1191
1193 4 20.727 34.367 -83.053 0.2 1192
1194 4 22.487 34.715 -89.159 0.2 1193
1195 4 23.071 34.613 -94.916 0.2 1194
1196 4 22.577 35.127 -98.884 0.2 1195
1197 4 20.687 35.847 -104.19 0.2 1196
1198 4 20.268 34.202 -112.62 0.2 1197
1199 4 19.494 32.546 -118.7 0.2 1198
1200 4 17.163 31.618 -127.21 0.15 1199
1201 4 19.961 32.587 -135.05 0.15 1200
1202 4 23.728 33.581 -143.51 0.15 1201
1203 4 31.439 37.685 -146.33 0.15 1202
1204 4 31.658 42.141 -152.56 0.15 1203
1205 4 30.604 45.985 -156.51 0.15 1204
1206 4 28.674 46.954 -160.1 0.15 1205
1207 4 21.094 34.06 -82.771 0.15 1192
1208 4 22.098 33.326 -90.065 0.15 1207
1209 4 21.745 34.296 -97.306 0.15 1208
1210 4 19.097 37.872 -110.67 0.15 1209
1211 4 17.82 41.713 -124.04 0.15 1210
1212 4 20.298 53.526 -125.72 0.15 1211
1213 4 24.007 61.359 -128.82 0.15 1212
1214 4 26.613 67.723 -133.48 0.15 1213
1215 4 27.911 69.436 -135.39 0.15 1214
1216 4 31.514 73.418 -139.22 0.15 1215
1217 4 39.602 76.968 -146.23 0.15 1216
1218 4 46.902 85.322 -149.42 0.15 1217
1219 4 55.498 92.832 -153.45 0.15 1218
1220 4 59.014 97.918 -162.61 0.15 1219
1221 4 59.794 102.09 -172.01 0.15 1220
1222 4 60.615 105.62 -177.05 0.15 1221
1223 4 65.73 112.85 -186.21 0.15 1222
1224 4 74.012 117.5 -196.26 0.15 1223
1225 4 79.184 121.69 -202.19 0.15 1224
1226 4 23.964 39.425 -91.948 0.15 1207
1227 4 30.537 46.605 -104.43 0.15 1226
1228 4 35.907 49.346 -116.71 0.15 1227
1229 4 44.668 47.852 -130.14 0.15 1228
1230 4 48.065 48.108 -137.24 0.15 1229
1231 4 45.867 50.106 -145.03 0.15 1230
1232 4 47.797 48.009 -152.83 0.15 1231
1233 4 50.433 45.599 -161.06 0.15 1232
1234 4 56.75 44.363 -169.26 0.15 1233
1235 4 59.313 44.624 -182.13 0.15 1234
1236 4 64.867 50.317 -191.84 0.15 1235
1237 4 70.276 50.674 -202.64 0.15 1236
1238 4 73.216 48.945 -208.22 0.15 1237
1239 4 75.38 46.438 -215.84 0.15 1238
1240 4 77.394 46.202 -221.91 0.15 1239
1241 4 78.61 45.722 -230.13 0.15 1240
1242 4 24.45 31.516 -83.786 0.15 1191
1243 4 33.8 26.688 -94.978 0.15 1242
1244 4 44.373 24.533 -106.58 0.15 1243
1245 4 52.065 21.924 -112.54 0.15 1244
1246 4 64.794 21.379 -119.39 0.15 1245
1247 4 77.278 23.536 -127.56 0.15 1246
1248 4 83.692 24.49 -133.98 0.15 1247
1249 4 89.659 25.834 -139.37 0.15 1248
1250 4 98.617 28.936 -147.76 0.15 1249
1251 4 104.09 33.981 -154.03 0.15 1250
1252 4 109.29 34.945 -155.54 0.15 1251
1253 4 119.84 33.647 -155.89 0.15 1252
1254 4 128.79 33.113 -157.96 0.15 1253
1255 4 134.35 30.956 -163.57 0.15 1254
1256 4 139.5 28.939 -167.77 0.15 1255
1257 4 145.26 26.951 -173.84 0.15 1256
1258 4 4 9 4 0.85 1
1259 4 5.5 15.5 5 0.75 1258
1260 4 8.22 22.825 5.971 0.75 1259
1261 4 12.706 27.93 13.526 0.75 1260
1262 4 13.737 30.427 17.992 0.75 1261
1263 4 15.151 35.036 24.337 0.5 1262
1264 4 16.537 38.572 27.512 0.5 1263
1265 4 16.865 43.813 30.622 0.5 1264
1266 4 15.73 49.88 33.848 0.4 1265
1267 4 10.913 57.26 38.6 0.4 1266
1268 4 6.945 62.95 39.773 0.4 1267
1269 4 5.573 66.543 41.08 0.4 1268
1270 4 3.944 70.166 41.93 0.4 1269
1271 4 2.633 73.25 43.437 0.2 1270
1272 4 1.431 78.159 48.382 0.2 1271
1273 4 -2.221 83.767 55.325 0.2 1272
1274 4 -5.324 87.77 62.456 0.2 1273
1275 4 -6.716 91.912 67.762 0.15 1274
1276 4 -8.228 96.234 74.782 0.15 1275
1277 4 -11.093 99.265 81.573 0.15 1276
1278 4 -13.545 103.43 94.384 0.15 1277
1279 4 1.97 78.54 54.176 0.15 1272
1280 4 4.13 78.493 61.764 0.15 1279
1281 4 4.754 81.005 71.027 0.15 1280
1282 4 4.328 81.644 80.187 0.15 1281
1283 4 3.999 82.644 84.619 0.15 1282
1284 4 2.979 84.208 93.633 0.15 1283
1285 4 2.526 83.174 103.24 0.15 1284
1286 4 5.036 82.354 111.44 0.15 1285
1287 4 -0.246 77.625 45.81 0.15 1270
1288 4 -4.023 85.789 49.788 0.15 1287
1289 4 -5.586 91.806 53.269 0.15 1288
1290 4 -6.153 96.338 55.362 0.15 1289
1291 4 -4.689 100.83 57.947 0.15 1290
1292 4 -3.372 107.14 60.64 0.15 1291
1293 4 -1.573 113.52 62.933 0.15 1292
1294 4 -5.482 116.84 68.93 0.15 1293
1295 4 -3.316 122.58 71.852 0.15 1294
1296 4 -3.5 128.48 76.265 0.15 1295
1297 4 -1.644 134.88 81.902 0.15 1296
1298 4 -0.229 139.39 86.589 0.15 1297
1299 4 0.951 145.75 93.101 0.15 1298
1300 4 4.567 72.95 41.744 0.25 1269
1301 4 12.234 84.309 40.104 0.25 1300
1302 4 15.211 89.661 40.099 0.25 1301
1303 4 16.385 96.742 38.694 0.2 1302
1304 4 16.939 106.19 39.817 0.15 1303
1305 4 19.146 115.53 39.91 0.15 1304
1306 4 19.306 121.44 43.891 0.15 1305
1307 4 19.678 128.2 44.515 0.15 1306
1308 4 21.06 135.24 44.423 0.15 1307
1309 4 19.936 142.02 46.235 0.15 1308
1310 4 20.706 148.58 49.494 0.15 1309
1311 4 21.656 155.51 53.006 0.15 1310
1312 4 23.299 39.559 33.495 0.35 1264
1313 4 31.327 44.074 42.778 0.35 1312
1314 4 33.458 44.788 45.64 0.25 1313
1315 4 36.873 47.073 53.362 0.25 1314
1316 4 37.682 51.616 60.305 0.25 1315
1317 4 40.63 54.142 62.687 0.25 1316
1318 4 47.081 59.745 67.712 0.15 1317
1319 4 50.782 62.286 71.723 0.15 1318
1320 4 56.005 66.382 75.069 0.15 1319
1321 4 62.764 70.26 77.012 0.15 1320
1322 4 70.371 75.172 80.054 0.15 1321
1323 4 74.059 81.696 83.566 0.15 1322
1324 4 78.194 84.349 86.937 0.15 1323
1325 4 82.24 89.119 89.463 0.15 1324
1326 4 88.382 93.308 92.33 0.15 1325
1327 4 91.096 97.65 94.788 0.15 1326
1328 4 95.056 105.07 99.482 0.15 1327
1329 4 42.486 56.236 64.905 0.15 1317
1330 4 44.917 61.635 67.013 0.15 1329
1331 4 47.979 66.866 70.757 0.15 1330
1332 4 48.175 74.085 79.803 0.15 1331
1333 4 50.7 79.27 88.719 0.15 1332
1334 4 55.754 84.847 95.169 0.15 1333
1335 4 58.741 91.709 99.751 0.15 1334
1336 4 61.355 96.794 103.47 0.15 1335
1337 4 64.302 101.88 108.96 0.15 1336
1338 4 67.675 107.66 113.73 0.15 1337
1339 4 73.421 113.13 117.95 0.15 1338
1340 4 77.667 117.4 122.56 0.15 1339
1341 4 80.546 119.77 125.44 0.15 1340
1342 4 83.015 121.41 127.79 0.15 1341
1343 4 85.706 124.25 130.47 0.15 1342
1344 4 86.261 127.79 133 0.15 1343
1345 4 87.146 130.26 134.97 0.15 1344
1346 4 88.53 131.7 138.25 0.15 1345
1347 4 90.621 133.63 142.14 0.15 1346
1348 4 35.957 47.295 51.721 0.15 1314
1349 4 41.954 50.738 54.667 0.15 1348
1350 4 44.704 54.307 57.782 0.15 1349
1351 4 46.788 58.162 61.142 0.15 1350
1352 4 48.09 60.497 64.512 0.15 1351
1353 4 49.76 63.298 67.883 0.15 1352
1354 4 51.821 63.965 72.073 0.15 1353
1355 4 53.094 67.004 77.402 0.15 1354
1356 4 54.72 69.103 84.217 0.15 1355
1357 4 56.116 70.324 88.467 0.15 1356
1358 4 60.106 73.952 91.537 0.15 1357
1359 4 64.312 78.543 96.035 0.15 1358
1360 4 70.079 78 100.83 0.15 1359
1361 4 70.558 76.987 104.39 0.15 1360
1362 4 71.666 76.471 108.98 0.15 1361
1363 4 73.538 76.372 114.24 0.15 1362
1364 4 76.049 76.782 118.52 0.15 1363
1365 4 79.272 78.333 123.78 0.15 1364
1366 4 84.798 80.307 128.69 0.15 1365
1367 4 91.49 80.878 133.42 0.15 1366
1368 4 94.756 82.546 138.72 0.15 1367
1369 4 99.281 84.441 145.96 0.15 1368
1370 4 104.3 85.142 150.5 0.15 1369
1371 4 45.544 54.065 56.338 0.15 1349
1372 4 48.339 57.172 63.359 0.15 1371
1373 4 52.384 63.297 69.693 0.15 1372
1374 4 53.964 70.037 75.552 0.15 1373
1375 4 54.512 76.342 79.576 0.15 1374
1376 4 54.167 81.217 84.538 0.15 1375
1377 4 58.217 86.764 88.67 0.15 1376
1378 4 61.152 93.017 93.417 0.15 1377
1379 4 63.808 97.179 96.676 0.15 1378
1380 4 65.104 103.12 102.34 0.15 1379
1381 4 66.323 110.66 106.69 0.15 1380
1382 4 69.562 118.67 109.83 0.15 1381
1383 4 75.368 126.07 111.93 0.15 1382
1384 4 80.496 131.13 108.71 0.15 1383
1385 4 85.089 136.38 104.05 0.15 1384
1386 4 86.37 141.22 107.16 0.15 1385
1387 4 86.714 145.75 112.14 0.15 1386
1388 4 89.729 150.16 115.3 0.15 1387
1389 4 92.975 153.52 116.94 0.15 1388
1390 4 37.365 47.647 48.903 0.15 1313
1391 4 40.131 49.982 52.598 0.15 1390
1392 4 45.392 53.336 56.072 0.15 1391
1393 4 59.58 58.588 64.235 0.15 1392
1394 4 68.152 53.632 71.863 0.15 1393
1395 4 74.94 55.611 81.675 0.15 1394
1396 4 80.403 58.419 88.939 0.15 1395
1397 4 85.821 64.21 99.887 0.15 1396
1398 4 89.3 69.178 110.29 0.15 1397
1399 4 88.483 72.203 114.31 0.15 1398
1400 4 86.476 77.844 120.75 0.15 1399
1401 4 87.045 82.27 125.03 0.15 1400
1402 4 88.008 86.482 129.25 0.15 1401
1403 4 86.904 92.163 129.23 0.15 1402
1404 4 87.243 98.787 132.27 0.15 1403
1405 4 87.719 107.07 134.62 0.15 1404
1406 4 88.21 113.8 136.6 0.15 1405
1407 4 89.151 121.89 141.56 0.15 1406
1408 4 14.82 34.475 20.811 0.3 1262
1409 4 21.641 39.224 22.517 0.3 1408
1410 4 27.971 44.265 25.836 0.3 1409
1411 4 33.462 48.804 28.62 0.3 1410
1412 4 38.328 53.734 29.746 0.15 1411
1413 4 43.314 60.914 29.44 0.15 1412
1414 4 48.408 68.721 31.526 0.15 1413
1415 4 54.065 75.314 33.194 0.15 1414
1416 4 61.46 80.332 34.471 0.15 1415
1417 4 71.335 85.431 37.067 0.15 1416
1418 4 80.411 90.24 38.069 0.15 1417
1419 4 88.663 93.413 37.792 0.15 1418
1420 4 97.216 96.487 40.005 0.15 1419
1421 4 107.12 97.893 44.154 0.15 1420
1422 4 116.05 95.726 49.048 0.15 1421
1423 4 120.63 95.676 54.579 0.15 1422
1424 4 127.35 98.634 59.829 0.15 1423
1425 4 132.05 102.26 63.471 0.15 1424
1426 4 138.87 106.18 64.076 0.15 1425
1427 4 42.165 54.102 35.037 0.15 1411
1428 4 53.038 66.951 48.452 0.15 1427
1429 4 64.52 77.22 54.449 0.15 1428
1430 4 73.814 92.231 70.783 0.15 1429
1431 4 82.715 104.43 68.972 0.15 1430
1432 4 88.46 115.27 67.092 0.15 1431
1433 4 97.238 127.44 67.458 0.15 1432
1434 4 101.97 131.91 69.221 0.15 1433
1435 4 108.73 137.48 70.574 0.15 1434
1436 4 113.19 141.92 74.803 0.15 1435
1437 4 115.06 143.99 76.027 0.15 1436
1438 4 120.27 148.72 78.24 0.15 1437
1439 4 124.57 152.92 79.777 0.15 1438
1440 4 130.72 156.74 81.557 0.15 1439
1441 4 137.45 164.25 83.592 0.15 1440
1442 4 6 7.5 1 0.85 1
1443 4 8.5 11.5 0 0.85 1442
1444 4 10.363 17.747 -1.583 0.85 1443
1445 4 14.885 20.338 -0.136 0.85 1444
1446 4 17.597 20.48 -2.344 0.85 1445
1447 4 21.534 21.778 -3.493 0.55 1446
1448 4 26.281 24.42 -4.901 0.55 1447
1449 4 28.945 25.931 -5.252 0.55 1448
1450 4 31.226 27.095 -6.645 0.55 1449
1451 4 33.19 28.997 -10.219 0.45 1450
1452 4 34.575 31.653 -13.863 0.45 1451
1453 4 34.887 34.415 -15.451 0.45 1452
1454 4 35.032 41.575 -15.917 0.45 1453
1455 4 34.527 48.327 -10.471 0.35 1454
1456 4 37.346 54.479 -8.362 0.35 1455
1457 4 44.045 63.713 -4.474 0.35 1456
1458 4 55.596 76.424 0.137 0.25 1457
1459 4 65.985 85.979 4.638 0.25 1458
1460 4 73.342 90.204 6.767 0.25 1459
1461 4 81.038 93.131 6.316 0.15 1460
1462 4 90.228 97.655 3.753 0.15 1461
1463 4 95.233 101.34 2.483 0.15 1462
1464 4 100.33 106.08 1.426 0.15 1463
1465 4 105.11 111.31 1.695 0.15 1464
1466 4 109.03 113.72 0.447 0.15 1465
1467 4 111.24 116.61 -0.024 0.15 1466
1468 4 117.33 124.59 2.563 0.15 1467
1469 4 85.638 98.258 10.943 0.15 1460
1470 4 97.984 105.29 10.289 0.15 1469
1471 4 106.91 114.31 8.523 0.15 1470
1472 4 110.01 125.36 10.024 0.15 1471
1473 4 110.9 131.38 13.732 0.15 1472
1474 4 112.08 136.53 16.099 0.15 1473
1475 4 111.59 142.2 20.107 0.15 1474
1476 4 112.09 146.83 23.038 0.15 1475
1477 4 111.44 150.3 23.904 0.15 1476
1478 4 111.88 158.97 20.598 0.15 1477
1479 4 38.686 39.081 -15.648 0.25 1453
1480 4 41.823 44.622 -18.038 0.25 1479
1481 4 45.788 49.289 -21.078 0.25 1480
1482 4 51.58 56.17 -22.693 0.25 1481
1483 4 57.608 60 -23.188 0.25 1482
1484 4 65.012 65.62 -26.406 0.25 1483
1485 4 72.276 70.538 -26.615 0.15 1484
1486 4 77.78 78.913 -31.57 0.15 1485
1487 4 85.169 85.144 -36.478 0.15 1486
1488 4 89.886 86.766 -39.05 0.15 1487
1489 4 95.696 89.952 -42.703 0.15 1488
1490 4 99.254 94.039 -46.292 0.15 1489
1491 4 105.97 97.71 -48.521 0.15 1490
1492 4 111.29 98.433 -49.706 0.15 1491
1493 4 117.9 103.29 -49.828 0.15 1492
1494 4 122.79 107.02 -49.243 0.15 1493
1495 4 131.42 113.75 -47.977 0.15 1494
1496 4 139.25 119.29 -48.845 0.15 1495
1497 4 145.8 122.26 -48.145 0.15 1496
1498 4 153.48 127.32 -47.281 0.15 1497
1499 4 156.9 131.45 -46.857 0.15 1498
1500 4 154.91 137.58 -45.308 0.15 1499
1501 4 154.93 142.69 -44.489 0.15 1500
1502 4 33.799 28.943 -9.087 0.25 1450
1503 4 37.431 33.092 -11.976 0.25 1502
1504 4 43.318 37.101 -14.326 0.25 1503
1505 4 47.03 38.785 -15.87 0.25 1504
1506 4 52.387 42.132 -14.258 0.25 1505
1507 4 55.307 43.564 -11.723 0.25 1506
1508 4 59.615 46.738 -8.963 0.25 1507
1509 4 63.977 51.53 -8.451 0.25 1508
1510 4 68.569 56.555 -9.401 0.15 1509
1511 4 77.405 62.37 -11.017 0.15 1510
1512 4 82.147 63.715 -15.165 0.15 1511
1513 4 89.784 67.025 -20.524 0.15 1512
1514 4 97.38 71.121 -24.336 0.15 1513
1515 4 102 73.442 -26.939 0.15 1514
1516 4 105.98 74.764 -29.362 0.15 1515
1517 4 68.797 54.608 -8.991 0.15 1509
1518 4 75.071 58.429 -9.529 0.15 1517
1519 4 77.751 61.93 -14.408 0.15 1518
1520 4 80.16 65.069 -24.475 0.15 1519
1521 4 84.541 66.013 -32.019 0.15 1520
1522 4 89.725 67.022 -39.74 0.15 1521
1523 4 93.924 73.647 -44.294 0.15 1522
1524 4 95.742 83.685 -46.622 0.15 1523
1525 4 98.89 91.559 -49.877 0.15 1524
1526 4 101.9 98.41 -51.468 0.15 1525
1527 4 106.72 104.75 -54.087 0.15 1526
1528 4 114.51 109.39 -54.004 0.15 1527
1529 4 121.28 107.05 -59.028 0.15 1528
1530 4 23.048 22.536 -5.271 0.35 1446
1531 4 27.94 28.55 -6.819 0.35 1530
1532 4 33.98 38.183 -8.612 0.35 1531
1533 4 40.696 41.558 -8.701 0.35 1532
1534 4 42.982 43.617 -8.888 0.35 1533
1535 4 49.314 46.197 -7.768 0.2 1534
1536 4 54.97 51.225 -8.243 0.2 1535
1537 4 61.521 58.166 -11.47 0.2 1536
1538 4 68.08 64.837 -14.783 0.2 1537
1539 4 75.757 74.372 -11.446 0.2 1538
1540 4 79.158 80.716 -12.114 0.2 1539
1541 4 83.092 84.147 -12.061 0.15 1540
1542 4 87.424 91.331 -7.834 0.15 1541
1543 4 91.56 95.617 -6.168 0.15 1542
1544 4 95.231 100.06 -5.302 0.15 1543
1545 4 97.549 103.73 -4.484 0.15 1544
1546 4 104.23 109.68 -4.887 0.15 1545
1547 4 109.04 116.97 -3.277 0.15 1546
1548 4 113.36 123.29 -1.841 0.15 1547
1549 4 117.28 128.64 2.106 0.15 1548
1550 4 120.34 131.82 4.226 0.15 1549
1551 4 122.2 136.93 6.384 0.15 1550
1552 4 81.395 83.52 -12.909 0.15 1540
1553 4 86.215 87.346 -14.815 0.15 1552
1554 4 91.537 91.975 -16.993 0.15 1553
1555 4 95.883 94.949 -18.003 0.15 1554
1556 4 100.46 98.573 -15.272 0.15 1555
1557 4 105.86 104.73 -11.786 0.15 1556
1558 4 47.561 46.807 -9.209 0.15 1534
1559 4 53.486 54.208 -9.999 0.15 1558
1560 4 60.564 61.43 -10.494 0.15 1559
1561 4 66.849 67.049 -10.078 0.15 1560
1562 4 76.744 77.709 -8.774 0.15 1561
1563 4 83.902 83.899 -6.987 0.15 1562
1564 4 90.168 89.088 -5.835 0.15 1563
1565 4 96.068 91.476 -7.329 0.15 1564
1566 4 105.66 92.007 -7.499 0.15 1565
1567 4 113.71 93.761 -11.839 0.15 1566
1568 4 119.34 95.567 -9.327 0.15 1567
1569 4 123.09 97.18 -7.717 0.15 1568
1570 4 130.55 100.27 -4.858 0.15 1569
1571 4 139.09 105.34 -0.773 0.15 1570
1572 4 145.39 108.72 1.743 0.15 1571
1573 4 149.92 107.05 5.675 0.15 1572
1574 4 157.75 107.12 9.544 0.15 1573
1575 4 164.54 108.65 10.871 0.15 1574
1576 4 169.67 110.48 10.27 0.15 1575
1577 4 178.1 113.29 8.767 0.15 1576
