# Supplementary material for: Influence of extracellular oscillations on neural communication: a computational perspective
Source: Front Comput Neurosci. 2014 Feb 7;8:9. doi: 10.3389/fncom.2014.00009 (PMC3916728; doi:10.3389/fncom.2014.00009)
Supplement: Supplementary file 4 [file DataSheet1.ZIP › influence_of_extracellular_oscillations/cell_d.swc]

1 1 0 0 0 10 -1
2 1 0 10 0 10 1
3 1 0 -10 0 10 1
4 3 4 -11.5 -3.5 0.95 1
5 3 5 -16.5 -7 0.95 4
6 3 7.15 -20.343 -13.585 0.8 5
7 3 7.914 -21.267 -17.951 0.6 6
8 3 9.99 -24.475 -25.56 0.5 7
9 3 11.14 -36.467 -33.133 0.45 8
10 3 8.556 -48.728 -43.441 0.45 9
11 3 6.674 -61.066 -54.962 0.25 10
12 3 1.717 -72.803 -62.878 0.25 11
13 3 -1.102 -75.998 -72.63 0.25 12
14 3 -1.746 -85.779 -82.256 0.25 13
15 3 -0.271 -92.082 -93.463 0.15 14
16 3 2.628 -104.26 -101.22 0.15 15
17 3 4.851 -113.91 -108.59 0.15 16
18 3 7.668 -125.5 -117.8 0.15 17
19 3 7.203 -131.42 -125.62 0.15 18
20 3 10.429 -141.09 -131.71 0.15 19
21 3 21.037 -147.26 -145.79 0.15 20
22 3 25.758 -150.84 -163.57 0.15 21
23 3 25.459 -151.09 -169.03 0.15 22
24 3 30.474 -153.91 -178.51 0.15 23
25 3 34.964 -158.09 -187.03 0.15 24
26 3 37.973 -164.96 -193.85 0.15 25
27 3 43.768 -171.77 -210.49 0.15 26
28 3 7.411 -133.82 -130.25 0.15 19
29 3 7.613 -138.21 -135.79 0.15 28
30 3 10.437 -144.47 -142.58 0.15 29
31 3 12.907 -150.58 -148.81 0.15 30
32 3 14.644 -159.84 -153.87 0.15 31
33 3 -8.5 -13.5 2.5 1.45 1
34 3 -13.5 -22 2 1.45 33
35 3 -19.013 -32.513 1.715 0.95 34
36 3 -22.665 -41.034 4.595 0.95 35
37 3 -23.141 -45.583 7.732 0.45 36
38 3 -24.828 -48.719 18.103 0.45 37
39 3 -31.099 -59.413 31.23 0.35 38
40 3 -32.935 -70.418 46.322 0.35 39
41 3 -36.673 -85.3 54.198 0.2 40
42 3 -39.611 -91.858 57.299 0.2 41
43 3 -40.15 -96.795 58.56 0.2 42
44 3 -41.052 -105.95 62.11 0.15 43
45 3 -42.537 -111.84 64.626 0.15 44
46 3 -45.32 -118.03 66.756 0.15 45
47 3 -46.831 -121.07 69.143 0.15 46
48 3 -52.694 -129.56 77.619 0.15 47
49 3 -63.961 -143.07 96.771 0.15 48
50 3 -66.695 -156.04 102.81 0.15 49
51 3 -68.44 -161.46 105.28 0.15 50
52 3 -68.8 -166.73 110.11 0.15 51
53 3 -67.655 -172.19 110.51 0.15 52
54 3 -49.093 -126.49 73.721 0.15 47
55 3 -54.331 -136.55 80.906 0.15 54
56 3 -54.587 -145.41 87.62 0.15 55
57 3 -56.762 -153.96 93.155 0.15 56
58 3 -57.455 -157.48 96.603 0.15 57
59 3 -58.343 -163.44 95.515 0.15 58
60 3 -57.636 -166.8 96.824 0.15 59
61 3 -45.002 -119.97 66.317 0.15 45
62 3 -51.019 -129.77 66.145 0.15 61
63 3 -53.692 -138.13 76.167 0.15 62
64 3 -54.913 -140.73 81.314 0.15 63
65 3 -51.128 -145.97 86.238 0.15 64
66 3 -49.866 -148.57 88.862 0.15 65
67 3 -41.708 -113.71 57.775 0.15 43
68 3 -42.709 -122.58 57.016 0.15 67
69 3 -43.281 -133.94 54.309 0.15 68
70 3 -37.604 -145.88 53.508 0.15 69
71 3 -36.037 -161.35 54.216 0.15 70
72 3 -34.417 -173.81 53.502 0.15 71
73 3 -33.265 -190.72 66.041 0.15 72
74 3 -30.571 -201.75 67.922 0.15 73
75 3 -38.262 -215.7 76.212 0.15 74
76 3 -42.43 -225.8 82.767 0.15 75
77 3 -45.728 -127.6 56.999 0.15 68
78 3 -48.102 -136.38 59.334 0.15 77
79 3 -59.646 -144.82 71.283 0.15 78
80 3 -75.058 -151.09 85.02 0.15 79
81 3 -83.633 -161.19 93.016 0.15 80
82 3 -87.109 -166.82 97.648 0.15 81
83 3 -24.062 -48.218 10.158 0.35 36
84 3 -31.489 -57.265 15.988 0.2 83
85 3 -32.108 -64.759 12.153 0.2 84
86 3 -34.021 -74.713 10.216 0.2 85
87 3 -31.711 -83.474 8.584 0.2 86
88 3 -25.404 -92.776 8.157 0.2 87
89 3 -21.394 -100.24 6.943 0.2 88
90 3 -14.934 -108.93 3.436 0.2 89
91 3 -8.672 -119.69 3.696 0.2 90
92 3 -5.243 -124.87 2.828 0.2 91
93 3 -3.929 -127.94 2.533 0.15 92
94 3 0.353 -137.34 -2.84 0.15 93
95 3 2.635 -149.18 -9.673 0.15 94
96 3 5.312 -163.8 -15.806 0.15 95
97 3 0.958 -177.77 -12.224 0.15 96
98 3 -3.567 -180.69 -8.163 0.15 97
99 3 -9.769 -185.97 -5.302 0.15 98
100 3 -3.058 -130.62 2.349 0.15 93
101 3 -2.487 -137.67 2.864 0.15 100
102 3 -2.467 -145.43 2.552 0.15 101
103 3 -3.271 -154.49 0.068 0.15 102
104 3 -2.066 -162.5 -1.303 0.15 103
105 3 -1.183 -166.78 -1.944 0.15 104
106 3 1.177 -175.06 -2.195 0.15 105
107 3 1.437 -183.38 0.169 0.15 106
108 3 0.959 -190.52 -1.319 0.15 107
109 3 1.131 -206.63 -4.309 0.15 108
110 3 2.262 -221.16 -6.834 0.15 109
111 3 -2.364 -133.4 3.859 0.15 92
112 3 3.342 -145.07 2.484 0.15 111
113 3 8.294 -155.01 1.444 0.15 112
114 3 14.364 -166.13 3.526 0.15 113
115 3 17.913 -177.51 3.201 0.15 114
116 3 13.806 -189.04 2.224 0.15 115
117 3 10.109 -198.68 4.457 0.15 116
118 3 5.543 -203.77 9.623 0.15 117
119 3 6.658 -205.4 12.802 0.15 118
120 3 -6 -17.5 -2 2.95 1
121 3 -8 -27.5 -3.5 2.55 120
122 3 -10.891 -47.671 -8.724 1.6 121
123 3 -15.918 -68.403 -17.745 1.45 122
124 3 -23.07 -86.369 -17.159 1.45 123
125 3 -27.983 -96.535 -19.556 1.8 124
126 3 -31.156 -102.17 -20.239 1.5 125
127 3 -32.359 -108.6 -16.54 1.15 126
128 3 -32.784 -114.91 -14.309 0.95 127
129 3 -35.551 -123.47 -11.993 0.6 128
130 3 -41.89 -130.1 -8.145 0.6 129
131 3 -45.829 -136.58 -8.276 0.45 130
132 3 -48.024 -140.01 -9.904 0.45 131
133 3 -49.563 -149.13 -15.297 0.45 132
134 3 -49.288 -160.22 -18.762 0.35 133
135 3 -47.19 -171.91 -24.095 0.35 134
136 3 -46.16 -183.51 -26.09 0.35 135
137 3 -46.248 -194.12 -26.039 0.35 136
138 3 -47.659 -206.06 -27.161 0.35 137
139 3 -45.143 -225.45 -27.338 0.25 138
140 3 -39.585 -238.41 -23.512 0.25 139
141 3 -31.914 -248.61 -20.743 0.25 140
142 3 -22.222 -261.15 -17.991 0.25 141
143 3 -7.848 -284.25 -16.986 0.25 142
144 3 -5.493 -302.14 -20.111 0.25 143
145 3 -7.531 -320.8 -22.411 0.25 144
146 3 -8.152 -336.94 -21.732 0.25 145
147 3 -5.922 -351.69 -20.852 0.25 146
148 3 -4.531 -359.57 -20.367 0.25 147
149 3 -2.829 -369.35 -15.923 0.25 148
150 3 3.469 -376.74 -16.324 0.15 149
151 3 16.762 -389.24 -19.478 0.15 150
152 3 18.516 -403.78 -28.873 0.15 151
153 3 15.214 -412.37 -30.524 0.15 152
154 3 16.234 -419.33 -29.757 0.15 153
155 3 17.67 -441.75 -29.286 0.15 154
156 3 20.389 -453.11 -30.296 0.15 155
157 3 21.875 -458.65 -32.25 0.15 156
158 3 26.93 -473.51 -31.189 0.15 157
159 3 28.353 -483.07 -29.258 0.15 158
160 3 25.915 -493.33 -31.293 0.15 159
161 3 22.772 -500.53 -30.807 0.15 160
162 3 18.493 -508.02 -32.14 0.15 161
163 3 16.818 -524.05 -38.648 0.15 162
164 3 16.298 -531.49 -44.864 0.15 163
165 3 16.843 -538.11 -48.348 0.15 164
166 3 15.164 -546.48 -52.419 0.15 165
167 3 14.698 -551.86 -55.135 0.15 166
168 3 16.94 -555 -57.663 0.15 167
169 3 19.766 -557.84 -59.995 0.15 168
170 3 16.762 -544.28 -49.551 0.15 165
171 3 17.6 -547.37 -52.198 0.15 170
172 3 17.886 -552.51 -53.618 0.15 171
173 3 18.551 -558.37 -54.912 0.15 172
174 3 25.392 -565.51 -52.047 0.15 173
175 3 28.306 -571.27 -50.16 0.15 174
176 3 30.354 -576.56 -50.728 0.15 175
177 3 8.898 -421.8 -32.626 0.15 153
178 3 4.529 -431.89 -25.889 0.15 177
179 3 3.32 -445.21 -19.797 0.15 178
180 3 1.311 -452.9 -18.337 0.15 179
181 3 -1.665 -458.57 -15.267 0.15 180
182 3 -7.184 -466.08 -11.991 0.15 181
183 3 -14.156 -470.27 -15.907 0.15 182
184 3 -23.067 -475.81 -11.922 0.15 183
185 3 -31.315 -488 -9.977 0.15 184
186 3 -40.901 -501.61 -8.209 0.15 185
187 3 -49.794 -510.4 -2.351 0.15 186
188 3 -56.78 -524.26 4.088 0.15 187
189 3 -58.024 -531.34 9.469 0.15 188
190 3 -58.702 -542.33 16.946 0.15 189
191 3 -62.157 -554.73 25.809 0.15 190
192 3 -62.882 -561.52 28.744 0.15 191
193 3 -64.844 -566.26 28.336 0.15 192
194 3 -66.586 -569.75 28.582 0.15 193
195 3 -69.002 -575.35 28.405 0.15 194
196 3 -6.572 -372.36 -19.352 0.15 148
197 3 -11.277 -398.34 -23.858 0.15 196
198 3 -22.176 -414.52 -23.579 0.15 197
199 3 -36.011 -426.76 -24.581 0.15 198
200 3 -43.761 -437.05 -19.36 0.15 199
201 3 -48.631 -454.48 -21.074 0.15 200
202 3 -52.356 -463.12 -18.842 0.15 201
203 3 -45.901 -486.97 -24.515 0.15 202
204 3 -43.183 -496.13 -26.344 0.15 203
205 3 -38.245 -513.31 -25.693 0.15 204
206 3 -38.826 -524.88 -26.809 0.15 205
207 3 -42.053 -538.73 -21.96 0.15 206
208 3 -44.122 -553.83 -18.494 0.15 207
209 3 -46.269 -569.01 -18.725 0.15 208
210 3 -51.591 -578.93 -20.013 0.15 209
211 3 -53.122 -585.44 -20.961 0.15 210
212 3 -53.569 -591.61 -21.906 0.15 211
213 3 -23.564 -266.05 -15.754 0.15 141
214 3 -14.797 -282.49 -9.988 0.15 213
215 3 -7.575 -300.47 -10.683 0.15 214
216 3 1.787 -313.14 -14.265 0.15 215
217 3 -50.647 -211.06 -28.215 0.15 138
218 3 -53.683 -216.23 -28.936 0.15 217
219 3 -54.889 -219.82 -30.65 0.15 218
220 3 -56.848 -224.63 -32.703 0.15 219
221 3 -56.495 -229.48 -33.635 0.15 220
222 3 -57.498 -235.61 -35.296 0.15 221
223 3 -59.47 -242.94 -37.206 0.15 222
224 3 -62.24 -252.9 -38.428 0.15 223
225 3 -64.869 -259.97 -39.988 0.15 224
226 3 -68.106 -267.59 -39.317 0.15 225
227 3 -70.332 -271.14 -36.889 0.15 226
228 3 -72.183 -276.32 -35.756 0.15 227
229 3 -54.574 -145.16 -12.109 0.15 132
230 3 -63.567 -156.19 -15.935 0.15 229
231 3 -76.309 -165.89 -21.898 0.15 230
232 3 -83.79 -173.78 -23.903 0.15 231
233 3 -94.824 -186.32 -21.499 0.15 232
234 3 -100.01 -198.93 -17.69 0.15 233
235 3 -107.28 -212.61 -12.22 0.15 234
236 3 -109.66 -218.35 -13.927 0.15 235
237 3 -110.11 -217.03 -10.567 0.15 235
238 3 -56.8 -148.52 -13.698 0.15 229
239 3 -57.583 -156.27 -12.934 0.15 238
240 3 -70.182 -176.97 -9.346 0.15 239
241 3 -78.015 -187.04 -10.241 0.15 240
242 3 -79.749 -190.97 -15.423 0.15 241
243 3 -59.27 -156.26 -18.111 0.15 238
244 3 -67.759 -168.16 -24.389 0.15 243
245 3 -79.651 -181.26 -27.211 0.15 244
246 3 -76.377 -201.79 -27.532 0.15 245
247 3 -76.481 -223.71 -27.937 0.15 246
248 3 -77.895 -228.12 -27.59 0.15 247
249 3 -79.818 -243.43 -28.042 0.15 248
250 3 -78.278 -257.02 -29.61 0.15 249
251 3 -37.986 -130.83 -11.501 0.45 128
252 3 -40.722 -140.2 -9.817 0.45 251
253 3 -44.046 -168.37 -10.845 0.35 252
254 3 -57.364 -184.19 -11.456 0.35 253
255 3 -62.573 -190.23 -10.355 0.35 254
256 3 -73.163 -207.18 -11.295 0.35 255
257 3 -82.609 -216.51 -5.988 0.35 256
258 3 -90.258 -229.06 -5.382 0.15 257
259 3 -98.891 -244.94 -11.352 0.2 258
260 3 -116.2 -264.22 -15.948 0.2 259
261 3 -119.71 -274.3 -10.829 0.2 260
262 3 -122.08 -278.95 -8.756 0.2 261
263 3 -130.58 -297.32 -3.815 0.2 262
264 3 -135.65 -303.79 9.784 0.2 263
265 3 -159.9 -305.51 18.925 0.2 264
266 3 -188.56 -313.41 24.991 0.2 265
267 3 -220.03 -331.58 42.765 0.2 266
268 3 -235.32 -339.78 57.285 0.2 267
269 3 -244.54 -347.44 71.678 0.2 268
270 3 -259.6 -365.57 87.106 0.2 269
271 3 -267.5 -374.22 94.813 0.2 270
272 3 -287.69 -396.23 112.65 0.15 271
273 3 -297.67 -404.88 118.82 0.15 272
274 3 -301.14 -412.56 120.36 0.15 273
275 3 -306.75 -431.73 122.72 0.15 274
276 3 -308.92 -441.57 110.9 0.15 275
277 3 -315.48 -452.03 106.12 0.15 276
278 3 -324.19 -458.8 97.834 0.15 277
279 3 -325.18 -463.58 94.241 0.15 278
280 3 -326.45 -471.61 88.003 0.15 279
281 3 -329.4 -483.54 87.66 0.15 280
282 3 -333.16 -492.93 86.17 0.15 281
283 3 -338.52 -501.41 90.378 0.15 282
284 3 -325.42 -466.61 91.551 0.15 279
285 3 -327.18 -472.48 88.586 0.15 284
286 3 -125.99 -287.43 -7.333 0.15 262
287 3 -128.74 -298.88 -8.574 0.15 286
288 3 -129.37 -312.52 -12.567 0.15 287
289 3 -130.66 -324.25 -13.587 0.15 288
290 3 -133.2 -337.14 -15.973 0.15 289
291 3 -136.16 -350.91 -23.18 0.15 290
292 3 -141.95 -358.98 -24.109 0.15 291
293 3 -151.78 -372.9 -27.737 0.15 292
294 3 -145.49 -385.7 -27.556 0.15 293
295 3 -142.25 -398.02 -26.448 0.15 294
296 3 -149.87 -413.26 -19.723 0.15 295
297 3 -160.79 -427.74 -26.156 0.15 296
298 3 -170.58 -444.2 -30.964 0.15 297
299 3 -177.46 -462.08 -35.168 0.15 298
300 3 -181.45 -471.07 -34.81 0.15 299
301 3 -187.63 -490.05 -38.4 0.15 300
302 3 -192.35 -512.19 -39.143 0.15 301
303 3 -204.97 -529.71 -41.109 0.15 302
304 3 -223.48 -547.76 -41.011 0.15 303
305 3 -239.03 -562.63 -36.65 0.15 304
306 3 -246.84 -571.06 -32.88 0.15 305
307 3 -254.02 -579.9 -29.222 0.15 306
308 3 -259.16 -590.53 -23.03 0.15 307
309 3 -260.65 -597.33 -18.082 0.15 308
310 3 -183.85 -483.32 -42.206 0.15 300
311 3 -187.41 -494.6 -52.471 0.15 310
312 3 -191.61 -505.91 -60.714 0.15 311
313 3 -194.16 -521.03 -64.507 0.15 312
314 3 -198.2 -537.79 -67.696 0.15 313
315 3 -199.14 -543.05 -68.902 0.15 314
316 3 -200.85 -556.37 -73.113 0.15 315
317 3 -196.06 -571.63 -77.147 0.15 316
318 3 -191.01 -586.32 -80.023 0.15 317
319 3 -191.04 -595.11 -85.504 0.15 318
320 3 -197.64 -547.22 -70.518 0.15 315
321 3 -195.19 -554.23 -76.14 0.15 320
322 3 -193.77 -561.47 -81.694 0.15 321
323 3 -193.66 -571.55 -83.445 0.15 322
324 3 -86.843 -222.04 -6.444 0.15 257
325 3 -91.865 -233.51 -7.289 0.15 324
326 3 -93.246 -246.89 -13.306 0.15 325
327 3 -95.133 -260.91 -17.21 0.15 326
328 3 -97.956 -272.79 -14.724 0.15 327
329 3 -99.628 -281.19 -12.465 0.15 328
330 3 -99.059 -287.49 -9.302 0.15 329
331 3 -100.72 -292.92 -5.8 0.15 330
332 3 -103.58 -299.43 -2.205 0.15 331
333 3 -69.553 -196.97 -9.308 0.15 255
334 3 -79.109 -203.82 -8.78 0.15 333
335 3 -85.155 -213.76 -2.475 0.15 334
336 3 -99.467 -227.05 1.522 0.15 335
337 3 -106.01 -240.29 5.806 0.15 336
338 3 -110.64 -251.38 1.804 0.15 337
339 3 -116.51 -257 -0.034 0.15 338
340 3 -45.567 -146.21 -12.104 0.15 252
341 3 -48.12 -165.68 -11.546 0.15 340
342 3 -55.118 -188.87 -10.763 0.15 341
343 3 -63.142 -210.26 -7.847 0.15 342
344 3 -76.915 -224.56 -7.389 0.15 343
345 3 -98.353 -236.75 -9.554 0.15 344
346 3 -108.15 -246.74 -10.875 0.15 345
347 3 -120.82 -250.47 -10.05 0.15 346
348 3 -35.241 -102.17 -20.178 1 125
349 3 -37.247 -105.16 -21.185 0.9 348
350 3 -45.126 -111.74 -22.217 0.65 349
351 3 -47.483 -117.07 -22.979 0.6 350
352 3 -53.546 -128.44 -25.309 0.5 351
353 3 -58.844 -135.39 -25.893 0.5 352
354 3 -61.891 -147.07 -29.457 0.3 353
355 3 -69.307 -165.3 -35.572 0.3 354
356 3 -74.283 -178.15 -38.262 0.3 355
357 3 -80.05 -191.88 -40.028 0.3 356
358 3 -85.584 -199 -42.453 0.3 357
359 3 -88.528 -209.02 -45.921 0.3 358
360 3 -93.829 -219.13 -50.654 0.3 359
361 3 -105.18 -238.56 -57.881 0.3 360
362 3 -116.85 -256 -60.103 0.25 361
363 3 -122.15 -264.06 -63.284 0.25 362
364 3 -130.33 -283.47 -69.057 0.25 363
365 3 -136.69 -297.27 -72.62 0.25 364
366 3 -152.47 -310.43 -72.34 0.15 365
367 3 -149.46 -320.75 -64.294 0.15 366
368 3 -145.39 -333.52 -57.519 0.15 367
369 3 -142 -352.91 -55.866 0.15 368
370 3 -143.26 -365.22 -44.13 0.15 369
371 3 -146.86 -378.34 -37.327 0.15 370
372 3 -157.9 -405.04 -24.596 0.15 371
373 3 -164.27 -412.5 -20.085 0.15 372
374 3 -177.51 -431.09 -18.579 0.15 373
375 3 -195.64 -441.62 -3.056 0.15 374
376 3 -201.21 -457.44 -14.034 0.15 375
377 3 -191.52 -495.17 -24.881 0.15 376
378 3 -187.64 -512.48 -24.983 0.15 377
379 3 -185.34 -530.99 -30.319 0.15 378
380 3 -185.7 -558.26 -35.528 0.15 379
381 3 -186.25 -565.69 -36.937 0.15 380
382 3 -188.25 -577.13 -35.559 0.15 381
383 3 -193.22 -591.05 -37.56 0.15 382
384 3 -197.17 -605.23 -39.989 0.15 383
385 3 -198.84 -615.12 -40.548 0.15 384
386 3 -189.06 -587.33 -30.291 0.15 382
387 3 -189.43 -597.71 -23.167 0.15 386
388 3 -190.67 -605.51 -19.159 0.15 387
389 3 -141.15 -311.89 -71.62 0.15 365
390 3 -151.36 -335.39 -77.993 0.15 389
391 3 -155.02 -352.49 -74.697 0.15 390
392 3 -157.78 -363.56 -76.226 0.15 391
393 3 -163.76 -383.88 -83.48 0.15 392
394 3 -168.07 -393.42 -85.331 0.15 393
395 3 -175.54 -407.89 -85.65 0.15 394
396 3 -190.13 -434.75 -88.546 0.15 395
397 3 -202.57 -458.33 -99.072 0.15 396
398 3 -211.28 -476.51 -101.71 0.15 397
399 3 -216.41 -486.06 -103.8 0.15 398
400 3 -222.66 -498.28 -107.54 0.15 399
401 3 -230.83 -514.22 -112.82 0.15 400
402 3 -233.56 -526.03 -124.87 0.15 401
403 3 -236.58 -538.64 -133.27 0.15 402
404 3 -238.99 -547.49 -142 0.15 403
405 3 -241.97 -556.21 -145.42 0.15 404
406 3 -252.47 -580.03 -152.51 0.15 405
407 3 -260.21 -599.82 -157.6 0.15 406
408 3 -262.92 -608.54 -157.41 0.15 407
409 3 -268.32 -621.07 -156.69 0.15 408
410 3 -271.97 -631.01 -155.49 0.15 409
411 3 -271.94 -639.38 -155.16 0.15 410
412 3 -272.19 -644.41 -155.98 0.15 411
413 3 -265.27 -613.61 -157.61 0.15 408
414 3 -271.69 -624.8 -155.16 0.15 413
415 3 -223.31 -500.01 -107.04 0.15 399
416 3 -241.21 -526.35 -109.95 0.15 415
417 3 -243.83 -539.09 -106.6 0.15 416
418 3 -248.83 -549.03 -100.79 0.15 417
419 3 -254.42 -565.8 -95.447 0.15 418
420 3 -261.5 -577.72 -90.75 0.15 419
421 3 -266.59 -583.45 -92.385 0.15 420
422 3 -269.89 -586.63 -92.604 0.15 421
423 3 -124.49 -267.58 -65.377 0.15 363
424 3 -136.61 -287.11 -78.225 0.15 423
425 3 -141.48 -295.36 -84.685 0.15 424
426 3 -126.68 -308.46 -82.129 0.15 425
427 3 -126.62 -314.56 -81.917 0.15 426
428 3 -126.55 -323.19 -81.723 0.15 427
429 3 -101.5 -226.5 -50.311 0.15 360
430 3 -105.04 -232.2 -51.009 0.15 429
431 3 -111.57 -239.53 -54.712 0.15 430
432 3 -116.29 -244.86 -56.674 0.15 431
433 3 -125.22 -250.78 -63.417 0.15 432
434 3 -135.22 -261.08 -78.214 0.15 433
435 3 -137.87 -267.36 -83.485 0.15 434
436 3 -141.62 -278.56 -90.115 0.15 435
437 3 -146.93 -293.08 -97.413 0.15 436
438 3 -150.19 -299.55 -102.05 0.15 437
439 3 -152.01 -304.34 -105.37 0.15 438
440 3 -74.847 -181.41 -37.711 0.15 356
441 3 -78.82 -194.21 -34.634 0.15 440
442 3 -78.778 -205.33 -29.511 0.15 441
443 3 -83.075 -220.64 -20.959 0.15 442
444 3 -92.399 -236.59 -13.717 0.15 443
445 3 -95.044 -246.26 -11.278 0.15 444
446 3 -94.144 -251.12 -10.7 0.15 445
447 3 -81.702 -190.68 -36.875 0.15 440
448 3 -97.241 -216.27 -38.159 0.15 447
449 3 -122.19 -223.71 -42.554 0.15 448
450 3 -139.75 -230.88 -46.66 0.15 449
451 3 -156.31 -236.03 -61.202 0.15 450
452 3 -167.96 -245.3 -71.582 0.15 451
453 3 -174.99 -250.59 -80.84 0.15 452
454 3 -62.12 -141.46 -27.831 0.15 353
455 3 -66.548 -155.58 -28.979 0.15 454
456 3 -78.209 -176.75 -30.449 0.15 455
457 3 -94.022 -202.97 -34.021 0.15 456
458 3 -95.653 -212.71 -40.717 0.15 457
459 3 -99.449 -231.04 -52.797 0.15 458
460 3 -104.96 -247.68 -61.935 0.15 459
461 3 -107.21 -256.56 -64.013 0.15 460
462 3 -48.691 -122.42 -25.666 0.15 351
463 3 -53.685 -130.97 -29.426 0.15 462
464 3 -57.08 -138.76 -32.438 0.15 463
465 3 -59.609 -142.15 -37.369 0.15 464
466 3 -59.177 -146.73 -43.271 0.15 465
467 3 -54.447 -152.56 -56.534 0.15 466
468 3 -51.948 -158.97 -64.779 0.15 467
469 3 -53.397 -168.21 -73.778 0.15 468
470 3 -54.092 -171.65 -78.799 0.15 469
471 3 -39.902 -111.5 -23.419 0.7 349
472 3 -40.94 -120.35 -26.381 0.55 471
473 3 -42.812 -127.86 -30.707 0.4 472
474 3 -49.371 -142.6 -35.203 0.4 473
475 3 -54.188 -155.54 -38.632 0.4 474
476 3 -62.982 -169.23 -29.315 0.4 475
477 3 -69.51 -176.28 -27.273 0.4 476
478 3 -71.77 -181.86 -19.859 0.3 477
479 3 -77.676 -190.64 -13.184 0.3 478
480 3 -78.675 -201.14 -2.181 0.3 479
481 3 -84.42 -217.34 8.111 0.3 480
482 3 -92.357 -236.16 26.092 0.3 481
483 3 -102.25 -265.24 41.046 0.3 482
484 3 -110.18 -284.52 49.543 0.25 483
485 3 -118.18 -306.22 57.813 0.25 484
486 3 -122.26 -317.85 63.896 0.25 485
487 3 -128.94 -334.66 74.278 0.25 486
488 3 -147.92 -352.22 79.432 0.25 487
489 3 -155.53 -364.77 81.719 0.15 488
490 3 -168.8 -381.88 77.243 0.15 489
491 3 -171.92 -394.8 71.814 0.15 490
492 3 -176.88 -408.23 67.404 0.15 491
493 3 -182.06 -418.65 64.251 0.15 492
494 3 -189.03 -433.72 59.713 0.15 493
495 3 -199.21 -448.73 60 0.15 494
496 3 -221.71 -469.05 49.988 0.15 495
497 3 -223.3 -481.81 45.545 0.15 496
498 3 -226.9 -500.62 42.856 0.15 497
499 3 -228.46 -507.28 39.038 0.15 498
500 3 -234.33 -523.04 35.567 0.15 499
501 3 -242.25 -531.25 34.08 0.15 500
502 3 -256.22 -544.85 38.783 0.15 501
503 3 -263.05 -555.93 41.425 0.15 502
504 3 -273.13 -566.56 47.959 0.15 503
505 3 -278.56 -575.88 50.205 0.15 504
506 3 -281.02 -583.48 53.621 0.15 505
507 3 -281.67 -591.2 54.759 0.15 506
508 3 -276.82 -577.76 51.426 0.15 504
509 3 -280.53 -584.41 55.981 0.15 508
510 3 -261.64 -555.42 41.209 0.15 502
511 3 -266.54 -565.01 46.912 0.15 510
512 3 -265.46 -575.38 46.878 0.15 511
513 3 -265 -580.83 46.582 0.15 512
514 3 -180.32 -418.21 63.415 0.15 492
515 3 -185.25 -432.89 59.232 0.15 514
516 3 -191.98 -454.49 54.492 0.15 515
517 3 -201.42 -465.66 51.419 0.15 516
518 3 -214.07 -472.78 48.308 0.15 517
519 3 -221.01 -478.25 49.168 0.15 518
520 3 -153.85 -361.05 81.495 0.15 488
521 3 -168.89 -377.02 88.525 0.15 520
522 3 -179.98 -390.23 95.596 0.15 521
523 3 -190.09 -407.08 104.99 0.15 522
524 3 -196.43 -419.96 110.96 0.15 523
525 3 -203.25 -426.75 118.95 0.15 524
526 3 -216.13 -439.83 131.82 0.15 525
527 3 -231.27 -452.49 150.47 0.15 526
528 3 -241.83 -463.42 162.4 0.15 527
529 3 -250.65 -470.71 169.51 0.15 528
530 3 -255.34 -474.41 172.26 0.15 529
531 3 -263.64 -480.11 172.33 0.15 530
532 3 -86.983 -226.08 11.359 0.15 481
533 3 -93.728 -236.76 9.705 0.15 532
534 3 -95.573 -249.69 11.015 0.15 533
535 3 -100.36 -263.88 13.184 0.15 534
536 3 -103.61 -276.45 14.132 0.15 535
537 3 -106.1 -283.13 13.441 0.15 536
538 3 -108.96 -289.48 12.452 0.15 537
539 3 -79.386 -205.24 0.638 0.15 480
540 3 -82.621 -213.58 4.119 0.15 539
541 3 -84.815 -220.46 8.736 0.15 540
542 3 -86.712 -227.37 11.559 0.15 541
543 3 -90.315 -232.9 20.791 0.15 542
544 3 -90.24 -241.66 19.558 0.15 543
545 3 -90.862 -248.61 15.53 0.15 544
546 3 -72.748 -185.22 -17.026 0.15 478
547 3 -73.242 -187.26 -15.348 0.15 546
548 3 -75.362 -192.35 -11.897 0.15 547
549 3 -80.404 -202.42 -10.617 0.15 548
550 3 -81.978 -212.49 -5.675 0.15 549
551 3 -84.471 -223 -2.516 0.15 550
552 3 -84.778 -230.35 -1.421 0.15 551
553 3 -85.853 -239.61 -0.099 0.15 552
554 3 -87.77 -247.94 4.825 0.15 553
555 3 -89.37 -254.02 7.257 0.15 554
556 3 -73.698 -191.71 -13.041 0.15 547
557 3 -72.808 -199.14 -7.999 0.15 556
558 3 -76.005 -206.66 -5.585 0.15 557
559 3 -79.468 -212.32 -4.374 0.15 558
560 3 -84.742 -218.97 -5.218 0.15 559
561 3 -87.068 -222.66 -3.652 0.15 560
562 3 -89.58 -230.21 -1.335 0.15 561
563 3 -93.275 -233.81 -0.534 0.15 562
564 3 -73.727 -184.92 -21.73 0.25 477
565 3 -81.719 -199.09 -6.695 0.25 564
566 3 -85.289 -199.94 5.856 0.25 565
567 3 -90.61 -206.12 22.944 0.15 566
568 3 -98.87 -217.36 40.485 0.15 567
569 3 -103.79 -231.14 48.892 0.15 568
570 3 -110.56 -244.7 54.056 0.15 569
571 3 -120.37 -262.93 54.447 0.15 570
572 3 -131.82 -276.79 53.356 0.15 571
573 3 -139.9 -287.58 52.73 0.15 572
574 3 -152.26 -299.31 56.491 0.15 573
575 3 -165.45 -309.53 76.436 0.15 574
576 3 -177.1 -319.74 91.847 0.15 575
577 3 -185.29 -332.71 109.35 0.15 576
578 3 -198.09 -342.7 121.98 0.15 577
579 3 -208.97 -352.78 132.16 0.15 578
580 3 -220.01 -365.7 140.58 0.15 579
581 3 -229.9 -374.62 149.48 0.15 580
582 3 -241.74 -396.01 163.18 0.15 581
583 3 -245.5 -400.82 166.64 0.15 582
584 3 -257.63 -407.93 175.78 0.15 583
585 3 -263.31 -410.61 179.25 0.15 584
586 3 -276.26 -416.18 187.88 0.15 585
587 3 -289.17 -421.77 189.35 0.15 586
588 3 -304.44 -433.08 189.42 0.15 587
589 3 -311.56 -441.47 198.81 0.15 588
590 3 -328.21 -443.66 210.91 0.15 589
591 3 -341.77 -447.13 220.26 0.15 590
592 3 -351.27 -451.42 230.07 0.15 591
593 3 -357.82 -448.95 234.07 0.15 592
594 3 -371.56 -446.32 239.94 0.15 593
595 3 -388.02 -445.67 249.44 0.15 594
596 3 -398.66 -445.21 255.21 0.15 595
597 3 -412.33 -444.98 259.43 0.15 596
598 3 -419.33 -446.31 261.73 0.15 597
599 3 -429.1 -449.64 268.71 0.15 598
600 3 -265.52 -422.03 201.3 0.15 585
601 3 -275.09 -433.69 213.29 0.15 600
602 3 -281.54 -442.73 226.92 0.15 601
603 3 -283.6 -445.87 228.48 0.15 602
604 3 -287.67 -448.89 232.91 0.15 603
605 3 -221.72 -371.73 140.67 0.15 580
606 3 -228.31 -389.01 144.23 0.15 605
607 3 -234.8 -408.53 151.26 0.15 606
608 3 -236.71 -418.77 157.62 0.15 607
609 3 -239.83 -431.34 160.84 0.15 608
610 3 -243.13 -441.83 162.99 0.15 609
611 3 -248.58 -455.72 167.68 0.15 610
612 3 -251.65 -464.3 171.34 0.15 611
613 3 -253.7 -469.69 173.41 0.15 612
614 3 -258.18 -477.98 176.34 0.15 613
615 3 -263.97 -492.37 182.09 0.15 614
616 3 -272.28 -501.83 183.81 0.15 615
617 3 -283.01 -512.63 194.71 0.15 616
618 3 -288.22 -519.11 198.1 0.15 617
619 3 -290.1 -523.15 199.37 0.15 618
620 3 -298.82 -531.04 203.73 0.15 619
621 3 -310.15 -544.46 206.81 0.15 620
622 3 -312.35 -555.95 205.59 0.15 621
623 3 -315.9 -570.26 205.99 0.15 622
624 3 -320.4 -582.99 208.68 0.15 623
625 3 -293.91 -532.81 200.55 0.15 619
626 3 -298.75 -542.25 202.62 0.15 625
627 3 -303.61 -546.92 203.99 0.15 626
628 3 -105.78 -244.52 47.291 0.15 569
629 3 -108.69 -264.08 48.918 0.15 628
630 3 -111.2 -273.35 44.557 0.15 629
631 3 -112.64 -277.98 43.343 0.15 630
632 3 -85.971 -201.6 10.444 0.15 566
633 3 -87.326 -204.07 17.98 0.15 632
634 3 -90.946 -209 23.817 0.15 633
635 3 -98.778 -217.69 34.759 0.15 634
636 3 -103.64 -222.33 40.789 0.15 635
637 3 -107.45 -226.18 43.163 0.15 636
638 3 -107.22 -228.55 41.92 0.15 637
639 3 -88.157 -203.84 14.559 0.15 632
640 3 -93.895 -208.91 24.377 0.15 639
641 3 -104.07 -215.91 31.32 0.15 640
642 3 -113.35 -219.04 35.372 0.15 641
643 3 -121.06 -221.56 38.263 0.15 642
644 3 -136.1 -227.26 41.44 0.15 643
645 3 -73.666 -173.25 -33.805 0.15 476
646 3 -81.807 -180.69 -40.218 0.15 645
647 3 -89.485 -190.98 -44.542 0.15 646
648 3 -91.857 -203.29 -51.777 0.15 647
649 3 -95.301 -216.13 -60.963 0.15 648
650 3 -97.963 -223.96 -67.782 0.15 649
651 3 -102.11 -229.91 -72.231 0.15 650
652 3 -45.068 -119.02 -26.254 0.15 471
653 3 -45.981 -131.45 -32.017 0.15 652
654 3 -51.259 -142.98 -36.881 0.15 653
655 3 -61.081 -158.39 -41.558 0.15 654
656 3 -68.471 -172.74 -45.613 0.15 655
657 3 -67.505 -181.36 -51.911 0.15 656
658 3 -66.777 -191.06 -54.033 0.15 657
659 3 -68.967 -201.17 -56.754 0.15 658
660 3 -73.654 -213.16 -60.274 0.15 659
661 3 -80.219 -230.08 -65.523 0.15 660
662 3 -83.07 -239.32 -65.33 0.15 661
663 3 -86.098 -246.11 -68.358 0.15 662
664 3 -87.115 -252.06 -71.967 0.15 663
665 3 -26.894 -98.92 -17.474 0.15 124
666 3 -32.484 -110.48 -21.166 0.15 665
667 3 -40.016 -127.26 -26.84 0.15 666
668 3 -41.293 -144.54 -25.805 0.15 667
669 3 -39.371 -154.82 -25.267 0.15 668
670 3 -35.617 -167.13 -34.251 0.15 669
671 3 -34.228 -175.51 -39.2 0.15 670
672 3 -33.552 -187.2 -38.885 0.15 671
673 3 -26.424 -196.29 -38.597 0.15 672
674 3 -21.839 -210.29 -39.06 0.15 673
675 3 -21.853 -223.04 -48.018 0.15 674
676 3 -23.667 -234.42 -54.088 0.15 675
677 3 -24.983 -239.99 -56.023 0.15 676
678 3 -31.996 -250.91 -55.21 0.15 677
679 3 -37.702 -265.18 -56.187 0.15 678
680 3 -42.546 -274.16 -57.011 0.15 679
681 3 -40.495 -283.41 -52.352 0.15 680
682 3 -36.519 -292.8 -53.04 0.15 681
683 3 -34.251 -298.16 -53.818 0.15 682
684 3 -29.981 -306.93 -55.726 0.15 683
685 3 -27.03 -316.65 -56.216 0.15 684
686 3 -37.81 -165.71 -21.093 0.15 669
687 3 -30.922 -184.46 -16.659 0.15 686
688 3 -29.17 -206.54 -8.743 0.15 687
689 3 -43.062 -220.69 -8.461 0.15 688
690 3 -52.766 -228.55 -10.695 0.15 689
691 3 -58.443 -237.91 -26.489 0.15 690
692 3 -63.023 -245.46 -34.694 0.15 691
693 4 16 10 1 1.05 1
694 4 20.5 12.5 1 1.05 693
695 4 29.916 19.555 3.795 0.25 694
696 4 47.388 34.006 4.591 0.25 695
697 4 69.542 49.457 4.661 0.25 696
698 4 79.569 54.425 6.956 0.25 697
699 4 86.047 55.967 8.338 0.25 698
700 4 94.3 59.608 7.542 0.25 699
701 4 97.77 61.374 6.498 0.25 700
702 4 101.9 65.24 5.39 0.25 701
703 4 101.03 71.586 3.334 0.25 702
704 4 101.69 78.139 1.128 0.25 703
705 4 107.2 90.263 -0.909 0.25 704
706 4 113.64 97.691 1.661 0.25 705
707 4 121.5 112.91 8.358 0.25 706
708 4 125.55 117.33 11.614 0.25 707
709 4 127.92 120.12 13.866 0.25 708
710 4 129.5 122.74 16.344 0.25 709
711 4 98.66 61.849 9.19 0.25 700
712 4 109.97 75.688 10.88 0.25 711
713 4 126.56 94.133 15.014 0.25 712
714 4 150.21 106.46 16.323 0.25 713
715 4 166.21 118.14 17.264 0.25 714
716 4 180.7 126.19 13.456 0.25 715
717 4 192.97 132.84 9.894 0.25 716
718 4 198.28 149.75 -10.114 0.25 717
719 4 202.3 155.3 -13.893 0.25 718
720 4 208.45 162.52 -16.641 0.25 719
721 4 212.51 163.41 -22.722 0.25 720
722 4 87.59 59.025 10.631 0.25 698
723 4 95.696 69.823 17.627 0.25 722
724 4 96.861 71.575 19.067 0.25 723
725 4 105.97 78.775 24.333 0.25 724
726 4 123.76 84.338 29.358 0.25 725
727 4 133.6 86.123 32.898 0.25 726
728 4 145.26 86.752 33.255 0.25 727
729 4 153.92 91.003 36.367 0.25 728
730 4 158.85 94.126 38.897 0.25 729
731 4 167.57 95.394 42.009 0.25 730
732 4 149.34 90.156 30.713 0.25 727
733 4 157.36 90.676 34.036 0.25 732
734 4 169.82 92.186 39.117 0.25 733
735 4 177.36 92.989 39.824 0.25 734
736 4 185.53 96.538 40.662 0.25 735
737 4 103.55 78.537 20.583 0.25 724
738 4 113.58 87.853 20.703 0.25 737
739 4 123.4 93.81 23.683 0.25 738
740 4 128.03 98.673 26.79 0.25 739
741 4 137.67 111.15 32.133 0.25 740
742 4 144.24 119.58 37.891 0.25 741
743 4 150.25 125.97 40.173 0.25 742
744 4 154.44 138.03 37.845 0.25 743
745 4 165.76 152.89 36.412 0.25 744
746 4 175.66 164.2 34.373 0.25 745
747 4 28.714 19.457 1.941 0.25 694
748 4 45.318 22.975 6.231 0.25 747
749 4 61.502 15.692 -4.091 0.25 748
750 4 75.742 10.472 -1.136 0.25 749
751 4 90.232 9.656 2.31 0.25 750
752 4 113.56 11.016 5.01 0.25 751
753 4 125.08 11.292 7.542 0.25 752
754 4 144.12 8.483 0.345 0.25 753
755 4 159.66 7.649 -6.68 0.25 754
756 4 171.5 11.791 -11.941 0.25 755
757 4 185.41 18.44 -18.907 0.25 756
758 4 201.22 23.222 -21.045 0.25 757
759 4 213.84 26.781 -20.037 0.25 758
760 4 222.23 29.242 -20.942 0.25 759
761 4 114.26 10.855 15.698 0.25 752
762 4 123.87 17.102 33.777 0.25 761
763 4 138.21 23.063 38.374 0.25 762
764 4 150.5 32.842 54.327 0.25 763
765 4 160.28 47.088 59.036 0.25 764
766 4 176.64 62.082 64.56 0.25 765
767 4 188.99 75.893 65.525 0.25 766
768 4 200.67 87.323 64.212 0.25 767
769 4 203.93 92.254 64.072 0.25 768
770 4 85.787 11.327 2.122 0.25 750
771 4 95.14 14.903 1.649 0.25 770
772 4 114.66 18.726 2.989 0.25 771
773 4 129.46 18.689 1.638 0.25 772
774 4 144.58 26.253 -1.669 0.25 773
775 4 155.81 30.718 -7.555 0.25 774
776 4 167.88 36.162 -14.877 0.25 775
777 4 182.9 43.907 -18.215 0.25 776
778 4 205.83 45.644 -23.107 0.25 777
779 4 226.76 48.642 -25.816 0.25 778
780 4 246.24 45.884 -32.721 0.25 779
781 4 48.856 23.564 7.032 0.25 748
782 4 62.459 30.183 4.508 0.25 781
783 4 69.819 48.454 2.923 0.25 782
784 4 76.299 66.906 3.454 0.25 783
785 4 97.861 84.293 -0.821 0.25 784
786 4 120.27 101.09 -0.73 0.25 785
787 4 125.9 108.68 1.091 0.25 786
788 4 141.62 121.37 1.297 0.25 787
789 4 147.47 138.03 -2.75 0.25 788
790 4 158.34 148.38 -7.322 0.25 789
791 4 164.5 152.88 -10.322 0.25 790
792 4 172.2 161.84 -16.552 0.25 791
793 4 181.96 170.02 -17.097 0.25 792
794 4 190.51 183.11 -16.705 0.25 793
795 4 192.46 187.3 -18.684 0.25 794
796 4 194.24 191.51 -20.723 0.25 795
797 4 197.46 197.95 -21.867 0.25 796
798 4 13.5 12 1 0.35 1
799 4 18 16.5 1.5 0.35 798
800 4 21.383 20.478 3.945 0.35 799
801 4 25.868 28.533 9.557 0.35 800
802 4 27.71 31.755 17.603 0.35 801
803 4 35.077 39.575 27.353 0.35 802
804 4 38.112 41.337 30.17 0.15 803
805 4 50.515 41.928 30.43 0.15 804
806 4 70.978 47.731 26.673 0.15 805
807 4 79.617 53.987 25.364 0.15 806
808 4 88.766 62.81 27.588 0.15 807
809 4 92.692 73.546 31.438 0.15 808
810 4 98.239 85.811 27.431 0.15 809
811 4 110.24 100.43 23.298 0.15 810
812 4 123.12 113.83 17.486 0.15 811
813 4 127.36 123.02 17.895 0.15 812
814 4 131.63 131.56 16.771 0.15 813
815 4 138.09 139.33 16.405 0.15 814
816 4 143.41 144.46 19.378 0.15 815
817 4 145.8 147.22 22.825 0.15 816
818 4 147.28 148.74 26.797 0.15 817
819 4 151.62 153.47 31.404 0.15 818
820 4 44.225 43.829 31.255 0.15 804
821 4 51.455 48.979 33.693 0.15 820
822 4 55.758 53.772 33.583 0.15 821
823 4 60.251 59.149 35.907 0.15 822
824 4 66.572 61.868 36.293 0.15 823
825 4 77.864 66.836 39.304 0.15 824
826 4 85.837 71.349 42.396 0.15 825
827 4 95.448 73.194 45.998 0.15 826
828 4 109.5 79.159 50.923 0.15 827
829 4 117.7 78.171 51.172 0.15 828
830 4 124.86 81.754 54.605 0.15 829
831 4 140.37 86.291 63.554 0.15 830
832 4 149.87 89.206 68.523 0.15 831
833 4 161.69 93.743 76.003 0.15 832
834 4 171.69 96.057 80.383 0.15 833
835 4 175.79 97.701 83.623 0.15 834
836 4 180.99 99.389 84.774 0.15 835
837 4 69.083 64.533 38.781 0.15 823
838 4 86.06 75.618 45.351 0.15 837
839 4 96.305 79.249 51.935 0.15 838
840 4 103.8 80.502 57.297 0.15 839
841 4 114.31 84.587 61.813 0.15 840
842 4 119.16 98.108 72.875 0.15 841
843 4 121.75 105.2 80.461 0.15 842
844 4 125.27 109.86 86.32 0.15 843
845 4 127.47 115.17 87.747 0.15 844
846 4 37.831 45.177 32.205 0.15 803
847 4 36.866 61.581 34.319 0.15 846
848 4 35.241 74.357 36.227 0.15 847
849 4 36.73 87.317 40.843 0.15 848
850 4 47.05 104.4 42.447 0.15 849
851 4 51.597 108.1 49.291 0.15 850
852 4 55.253 114.65 56.855 0.15 851
853 4 66.633 127.42 67.329 0.15 852
854 4 72.423 139.98 77.471 0.15 853
855 4 78.234 148.23 82.087 0.15 854
856 4 84.052 155.33 84.397 0.15 855
857 4 91.258 164.51 87.534 0.15 856
858 4 90.061 165.8 93.986 0.15 857
859 4 91.605 171.3 110.22 0.15 858
860 4 92.646 173.76 114.68 0.15 859
861 4 13 15.5 3 0.7 1
862 4 14.5 18.5 3.5 0.7 861
863 4 15.738 20.914 5.2 0.7 862
864 4 18.339 24.068 6.713 0.7 863
865 4 19.918 26.198 7.924 0.3 864
866 4 25.895 32.906 9.87 0.3 865
867 4 29.105 37.727 12.309 0.25 866
868 4 33.5 43.53 15.352 0.25 867
869 4 40.831 51.942 19.935 0.15 868
870 4 47.604 60.434 23.472 0.15 869
871 4 50.075 70.952 20.872 0.15 870
872 4 50.879 73.336 20.457 0.15 871
873 4 53.955 78.385 20.267 0.15 872
874 4 54.389 84.201 19.41 0.15 873
875 4 54.908 94.163 18.185 0.15 874
876 4 57.74 100.25 20.875 0.15 875
877 4 61.822 104.2 24.901 0.15 876
878 4 66.447 109.18 27.696 0.15 877
879 4 72.605 115.02 31.495 0.15 878
880 4 80.393 120.77 33.912 0.15 879
881 4 90.948 125.94 39.09 0.15 880
882 4 99.511 136.59 40.528 0.15 881
883 4 103.05 141.68 31.458 0.15 882
884 4 103.05 146.5 23.695 0.15 883
885 4 104.58 150.64 17.992 0.15 884
886 4 108.84 158.59 15.337 0.15 885
887 4 113.5 165.55 15.173 0.15 886
888 4 54.113 78.004 19.754 0.15 872
889 4 59.405 86.679 18.893 0.15 888
890 4 63.604 90.841 16.761 0.15 889
891 4 66.697 98.651 14.539 0.15 890
892 4 74.398 107.2 13.879 0.15 891
893 4 78.924 113.24 13.209 0.15 892
894 4 82.97 118.75 13.29 0.15 893
895 4 85.318 124.24 14.849 0.15 894
896 4 91.072 129.38 17.057 0.15 895
897 4 93.883 134.03 20.296 0.15 896
898 4 42.606 50.707 19.914 0.15 868
899 4 59.238 60.31 28.261 0.15 898
900 4 67.661 67.16 32.692 0.15 899
901 4 71.879 75.177 42.123 0.15 900
902 4 78.222 79.331 50.912 0.15 901
903 4 80.638 83.887 68.23 0.15 902
904 4 83.999 90.167 75.698 0.15 903
905 4 91.731 104.1 88.366 0.15 904
906 4 102.93 116.4 100.4 0.15 905
907 4 106.25 129.15 116.36 0.15 906
908 4 109.19 140.4 129.03 0.15 907
909 4 112.68 156.17 133.1 0.15 908
910 4 124.16 167.03 135.25 0.15 909
911 4 70.684 81.3 48.171 0.15 901
912 4 64.108 87.315 62.691 0.15 911
913 4 64.115 92.503 72.102 0.15 912
914 4 68.863 102.19 88.285 0.15 913
915 4 74.151 109.31 97.43 0.15 914
916 4 78.259 115.13 103.82 0.15 915
917 4 80.837 120.4 107.52 0.15 916
918 4 81.249 123.5 111.85 0.15 917
919 4 82.655 126.86 116.35 0.15 918
920 4 25.078 31.436 10.592 0.2 864
921 4 37.668 44.741 15.762 0.2 920
922 4 37.104 52.635 10.801 0.2 921
923 4 37.146 57.952 9.31 0.2 922
924 4 37.907 62.442 8.794 0.2 923
925 4 38.172 63.96 9.148 0.2 924
926 4 45.126 72.244 11.84 0.2 925
927 4 51.494 80.406 11.541 0.2 926
928 4 55.296 88.801 12.113 0.2 927
929 4 62.898 96.112 17.334 0.2 928
930 4 70.227 104.85 20.227 0.2 929
931 4 79.807 109.75 24.677 0.2 930
932 4 87.789 111.83 24.264 0.2 931
933 4 99.232 118.42 23.639 0.2 932
934 4 108.16 122.94 25.287 0.2 933
935 4 118.44 128.62 27.558 0.2 934
936 4 129.63 132.32 26.83 0.2 935
937 4 137.56 136.35 29.052 0.2 936
938 4 56.429 87.985 11.986 0.2 927
939 4 61.081 99.188 14.19 0.2 938
940 4 58.916 110.19 11.793 0.2 939
941 4 59.413 120.35 10.876 0.2 940
942 4 74.019 130.23 14.115 0.2 941
943 4 83.007 142.88 16.467 0.2 942
944 4 90.43 158.19 21.824 0.2 943
945 4 88.61 172.56 24.592 0.2 944
946 4 88.636 180.34 23.287 0.2 945
947 4 91.787 193.21 23.189 0.2 946
948 4 93.64 203.54 24.631 0.2 947
949 4 96.275 214.55 25.42 0.2 948
950 4 36.99 67.878 17.006 0.2 925
951 4 38.328 95.496 28.047 0.2 950
952 4 29.534 120.42 35.002 0.2 951
953 4 30.018 147.85 24.919 0.2 952
954 4 31.236 164.47 20.466 0.2 953
955 4 31.037 174.16 16.128 0.2 954
956 4 41.701 189.38 14.39 0.2 955
957 4 49.1 205.26 13.097 0.2 956
958 4 50.619 211.24 13.389 0.2 957
959 4 48.116 220.9 18.964 0.2 958
960 4 46.912 226.89 21.395 0.2 959
961 4 45.31 232.79 22.433 0.2 960
962 4 34.325 73.877 3.168 0.2 924
963 4 32.009 86.746 -2.621 0.2 962
964 4 30.15 97.507 -8.517 0.2 963
965 4 33.056 107.48 -17.838 0.2 964
966 4 41.31 125.49 -26.212 0.2 965
967 4 53.867 142.96 -30.906 0.2 966
968 4 60.87 155.78 -33.576 0.2 967
969 4 63.009 169.66 -38.855 0.2 968
970 4 66.28 178.26 -42.121 0.2 969
971 4 70.11 183.49 -42.78 0.2 970
972 4 76.505 189.63 -44.431 0.2 971
973 4 40.901 66.369 6.384 0.2 923
974 4 56.224 77.745 6.2 0.2 973
975 4 64.917 87.834 6.578 0.2 974
976 4 73.637 98.818 4.758 0.2 975
977 4 77.362 110.07 11.714 0.2 976
978 4 76.998 120.05 14.316 0.2 977
979 4 83.557 141.45 11.244 0.2 978
980 4 80.967 151.14 18.091 0.2 979
981 4 84.336 162.8 19.322 0.2 980
982 4 81.84 170.98 16.658 0.2 981
983 4 81.603 177.99 14.187 0.2 982
984 4 82.891 185.85 9.758 0.2 983
985 4 21.378 28.558 12.567 0.25 863
986 4 32.492 40.469 20.556 0.25 985
987 4 37.856 42.393 25.898 0.25 986
988 4 39.774 48.16 33.401 0.15 987
989 4 38.488 59.729 42.554 0.15 988
990 4 38.691 64.628 49.916 0.15 989
991 4 41.275 78.533 50.903 0.15 990
992 4 47.308 98.722 49.477 0.15 991
993 4 62.081 123.37 48.097 0.15 992
994 4 68.605 132.87 52.966 0.15 993
995 4 74.434 142.16 57.104 0.15 994
996 4 80.987 158.83 66.519 0.15 995
997 4 81.661 180.59 77.625 0.15 996
998 4 87.975 197.13 86.651 0.15 997
999 4 91.404 203.55 91.36 0.15 998
1000 4 99.429 217.31 102.11 0.15 999
1001 4 42.306 87.975 51.087 0.15 991
1002 4 44.43 101.42 55.419 0.15 1001
1003 4 40.228 111.24 58.489 0.15 1002
1004 4 36.813 121.66 65.554 0.15 1003
1005 4 36.27 133.95 72.143 0.15 1004
1006 4 41.507 143.86 75.729 0.15 1005
1007 4 56.321 151.15 66.552 0.15 1006
1008 4 61.692 156.28 65.126 0.15 1007
1009 4 64.048 163.12 62.312 0.15 1008
1010 4 72.496 171.49 56.816 0.15 1009
1011 4 80.325 180.39 55.128 0.15 1010
1012 4 87.509 187.24 58.043 0.15 1011
1013 4 92.104 193.04 62.52 0.15 1012
1014 4 41.528 49.067 31.326 0.15 987
1015 4 47.788 51.78 41.109 0.15 1014
1016 4 53.262 53.888 46.408 0.15 1015
1017 4 57.395 56.867 51.363 0.15 1016
1018 4 62.483 61.327 56.721 0.15 1017
1019 4 63.861 68.956 66.878 0.15 1018
1020 4 65.386 77.795 73.935 0.15 1019
1021 4 63.989 82.717 84.708 0.15 1020
1022 4 59.922 89.788 91.029 0.15 1021
1023 4 59.222 101.4 99.454 0.15 1022
1024 4 61.355 115.49 108.37 0.15 1023
1025 4 64.567 124.76 116.97 0.15 1024
1026 4 69.364 130.13 122.68 0.15 1025
1027 4 75.348 131.12 130.66 0.15 1026
1028 4 66.871 74.783 76.764 0.15 1019
1029 4 69.721 83.168 88.503 0.15 1028
1030 4 73.88 90.178 101.5 0.15 1029
1031 4 80.738 92.288 114.22 0.15 1030
1032 4 91.146 89.914 125.8 0.15 1031
1033 4 100.12 82.397 137.86 0.15 1032
1034 4 109.3 80.917 150.32 0.15 1033
1035 4 107.88 78.657 174.86 0.15 1034
1036 4 60.539 61.63 50.329 0.15 1016
1037 4 75.683 65.618 56.614 0.15 1036
1038 4 88.483 74.04 71.268 0.15 1037
1039 4 90.748 81.515 78.599 0.15 1038
1040 4 85.859 101.88 84.147 0.15 1039
1041 4 87.714 118.07 95.085 0.15 1040
1042 4 87.296 123.43 101.29 0.15 1041
1043 4 1.5 20.5 4 1.85 1
1044 4 5 30 4 1.45 1043
1045 4 9.92 40.596 3.867 0.25 1044
1046 4 14.562 45.808 1.798 0.25 1045
1047 4 19.12 53.084 -0.153 0.25 1046
1048 4 24.827 61.793 0.113 0.25 1047
1049 4 27.052 67.078 -1.057 0.25 1048
1050 4 32.943 75.692 -1.374 0.15 1049
1051 4 39.158 85.738 -4.72 0.15 1050
1052 4 44.445 95.489 -9.104 0.15 1051
1053 4 44.954 105.14 -11.756 0.15 1052
1054 4 45.954 118.37 -13.262 0.15 1053
1055 4 46.276 128.16 -19.06 0.15 1054
1056 4 45.605 142.72 -24.893 0.15 1055
1057 4 44.219 146.35 -26.99 0.15 1056
1058 4 39.514 159.17 -29.22 0.15 1057
1059 4 37.828 170.23 -30.243 0.15 1058
1060 4 38.061 183.13 -30.595 0.15 1059
1061 4 37.474 199.4 -36.343 0.15 1060
1062 4 35.867 206.87 -36.297 0.15 1061
1063 4 34.68 216.74 -36.464 0.15 1062
1064 4 29.459 231.04 -35.738 0.15 1063
1065 4 25.519 243.5 -37.934 0.15 1064
1066 4 25.195 252.11 -40.174 0.15 1065
1067 4 26.183 257.26 -41.021 0.15 1066
1068 4 31.16 76.115 2.356 0.15 1048
1069 4 36.292 83.873 7.277 0.15 1068
1070 4 44.621 94.43 12.816 0.15 1069
1071 4 51.48 103.5 23.641 0.15 1070
1072 4 65.998 117.91 29.043 0.15 1071
1073 4 76.088 128.29 35.142 0.15 1072
1074 4 83.382 137.93 42.007 0.15 1073
1075 4 87.571 155.66 46.847 0.15 1074
1076 4 88.878 165.72 52.822 0.15 1075
1077 4 91.584 178.85 55.177 0.15 1076
1078 4 91.813 188.21 59.583 0.15 1077
1079 4 89.645 200.46 68.22 0.15 1078
1080 4 86.985 209.88 70.978 0.15 1079
1081 4 88.396 216.98 75.458 0.15 1080
1082 4 94.079 224.56 80.407 0.15 1081
1083 4 90.611 178.39 58.391 0.15 1076
1084 4 91.141 187.88 59.526 0.15 1083
1085 4 92.023 195.02 61.914 0.15 1084
1086 4 92.003 201.54 61.676 0.15 1085
1087 4 93.926 207.25 61.251 0.15 1086
1088 4 97.479 219.12 57.181 0.15 1087
1089 4 101.04 225.45 58.99 0.15 1088
1090 4 20.94 51.261 3.694 0.15 1046
1091 4 27.862 59.475 8.997 0.15 1090
1092 4 35.945 67.961 10.282 0.15 1091
1093 4 41.847 74.455 13.816 0.15 1092
1094 4 46.539 81.2 16.212 0.15 1093
1095 4 51.424 90.051 18.158 0.15 1094
1096 4 56.896 101.71 22.599 0.15 1095
1097 4 65.214 119.13 25.136 0.15 1096
1098 4 75.119 130.99 31.642 0.15 1097
1099 4 80.848 138.33 34.892 0.15 1098
1100 4 84.313 144.7 36.084 0.15 1099
1101 4 88.023 150.91 37.77 0.15 1100
1102 4 91.872 157.08 40.298 0.15 1101
1103 4 96.361 162.9 42.53 0.15 1102
1104 4 100.61 174.16 46.459 0.15 1103
1105 4 101.2 180.71 50.613 0.15 1104
1106 4 103.51 190.53 56.718 0.15 1105
1107 4 104.83 195.02 59.774 0.15 1106
1108 4 101.97 197.23 63.254 0.15 1107
1109 4 88.603 148.61 36.147 0.15 1099
1110 4 95.097 156.05 42.566 0.15 1109
1111 4 99.401 162.1 47.775 0.15 1110
1112 4 104.12 168.36 51.211 0.15 1111
1113 4 107.35 174.5 54.198 0.15 1112
1114 4 110.34 178.7 56.683 0.15 1113
1115 4 115.31 190.15 64.596 0.15 1114
1116 4 118.03 194.59 67.444 0.15 1115
1117 4 121.99 200.85 72.52 0.15 1116
1118 4 122.86 203.64 76.51 0.15 1117
1119 4 126.93 211.13 84.167 0.15 1118
1120 4 7.036 35.084 4.872 0.3 1044
1121 4 7.576 40.652 6.356 0.3 1120
1122 4 14.808 50.385 -3.555 0.3 1121
1123 4 16.291 54.023 -7.371 0.15 1122
1124 4 16.959 57.513 -8.99 0.15 1123
1125 4 18.821 64.415 -10.539 0.15 1124
1126 4 21.204 74.446 -13.312 0.15 1125
1127 4 27.365 94.748 -9.488 0.15 1126
1128 4 36.074 113.07 -5.25 0.15 1127
1129 4 43.392 126.81 -1.474 0.15 1128
1130 4 43.683 140.58 5.038 0.15 1129
1131 4 45.627 153.38 11.897 0.15 1130
1132 4 45.306 163.93 14.163 0.15 1131
1133 4 48.751 171.59 15.078 0.15 1132
1134 4 52.414 179.4 17.303 0.15 1133
1135 4 59.621 181.77 15.902 0.15 1134
1136 4 66.722 185.87 13.029 0.15 1135
1137 4 15.155 63.595 -10.796 0.15 1124
1138 4 13.75 68.02 -12.192 0.15 1137
1139 4 12.016 77.611 -17.117 0.15 1138
1140 4 9.041 91.791 -20.042 0.15 1139
1141 4 4.791 108.89 -24.948 0.15 1140
1142 4 3.165 120.07 -32.417 0.15 1141
1143 4 3.175 131.41 -44.919 0.15 1142
1144 4 4.306 144.17 -55.311 0.15 1143
1145 4 6.119 158.36 -60.787 0.15 1144
1146 4 -2.146 170.8 -62.803 0.15 1145
1147 4 -4.933 180.22 -62.922 0.15 1146
1148 4 -10.063 188.99 -64.989 0.15 1147
1149 4 -11.862 195.5 -65.842 0.15 1148
1150 4 20.527 57.608 -8.905 0.15 1122
1151 4 25.859 67.34 -13.275 0.15 1150
1152 4 30.289 81.479 -17.238 0.15 1151
1153 4 30.46 93.214 -18.108 0.15 1152
1154 4 36.005 106.76 -18.156 0.15 1153
1155 4 36.886 116.54 -17.964 0.15 1154
1156 4 36.184 130.32 -17.729 0.15 1155
1157 4 39.127 137.5 -19.242 0.15 1156
1158 4 50.048 138.86 -22.756 0.15 1157
1159 4 62.82 141.65 -29.62 0.15 1158
1160 4 70.824 147.25 -33.242 0.15 1159
1161 4 77.222 158.78 -43.678 0.15 1160
1162 4 82.338 171.79 -45.382 0.15 1161
1163 4 84.843 179.62 -46.02 0.15 1162
1164 4 92.507 186.78 -43.873 0.15 1163
1165 4 27.762 72.939 -13.109 0.15 1151
1166 4 28.835 86.029 -13.21 0.15 1165
1167 4 30.358 98.995 -19.997 0.15 1166
1168 4 31.442 108.63 -22.273 0.15 1167
1169 4 32.275 118.42 -23.579 0.15 1168
1170 4 36.9 136.66 -22.745 0.15 1169
1171 4 39.411 147.2 -22.869 0.15 1170
1172 4 41.695 161.37 -24.49 0.15 1171
1173 4 43.09 177.73 -25.569 0.15 1172
1174 4 41.157 185.03 -27.106 0.15 1173
1175 4 39.175 197.68 -26.11 0.15 1174
1176 4 47.116 212.25 -22.246 0.15 1175
1177 4 51.427 223.75 -22.899 0.15 1176
1178 4 54.898 227.89 -22.576 0.15 1177
1179 4 59.383 238.97 -23.393 0.15 1178
1180 4 -4.5 18 0.5 1.75 1
1181 4 -8 25 -0.5 0.95 1180
1182 4 -12.453 32.773 -0.518 0.95 1181
1183 4 -13.95 35.549 0.034 0.95 1182
1184 4 -13.8 49.397 4.184 0.3 1183
1185 4 -15.968 60.628 7.331 0.3 1184
1186 4 -20.801 71.293 7.707 0.3 1185
1187 4 -18.286 82.379 6.466 0.3 1186
1188 4 -16.665 85.519 6.562 0.3 1187
1189 4 -11.871 93.748 6.808 0.3 1188
1190 4 -7.163 105.35 6.875 0.3 1189
1191 4 -6.095 115.91 7.807 0.3 1190
1192 4 -5.532 125.9 11.975 0.3 1191
1193 4 -3.101 129.64 14.591 0.3 1192
1194 4 0.699 135.54 16.538 0.3 1193
1195 4 1.305 145.29 21.835 0.3 1194
1196 4 1.855 153.46 24.725 0.3 1195
1197 4 5.324 168.41 27.534 0.3 1196
1198 4 5.676 175.18 28.283 0.3 1197
1199 4 5.194 182.78 30.252 0.3 1198
1200 4 6.368 194.3 33.165 0.3 1199
1201 4 -16.444 92.672 6.742 0.3 1188
1202 4 -18.617 103.91 8.664 0.3 1201
1203 4 -23.086 110.5 9.852 0.3 1202
1204 4 -27.961 119.49 11.478 0.15 1203
1205 4 -30.183 126.2 11.991 0.15 1204
1206 4 -32.79 132.4 13.395 0.15 1205
1207 4 -36.236 137.81 8.557 0.15 1206
1208 4 -39.436 141.69 5.207 0.15 1207
1209 4 -41.159 148.87 3.889 0.15 1208
1210 4 -44.723 154.06 2.996 0.15 1209
1211 4 -49.961 160.12 3.253 0.15 1210
1212 4 -53.213 168.65 4.737 0.15 1211
1213 4 -60.592 177.06 10.224 0.15 1212
1214 4 -67.793 178.47 14.542 0.15 1213
1215 4 -71.777 182.39 16.431 0.15 1214
1216 4 -75.9 187.11 20.805 0.15 1215
1217 4 -81.586 191.26 26.193 0.15 1216
1218 4 -86.393 193.67 28.987 0.15 1217
1219 4 -90.12 196.45 29.782 0.15 1218
1220 4 -92.799 199.47 30.776 0.15 1219
1221 4 -95.005 203.04 31.559 0.15 1220
1222 4 -98.143 209.37 33.705 0.15 1221
1223 4 -20.375 71.612 9.819 0.15 1185
1224 4 -26.713 94.527 17.706 0.15 1223
1225 4 -32.114 115.36 23.575 0.15 1224
1226 4 -31.258 119.02 27.124 0.15 1225
1227 4 -29.729 131.26 28.013 0.15 1226
1228 4 -33.227 142.71 28.062 0.15 1227
1229 4 -34.059 153.66 30.469 0.15 1228
1230 4 -37.423 169.53 36.908 0.15 1229
1231 4 -39.419 177.46 38.09 0.15 1230
1232 4 -40.295 182.83 39.35 0.15 1231
1233 4 -40.234 189.37 41.288 0.15 1232
1234 4 -45.706 197.98 44.643 0.15 1233
1235 4 -54.021 202.65 47.303 0.15 1234
1236 4 -62.345 215.38 46.242 0.15 1235
1237 4 -67.374 225.99 43.926 0.15 1236
1238 4 -69.763 230.78 42.999 0.15 1237
1239 4 -74.222 237.74 43.254 0.15 1238
1240 4 -31.999 125.91 33.643 0.15 1226
1241 4 -45.659 139.58 41.181 0.15 1240
1242 4 -56.99 150.99 49.68 0.15 1241
1243 4 -64.17 162.79 53.842 0.15 1242
1244 4 -69.231 171.79 55.518 0.15 1243
1245 4 -74.63 178.36 55.696 0.15 1244
1246 4 -75.929 180.93 56.796 0.15 1245
1247 4 -16.542 42.244 1.015 0.15 1183
1248 4 -20.983 52.006 3.653 0.15 1247
1249 4 -26.254 68.737 -1.227 0.15 1248
1250 4 -30.089 75.478 -1.534 0.15 1249
1251 4 -37.598 93.086 -5.418 0.15 1250
1252 4 -43.117 103.42 -7.496 0.15 1251
1253 4 -43.913 115 -8.826 0.15 1252
1254 4 -46.004 122.63 -10.518 0.15 1253
1255 4 -55.117 130.62 -15.636 0.15 1254
1256 4 -68.599 143.82 -23.525 0.15 1255
1257 4 -80.513 151.69 -30.4 0.15 1256
1258 4 -96.699 154.94 -38.989 0.15 1257
1259 4 -113.42 160.58 -46.032 0.15 1258
1260 4 -128.16 174.27 -50.657 0.15 1259
1261 4 -139.58 184.97 -53.004 0.15 1260
1262 4 -151.25 194.51 -57.808 0.15 1261
1263 4 -159.72 205.24 -61.185 0.15 1262
1264 4 -162.24 209.13 -64.316 0.15 1263
1265 4 -168.35 220.81 -68.166 0.15 1264
1266 4 -35.963 81.465 -0.756 0.15 1249
1267 4 -46.817 98.776 2.955 0.15 1266
1268 4 -53.681 111.06 8.364 0.15 1267
1269 4 -59.349 120.12 8.316 0.15 1268
1270 4 -67.42 133.01 7.255 0.15 1269
1271 4 -16.12 39.267 0.855 0.4 1182
1272 4 -18.723 44.906 1.268 0.4 1271
1273 4 -18.619 51.295 1.684 0.4 1272
1274 4 -21.778 53.478 1.618 0.4 1273
1275 4 -24.429 55.524 1.426 0.15 1274
1276 4 -27.43 58.02 1.292 0.15 1275
1277 4 -34.77 63.477 2.338 0.15 1276
1278 4 -39.119 73.274 5.593 0.15 1277
1279 4 -46.379 83.339 15.668 0.15 1278
1280 4 -51.823 87.737 26.275 0.15 1279
1281 4 -57.044 94.3 34.41 0.15 1280
1282 4 -61.923 102.74 40.262 0.15 1281
1283 4 -68.514 111.19 47.141 0.15 1282
1284 4 -76.126 118.94 48.733 0.15 1283
1285 4 -81.566 127.6 49.577 0.15 1284
1286 4 -86.836 133.48 49.218 0.15 1285
1287 4 -92.435 145.18 51.757 0.15 1286
1288 4 -100.45 159.15 52.653 0.15 1287
1289 4 -113.13 166.96 52.077 0.15 1288
1290 4 -121.41 173 52.502 0.15 1289
1291 4 -129.54 175.61 54.115 0.15 1290
1292 4 -134.01 175.78 55.595 0.15 1291
1293 4 -29.136 59.462 1.208 0.15 1276
1294 4 -35.465 65.346 3.031 0.15 1293
1295 4 -40.677 74.511 4.192 0.15 1294
1296 4 -42.033 76.982 1.732 0.15 1295
1297 4 -43.832 85.586 -4.9 0.15 1296
1298 4 -46.444 90.546 -13.241 0.15 1297
1299 4 -48.942 100.89 -23.875 0.15 1298
1300 4 -48.557 111.41 -34.66 0.15 1299
1301 4 -46.418 121.81 -40.092 0.15 1300
1302 4 -38.986 128.96 -42.582 0.15 1301
1303 4 -28.944 135.01 -42.797 0.15 1302
1304 4 -17.703 136.79 -41.157 0.15 1303
1305 4 -6.123 143.73 -44 0.15 1304
1306 4 -8.962 154.17 -52.683 0.15 1305
1307 4 -8.621 166.25 -62.208 0.15 1306
1308 4 -11.716 177.78 -62.432 0.15 1307
1309 4 -19.496 182.88 -62.852 0.15 1308
1310 4 -26.236 189.86 -63.932 0.15 1309
1311 4 -26.411 54.7 3.434 0.15 1274
1312 4 -38.765 59.698 6.415 0.15 1311
1313 4 -48.32 64.023 12.66 0.15 1312
1314 4 -53.412 66.275 13.168 0.15 1313
1315 4 -60.667 69.522 14.514 0.15 1314
1316 4 -66.139 75.045 17.439 0.15 1315
1317 4 -73.63 84.538 21.683 0.15 1316
1318 4 -78.418 90.724 22.828 0.15 1317
1319 4 -85.298 100.15 22.901 0.15 1318
1320 4 -92.887 110.07 21.08 0.15 1319
1321 4 -99.175 117.46 18.569 0.15 1320
1322 4 -106.4 119.51 20.189 0.15 1321
1323 4 -114.46 123.04 22.982 0.15 1322
1324 4 -122.45 127.96 23.408 0.15 1323
1325 4 -129.32 132.7 24.709 0.15 1324
1326 4 -137.15 138.18 23.011 0.15 1325
1327 4 -143.72 142.66 22.67 0.15 1326
1328 4 -150.27 144.02 26.715 0.15 1327
1329 4 -153.6 145.3 28.288 0.15 1328
1330 4 -163.19 144.68 24.979 0.15 1329
1331 4 -166.66 142.12 21.869 0.15 1330
1332 4 -174.77 140.4 17.205 0.15 1331
1333 4 -180.34 141.88 15.187 0.15 1332
1334 4 -186.93 144.27 13.74 0.15 1333
1335 4 -67.677 72.401 16.471 0.15 1315
1336 4 -82.954 79.736 15.225 0.15 1335
1337 4 -92.917 89.085 17.641 0.15 1336
1338 4 -101.65 95.864 20.286 0.15 1337
1339 4 -112.27 103.29 21.382 0.15 1338
1340 4 -121.54 111.55 21.913 0.15 1339
1341 4 -128.34 116.38 25.813 0.15 1340
1342 4 -136.43 127.38 33.069 0.15 1341
1343 4 -143.35 137.27 34.465 0.15 1342
1344 4 -148.13 136.7 34.783 0.15 1343
1345 4 -157.09 136.4 33.909 0.15 1344
1346 4 -164.82 136.9 37.438 0.15 1345
1347 4 -170.15 137.07 41.518 0.15 1346
1348 4 -173.87 137.52 43.302 0.15 1347
1349 4 -3 20.5 4 0.5 1
1350 4 -10.5 28 9.5 0.5 1349
1351 4 -13.588 32.049 13.896 0.5 1350
1352 4 -16.369 35.595 18.012 0.5 1351
1353 4 -19.234 38.285 22.142 0.5 1352
1354 4 -20.677 41.129 23.583 0.15 1353
1355 4 -26.31 43.913 26.543 0.15 1354
1356 4 -33.147 42.044 34.11 0.15 1355
1357 4 -37.569 40.997 40.502 0.15 1356
1358 4 -44.009 41.884 46.923 0.15 1357
1359 4 -51.79 43.973 55.887 0.15 1358
1360 4 -55.024 50.484 63.974 0.15 1359
1361 4 -59.422 59.531 66.484 0.15 1360
1362 4 -61.097 64.095 68.854 0.15 1361
1363 4 -63.316 75.479 74.488 0.15 1362
1364 4 -69.871 87.003 80.444 0.15 1363
1365 4 -79.082 102.97 90.719 0.15 1364
1366 4 -82.83 108.59 95.265 0.15 1365
1367 4 -88.579 122.24 105.56 0.15 1366
1368 4 -91.66 126.21 117.92 0.15 1367
1369 4 -93.816 131.74 131.47 0.15 1368
1370 4 -94.618 134.12 139.62 0.15 1369
1371 4 -94.372 138.02 145.7 0.15 1370
1372 4 -21.372 40.663 25.308 0.15 1353
1373 4 -27.054 48.145 29.969 0.15 1372
1374 4 -34.936 56.041 32.098 0.15 1373
1375 4 -41.293 61.419 33.483 0.15 1374
1376 4 -44.94 65.37 35.623 0.15 1375
1377 4 -49.949 66.535 39.236 0.15 1376
1378 4 -55.971 70.639 41.331 0.15 1377
1379 4 -58.23 71.618 42.971 0.15 1378
1380 4 -66.123 71.611 46.004 0.15 1379
1381 4 -75.057 72.269 47.736 0.15 1380
1382 4 -83.331 75.205 52.679 0.15 1381
1383 4 -88.448 76.639 55.842 0.15 1382
1384 4 -47.923 69.416 39.278 0.15 1375
1385 4 -62.903 85.771 52.52 0.15 1384
1386 4 -79.006 92.468 63.794 0.15 1385
1387 4 -89.02 98.519 72.076 0.15 1386
1388 4 -99.903 106.47 87.73 0.15 1387
1389 4 -102.32 120.12 90.756 0.15 1388
1390 4 -105.02 126.74 93.227 0.15 1389
1391 4 -109.4 143.06 94.572 0.15 1390
1392 4 -113.73 150.83 98.74 0.15 1391
1393 4 -117.5 156.79 103.47 0.15 1392
1394 4 -8 11.5 4.5 0.3 1
1395 4 -13.5 16.5 9.5 0.3 1394
1396 4 -17.164 25.519 13.306 0.3 1395
1397 4 -20.576 29.417 15.219 0.3 1396
1398 4 -24.821 34.349 19.653 0.3 1397
1399 4 -27.175 36.697 24.546 0.3 1398
1400 4 -29.811 39.621 32.484 0.15 1399
1401 4 -33.08 43.087 37.636 0.15 1400
1402 4 -38.795 48.783 43.262 0.15 1401
1403 4 -44.608 52.337 49.163 0.15 1402
1404 4 -49.041 57.06 54.846 0.15 1403
1405 4 -50.783 59.301 57.878 0.15 1404
1406 4 -54.847 66.651 64.356 0.15 1405
1407 4 -57.748 72.297 68.852 0.15 1406
1408 4 -60.673 83.699 79.699 0.15 1407
1409 4 -63.161 91.442 89.854 0.15 1408
1410 4 -67.928 103.18 103.29 0.15 1409
1411 4 -71.592 115.9 109.06 0.15 1410
1412 4 -78.356 123.57 111.83 0.15 1411
1413 4 -83.967 132.22 113.76 0.15 1412
1414 4 -86.773 134.89 114.24 0.15 1413
1415 4 -60.369 76.419 72.075 0.15 1407
1416 4 -64.039 85.976 81.044 0.15 1415
1417 4 -67.739 96.94 91.477 0.15 1416
1418 4 -70.978 103.09 96.498 0.15 1417
1419 4 -73.881 108.76 100.6 0.15 1418
1420 4 -78.586 115.05 109.15 0.15 1419
1421 4 -83.121 120.68 115.97 0.15 1420
1422 4 -89.073 125.83 115.42 0.15 1421
1423 4 -93.904 133.05 116.73 0.15 1422
1424 4 -96.799 138.06 116.95 0.15 1423
1425 4 -98.79 146.91 122.82 0.15 1424
1426 4 -101.32 152.19 124.61 0.15 1425
1427 4 -102.48 154.04 125.46 0.15 1426
