# Supplementary material for: Influence of extracellular oscillations on neural communication: a computational perspective
Source: Front Comput Neurosci. 2014 Feb 7;8:9. doi: 10.3389/fncom.2014.00009 (PMC3916728; doi:10.3389/fncom.2014.00009)
Supplement: Supplementary file 4 [file DataSheet1.ZIP › influence_of_extracellular_oscillations/cell_e.swc]

1 1 0 0 0 10 -1
2 1 0 10 0 10 1
3 1 0 -10 0 10 1
4 3 -2 -22.5 2 2.25 1
5 3 -1.5 -26.5 2 2.2 4
6 3 -1.695 -29.81 1.943 0.9 5
7 3 -2.805 -37.004 0.355 0.75 6
8 3 -3.754 -45.341 0.062 0.75 7
9 3 -5.564 -53.649 -1.335 0.65 8
10 3 -6.568 -61.832 -3.633 0.65 9
11 3 -4.473 -68.743 -3.325 0.65 10
12 3 -2.244 -76.857 -0.549 0.65 11
13 3 -1.126 -84.01 2.295 0.65 12
14 3 -2.779 -91.568 2.915 0.65 13
15 3 -2.505 -95.482 2.589 0.65 14
16 3 -2.509 -98.466 2 0.45 15
17 3 -0.758 -106.94 1.332 0.35 16
18 3 -0.77 -116.2 -2.361 0.35 17
19 3 -4.295 -122.68 -8.558 0.35 18
20 3 -6.197 -126.42 -12.899 0.35 19
21 3 -6.898 -128.29 -14.319 0.35 20
22 3 -5.777 -137.24 -18.217 0.2 21
23 3 -5.006 -143.06 -20.568 0.2 22
24 3 -4.672 -145.47 -21.148 0.2 23
25 3 -4.216 -147.78 -22.129 0.2 24
26 3 -1.23 -153.64 -24.614 0.2 25
27 3 -1.184 -157.83 -25.589 0.2 26
28 3 -2.404 -160.06 -27.602 0.2 27
29 3 -2.976 -166.3 -29.942 0.2 28
30 3 -3.929 -171.15 -31.7 0.2 29
31 3 -5.277 -175.65 -31.088 0.2 30
32 3 -7.644 -180.19 -32.122 0.2 31
33 3 -9.705 -184.82 -29.77 0.2 32
34 3 -10.379 -193.84 -34.414 0.2 33
35 3 -9.8 -201.59 -38.458 0.15 34
36 3 -10.249 -207.33 -40.484 0.15 35
37 3 -9.728 -212.78 -42.147 0.15 36
38 3 -9.132 -215.91 -43.836 0.15 37
39 3 -8.676 -219.73 -43.198 0.15 38
40 3 -7.89 -222.79 -43.912 0.15 39
41 3 -8.706 -132.94 -18.239 0.15 21
42 3 -11.429 -139.54 -20.977 0.15 41
43 3 -12.088 -145.81 -22.237 0.15 42
44 3 -13.637 -152.49 -24.091 0.15 43
45 3 -16.184 -155.61 -24.309 0.15 44
46 3 -21.123 -161.45 -26.469 0.15 45
47 3 -22.082 -165.79 -28.066 0.15 46
48 3 -21.226 -170.74 -30.505 0.15 47
49 3 -22.255 -176.69 -34.84 0.15 48
50 3 -23.614 -180.95 -37.298 0.15 49
51 3 -25.841 -183.96 -38.417 0.15 50
52 3 -28.35 -187.35 -39.614 0.15 51
53 3 -2.755 -102.6 -0.521 0.15 16
54 3 -1.398 -103.97 -4.826 0.15 53
55 3 0.104 -107.02 -8.69 0.15 54
56 3 1.022 -111.37 -13.932 0.15 55
57 3 2.14 -114.41 -19.105 0.15 56
58 3 2.536 -117.15 -25.236 0.15 57
59 3 2.634 -120.53 -29.802 0.15 58
60 3 3.57 -125.78 -29.692 0.15 59
61 3 4.282 -130.64 -30.284 0.15 60
62 3 4.952 -134.29 -31.947 0.15 61
63 3 -2.251 -104.34 2.418 0.15 15
64 3 -2.556 -115.9 -1.439 0.15 63
65 3 -2.555 -117.4 -1.585 0.15 64
66 3 -0.215 -122.76 -2.571 0.15 65
67 3 1.499 -126.41 -3.293 0.15 66
68 3 3.528 -130.24 -2.077 0.15 67
69 3 5.519 -134.32 -1.797 0.15 68
70 3 6.771 -136.1 -2.004 0.15 69
71 3 8.901 -138.86 -2.292 0.15 70
72 3 11.642 -142.09 -4.046 0.15 71
73 3 13.615 -145.35 -5.36 0.15 72
74 3 15.325 -150.1 -6.321 0.15 73
75 3 16.156 -154.62 -6.97 0.15 74
76 3 17.921 -158.21 -6.097 0.15 75
77 3 19.304 -160.72 -5.955 0.15 76
78 3 20.39 -166.47 -5.927 0.15 77
79 3 21.017 -171.06 -6.061 0.15 78
80 3 20.409 -176.05 -7.197 0.15 79
81 3 20.579 -179.02 -10.921 0.15 80
82 3 20.521 -182.2 -12.961 0.15 81
83 3 20.006 -185.46 -15.279 0.15 82
84 3 20.123 -188.67 -18.311 0.15 83
85 3 21.472 -193.68 -19.053 0.15 84
86 3 20.681 -200.34 -15.808 0.15 85
87 3 20.719 -206.84 -13.31 0.15 86
88 3 21.357 -210.84 -15.726 0.15 87
89 3 -4.241 -125.28 -2.035 0.15 65
90 3 -5.633 -135.35 -2.187 0.15 89
91 3 -7.827 -142.65 -1.889 0.15 90
92 3 -8.799 -151.55 -1.647 0.15 91
93 3 -7.235 -158.98 1.882 0.15 92
94 3 -11.861 -167.91 -0.626 0.15 93
95 3 -13.795 -176.4 -3.199 0.15 94
96 3 -18.116 -184.18 -4.473 0.15 95
97 3 -19.912 -192.56 -7.469 0.15 96
98 3 -21.866 -199.51 -7.008 0.15 97
99 3 -23.418 -205.92 -6.014 0.15 98
100 3 -24.094 -213.58 -5.468 0.15 99
101 3 -24.633 -219.62 -4.764 0.15 100
102 3 -1.381 -30.714 1.146 1.25 5
103 3 -0.289 -36.403 0.315 1.25 102
104 3 1.347 -42.04 0.107 1.15 103
105 3 4.109 -52.062 3.738 1 104
106 3 4.294 -59.519 7.144 0.85 105
107 3 2.18 -66.524 6.044 0.7 106
108 3 -1.513 -74.251 6.858 0.7 107
109 3 -4.118 -80.864 9.977 0.7 108
110 3 -6.335 -86.94 10.932 0.7 109
111 3 -9.047 -91.829 10.87 0.7 110
112 3 -10.103 -94.524 10.525 0.7 111
113 3 -12.29 -102.03 10.808 0.7 112
114 3 -12.994 -109.04 12.461 0.7 113
115 3 -15.667 -115.37 12.379 0.7 114
116 3 -17.353 -118.09 12.855 0.7 115
117 3 -22.206 -128.01 15.527 0.7 116
118 3 -24.71 -138.32 16.492 0.6 117
119 3 -26.865 -147.53 17.879 0.6 118
120 3 -38.191 -159.85 19.996 0.6 119
121 3 -46.55 -168.35 19.305 0.6 120
122 3 -52.666 -171.03 20.678 0.6 121
123 3 -54.399 -172.41 20.989 0.6 122
124 3 -59.954 -180.57 22.646 0.5 123
125 3 -61.288 -190.36 28.227 0.5 124
126 3 -62.623 -194.79 31.073 0.5 125
127 3 -68.347 -208.06 34.603 0.45 126
128 3 -77.921 -220.09 41.228 0.45 127
129 3 -82.765 -231.83 42.924 0.45 128
130 3 -87.595 -240.56 47.723 0.45 129
131 3 -90.254 -248.8 47.48 0.45 130
132 3 -93.573 -257.45 50.049 0.45 131
133 3 -94.654 -267.15 54.523 0.45 132
134 3 -103.22 -278.68 52.262 0.45 133
135 3 -109.72 -291.94 51.93 0.45 134
136 3 -114.9 -305.81 55.559 0.45 135
137 3 -114.95 -313.24 52.679 0.45 136
138 3 -120.77 -321.26 52.505 0.45 137
139 3 -121.54 -329.02 54.515 0.45 138
140 3 -124.89 -336.3 58.236 0.45 139
141 3 -123.95 -341.61 63.08 0.35 140
142 3 -119.23 -349.84 67.565 0.35 141
143 3 -114.37 -357.15 66.969 0.35 142
144 3 -110.73 -366.84 65.672 0.35 143
145 3 -109.34 -378.01 64.064 0.35 144
146 3 -108.3 -391.7 60.957 0.25 145
147 3 -108.72 -400.62 59.662 0.2 146
148 3 -108.92 -403.7 58.685 0.2 147
149 3 -110.21 -412.99 57.693 0.2 148
150 3 -108.8 -421.05 62.2 0.2 149
151 3 -108.01 -432.35 69.828 0.2 150
152 3 -109.26 -437.34 71.265 0.2 151
153 3 -111.43 -447.73 74.321 0.2 152
154 3 -115.24 -454.94 73.495 0.2 153
155 3 -113.6 -465.41 73.559 0.2 154
156 3 -115.67 -476.87 76.572 0.15 155
157 3 -117.3 -493.75 78.109 0.15 156
158 3 -122.64 -501.59 81.116 0.15 157
159 3 -127.92 -510.31 84.377 0.15 158
160 3 -133.56 -518.77 88.629 0.15 159
161 3 -137.58 -526.41 93.496 0.15 160
162 3 -140.55 -537.28 96.314 0.15 161
163 3 -143.54 -548.63 100.26 0.15 162
164 3 -146.71 -563.99 101.55 0.15 163
165 3 -150.41 -574.54 99.562 0.15 164
166 3 -150.67 -580.46 94.159 0.15 165
167 3 -151.56 -587.64 87.587 0.15 166
168 3 -153.52 -594.31 82.077 0.15 167
169 3 -154.89 -601.17 78.857 0.15 168
170 3 -154.26 -607.16 76.648 0.15 169
171 3 -153.04 -612.77 74.08 0.15 170
172 3 -112.94 -469.89 72.579 0.15 155
173 3 -110.58 -478.43 71.649 0.15 172
174 3 -110.62 -486.38 70.437 0.15 173
175 3 -109.1 -494.26 70.631 0.15 174
176 3 -108.41 -503.58 68.642 0.15 175
177 3 -109.13 -512.12 68.751 0.15 176
178 3 -112.36 -515.84 70.259 0.15 177
179 3 -117.2 -522.88 72.189 0.15 178
180 3 -123.01 -531.05 76.662 0.15 179
181 3 -125.06 -535.82 79.21 0.15 180
182 3 -126.55 -540.72 79.405 0.15 181
183 3 -127.75 -549.23 80.372 0.15 182
184 3 -131.22 -557.36 82.899 0.15 183
185 3 -129.7 -563.59 81.734 0.15 184
186 3 -128.65 -571.4 81.236 0.15 185
187 3 -126.62 -578.57 82.134 0.15 186
188 3 -125.95 -586.63 83.025 0.15 187
189 3 -125.86 -598.23 82.604 0.15 188
190 3 -124.41 -606.68 78.85 0.15 189
191 3 -124.07 -614.09 75.477 0.15 190
192 3 -124.8 -620.43 74.75 0.15 191
193 3 -126.45 -627.41 74.38 0.15 192
194 3 -126.09 -634.07 74.506 0.15 193
195 3 -65.793 -199.58 34.581 0.15 126
196 3 -69.602 -206.34 41.603 0.15 195
197 3 -70.843 -210.82 48.165 0.15 196
198 3 -73.141 -220.45 52.271 0.15 197
199 3 -77.686 -228.41 58.036 0.15 198
200 3 -80.381 -233.07 61.15 0.15 199
201 3 -82.882 -240.23 65.033 0.15 200
202 3 -84.167 -246.28 67.711 0.15 201
203 3 -85.92 -250.07 69.729 0.15 202
204 3 -86.938 -253.54 71.019 0.15 203
205 3 -87.611 -255.98 71.946 0.15 204
206 3 -91.972 -258.15 70.718 0.15 205
207 3 -97.574 -259.99 70.766 0.15 206
208 3 -102.12 -263.33 70.115 0.15 207
209 3 -106.57 -266.29 69.642 0.15 208
210 3 -112.09 -268.93 69.389 0.15 209
211 3 -81.923 -236.1 62.715 0.15 200
212 3 -85.423 -240.13 62.837 0.15 211
213 3 -86.897 -245.03 63.638 0.15 212
214 3 -87.59 -247.16 64.115 0.15 213
215 3 -89.415 -251.42 64.975 0.15 214
216 3 -91.208 -255.76 66.448 0.15 215
217 3 -92.726 -262.12 69.41 0.15 216
218 3 -58.077 -177.07 20.873 0.15 123
219 3 -61.188 -182.44 18.936 0.15 218
220 3 -63.202 -189.4 15.06 0.15 219
221 3 -64.802 -196.54 12.155 0.15 220
222 3 -62.426 -204.08 6.866 0.15 221
223 3 -60.623 -212.1 3.194 0.15 222
224 3 -56.776 -218.93 0.753 0.15 223
225 3 -52.74 -223.86 -2.022 0.15 224
226 3 -53.294 -230.6 -2.985 0.15 225
227 3 -54.831 -237.89 -6.742 0.15 226
228 3 -52.116 -244.52 -7.162 0.15 227
229 3 -56.488 -173.26 23.064 0.15 122
230 3 -59.026 -176.91 25.286 0.15 229
231 3 -61.619 -181.61 27.579 0.15 230
232 3 -61.646 -185.38 28.603 0.15 231
233 3 -61.53 -193.47 27.934 0.15 232
234 3 -63.488 -199.24 28.346 0.15 233
235 3 -61.307 -204.9 27.129 0.15 234
236 3 -57.372 -208.58 24.597 0.15 235
237 3 -54.356 -213.8 23.223 0.15 236
238 3 -55.929 -219.95 26.546 0.15 237
239 3 -58.396 -226.09 29.278 0.15 238
240 3 -61.969 -230.59 30.768 0.15 239
241 3 -66.005 -235.51 33.158 0.15 240
242 3 -71.31 -238.88 34.171 0.15 241
243 3 -76.098 -240.54 35.776 0.15 242
244 3 -79.139 -242.47 36.275 0.15 243
245 3 -29.212 -151.66 18.866 0.15 119
246 3 -33.889 -160.35 20.291 0.15 245
247 3 -37.702 -167.96 22.704 0.15 246
248 3 -38.849 -174.72 22.014 0.15 247
249 3 -37.426 -180.74 20.501 0.15 248
250 3 -35.407 -187.84 16.827 0.15 249
251 3 -33.306 -192.86 13.378 0.15 250
252 3 -35.98 -197.39 8.369 0.15 251
253 3 -39.825 -199.95 3.183 0.15 252
254 3 -43.923 -203.86 -1.76 0.15 253
255 3 -46.1 -208.14 -5.463 0.15 254
256 3 -48.152 -213.91 -10.008 0.15 255
257 3 -47.943 -223.21 -12.991 0.15 256
258 3 -45.777 -229.2 -12.192 0.15 257
259 3 -22.74 -120.4 18.742 0.15 116
260 3 -23.596 -122.94 29.09 0.15 259
261 3 -23.373 -126.91 36.746 0.15 260
262 3 -24.321 -135.41 44.568 0.15 261
263 3 -25.845 -138.02 48.674 0.15 262
264 3 -28.348 -143.23 53.705 0.15 263
265 3 -32.534 -151.15 57.485 0.15 264
266 3 -35.137 -156 61.868 0.15 265
267 3 -36.012 -163.97 67.085 0.15 266
268 3 -34.188 -171.9 68.778 0.15 267
269 3 -29.073 -178.36 76.543 0.15 268
270 3 -23.698 -181.27 83.186 0.15 269
271 3 -21.991 -185.35 91.056 0.15 270
272 3 -16.974 -187.63 101.85 0.15 271
273 3 -13.573 -186.78 109.46 0.15 272
274 3 -10.775 -188.95 114.7 0.15 273
275 3 -7.17 -192.46 118.05 0.15 274
276 3 -13.8 -105.57 12.122 0.15 113
277 3 -13.736 -111.41 12.772 0.15 276
278 3 -14.728 -117.38 13.684 0.15 277
279 3 -16.979 -123.01 15.619 0.15 278
280 3 -16.754 -127.83 16.73 0.15 279
281 3 -15.924 -132.77 18.269 0.15 280
282 3 -14.186 -136.36 17.666 0.15 281
283 3 -12.759 -139.54 17.964 0.15 282
284 3 -12.555 -144.9 19.29 0.15 283
285 3 -11.941 -148.98 19.976 0.15 284
286 3 -12.419 -154.63 21.306 0.15 285
287 3 -12.854 -159.81 22.019 0.15 286
288 3 -12.575 -165.14 21.153 0.15 287
289 3 -11.733 -170.39 21.287 0.15 288
290 3 -11.192 -173.88 22.284 0.15 289
291 3 -8.483 -177.82 25.347 0.15 290
292 3 -6.001 -183.21 29.477 0.15 291
293 3 -4.11 -187.24 32.589 0.15 292
294 3 -3.549 -192.91 33.915 0.15 293
295 3 -4.158 -196.34 34.723 0.15 294
296 3 -13.875 -99.586 9.896 0.15 112
297 3 -17.484 -104.9 9.876 0.15 296
298 3 -20.355 -109.54 11.538 0.15 297
299 3 -24.707 -114.54 13.656 0.15 298
300 3 -26.149 -119.78 16.478 0.15 299
301 3 -27.168 -124.33 20.156 0.15 300
302 3 -26.779 -127.87 22.236 0.15 301
303 3 -28.458 -134.49 21.874 0.15 302
304 3 -32.544 -139.85 20.124 0.15 303
305 3 -38.99 -145.5 21.452 0.15 304
306 3 -41.993 -152.81 23.905 0.15 305
307 3 -43.802 -156.75 25.117 0.15 306
308 3 -46.308 -162.64 25.641 0.15 307
309 3 -51.15 -167.19 25.332 0.15 308
310 3 -54.133 -170.17 24.475 0.15 309
311 3 -56.441 -174.32 22.249 0.15 310
312 3 -57.623 -179.45 20.504 0.15 311
313 3 -58.568 -184.02 18.796 0.15 312
314 3 -58.343 -188.45 19.581 0.15 313
315 3 -59.108 -195.13 20.601 0.15 314
316 3 -57.911 -201.95 19.888 0.15 315
317 3 -58.637 -210.04 18.284 0.15 316
318 3 -59.48 -215.53 15.803 0.15 317
319 3 -59.965 -223.51 14.357 0.15 318
320 3 -61.874 -228.33 8.714 0.15 319
321 3 -11.621 -95.585 11.384 0.15 111
322 3 -11.763 -101.62 11.643 0.15 321
323 3 -10.106 -106.05 13.274 0.15 322
324 3 -8.399 -112.39 15.11 0.15 323
325 3 -9.57 -117.66 18.132 0.15 324
326 3 -11.571 -121.35 22.44 0.15 325
327 3 -14.105 -124.56 24.624 0.15 326
328 3 -17.064 -130.71 29.79 0.15 327
329 3 -17.376 -138.85 34.582 0.15 328
330 3 -19.694 -143.91 37.931 0.15 329
331 3 -21.9 -151.15 39.149 0.15 330
332 3 -22.797 -156.08 40.709 0.15 331
333 3 -24.428 -162.02 43.45 0.15 332
334 3 -26.131 -166.47 45.643 0.15 333
335 3 -26.746 -172.59 48.331 0.15 334
336 3 -29.724 -180.78 49.893 0.15 335
337 3 -32.187 -186.88 49.762 0.15 336
338 3 -35.791 -193.44 50.447 0.15 337
339 3 -38.576 -197.26 50.052 0.15 338
340 3 -39.427 -203.72 49.907 0.15 339
341 3 -40.614 -209.37 50.299 0.15 340
342 3 -39.839 -215.61 49.573 0.15 341
343 3 -39.232 -220 50.846 0.15 342
344 3 -38.991 -225.18 52.986 0.15 343
345 3 -38.061 -230.19 53.137 0.15 344
346 3 -16.213 -126.81 24.733 0.15 327
347 3 -17.632 -130.13 25.227 0.15 346
348 3 -18.883 -132.66 27.407 0.15 347
349 3 -20.234 -136.55 28.741 0.15 348
350 3 -20.082 -141.12 29.898 0.15 349
351 3 -20.212 -143.98 30.81 0.15 350
352 3 -21.107 -148.15 31.972 0.15 351
353 3 -18.143 -151.98 32.694 0.15 352
354 3 -18.444 -156.32 33.818 0.15 353
355 3 -20.211 -160.6 37.804 0.15 354
356 3 -21.381 -163.61 39.876 0.15 355
357 3 -23.365 -166.88 41.846 0.15 356
358 3 -24.601 -169.54 42.801 0.15 357
359 3 -24.54 -175.16 43.559 0.15 358
360 3 -24.261 -179.71 44.078 0.15 359
361 3 -24.508 -183.74 45.372 0.15 360
362 3 -24.319 -187.38 44.948 0.15 361
363 3 -23.955 -190.99 47.263 0.15 362
364 3 -24.464 -194.03 49.272 0.15 363
365 3 -0.474 -42.971 -3.013 0.45 103
366 3 1.256 -49.047 -5.722 0.35 365
367 3 3.515 -56.976 -8.177 0.35 366
368 3 2.948 -63.899 -8.152 0.35 367
369 3 3.484 -70.855 -7.584 0.35 368
370 3 5.957 -77.718 -9.013 0.35 369
371 3 4.203 -84.062 -9.425 0.3 370
372 3 6.604 -90.312 -11.277 0.3 371
373 3 8.932 -98.201 -10.018 0.3 372
374 3 10.93 -102.75 -9.774 0.3 373
375 3 12.695 -111.26 -8.564 0.2 374
376 3 13.241 -117.21 -7.545 0.2 375
377 3 14.306 -124.53 -3.698 0.2 376
378 3 17.022 -130.83 -0.177 0.2 377
379 3 19.89 -139.28 1.141 0.2 378
380 3 21.254 -144.58 1.885 0.2 379
381 3 23.028 -150.8 3.038 0.2 380
382 3 24.351 -156.97 3.871 0.2 381
383 3 23.979 -163.47 2.909 0.2 382
384 3 24.155 -171.42 1.522 0.15 383
385 3 24.435 -178.49 0.988 0.15 384
386 3 25.212 -182.91 -0.845 0.15 385
387 3 25.129 -190.39 -2.062 0.15 386
388 3 26.677 -196.35 -2.37 0.15 387
389 3 27.678 -200.03 -4.284 0.15 388
390 3 28.936 -203.58 -5.901 0.15 389
391 3 28.649 -208.71 -6.177 0.15 390
392 3 31.539 -212.95 -1.394 0.15 391
393 3 32.771 -217.67 4.172 0.15 392
394 3 33.922 -223.75 5.3 0.15 393
395 3 37.061 -231.65 4.879 0.15 394
396 3 38.601 -237.1 4.23 0.15 395
397 3 41.436 -242.86 2.033 0.15 396
398 3 40.898 -247.68 -0.997 0.15 397
399 3 40.222 -254.93 -4.941 0.15 398
400 3 39.23 -262.04 -7.562 0.15 399
401 3 39.76 -269.19 -9.017 0.15 400
402 3 23.941 -158.55 3.71 0.15 381
403 3 23.418 -167.6 4.205 0.15 402
404 3 23.477 -174.53 7.209 0.15 403
405 3 23.415 -184.96 11.241 0.15 404
406 3 19.823 -195.62 18.071 0.15 405
407 3 17.903 -201.29 21.301 0.15 406
408 3 21.717 -208.97 22.615 0.15 407
409 3 23.124 -217.74 25.814 0.15 408
410 3 25.969 -225.06 29.075 0.15 409
411 3 26.637 -230.79 32.229 0.15 410
412 3 28.146 -234.17 34.579 0.15 411
413 3 12.728 -114.96 -10.201 0.15 374
414 3 15.964 -125.41 -6.059 0.15 413
415 3 17.99 -135.71 -3.546 0.15 414
416 3 18.966 -140.84 1.297 0.15 415
417 3 20.634 -147.54 2.326 0.15 416
418 3 21.36 -152.26 0.667 0.15 417
419 3 22.001 -161.15 -2.696 0.15 418
420 3 24.024 -167.72 -4.906 0.15 419
421 3 24.629 -172.14 -5.832 0.15 420
422 3 -7.5 -13.5 6.5 1.55 1
423 3 -10.5 -17 10 1.55 422
424 3 -14.524 -25.412 15.505 1.55 423
425 3 -18.503 -31.344 18.049 1.35 424
426 3 -20.868 -34.168 19.139 1.35 425
427 3 -29.095 -40.467 20.201 1.05 426
428 3 -34.969 -42.683 19.292 1.05 427
429 3 -41.436 -44.902 20.16 1.05 428
430 3 -47.723 -49.135 17.91 1.05 429
431 3 -52.612 -51.89 16.79 0.75 430
432 3 -59.058 -53.924 16.036 0.75 431
433 3 -63.933 -58.874 16.518 0.75 432
434 3 -71.479 -66.174 19.071 0.6 433
435 3 -78.194 -70.416 17.993 0.6 434
436 3 -84.396 -71.258 13.892 0.6 435
437 3 -89.93 -75.808 9.748 0.6 436
438 3 -98.279 -81.066 2.881 0.6 437
439 3 -104.31 -85.774 0.899 0.6 438
440 3 -108.94 -91.191 1.783 0.55 439
441 3 -115.35 -97.014 3.183 0.55 440
442 3 -121.23 -99.292 5.414 0.55 441
443 3 -127.31 -102.99 7.885 0.55 442
444 3 -134.9 -107.23 9.073 0.5 443
445 3 -143.57 -111.53 11.643 0.5 444
446 3 -147.85 -113.65 13.031 0.5 445
447 3 -152.82 -115.41 12.208 0.5 446
448 3 -158.44 -118.48 8.805 0.5 447
449 3 -166.05 -119.45 5.26 0.5 448
450 3 -173.81 -121.82 3.143 0.5 449
451 3 -182.22 -125.17 3.282 0.5 450
452 3 -189.4 -127.8 3.425 0.5 451
453 3 -197.56 -130.36 3.972 0.5 452
454 3 -203.65 -133.95 4.09 0.4 453
455 3 -213.55 -140.98 8.656 0.4 454
456 3 -221.41 -146.68 9.69 0.4 455
457 3 -224.28 -149.51 9.647 0.4 456
458 3 -233.96 -157.41 8.175 0.3 457
459 3 -239.41 -161.31 6.931 0.3 458
460 3 -246.24 -164.67 7.557 0.3 459
461 3 -247.28 -167.9 4.924 0.3 460
462 3 -251.97 -176.68 2.194 0.3 461
463 3 -255.17 -183.65 0.722 0.3 462
464 3 -255.12 -191.94 1.96 0.3 463
465 3 -256.8 -196.67 1.71 0.3 464
466 3 -260.7 -205.45 0.367 0.3 465
467 3 -267.14 -209.96 1.344 0.25 466
468 3 -277.67 -220.16 0.08 0.25 467
469 3 -284.4 -224.86 1.568 0.25 468
470 3 -289.84 -232.56 4.636 0.25 469
471 3 -294.99 -243.14 6.339 0.25 470
472 3 -300.5 -251.47 2.407 0.25 471
473 3 -306.95 -261.69 -0.819 0.25 472
474 3 -309.73 -269.56 -3.756 0.25 473
475 3 -314.39 -278.46 -4.9 0.25 474
476 3 -325.8 -291.26 -1.911 0.25 475
477 3 -326.24 -301.15 0.986 0.25 476
478 3 -326.23 -307.31 2.176 0.25 477
479 3 -330.01 -314.25 4.347 0.15 478
480 3 -339.58 -325.14 7.958 0.15 479
481 3 -345.97 -331.41 6.743 0.15 480
482 3 -359.22 -341.12 5.502 0.15 481
483 3 -384.31 -361.89 -3.18 0.15 482
484 3 -396.73 -372.93 -11.876 0.15 483
485 3 -404.3 -382.42 -20.054 0.15 484
486 3 -408.53 -386.36 -23.638 0.15 485
487 3 -412.49 -391 -27.039 0.15 486
488 3 -415.82 -396.55 -31.464 0.15 487
489 3 -421.33 -402.59 -36.328 0.15 488
490 3 -424.94 -405.28 -42.466 0.15 489
491 3 -430.98 -409.62 -47.731 0.15 490
492 3 -439.99 -411.79 -53.875 0.15 491
493 3 -443.49 -419.66 -66.053 0.15 492
494 3 -448.12 -421.76 -71.852 0.15 493
495 3 -417.9 -400.24 -33.163 0.15 487
496 3 -422.89 -410.55 -35.847 0.15 495
497 3 -429.87 -410.61 -35.605 0.15 496
498 3 -453.63 -415.71 -32.329 0.15 497
499 3 -464.9 -419.63 -29.588 0.15 498
500 3 -334.38 -319.05 4.82 0.15 478
501 3 -349.29 -321.47 4.969 0.15 500
502 3 -370.64 -322.8 -2.485 0.15 501
503 3 -381.54 -325.55 -3.44 0.15 502
504 3 -390.56 -330.24 -3.021 0.15 503
505 3 -396.68 -334.19 -3.066 0.15 504
506 3 -405.91 -328.88 -0.794 0.15 505
507 3 -411.72 -328.6 -1.751 0.15 506
508 3 -416.61 -328.13 -0.001 0.15 507
509 3 -422.23 -328.7 -1.278 0.15 508
510 3 -432.32 -332.57 -0.53 0.15 509
511 3 -438.07 -335.34 0.632 0.15 510
512 3 -447.27 -336.1 -0.837 0.15 511
513 3 -455.38 -339.04 -0.221 0.15 512
514 3 -463.41 -341.4 1.331 0.15 513
515 3 -467.73 -344.06 6.513 0.15 514
516 3 -430.12 -330.38 -2.277 0.15 509
517 3 -437.9 -332.34 -3.637 0.15 516
518 3 -442.4 -337.73 -4.072 0.15 517
519 3 -448.88 -342.31 -7.065 0.15 518
520 3 -454.42 -346.53 -8.4 0.15 519
521 3 -462.15 -349.52 -10.315 0.15 520
522 3 -468.6 -352.03 -13.582 0.15 521
523 3 -473.8 -355.02 -13.732 0.15 522
524 3 -479.15 -359.86 -13.364 0.15 523
525 3 -250.38 -176.58 3.384 0.15 461
526 3 -250.21 -183.83 1.216 0.15 525
527 3 -254.63 -190.69 -2.329 0.15 526
528 3 -259.6 -196.84 -3.807 0.15 527
529 3 -264.08 -200.18 -4.156 0.15 528
530 3 -266.61 -203.25 -2.384 0.15 529
531 3 -270.14 -209.8 0.078 0.15 530
532 3 -271.56 -212.66 0.851 0.15 531
533 3 -273.89 -217.54 1.981 0.15 532
534 3 -277.19 -222.16 2.995 0.15 533
535 3 -280.68 -225.68 3.768 0.15 534
536 3 -282.16 -229.76 4.853 0.15 535
537 3 -284.1 -233.38 6.389 0.15 536
538 3 -286.48 -236.99 7.157 0.15 537
539 3 -228.43 -153.09 9.007 0.15 457
540 3 -232.1 -155.21 7.866 0.15 539
541 3 -236.59 -161.83 5.528 0.15 540
542 3 -241.34 -166.87 7.668 0.15 541
543 3 -244.83 -172.15 10.195 0.15 542
544 3 -251.7 -174.22 11.813 0.15 543
545 3 -256.95 -178.3 11.717 0.15 544
546 3 -260.94 -182.78 11.054 0.15 545
547 3 -266.37 -188.65 11.879 0.15 546
548 3 -269.91 -193.19 12.452 0.15 547
549 3 -274.24 -196.86 12.996 0.15 548
550 3 -210.01 -137.75 3.428 0.15 454
551 3 -218.06 -140.05 2.767 0.15 550
552 3 -226.15 -140.16 1.771 0.15 551
553 3 -233.23 -140.37 1.896 0.15 552
554 3 -239.23 -141.32 3.082 0.15 553
555 3 -247.66 -144.6 2.64 0.15 554
556 3 -258.31 -149.15 1.218 0.15 555
557 3 -264.47 -151.97 0.008 0.15 556
558 3 -271.03 -157.59 -4.088 0.15 557
559 3 -276.02 -161.77 -6.123 0.15 558
560 3 -278.97 -165.39 -9.504 0.15 559
561 3 -282.87 -167.5 -11.406 0.15 560
562 3 -155 -118.19 10.779 0.15 447
563 3 -155.94 -119.31 10.013 0.15 562
564 3 -159.37 -122.97 7.695 0.15 563
565 3 -161.8 -127.18 5.023 0.15 564
566 3 -165.49 -131.37 2.928 0.15 565
567 3 -165.12 -137.26 0.957 0.15 566
568 3 -166.67 -142.24 -1.054 0.15 567
569 3 -170.19 -148.42 -3.036 0.15 568
570 3 -174.21 -151.61 -6.566 0.15 569
571 3 -178.75 -156.17 -8.976 0.15 570
572 3 -180.6 -160.27 -11.523 0.15 571
573 3 -184.9 -163.94 -15.531 0.15 572
574 3 -188.68 -169.01 -19.025 0.15 573
575 3 -189.64 -175.44 -19.77 0.15 574
576 3 -192.45 -182.68 -21.059 0.15 575
577 3 -194.18 -186.23 -22.769 0.15 576
578 3 -157.7 -120.43 9.599 0.15 563
579 3 -161.6 -123.14 6.486 0.15 578
580 3 -164.95 -125.14 3.086 0.15 579
581 3 -170.3 -124.76 1.68 0.15 580
582 3 -174.82 -124.89 0.338 0.15 581
583 3 -179.93 -127.32 -0.505 0.15 582
584 3 -185.8 -129.97 -1.64 0.15 583
585 3 -190.83 -133.47 -3.29 0.15 584
586 3 -192.6 -136.46 -7.341 0.15 585
587 3 -195.72 -134.01 -11.403 0.15 586
588 3 -200.27 -134.74 -12.417 0.15 587
589 3 -108.68 -88.494 -3.107 0.15 439
590 3 -111.94 -91.044 -5.007 0.15 589
591 3 -117.48 -96.549 -5.098 0.15 590
592 3 -124.07 -105.05 -3.514 0.15 591
593 3 -128.79 -111.13 -2.411 0.15 592
594 3 -133.69 -116.74 -0.976 0.15 593
595 3 -139.38 -125.6 0.696 0.15 594
596 3 -141.89 -131.15 3.708 0.15 595
597 3 -147.18 -138.26 3.716 0.15 596
598 3 -153.47 -143.44 2.451 0.15 597
599 3 -160.68 -152.33 1.785 0.15 598
600 3 -166.63 -160.16 -0.761 0.15 599
601 3 -170.33 -162.49 0.787 0.15 600
602 3 -174.92 -169.25 2.964 0.15 601
603 3 -177.96 -174.79 1.803 0.15 602
604 3 -181.48 -181.03 2.774 0.15 603
605 3 -185.38 -185.72 2.633 0.15 604
606 3 -189.49 -192.45 2.886 0.15 605
607 3 -192.97 -198.74 3.832 0.15 606
608 3 -195.37 -203.56 3.876 0.15 607
609 3 -197.44 -208.35 4.957 0.15 608
610 3 -120.57 -97.02 -8.655 0.15 590
611 3 -127.94 -103.77 -10.108 0.15 610
612 3 -137.06 -111.54 -9.277 0.15 611
613 3 -146.36 -120.77 -10.046 0.15 612
614 3 -157.38 -129.08 -7.221 0.15 613
615 3 -166.57 -141.99 -9.328 0.15 614
616 3 -170.76 -153.81 -9.307 0.15 615
617 3 -169.95 -161.69 -11.268 0.15 616
618 3 -169.03 -169.14 -9.725 0.15 617
619 3 -168.07 -174.29 -9.742 0.15 618
620 3 -166.9 -180.63 -9.702 0.15 619
621 3 -78.718 -73.621 20.618 0.15 434
622 3 -84.587 -74.59 21.785 0.15 621
623 3 -92.843 -75.769 19.861 0.15 622
624 3 -99.123 -79.412 20.047 0.15 623
625 3 -103.44 -83.423 20.278 0.15 624
626 3 -109.01 -84.458 21.062 0.15 625
627 3 -110.91 -85.422 21.523 0.15 626
628 3 -113.41 -89.479 24.317 0.15 627
629 3 -113.85 -89.928 24.643 0.15 628
630 3 -120.19 -89.567 22.557 0.15 629
631 3 -125.9 -90.409 20.219 0.15 630
632 3 -130.83 -90.893 17.725 0.15 631
633 3 -134.68 -91.764 15.948 0.15 632
634 3 -140.69 -93.636 14.665 0.15 633
635 3 -146.36 -95.162 14.853 0.15 634
636 3 -153.44 -97.969 15.467 0.15 635
637 3 -160.75 -101.12 15.329 0.15 636
638 3 -167.27 -102.88 14.274 0.15 637
639 3 -173.19 -104.31 14.007 0.15 638
640 3 -178.24 -105.43 15.346 0.15 639
641 3 -185.48 -107.09 15.57 0.15 640
642 3 -191.05 -109.7 17.348 0.15 641
643 3 -195.98 -112.49 18.025 0.15 642
644 3 -115.98 -91.853 26.225 0.15 629
645 3 -120.37 -94.932 30.317 0.15 644
646 3 -123.63 -98.945 34.649 0.15 645
647 3 -128.7 -101.64 37.698 0.15 646
648 3 -134.31 -102.25 40.007 0.15 647
649 3 -140.56 -103.09 42.512 0.15 648
650 3 -146.12 -104.55 43.174 0.15 649
651 3 -149.95 -107.61 44.279 0.15 650
652 3 -154.26 -111.78 44.988 0.15 651
653 3 -156.52 -118.19 44.863 0.15 652
654 3 -159.67 -123.7 44.921 0.15 653
655 3 -164.28 -129.71 47.942 0.15 654
656 3 -166.2 -134.59 52.692 0.15 655
657 3 -169.16 -139.58 57.567 0.15 656
658 3 -174.72 -142.29 60.212 0.15 657
659 3 -180.55 -146.76 59.412 0.15 658
660 3 -185.15 -150.92 60.275 0.15 659
661 3 -189.38 -157.11 59.293 0.15 660
662 3 -115.27 -85.996 22.711 0.15 627
663 3 -120.94 -84.771 26.11 0.15 662
664 3 -127.71 -85.042 29.228 0.15 663
665 3 -133.61 -86.122 31.077 0.15 664
666 3 -136.63 -88.481 32.967 0.15 665
667 3 -139.51 -91.258 33.978 0.15 666
668 3 -144.54 -96.414 38.78 0.15 667
669 3 -150.51 -98.873 39.809 0.15 668
670 3 -156.21 -102.46 42.48 0.15 669
671 3 -162.31 -105.61 44.247 0.15 670
672 3 -168.07 -107.89 48.396 0.15 671
673 3 -171.54 -109.97 52.01 0.15 672
674 3 -175.72 -112.81 54.967 0.15 673
675 3 -178.06 -115.64 53.947 0.15 674
676 3 -52.111 -54.358 14.915 0.25 430
677 3 -60.912 -62.119 12.123 0.25 676
678 3 -64.514 -70.363 8.913 0.25 677
679 3 -66.936 -78.858 4.119 0.25 678
680 3 -72.385 -86.104 -2.288 0.25 679
681 3 -78.687 -92.208 -5.165 0.15 680
682 3 -84.534 -96.869 -12.189 0.15 681
683 3 -88.039 -102.1 -17.074 0.15 682
684 3 -93.308 -105.93 -23.787 0.15 683
685 3 -100.26 -112.82 -26.329 0.15 684
686 3 -106.06 -119.25 -28.769 0.15 685
687 3 -109.07 -123.68 -30.965 0.15 686
688 3 -111.94 -130.59 -34.363 0.15 687
689 3 -115.97 -137.39 -38.17 0.15 688
690 3 -122.02 -140.32 -43.05 0.15 689
691 3 -129.97 -141.49 -42.528 0.15 690
692 3 -134.35 -146.78 -42.279 0.15 691
693 3 -137.2 -151.22 -43.735 0.15 692
694 3 -141.95 -157.13 -44.065 0.15 693
695 3 -147.7 -160.37 -42.76 0.15 694
696 3 -152.41 -163.84 -42.724 0.15 695
697 3 -154.75 -168.35 -41.79 0.15 696
698 3 -157.5 -176.64 -43.59 0.15 697
699 3 -93.374 -108.89 -19.469 0.15 683
700 3 -99.479 -115.63 -24.56 0.15 699
701 3 -102.83 -121.43 -30.166 0.15 700
702 3 -107.96 -127.75 -34.379 0.15 701
703 3 -111.54 -135.72 -39.706 0.15 702
704 3 -115.38 -138.87 -42.323 0.15 703
705 3 -122.49 -143.71 -42.328 0.15 704
706 3 -131.12 -148.8 -41.482 0.15 705
707 3 -138.82 -153.68 -41.795 0.15 706
708 3 -144.56 -157.32 -41.618 0.15 707
709 3 -147.92 -161.56 -42.819 0.15 708
710 3 -27.455 -40.489 23.599 0.5 426
711 3 -36.684 -44.18 26.793 0.5 710
712 3 -43.471 -49.521 27.605 0.5 711
713 3 -49.499 -54.056 29.748 0.5 712
714 3 -56.656 -63.222 29.612 0.5 713
715 3 -61.576 -69.348 34.687 0.4 714
716 3 -70.561 -79.438 37.681 0.4 715
717 3 -76.888 -82.512 38.691 0.25 716
718 3 -86.291 -92.805 40.902 0.2 717
719 3 -93.174 -102.96 40.985 0.2 718
720 3 -96.308 -103.82 31.607 0.2 719
721 3 -101.82 -105.1 26.56 0.25 720
722 3 -108.27 -110.22 21.963 0.2 721
723 3 -112.66 -116.39 22.944 0.25 722
724 3 -119.11 -120.08 22.043 0.2 723
725 3 -125.56 -123.19 21.038 0.2 724
726 3 -132.89 -128.29 18.647 0.25 725
727 3 -139.87 -137.45 17.345 0.2 726
728 3 -142.87 -140.83 16.593 0.25 727
729 3 -146.25 -149.11 13.834 0.25 728
730 3 -149.34 -156.59 12.876 0.2 729
731 3 -154.46 -165.25 13.159 0.25 730
732 3 -160.6 -170.75 12.172 0.25 731
733 3 -168.67 -181.24 13.93 0.2 732
734 3 -170.25 -187.04 13.641 0.25 733
735 3 -172.71 -194.48 14.408 0.2 734
736 3 -178.6 -198.76 12.885 0.25 735
737 3 -180.54 -201.95 9.518 0.2 736
738 3 -183.24 -205.98 6.446 0.15 737
739 3 -187.97 -209.13 2.419 0.15 738
740 3 -195.06 -210.99 1.071 0.15 739
741 3 -202.68 -214.4 3.176 0.15 740
742 3 -208.16 -216.23 2.733 0.15 741
743 3 -216.99 -221.13 3.969 0.15 742
744 3 -222.9 -225.75 6.517 0.15 743
745 3 -227.77 -231.07 11.663 0.15 744
746 3 -231.15 -234.41 13.889 0.15 745
747 3 -185.88 -208.24 4.505 0.15 737
748 3 -196.26 -210.87 5.335 0.15 747
749 3 -205.54 -214.18 5.853 0.15 748
750 3 -77.765 -81.244 40.148 0.15 716
751 3 -81.612 -86.382 46.256 0.15 750
752 3 -85.675 -88.039 52.852 0.15 751
753 3 -87.978 -89.451 58.279 0.15 752
754 3 -96.035 -91.338 65.473 0.15 753
755 3 -100.45 -95.212 70.03 0.15 754
756 3 -108.42 -94.907 70.576 0.15 755
757 3 -118.39 -95.644 73.116 0.15 756
758 3 -126.58 -99.368 74.913 0.15 757
759 3 -132.99 -102.48 77.256 0.15 758
760 3 -140.93 -107.33 80.398 0.15 759
761 3 -149.62 -108.57 82.704 0.15 760
762 3 -158.03 -109.6 84.558 0.15 761
763 3 -158.84 -112.29 90.793 0.15 762
764 3 -162.17 -114.62 96.444 0.15 763
765 3 -162.95 -115.29 100.83 0.15 764
766 3 -96.346 -90.586 62.226 0.15 752
767 3 -104.02 -93.083 66.39 0.15 766
768 3 -106.81 -94.033 68.857 0.15 767
769 3 -115.09 -96.589 70.292 0.15 768
770 3 -126.96 -99.961 72.383 0.15 769
771 3 -135.93 -103.18 76.582 0.15 770
772 3 -139.39 -103.77 81.574 0.15 771
773 3 -146.23 -102.51 87.566 0.15 772
774 3 -151.29 -103.3 93.163 0.15 773
775 3 -157.22 -107.24 96.612 0.15 774
776 3 -163.38 -111.91 98.302 0.15 775
777 3 -59.607 -68.635 31.954 0.15 714
778 3 -63.458 -74.32 32.285 0.15 777
779 3 -69.364 -80.651 36.164 0.15 778
780 3 -75.755 -90.832 41.707 0.15 779
781 3 -82.119 -98.383 45.86 0.15 780
782 3 -86.143 -105.08 48.341 0.15 781
783 3 -91.22 -111.11 45.005 0.15 782
784 3 -93.772 -116.75 42.326 0.15 783
785 3 -97.067 -122.86 41.794 0.15 784
786 3 -101.21 -131.08 42.183 0.15 785
787 3 -106.47 -138.34 46.849 0.15 786
788 3 -106.51 -146.44 52.023 0.15 787
789 3 -108.3 -154.83 60.791 0.15 788
790 3 -110.75 -160.97 66.359 0.15 789
791 3 -117.36 -166.81 67.203 0.15 790
792 3 -122.02 -171.98 66.942 0.15 791
793 3 -125.62 -178.17 66.423 0.15 792
794 3 -130.39 -188.3 67.124 0.15 793
795 3 -136.45 -197.48 68.125 0.15 794
796 3 -137.7 -207.12 71.383 0.15 795
797 3 -139.28 -218.88 75.547 0.15 796
798 3 -110.42 -154.79 62.857 0.15 788
799 3 -112.47 -158.81 66.486 0.15 798
800 3 -115.38 -163.81 70.814 0.15 799
801 3 8 -1 3 1 1
802 3 13 -1 4 0.75 801
803 3 18.544 -2.362 4.957 0.75 802
804 3 25.33 -6.127 6.542 0.6 803
805 3 33.957 -10.131 9.002 0.6 804
806 3 40.638 -13.216 11.891 0.5 805
807 3 48.059 -16.482 15.83 0.5 806
808 3 61.801 -22.183 14.642 0.5 807
809 3 71.056 -23.583 12.876 0.35 808
810 3 76.995 -29.369 12.947 0.35 809
811 3 78.497 -35.037 13.553 0.35 810
812 3 79.864 -41.868 17.673 0.25 811
813 3 83.286 -48.737 23.448 0.25 812
814 3 88.151 -53.888 23.207 0.25 813
815 3 92.497 -57.771 25.087 0.25 814
816 3 98.371 -59.495 25.964 0.15 815
817 3 106.99 -62.016 27.57 0.15 816
818 3 114.02 -66.946 28.083 0.15 817
819 3 118.95 -73.661 27.712 0.15 818
820 3 123.09 -76.759 29.587 0.15 819
821 3 129.66 -79.514 30.878 0.15 820
822 3 136.85 -83.779 29.017 0.15 821
823 3 141.54 -87.835 28.755 0.15 822
824 3 148.07 -91.647 29.061 0.15 823
825 3 153.37 -95.433 27.543 0.15 824
826 3 159.18 -97.642 27.856 0.15 825
827 3 161.85 -99.404 29.183 0.15 826
828 3 167.97 -101.19 31.556 0.15 827
829 3 171.47 -102.26 35.503 0.15 828
830 3 177.25 -105.52 38.37 0.15 829
831 3 183.36 -108.66 41.075 0.15 830
832 3 187.97 -112.06 42.475 0.15 831
833 3 191.38 -115.49 43.817 0.15 832
834 3 97.422 -59.094 28.44 0.15 815
835 3 103.33 -61.129 29.941 0.15 834
836 3 107.43 -66.685 30.842 0.15 835
837 3 108.75 -76.07 27.177 0.15 836
838 3 112.15 -83.706 25.347 0.15 837
839 3 115.32 -89.204 25.5 0.15 838
840 3 116.21 -93.069 24.789 0.15 839
841 3 117.62 -96.726 23.163 0.15 840
842 3 119.96 -100.9 22.117 0.15 841
843 3 122.67 -104.73 20.531 0.15 842
844 3 124.79 -108.92 20.122 0.15 843
845 3 127.87 -114.11 20.395 0.15 844
846 3 133.82 -120.01 21.502 0.15 845
847 3 80.667 -39.496 14.742 0.15 811
848 3 91.992 -45.184 13.365 0.15 847
849 3 100.8 -46.876 13.898 0.15 848
850 3 109.01 -48.731 14.759 0.15 849
851 3 116.56 -51.006 17.678 0.15 850
852 3 121.86 -53.288 18.779 0.15 851
853 3 131.76 -57.615 17.217 0.15 852
854 3 140.53 -60.703 14.81 0.15 853
855 3 147.24 -62.569 14.842 0.15 854
856 3 154.15 -63.926 14.049 0.15 855
857 3 159.94 -67.717 13.602 0.15 856
858 3 164.3 -69.942 14.083 0.15 857
859 3 168.64 -72.248 13.459 0.15 858
860 3 27.711 -4.167 9.103 0.15 803
861 3 32.59 -5.121 8.373 0.15 860
862 3 42.017 -5.398 9.621 0.15 861
863 3 45.202 -5.119 9.446 0.15 862
864 3 52.163 -3.417 9.059 0.15 863
865 3 59.049 -3.234 7.923 0.15 864
866 3 65.019 -2.273 6.621 0.15 865
867 3 71.152 -3.201 6.48 0.15 866
868 3 75.975 -4.059 6.423 0.15 867
869 3 83.562 -3.214 5.953 0.15 868
870 3 92.018 -2.695 6.802 0.15 869
871 3 95.657 -4.171 8.484 0.15 870
872 3 103.17 -7.188 10.058 0.15 871
873 3 106.43 -7.774 10.19 0.15 872
874 3 113.74 -6.443 8.846 0.15 873
875 4 -3 13.5 1.5 0.5 1
876 4 -7 22 4.5 0.5 875
877 4 -11.075 32.09 6.458 0.35 876
878 4 -11.252 42.801 8.114 0.35 877
879 4 -9.868 54.592 8.361 0.35 878
880 4 -9.387 64.746 12.766 0.35 879
881 4 -9.961 72.173 13.888 0.35 880
882 4 -13.35 77.569 16.102 0.35 881
883 4 -19.133 89.731 20.505 0.25 882
884 4 -21.154 94.225 23.193 0.25 883
885 4 -25.212 98.348 26.36 0.25 884
886 4 -28.743 104.8 29.551 0.15 885
887 4 -25.45 113.72 33.424 0.15 886
888 4 -25.261 122.01 35.286 0.15 887
889 4 -24.855 124.52 34.375 0.15 888
890 4 -24.413 136.78 33.54 0.15 889
891 4 -24.58 154.59 37.552 0.15 890
892 4 -27.475 160.47 42.5 0.15 891
893 4 -29.811 171.33 48.418 0.15 892
894 4 -30.858 179.81 51.682 0.15 893
895 4 -31.308 190.51 50.999 0.15 894
896 4 -30.478 194.54 54.722 0.15 895
897 4 -30.02 203.35 58.495 0.15 896
898 4 -24.697 208.25 61.038 0.15 897
899 4 -21.675 214.24 63.097 0.15 898
900 4 -19.103 222.57 64.966 0.15 899
901 4 -15.328 230.78 66.238 0.15 900
902 4 -12.581 235.64 66.053 0.15 901
903 4 -25.285 106.88 30.163 0.15 885
904 4 -28.688 116.73 31.413 0.15 903
905 4 -33.272 122.81 36.823 0.15 904
906 4 -37.295 129.21 41.419 0.15 905
907 4 -38.117 136.91 42.49 0.15 906
908 4 -38.969 147.82 43.308 0.15 907
909 4 -42.492 158.76 43.882 0.15 908
910 4 -44.271 168.04 45.033 0.15 909
911 4 -45.233 177.68 45.785 0.15 910
912 4 -52.678 189.13 45.49 0.15 911
913 4 -58.538 199.46 45.998 0.15 912
914 4 -58.835 204.81 47.359 0.15 913
915 4 -12.252 83.348 19.248 0.15 882
916 4 -10.426 87.878 20.71 0.15 915
917 4 -9.443 92.227 21.32 0.15 916
918 4 -8.431 97.355 23.365 0.15 917
919 4 -7.832 104.01 22.583 0.15 918
920 4 -6.408 108.9 20.833 0.15 919
921 4 -3.996 115.84 20.119 0.15 920
922 4 -3.987 123.01 22.434 0.15 921
923 4 -2.897 133.17 25.358 0.15 922
924 4 -4.565 140.43 27.543 0.15 923
925 4 -0.195 146.79 31.234 0.15 924
926 4 5.121 152.97 34.366 0.15 925
927 4 6.626 159.49 35.942 0.15 926
928 4 1.35 166.73 38.183 0.15 927
929 4 1.461 175.24 41.805 0.15 928
930 4 0.883 183.72 45.417 0.15 929
931 4 -2.218 193.34 46.19 0.15 930
932 4 -4.462 203.22 46.065 0.15 931
933 4 -10.368 207.95 43.421 0.15 932
934 4 -15.733 214.33 43.525 0.15 933
935 4 -18.41 218.75 44.873 0.15 934
936 4 -6.676 118.45 20.835 0.15 920
937 4 -13.819 129.91 17.843 0.15 936
938 4 -13.543 135.86 13.633 0.15 937
939 4 -12.631 142.54 9.389 0.15 938
940 4 -11.366 150.62 10.154 0.15 939
941 4 -8.104 160.55 13.192 0.15 940
942 4 -5.135 168.33 18.622 0.15 941
943 4 -6.356 174.95 22.353 0.15 942
944 4 -15.796 182.61 21.85 0.15 943
945 4 -21.053 192.5 21.796 0.15 944
946 4 -26.03 200.03 24.625 0.15 945
947 4 -30.952 211.12 27.106 0.15 946
948 4 -36.31 218.22 29.181 0.15 947
949 4 2.5 16 1 0.15 1
950 4 9 23.5 -0.5 0.15 949
951 4 15.313 32.736 -0.804 0.15 950
952 4 17.722 38.709 -0.947 0.15 951
953 4 19.623 45.915 0.45 0.15 952
954 4 22.422 51.087 -0.513 0.15 953
955 4 24.735 55.097 -0.763 0.15 954
956 4 26.882 59.715 -2.367 0.15 955
957 4 30.633 67.681 -4.09 0.15 956
958 4 32.973 73.208 -3.405 0.15 957
959 4 34.515 77.986 -0.946 0.15 958
960 4 38.383 85.867 -0.519 0.15 959
961 4 40.881 90.843 -1.018 0.15 960
962 4 43.745 97.035 -3.655 0.15 961
963 4 46.398 103.3 -6.486 0.15 962
964 4 1 17 1.5 1.1 1
965 4 1 23.5 2 1.1 964
966 4 -0.129 29.845 3.31 1.1 965
967 4 0.008 34.14 4.194 1.1 966
968 4 0.373 38.859 4.516 0.6 967
969 4 0.611 44.679 2.696 0.6 968
970 4 0.039 52.234 1.65 0.6 969
971 4 -1.014 56.889 2.336 0.6 970
972 4 -6.066 65.794 -0.481 0.4 971
973 4 -10.46 66.497 -7.74 0.4 972
974 4 -17.873 69.53 -12.138 0.4 973
975 4 -24.083 73.826 -13.13 0.4 974
976 4 -27.416 82.635 -17.319 0.4 975
977 4 -27.249 93.267 -18.791 0.4 976
978 4 -27.228 101.04 -19.822 0.4 977
979 4 -32.595 107.23 -23.545 0.4 978
980 4 -37.9 114.44 -29.01 0.4 979
981 4 -41.487 125.69 -29.318 0.25 980
982 4 -44.362 134.42 -32.615 0.25 981
983 4 -45.184 143.54 -35.581 0.25 982
984 4 -46.11 150.44 -38.668 0.25 983
985 4 -44.709 157.44 -36.586 0.15 984
986 4 -45.9 165.87 -36.886 0.15 985
987 4 -44.323 170.55 -37.652 0.15 986
988 4 -43.223 178.38 -39.816 0.15 987
989 4 -38.251 187.86 -45.977 0.15 988
990 4 -33.259 194.15 -47.712 0.15 989
991 4 -35.45 201.36 -48.404 0.15 990
992 4 -36.557 208.96 -46.815 0.15 991
993 4 -35.613 213.63 -45.398 0.15 992
994 4 -47.39 162.06 -44.346 0.15 984
995 4 -46.324 171.02 -45.749 0.15 994
996 4 -46.004 181.16 -49.152 0.15 995
997 4 -49.497 188.02 -53.876 0.15 996
998 4 -50.988 191.95 -55.685 0.15 997
999 4 -52.631 197.18 -59.326 0.15 998
1000 4 -52.537 201.68 -59.452 0.15 999
1001 4 -43.408 118.7 -30.018 0.15 980
1002 4 -48.607 125.04 -33.412 0.15 1001
1003 4 -47.424 134.13 -38.124 0.15 1002
1004 4 -46.089 142.03 -41.147 0.15 1003
1005 4 -45.917 151.04 -44.646 0.15 1004
1006 4 -49.237 158.55 -49.884 0.15 1005
1007 4 -51.378 164.15 -55.201 0.15 1006
1008 4 -60.43 171.7 -62.256 0.15 1007
1009 4 -65.413 175.43 -65.541 0.15 1008
1010 4 -68.9 177.13 -67.401 0.15 1009
1011 4 -71.296 180.46 -69.241 0.15 1010
1012 4 -2.138 68.407 4.088 0.35 971
1013 4 -5.899 77.575 2.07 0.35 1012
1014 4 -11.523 85.369 1.473 0.35 1013
1015 4 -12.408 92.04 4.551 0.35 1014
1016 4 -18.153 96.339 5.427 0.35 1015
1017 4 -22.161 101.47 6.331 0.35 1016
1018 4 -26.422 108.71 9.904 0.2 1017
1019 4 -28.292 114.97 17.49 0.2 1018
1020 4 -30.409 121.82 18.416 0.2 1019
1021 4 -31.982 128.05 20.46 0.2 1020
1022 4 -32.249 130.13 20.765 0.2 1021
1023 4 -32.599 135.86 16.457 0.15 1022
1024 4 -33.254 145.63 11.716 0.15 1023
1025 4 -34.944 153.45 10.845 0.15 1024
1026 4 -37.28 161.16 6.846 0.15 1025
1027 4 -39.967 173.87 2.582 0.15 1026
1028 4 -45.635 185.02 -1.02 0.15 1027
1029 4 -47.87 191.26 4.598 0.15 1028
1030 4 -50.594 201.12 12.082 0.15 1029
1031 4 -50.731 208.7 14.701 0.15 1030
1032 4 -52.437 214.74 14.337 0.15 1031
1033 4 -49.658 221.19 20.072 0.15 1032
1034 4 -47.929 227.75 23.708 0.15 1033
1035 4 -45.59 228.84 28.693 0.15 1034
1036 4 -43.648 231.47 32.637 0.15 1035
1037 4 -36.981 135.39 17.806 0.15 1022
1038 4 -46.593 138.4 16.787 0.15 1037
1039 4 -52.302 141.98 16.533 0.15 1038
1040 4 -60.165 145.2 14.518 0.15 1039
1041 4 -64.011 151.66 15.517 0.15 1040
1042 4 -72.044 161.63 20.025 0.15 1041
1043 4 -78.499 172.24 25.348 0.15 1042
1044 4 -87.106 180.05 25.989 0.15 1043
1045 4 -91.224 185.63 28.008 0.15 1044
1046 4 -96.206 188.27 32.531 0.15 1045
1047 4 -101.2 193.7 35.425 0.15 1046
1048 4 -103.4 198.51 39.522 0.15 1047
1049 4 -24.344 107.86 7.955 0.15 1017
1050 4 -25.174 114.69 9.667 0.15 1049
1051 4 -27.438 121.86 11.748 0.15 1050
1052 4 -29.877 126.24 16.45 0.15 1051
1053 4 -33.889 132.12 18.761 0.15 1052
1054 4 -36.903 138.18 20.388 0.15 1053
1055 4 -40.296 144.73 19.867 0.15 1054
1056 4 -43.077 150.08 21.168 0.15 1055
1057 4 -45.759 157.36 24.131 0.15 1056
1058 4 -50.334 165.21 27.799 0.15 1057
1059 4 -53.71 170.99 30.129 0.15 1058
1060 4 -58.172 175.94 34.668 0.15 1059
1061 4 -61.353 183.8 38.716 0.15 1060
1062 4 -66.292 190.29 43.288 0.15 1061
1063 4 -70.306 193.74 50.689 0.15 1062
1064 4 -72.566 199.3 53.382 0.15 1063
1065 4 -75.346 206.63 56.844 0.15 1064
1066 4 -78.209 215.17 59.326 0.15 1065
1067 4 -23.128 103.07 6.071 0.15 1016
1068 4 -28.309 107.45 10.65 0.15 1067
1069 4 -34.844 112.68 10.582 0.15 1068
1070 4 -38.217 120.92 8.36 0.15 1069
1071 4 -38.185 126.64 6.469 0.15 1070
1072 4 -42.293 133.29 5.92 0.15 1071
1073 4 -47.379 139.15 6.084 0.15 1072
1074 4 -51.805 145.09 7.629 0.15 1073
1075 4 -55.873 151.25 8.189 0.15 1074
1076 4 -55.807 159.99 2.687 0.15 1075
1077 4 -59.341 166.28 -2.553 0.15 1076
1078 4 -63.548 171.69 -3.687 0.15 1077
1079 4 -64.681 178.47 -3.762 0.15 1078
1080 4 -65.474 183.58 -3.81 0.15 1079
1081 4 -1.171 40.526 5.346 0.5 967
1082 4 1.014 52.214 6.283 0.5 1081
1083 4 2.041 59.114 6.567 0.5 1082
1084 4 4.234 74.029 12.503 0.5 1083
1085 4 5.279 80.934 14.078 0.5 1084
1086 4 8.201 89.205 14.301 0.35 1085
1087 4 10.562 98.865 14.624 0.35 1086
1088 4 12.286 106.09 14.813 0.35 1087
1089 4 16.586 110.46 16.128 0.35 1088
1090 4 23.27 115.92 17.516 0.2 1089
1091 4 24.792 119.7 18.334 0.2 1090
1092 4 26.123 124.09 18.996 0.2 1091
1093 4 27.602 132.58 18.23 0.2 1092
1094 4 30.047 138.06 14.885 0.15 1093
1095 4 33.828 145.39 11.93 0.15 1094
1096 4 39.035 152.66 10.042 0.15 1095
1097 4 46.209 154.54 5.17 0.15 1096
1098 4 53.084 159.99 1.516 0.15 1097
1099 4 57.228 160.75 -2.927 0.15 1098
1100 4 60.246 163.18 -8.76 0.15 1099
1101 4 63.856 167.22 -13.324 0.15 1100
1102 4 66.624 174.35 -15.931 0.15 1101
1103 4 68.86 180.9 -18.012 0.15 1102
1104 4 70.787 186.12 -18.55 0.15 1103
1105 4 73.854 193.97 -23.379 0.15 1104
1106 4 76.317 199.68 -24.612 0.15 1105
1107 4 75.803 207.15 -25.081 0.15 1106
1108 4 78.19 210.53 -24.737 0.15 1107
1109 4 31.988 128.94 22.098 0.15 1092
1110 4 37.888 134.24 25.851 0.15 1109
1111 4 44.378 140.13 29.225 0.15 1110
1112 4 49.725 145.39 29.04 0.15 1111
1113 4 53.9 152.93 29.716 0.15 1112
1114 4 59.185 158.66 34.372 0.15 1113
1115 4 66.478 165.71 38.804 0.15 1114
1116 4 72.124 169.72 41.98 0.15 1115
1117 4 79.842 171.67 45.995 0.15 1116
1118 4 87.307 177.61 47.395 0.15 1117
1119 4 90.938 181.43 48.628 0.15 1118
1120 4 94.873 188.3 52.13 0.15 1119
1121 4 26.506 124.26 19.584 0.15 1091
1122 4 29.316 133.28 22.432 0.15 1121
1123 4 25.283 141.48 26.183 0.15 1122
1124 4 23.698 146.3 26.913 0.15 1123
1125 4 20.845 154.1 27.071 0.15 1124
1126 4 18.591 160.42 29.606 0.15 1125
1127 4 16.285 168.33 33.765 0.15 1126
1128 4 14.202 175.87 34.933 0.15 1127
1129 4 12.387 184.13 38.259 0.15 1128
1130 4 13.215 192.52 44.745 0.15 1129
1131 4 13.932 200.86 47.783 0.15 1130
1132 4 15.858 206.51 52.791 0.15 1131
1133 4 17.415 210.14 59.09 0.15 1132
1134 4 18.836 213.75 64.999 0.15 1133
1135 4 17.469 113.05 16.112 0.15 1089
1136 4 18.584 121.94 23.978 0.15 1135
1137 4 22.402 129.03 27.677 0.15 1136
1138 4 24.713 139.68 34.996 0.15 1137
1139 4 23.504 144.39 38.215 0.15 1138
1140 4 22.103 150.07 42.373 0.15 1139
1141 4 21.789 155.21 45.243 0.15 1140
1142 4 20.094 157.6 51.539 0.15 1141
1143 4 17.986 158.62 56.615 0.15 1142
1144 4 6.466 86.549 14.831 0.2 1085
1145 4 6.615 95.171 19.061 0.2 1144
1146 4 6.176 102.28 21.652 0.2 1145
1147 4 7.555 109.04 24.64 0.2 1146
1148 4 6.921 114.22 26.365 0.2 1147
1149 4 12.46 120 33.168 0.2 1148
1150 4 15.678 124.91 35.772 0.2 1149
1151 4 17.93 127.15 36.177 0.2 1150
1152 4 22.264 134.01 37.955 0.15 1151
1153 4 27.031 143.27 40.398 0.15 1152
1154 4 32.811 150.7 44.373 0.15 1153
1155 4 33.946 158.59 45.971 0.15 1154
1156 4 37.619 163.81 53.079 0.15 1155
1157 4 38.759 169.53 56.341 0.15 1156
1158 4 40.349 172.53 58.141 0.15 1157
1159 4 44.111 176.93 60.088 0.15 1158
1160 4 47.688 184.64 59.695 0.15 1159
1161 4 51.033 191.37 59.946 0.15 1160
1162 4 51.51 195.37 60.038 0.15 1161
1163 4 52.89 203.6 62.721 0.15 1162
1164 4 53.305 210.7 64.876 0.15 1163
1165 4 53.267 218.79 68.344 0.15 1164
1166 4 54.129 222.01 70.254 0.15 1165
1167 4 55.066 225.74 72.176 0.15 1166
1168 4 55.854 231.47 72.291 0.15 1167
1169 4 53.659 236.83 74.47 0.15 1168
1170 4 20.329 131.17 36.753 0.15 1151
1171 4 22.94 137.71 37.813 0.15 1170
1172 4 22.076 147.77 33.975 0.15 1171
1173 4 22.061 160.35 29.825 0.15 1172
1174 4 23.701 168.15 31.179 0.15 1173
1175 4 22.156 173.84 37.439 0.15 1174
1176 4 23.237 178.9 41.963 0.15 1175
1177 4 25.208 182.62 51.292 0.15 1176
1178 4 26.726 188.89 57.549 0.15 1177
1179 4 23.918 197.29 61.917 0.15 1178
1180 4 21.223 203.66 64.077 0.15 1179
1181 4 18.981 210.87 63.367 0.15 1180
1182 4 15.534 214.61 64.134 0.15 1181
