# Supplementary material for: Influence of extracellular oscillations on neural communication: a computational perspective
Source: Front Comput Neurosci. 2014 Feb 7;8:9. doi: 10.3389/fncom.2014.00009 (PMC3916728; doi:10.3389/fncom.2014.00009)
Supplement: Supplementary file 4 [file DataSheet1.ZIP › influence_of_extracellular_oscillations/cell_f.swc]

1 1 0 0 0 10 -1
2 1 0 10 0 10 1
3 1 0 -10 0 10 1
4 3 -2 -23.5 -9 2.05 1
5 3 -1.5 -27.5 -9 2.05 4
6 3 -1.547 -30.336 -7.141 1.25 5
7 3 -1.217 -37.82 -2.627 1.05 6
8 3 0.948 -43.86 -1.473 1.05 7
9 3 4.137 -49.219 0.064 0.9 8
10 3 10.494 -55.454 -1.989 0.75 9
11 3 13.941 -63.678 -2.85 0.75 10
12 3 15.422 -72.409 -3.759 0.75 11
13 3 14.678 -79.543 -1.104 0.75 12
14 3 13.183 -86.486 0.846 0.75 13
15 3 12.361 -92.235 2.179 0.6 14
16 3 8.144 -105.84 5.184 0.6 15
17 3 5.131 -116.27 5.563 0.6 16
18 3 3.538 -127.36 5.54 0.6 17
19 3 3.021 -133.4 4.83 0.6 18
20 3 2.421 -141.5 7.428 0.55 19
21 3 -0.009 -153.82 14.95 0.55 20
22 3 -3.031 -161.71 18.14 0.55 21
23 3 -10.23 -171.52 23.228 0.55 22
24 3 -14.6 -178.26 25.45 0.55 23
25 3 -17.808 -186.29 26.791 0.35 24
26 3 -20.5 -197.63 24.626 0.35 25
27 3 -22.572 -205.75 22.882 0.35 26
28 3 -26.895 -214.89 22.429 0.35 27
29 3 -31.455 -228.03 23.416 0.3 28
30 3 -34.423 -238.24 23.927 0.3 29
31 3 -37.861 -249.27 26.49 0.3 30
32 3 -39.354 -254.91 27.437 0.3 31
33 3 -40.096 -260.3 31.032 0.3 32
34 3 -40.322 -266.3 35.273 0.25 33
35 3 -41.332 -275.61 36.412 0.25 34
36 3 -43.722 -285.58 35.813 0.25 35
37 3 -45.456 -291.26 43.094 0.25 36
38 3 -48.248 -294.94 46.469 0.25 37
39 3 -50.647 -299.3 46.582 0.25 38
40 3 -50.423 -307.57 48.595 0.25 39
41 3 -49.719 -316.29 50.002 0.2 40
42 3 -52.757 -322.79 45.416 0.2 41
43 3 -56.316 -330.31 44.588 0.2 42
44 3 -62.514 -337.26 42.647 0.2 43
45 3 -63.959 -348.34 41.978 0.2 44
46 3 -62.275 -357.43 43.74 0.2 45
47 3 -62.978 -363.31 45.514 0.2 46
48 3 -69.011 -371.56 47.269 0.2 47
49 3 -70.048 -381.67 48.971 0.15 48
50 3 -70.382 -390.53 51.611 0.15 49
51 3 -70.314 -396.95 52.721 0.15 50
52 3 -70.145 -405.63 54.502 0.15 51
53 3 -72.729 -410.96 57.226 0.15 52
54 3 -76.234 -415.59 59.1 0.15 53
55 3 -79.653 -418.73 61.272 0.15 54
56 3 -81.788 -422.47 63.247 0.15 55
57 3 -84.746 -425.62 65.817 0.15 56
58 3 -87.542 -429.08 67.296 0.15 57
59 3 -90.205 -434.64 67.777 0.15 58
60 3 -40.138 -261.15 28.276 0.15 32
61 3 -44.512 -266.42 31.658 0.15 60
62 3 -47.862 -273.26 31.232 0.15 61
63 3 -50.428 -279.39 34.244 0.15 62
64 3 -52.343 -286.79 37.047 0.15 63
65 3 -53.762 -292.74 38.733 0.15 64
66 3 -54.92 -298.61 40.307 0.15 65
67 3 -56.852 -304.52 40.434 0.15 66
68 3 -58.968 -311.43 40.767 0.15 67
69 3 -61.606 -317.9 37.963 0.15 68
70 3 -59.049 -324.2 37.893 0.15 69
71 3 -55.414 -329.66 38.4 0.15 70
72 3 -53.819 -334.3 39.203 0.15 71
73 3 -53.11 -339.81 39.99 0.15 72
74 3 -51.675 -345.57 41.871 0.15 73
75 3 -50.712 -351.03 43.386 0.15 74
76 3 -14.462 -186.76 30.538 0.15 24
77 3 -14.786 -197.4 36.545 0.15 76
78 3 -17.093 -206 41.467 0.15 77
79 3 -18.454 -208.01 41.763 0.15 78
80 3 -20.721 -210.89 43.128 0.15 79
81 3 -26.665 -215.47 45.605 0.15 80
82 3 -29.082 -221.28 47.596 0.15 81
83 3 -32.584 -226.63 47.392 0.15 82
84 3 -34.038 -230.71 48.126 0.15 83
85 3 -35.936 -236.26 49.153 0.15 84
86 3 -37.225 -239.2 50.792 0.15 85
87 3 -37.333 -243.08 53.477 0.15 86
88 3 -37.115 -247.45 56.363 0.15 87
89 3 -36.908 -251.92 60.751 0.15 88
90 3 -38.886 -257.65 64.426 0.15 89
91 3 -42.746 -261.82 65.824 0.15 90
92 3 -47.208 -265.91 67.784 0.15 91
93 3 -50.34 -271.38 70.536 0.15 92
94 3 -22.029 -213.74 42.585 0.15 79
95 3 -25.681 -220.75 44.348 0.15 94
96 3 -27.97 -227.09 46.066 0.15 95
97 3 -28.887 -234.06 46.465 0.15 96
98 3 -27.311 -244.21 44.876 0.15 97
99 3 -24.36 -250.37 44.123 0.15 98
100 3 -21.595 -255.54 43.176 0.15 99
101 3 -21.514 -260.35 45.425 0.15 100
102 3 -22.2 -266.03 45.404 0.15 101
103 3 -23.917 -269.35 45.674 0.15 102
104 3 -24.472 -274.37 42.859 0.15 103
105 3 -24.87 -279.1 39.739 0.15 104
106 3 -28.601 -285.27 41.73 0.15 105
107 3 -27.209 -290.31 44.726 0.15 106
108 3 -23.882 -294.69 48.071 0.15 107
109 3 -23.659 -298.98 50.586 0.15 108
110 3 -22.038 -303.35 52.938 0.15 109
111 3 -21.714 -305.96 57.22 0.15 110
112 3 -21.596 -309.74 61.456 0.15 111
113 3 -24.285 -315.26 63.336 0.15 112
114 3 -24.766 -320.24 64.441 0.15 113
115 3 -24.63 -325.66 61.597 0.15 114
116 3 -24.379 -331.48 60.964 0.15 115
117 3 -20.887 -338.38 64.058 0.15 116
118 3 -18.487 -345.23 65.777 0.15 117
119 3 -17.598 -350.52 66.607 0.15 118
120 3 -18.283 -355.32 66.551 0.15 119
121 3 -18.07 -359.87 67.41 0.15 120
122 3 1.916 -141.39 3.836 0.25 19
123 3 -1.272 -145.7 4.347 0.25 122
124 3 -2.397 -150.79 5.504 0.25 123
125 3 -1.903 -155.72 5.862 0.25 124
126 3 0.533 -160.54 5.287 0.25 125
127 3 2.731 -166.06 5.196 0.25 126
128 3 4.92 -172.76 4.62 0.25 127
129 3 5.848 -177.65 4.687 0.25 128
130 3 9.876 -182.86 4.496 0.15 129
131 3 17.152 -186.67 4.218 0.15 130
132 3 23.21 -192.05 3.306 0.15 131
133 3 26.572 -197.04 3.621 0.15 132
134 3 28.901 -204.49 3.129 0.15 133
135 3 29.038 -210.6 -0.459 0.15 134
136 3 28.58 -216.17 -2.764 0.15 135
137 3 28.727 -220.76 -4.855 0.15 136
138 3 27.872 -226.36 -5.853 0.15 137
139 3 29.557 -231.25 -5.849 0.15 138
140 3 32.32 -236.19 -4.639 0.15 139
141 3 11.94 -95.424 1.611 0.4 14
142 3 8.904 -105.39 1.647 0.4 141
143 3 10.699 -115.03 1.104 0.4 142
144 3 11.824 -122.34 3.106 0.4 143
145 3 12.901 -124.64 3.381 0.4 144
146 3 13.8 -130.72 0.903 0.35 145
147 3 17.184 -138.71 -3.743 0.35 146
148 3 20.292 -145.74 -6.006 0.35 147
149 3 25.133 -153.65 -5.925 0.35 148
150 3 29.402 -162.13 -5.627 0.35 149
151 3 32.117 -169.85 -3.124 0.35 150
152 3 31.517 -174.53 -2.985 0.35 151
153 3 30.643 -178.04 -3.334 0.35 152
154 3 30.792 -182.23 -2.473 0.15 153
155 3 28.977 -189.84 -2.282 0.15 154
156 3 28.146 -196.03 -0.882 0.15 155
157 3 29.381 -203.6 1.02 0.15 156
158 3 29.165 -209.52 4.509 0.15 157
159 3 28.117 -215.41 6.228 0.15 158
160 3 28.004 -220.48 9.151 0.15 159
161 3 26.319 -223.51 13.919 0.15 160
162 3 26.014 -227.03 16.706 0.15 161
163 3 25.712 -232.29 19.037 0.15 162
164 3 25.066 -235.62 20.989 0.15 163
165 3 24.862 -239.36 23.267 0.15 164
166 3 23.416 -244.92 28.083 0.15 165
167 3 24.026 -249.61 34.596 0.15 166
168 3 24.576 -254.6 38.782 0.15 167
169 3 25.361 -261.06 41.929 0.15 168
170 3 26.195 -267.64 42.652 0.15 169
171 3 31.71 -271.43 42.656 0.15 170
172 3 36.21 -275.83 44.425 0.15 171
173 3 39.316 -280.18 47.537 0.15 172
174 3 41.463 -283.61 49.571 0.15 173
175 3 43.636 -287.87 51.401 0.15 174
176 3 45.463 -290.31 52.889 0.15 175
177 3 28.703 -185.4 -4.43 0.15 153
178 3 29.155 -192.93 -4.611 0.15 177
179 3 29.407 -199.11 -4.471 0.15 178
180 3 28.116 -208.09 -3.433 0.15 179
181 3 26.411 -214.66 -3.861 0.15 180
182 3 26.341 -218.81 -3.687 0.15 181
183 3 27.419 -225.08 -3.422 0.15 182
184 3 28.252 -231.26 -4.027 0.15 183
185 3 28.547 -235.2 -5.724 0.15 184
186 3 30.236 -240.73 -8.037 0.15 185
187 3 31.872 -246.33 -11.114 0.15 186
188 3 36.765 -251.99 -11.098 0.15 187
189 3 40.388 -256.72 -14.37 0.15 188
190 3 42.953 -260.56 -15.866 0.15 189
191 3 45.037 -265.43 -16.945 0.15 190
192 3 48.789 -267.52 -15.43 0.15 191
193 3 49.792 -270.06 -14.286 0.15 192
194 3 30.791 -184.06 -3.422 0.15 152
195 3 31.778 -194.55 -5.456 0.15 194
196 3 34.866 -203.1 -7.145 0.15 195
197 3 36.005 -206.36 -7.726 0.15 196
198 3 36.95 -211.32 -9.033 0.15 197
199 3 38.868 -216.8 -9.656 0.15 198
200 3 40.948 -220.85 -10.182 0.15 199
201 3 42.947 -225.83 -9.375 0.15 200
202 3 42.531 -233.36 -8.218 0.15 201
203 3 43.217 -240.62 -10.542 0.15 202
204 3 38.986 -246.65 -11.932 0.15 203
205 3 37.369 -252.16 -11.178 0.15 204
206 3 36.889 -258.93 -10.529 0.15 205
207 3 37.942 -264.72 -12.675 0.15 206
208 3 16.666 -132.64 1.933 0.15 145
209 3 18.153 -139.91 1.682 0.15 208
210 3 16.964 -149.98 2.375 0.15 209
211 3 18.393 -161.8 4.246 0.15 210
212 3 17.768 -172.08 1.606 0.15 211
213 3 16.541 -185.1 3.883 0.15 212
214 3 20.339 -195.64 9.427 0.15 213
215 3 21.784 -203.36 11.052 0.15 214
216 3 21.516 -213.33 10.987 0.15 215
217 3 21.26 -221.4 12.983 0.15 216
218 3 24.225 -229.78 17.592 0.15 217
219 3 25.209 -238.71 20.159 0.15 218
220 3 26.01 -243.62 20.897 0.15 219
221 3 25.881 -250.9 24.272 0.15 220
222 3 4.462 -51.173 -0.82 0.4 8
223 3 4.776 -59.851 -1.738 0.4 222
224 3 5.547 -67.95 -2.766 0.35 223
225 3 4.621 -75.15 -2.984 0.35 224
226 3 2.632 -81.589 -2.686 0.35 225
227 3 1.597 -88.656 -0.399 0.35 226
228 3 0.684 -97.031 0.127 0.35 227
229 3 1.968 -102.42 -2.426 0.35 228
230 3 -2.457 -107.23 -0.731 0.35 229
231 3 -4.628 -113.6 -4.226 0.25 230
232 3 -4.232 -120.01 -6.954 0.25 231
233 3 -5.146 -125.18 -9.126 0.25 232
234 3 -5.668 -130.78 -10.49 0.25 233
235 3 -9.193 -137.47 -11.84 0.25 234
236 3 -10.933 -143.54 -14.35 0.15 235
237 3 -12.778 -152.76 -17.802 0.15 236
238 3 -14.788 -157.18 -21.534 0.15 237
239 3 -15.977 -163.77 -22.8 0.15 238
240 3 -13.528 -169 -22.333 0.15 239
241 3 -9.76 -177.5 -22.245 0.15 240
242 3 -6.748 -186.35 -22.087 0.15 241
243 3 -5.539 -193.29 -24.866 0.15 242
244 3 -3.626 -201.07 -27.356 0.15 243
245 3 -2.088 -204.97 -28.661 0.15 244
246 3 -5.049 -208.27 -27.615 0.15 245
247 3 -6.802 -213.01 -28.803 0.15 246
248 3 -8.509 -217.22 -28.138 0.15 247
249 3 -11.887 -221.6 -29.418 0.15 248
250 3 -14.568 -225.82 -30.429 0.15 249
251 3 -0.803 -35.972 -9.493 1.35 5
252 3 0.588 -42.225 -9.037 1.35 251
253 3 1.918 -48.113 -8.786 1.35 252
254 3 1.839 -51.683 -8.83 1.1 253
255 3 1.785 -55.459 -7.837 0.85 254
256 3 0.981 -58.583 -6.479 0.45 255
257 3 3.887 -69.776 -8.356 0.45 256
258 3 7.196 -80.22 -6.495 0.45 257
259 3 9.386 -86.285 -5.532 0.45 258
260 3 7.609 -95.067 -6.207 0.45 259
261 3 9.292 -101.62 -8.886 0.45 260
262 3 7.9 -110.04 -9.564 0.45 261
263 3 8.332 -115.47 -10.479 0.45 262
264 3 8.81 -123.48 -13.446 0.35 263
265 3 7.19 -134.88 -14.276 0.25 264
266 3 1.947 -146.44 -17.163 0.25 265
267 3 -1.109 -154.24 -18.231 0.25 266
268 3 -3.692 -162.91 -20.873 0.25 267
269 3 -5.883 -171.01 -21.929 0.25 268
270 3 -6.054 -178.1 -23.272 0.25 269
271 3 -4.262 -187.43 -22.55 0.25 270
272 3 -3.28 -195.71 -20.806 0.25 271
273 3 -2.143 -203.6 -19.837 0.25 272
274 3 -0.203 -210.42 -20.925 0.25 273
275 3 0.315 -215.91 -23.187 0.25 274
276 3 2.054 -222.3 -24.91 0.25 275
277 3 2.83 -228.13 -26.936 0.25 276
278 3 2.864 -234.76 -28.445 0.25 277
279 3 3.641 -238.81 -33.968 0.25 278
280 3 0.588 -242.81 -38.462 0.25 279
281 3 -1.183 -247.35 -44.069 0.25 280
282 3 -3.812 -251.02 -49.65 0.25 281
283 3 -6.843 -257.61 -50.826 0.15 282
284 3 -6.64 -268.02 -53.489 0.15 283
285 3 -6.852 -273.93 -56.054 0.15 284
286 3 -9.312 -279.31 -57.612 0.15 285
287 3 -13.736 -282.94 -57.485 0.15 286
288 3 -16.017 -287.17 -58.151 0.15 287
289 3 -15.795 -294.26 -57.106 0.15 288
290 3 -15.257 -300.57 -57.734 0.15 289
291 3 -18.169 -307.83 -59.838 0.15 290
292 3 -20.022 -313.5 -62.61 0.15 291
293 3 -21.005 -316.58 -66.043 0.15 292
294 3 -21.814 -318.46 -67.787 0.15 293
295 3 -4.854 -257.4 -54.006 0.15 282
296 3 -6.272 -266 -57.777 0.15 295
297 3 -7.134 -274.8 -57.368 0.15 296
298 3 -7.436 -283.14 -58.077 0.15 297
299 3 -7.618 -290.37 -57.087 0.15 298
300 3 -6.353 -297.44 -53.943 0.15 299
301 3 -6.053 -304.61 -53.602 0.15 300
302 3 -4.792 -313.92 -55.591 0.15 301
303 3 -5.173 -319.48 -57.378 0.15 302
304 3 -5.517 -327.06 -60.684 0.15 303
305 3 -5.765 -333.21 -61.444 0.15 304
306 3 -8.701 -340.98 -60.326 0.15 305
307 3 -12.689 -349.39 -59.955 0.15 306
308 3 -10.707 -359.99 -54.733 0.15 307
309 3 -10.788 -366.62 -49.908 0.15 308
310 3 -10.324 -372.06 -48.117 0.15 309
311 3 -10.06 -377.58 -46.083 0.15 310
312 3 -7.175 -335.88 -64.105 0.15 304
313 3 -7.788 -343.64 -65.788 0.15 312
314 3 -8.53 -350.96 -68.268 0.15 313
315 3 -10.635 -359.01 -69.299 0.15 314
316 3 -11.711 -365.15 -71.708 0.15 315
317 3 -12.395 -371.4 -73.578 0.15 316
318 3 -11.283 -377.05 -75.355 0.15 317
319 3 -11.93 -383.93 -73.88 0.15 318
320 3 -12.236 -386.82 -74.079 0.15 319
321 3 11.468 -121.09 -7.552 0.15 263
322 3 10.411 -124.29 -1.641 0.15 321
323 3 10.542 -130.09 2.695 0.15 322
324 3 11.774 -136.52 6.037 0.15 323
325 3 11.555 -143.07 7.847 0.15 324
326 3 12.589 -152.68 10.446 0.15 325
327 3 14.572 -162.23 11.899 0.15 326
328 3 17.244 -169.18 13.344 0.15 327
329 3 19.672 -177.3 14.554 0.15 328
330 3 23.13 -184.2 17.66 0.15 329
331 3 24.13 -191.2 22.29 0.15 330
332 3 24.928 -197.01 25.315 0.15 331
333 3 25.777 -203.46 32.377 0.15 332
334 3 25.209 -212.06 36.881 0.15 333
335 3 29.493 -214.79 40.297 0.15 334
336 3 33.338 -220.1 43.67 0.15 335
337 3 33.96 -224.71 49.8 0.15 336
338 3 34.267 -229.4 54.175 0.15 337
339 3 34.766 -233.39 56.481 0.15 338
340 3 35.57 -239.4 56.232 0.15 339
341 3 3.636 -119.86 -8.307 0.2 262
342 3 -1.852 -132.56 -8.2 0.2 341
343 3 -4.544 -139.27 -9.063 0.2 342
344 3 -4.28 -148.57 -9.876 0.15 343
345 3 -3.362 -157.54 -10.265 0.15 344
346 3 -1.618 -166.44 -11.838 0.15 345
347 3 -4.209 -174.97 -15.491 0.15 346
348 3 -7.913 -181.67 -18.632 0.15 347
349 3 -9.93 -188.37 -20.237 0.15 348
350 3 -11.991 -196.22 -22.545 0.15 349
351 3 -15.19 -201.98 -24.313 0.15 350
352 3 -20.307 -209.26 -23.33 0.15 351
353 3 -25.061 -214.62 -21.27 0.15 352
354 3 -30.05 -222.76 -21.482 0.15 353
355 3 -34.941 -230.94 -20.997 0.15 354
356 3 -41.39 -236.05 -22.584 0.15 355
357 3 -50.23 -244.23 -26.281 0.15 356
358 3 -55.412 -248.8 -27.786 0.15 357
359 3 -60.481 -254.16 -29.811 0.15 358
360 3 -62.065 -258.87 -30.694 0.15 359
361 3 -2.655 -159.45 -7.788 0.15 343
362 3 -2.254 -174.29 -6.733 0.15 361
363 3 -2.526 -183.21 -3.918 0.15 362
364 3 -9.033 -193.04 -3.398 0.15 363
365 3 -13.68 -201.78 -2.22 0.15 364
366 3 -15.763 -213.78 -0.785 0.15 365
367 3 -14.525 -218.78 0.929 0.15 366
368 3 -11.881 -230.4 2.778 0.15 367
369 3 -12.08 -240.26 4.776 0.15 368
370 3 -12.157 -252 5.63 0.15 369
371 3 -14.458 -258.12 6.362 0.15 370
372 3 -0.21 -70.16 -9.393 0.5 255
373 3 -0.903 -77.372 -9.433 0.5 372
374 3 -1.601 -85.141 -6.491 0.5 373
375 3 -1.989 -95.524 -4.246 0.5 374
376 3 -2.242 -104.29 -2.101 0.5 375
377 3 -1.579 -111.12 -0.016 0.5 376
378 3 1.745 -115.49 0.334 0.5 377
379 3 0.801 -120.53 -1.475 0.5 378
380 3 -1.355 -126.42 -1.87 0.4 379
381 3 -1.21 -131.84 -10.58 0.4 380
382 3 -1.047 -139.22 -16.613 0.4 381
383 3 0.579 -146.04 -20.509 0.4 382
384 3 2.636 -154.07 -22.076 0.4 383
385 3 4.264 -159.05 -23.334 0.25 384
386 3 5.75 -164.19 -26.437 0.15 385
387 3 8.026 -168.94 -28.089 0.15 386
388 3 10.162 -174.1 -29.618 0.15 387
389 3 11.717 -178.44 -30.59 0.15 388
390 3 14.802 -184.59 -32.647 0.15 389
391 3 18.142 -193.66 -36.11 0.15 390
392 3 22.619 -197.87 -39.687 0.15 391
393 3 26.413 -202.39 -42.221 0.15 392
394 3 29.968 -208.31 -45.936 0.15 393
395 3 32.713 -212.06 -50.012 0.15 394
396 3 33.437 -217.18 -53.591 0.15 395
397 3 34.41 -223.7 -56.757 0.15 396
398 3 33.237 -230.76 -59.215 0.15 397
399 3 36.415 -234.63 -59.87 0.15 398
400 3 40.507 -239.63 -60.345 0.15 399
401 3 43.199 -245.89 -61.268 0.15 400
402 3 44.169 -251.11 -62.4 0.15 401
403 3 48.52 -255.79 -66.293 0.15 402
404 3 52.608 -259 -70.03 0.15 403
405 3 54.478 -261.8 -70.497 0.15 404
406 3 17.323 -193.37 -34.656 0.15 390
407 3 20.457 -203.67 -35.403 0.15 406
408 3 23.596 -214.3 -38 0.15 407
409 3 24.665 -222.11 -38.484 0.15 408
410 3 24.616 -233.22 -36.839 0.15 409
411 3 23.19 -247.23 -36.971 0.15 410
412 3 22.774 -258.44 -40.545 0.15 411
413 3 22.239 -266.36 -42.331 0.15 412
414 3 21.193 -277.35 -44.356 0.15 413
415 3 21.991 -286.37 -43.853 0.15 414
416 3 24.192 -292.34 -43.634 0.15 415
417 3 26.338 -299.39 -40.441 0.15 416
418 3 5.693 -166.43 -22.365 0.15 385
419 3 5.996 -174.63 -22.527 0.15 418
420 3 1.688 -187.23 -24.975 0.15 419
421 3 3.295 -197.33 -25.396 0.15 420
422 3 3.532 -205.72 -23.519 0.15 421
423 3 3.645 -213.05 -25.115 0.15 422
424 3 3.647 -219.84 -27.444 0.15 423
425 3 1.795 -228.54 -26.943 0.15 424
426 3 -0.308 -234.87 -26.325 0.15 425
427 3 -0.731 -241.97 -24.94 0.15 426
428 3 1.318 -246.55 -24.855 0.15 427
429 3 2.247 -250.73 -24.178 0.15 428
430 3 4.056 -159.09 -24.685 0.15 384
431 3 7.002 -165.32 -26.68 0.15 430
432 3 11.707 -168.85 -28.384 0.15 431
433 3 16.175 -174.87 -31.042 0.15 432
434 3 19.203 -179.25 -35.64 0.15 433
435 3 21.092 -182.84 -39.862 0.15 434
436 3 23.499 -186.63 -43.899 0.15 435
437 3 24.898 -190.8 -47.245 0.15 436
438 3 28.001 -196.13 -50.588 0.15 437
439 3 29.943 -200.44 -53.449 0.15 438
440 3 32.834 -205.81 -53.666 0.15 439
441 3 37.817 -210.96 -54.073 0.15 440
442 3 38.795 -217.54 -60.169 0.15 441
443 3 41.952 -221.41 -64.446 0.15 442
444 3 46.333 -224.2 -68.754 0.15 443
445 3 51.685 -226.37 -70.731 0.15 444
446 3 55.141 -228.75 -73.158 0.15 445
447 3 10.139 -153.21 -25.194 0.15 383
448 3 22.173 -163.2 -30.902 0.15 447
449 3 35.519 -174.02 -31.055 0.15 448
450 3 46.065 -183.32 -31.577 0.15 449
451 3 51.793 -192.91 -29.691 0.15 450
452 3 56.092 -203.06 -30.987 0.15 451
453 3 60.402 -211.5 -31.645 0.15 452
454 3 59.932 -218.7 -35.175 0.15 453
455 3 60.745 -225.27 -38.369 0.15 454
456 3 62.027 -233.85 -41.65 0.15 455
457 3 -1.296 -126.85 -4.809 0.15 379
458 3 -4.844 -137.92 -7.048 0.15 457
459 3 -6.643 -146.37 -8.462 0.15 458
460 3 -5.502 -152.59 -7.471 0.15 459
461 3 -7.218 -158.14 -5.239 0.15 460
462 3 -9.379 -166.94 -2.347 0.15 461
463 3 -6.847 -175.17 1.501 0.15 462
464 3 -7.698 -184.48 -2.844 0.15 463
465 3 -7.9 -191.58 -8.044 0.15 464
466 3 -7.54 -198.07 -11.092 0.15 465
467 3 -4.367 -201.02 -15.563 0.15 466
468 3 -3.236 -204.89 -21.327 0.15 467
469 3 1.89 -211.72 -25.864 0.15 468
470 3 6.442 -222.32 -30.388 0.15 469
471 3 7.215 -226.84 -37.934 0.15 470
472 3 6.615 -231.47 -40.528 0.15 471
473 3 8.032 -237.72 -40.881 0.15 472
474 3 10.785 -242.56 -42.032 0.15 473
475 3 13.229 -246.48 -42.962 0.15 474
476 3 14.065 -251.2 -44.187 0.15 475
477 3 1.603 -65.125 -10.95 0.35 254
478 3 0.871 -75.757 -14.649 0.35 477
479 3 -2.608 -83.736 -19.597 0.35 478
480 3 -5.599 -91.098 -24.827 0.35 479
481 3 -2.608 -97.445 -24.686 0.35 480
482 3 -5.01 -106.65 -22.927 0.35 481
483 3 -6.895 -116 -20.821 0.35 482
484 3 -14.15 -125.92 -22.136 0.35 483
485 3 -18.945 -129.9 -23.986 0.35 484
486 3 -23.423 -133.31 -25.337 0.35 485
487 3 -28.316 -139.68 -27.713 0.15 486
488 3 -34.061 -148.5 -29.24 0.15 487
489 3 -36.968 -156.55 -32.226 0.15 488
490 3 -44.512 -165.03 -32.862 0.15 489
491 3 -49.454 -174.29 -34.946 0.15 490
492 3 -51.482 -181.25 -36.609 0.15 491
493 3 -57.307 -191.21 -34.853 0.15 492
494 3 -61.886 -198.01 -36.207 0.15 493
495 3 -65.599 -206.17 -33.695 0.15 494
496 3 -70.504 -213.2 -31.464 0.15 495
497 3 -75.754 -220.76 -29.276 0.15 496
498 3 -78.539 -225.94 -30.932 0.15 497
499 3 -81.802 -231.76 -31.859 0.15 498
500 3 -85.461 -238.6 -32.543 0.15 499
501 3 -87.021 -243.16 -35.658 0.15 500
502 3 -85.502 -247.06 -34.25 0.15 501
503 3 -41.247 -162.96 -32.01 0.15 488
504 3 -45.051 -175 -29.984 0.15 503
505 3 -46.384 -181.18 -28.469 0.15 504
506 3 -51.363 -188.2 -28.092 0.15 505
507 3 -59.142 -197.47 -29.636 0.15 506
508 3 -64.08 -203.32 -32.576 0.15 507
509 3 -66.929 -208.62 -34.634 0.15 508
510 3 -69.818 -214.97 -38.066 0.15 509
511 3 -71.239 -222.01 -38.156 0.15 510
512 3 -71.592 -226.84 -42.036 0.15 511
513 3 -75.051 -232.65 -43.772 0.15 512
514 3 -79.157 -238.83 -47.512 0.15 513
515 3 -82.782 -241.43 -50.566 0.15 514
516 3 -86.924 -245.76 -53.179 0.15 515
517 3 -29.134 -140.56 -28.091 0.15 486
518 3 -31.289 -148.73 -28.331 0.15 517
519 3 -33.675 -159.16 -28.787 0.15 518
520 3 -32.448 -165.7 -27.689 0.15 519
521 3 -33.089 -174.26 -26.049 0.15 520
522 3 -32.171 -183.13 -23.815 0.15 521
523 3 -32.458 -194.57 -22.59 0.15 522
524 3 -32.713 -202.62 -25.954 0.15 523
525 3 -32.354 -208.43 -27.855 0.15 524
526 3 -34.973 -214.65 -28.052 0.15 525
527 3 5.928 -56.472 -10.534 0.6 253
528 3 6.564 -64.447 -9.122 0.6 527
529 3 4.903 -72.143 -7.461 0.6 528
530 3 5.063 -79.685 -5.566 0.6 529
531 3 5.676 -83.015 -5.381 0.6 530
532 3 6.318 -86.63 -6.101 0.6 531
533 3 7.509 -93.75 -8.136 0.2 532
534 3 12.983 -99.167 -9.337 0.2 533
535 3 18.142 -105.28 -10.914 0.2 534
536 3 21.37 -111.52 -12.618 0.2 535
537 3 26.357 -116.92 -13.835 0.2 536
538 3 29.331 -119.32 -15.46 0.2 537
539 3 36.81 -123.25 -17.488 0.2 538
540 3 41.216 -127.59 -17.534 0.2 539
541 3 47.005 -130.82 -15.705 0.2 540
542 3 51.897 -132.8 -13.612 0.2 541
543 3 56.645 -133.5 -12.926 0.2 542
544 3 56.386 -138.29 -8.263 0.2 543
545 3 58.472 -143.34 -2.396 0.15 544
546 3 58.856 -152.23 0.051 0.15 545
547 3 59.879 -161.22 1.153 0.15 546
548 3 60.116 -167.77 1.39 0.15 547
549 3 59.946 -176.61 0.928 0.15 548
550 3 59.826 -182.57 4.8 0.15 549
551 3 60.928 -188.04 7.315 0.15 550
552 3 58.122 -193.41 8.089 0.15 551
553 3 7.173 -93.18 -8.307 0.15 532
554 3 11.611 -96.828 -13.599 0.15 553
555 3 15.049 -101.71 -18.457 0.15 554
556 3 16.748 -108.22 -23.071 0.15 555
557 3 18.832 -113.07 -26.005 0.15 556
558 3 20.791 -121.39 -28.716 0.15 557
559 3 22.243 -129.8 -30.902 0.15 558
560 3 24.003 -136.26 -28.98 0.15 559
561 3 28.443 -144.07 -30.178 0.15 560
562 3 28.41 -151.05 -30.228 0.15 561
563 3 27.824 -159.76 -30.547 0.15 562
564 3 25.825 -167.79 -31.018 0.15 563
565 3 24.625 -175.5 -32.669 0.15 564
566 3 21.484 -181.76 -37.397 0.15 565
567 3 20.987 -187.94 -41.436 0.15 566
568 3 20.829 -194.74 -41.4 0.15 567
569 3 22.129 -203.15 -41.652 0.15 568
570 3 23.54 -209.61 -39.983 0.15 569
571 3 26.005 -214.78 -39.895 0.15 570
572 3 27.96 -217.51 -40.359 0.15 571
573 3 17.059 -105.27 -18.133 0.15 554
574 3 20.802 -116.63 -21.232 0.15 573
575 3 25.848 -132.41 -20.273 0.15 574
576 3 26.499 -148.01 -18.382 0.15 575
577 3 27.716 -160 -16.583 0.15 576
578 3 31.308 -171.33 -14.522 0.15 577
579 3 36.264 -183.51 -12.975 0.15 578
580 3 45.777 -197.99 -8.366 0.15 579
581 3 48.101 -204.26 -4.3 0.15 580
582 3 52.263 -209.75 -0.088 0.15 581
583 3 55.758 -213.68 3.491 0.15 582
584 3 11.475 -94.806 -4.616 0.15 531
585 3 16.507 -111.74 -5.173 0.15 584
586 3 23.352 -123.83 -2.233 0.15 585
587 3 28.676 -133.97 0.079 0.15 586
588 3 35.672 -144.42 2.961 0.15 587
589 3 40.593 -154.72 2.055 0.15 588
590 3 46.646 -163.82 1.596 0.15 589
591 3 52.472 -176.1 0.475 0.15 590
592 3 60.026 -182.7 3.569 0.15 591
593 3 72.293 -193.67 5.937 0.15 592
594 3 81.078 -202.17 6.89 0.15 593
595 3 88.468 -210.72 8.457 0.15 594
596 3 94.553 -216.19 7.288 0.15 595
597 3 -7.5 -20.5 3 1.7 1
598 3 -7.5 -27.5 6 1.7 597
599 3 -7.939 -34.391 5.242 1.15 598
600 3 -7.726 -39.771 5.955 1.15 599
601 3 -7.696 -48.124 7.82 1.15 600
602 3 -10.919 -63.596 13.628 1.1 601
603 3 -12.191 -68.978 15.786 1.05 602
604 3 -13.94 -73.825 17.505 0.85 603
605 3 -12.838 -78.057 17.15 0.85 604
606 3 -10.562 -79.725 14.85 0.8 605
607 3 -5.703 -82.847 11.704 0.8 606
608 3 -0.855 -87.311 5.219 0.65 607
609 3 3.002 -95.457 0.216 0.65 608
610 3 4.905 -103.64 -3.313 0.65 609
611 3 6.321 -108.6 -5.217 0.65 610
612 3 9.417 -115.83 -6.183 0.65 611
613 3 10.499 -124.54 -7.633 0.6 612
614 3 17.745 -134.09 -6.301 0.6 613
615 3 23.12 -143.6 -4.552 0.6 614
616 3 29.434 -154.71 -3.638 0.6 615
617 3 39.161 -163.18 -1.583 0.6 616
618 3 44.57 -171.04 0.946 0.6 617
619 3 45.989 -180.32 -0.61 0.6 618
620 3 47.731 -189.06 -2.061 0.5 619
621 3 50.032 -197.26 -1.066 0.5 620
622 3 54.51 -207.55 2.437 0.5 621
623 3 58.201 -217.09 6.125 0.5 622
624 3 61.3 -221.65 7.049 0.5 623
625 3 68.034 -230.71 9.871 0.5 624
626 3 66.37 -237.87 15.402 0.5 625
627 3 67.123 -242.48 18.344 0.5 626
628 3 68.531 -250.65 23.215 0.5 627
629 3 74.292 -260.45 25.048 0.5 628
630 3 78.751 -264.48 26.806 0.5 629
631 3 79.907 -270.81 30.109 0.5 630
632 3 83.425 -275.56 32.181 0.5 631
633 3 86.933 -283.37 35.359 0.3 632
634 3 89.85 -291.3 38.549 0.3 633
635 3 91.645 -300.23 40.296 0.3 634
636 3 92.491 -306.22 42.721 0.3 635
637 3 86.274 -311.89 47.961 0.3 636
638 3 83.972 -318 51.072 0.3 637
639 3 81.264 -326.84 53.855 0.3 638
640 3 88.854 -337.1 58.558 0.25 639
641 3 92.956 -345.46 61.347 0.25 640
642 3 99.329 -355.39 63.952 0.25 641
643 3 104.79 -365.72 68.052 0.25 642
644 3 107.99 -374.21 69.483 0.25 643
645 3 110.78 -378.54 71.04 0.25 644
646 3 114.18 -383.73 73.273 0.25 645
647 3 121.41 -390.12 76.139 0.25 646
648 3 123.74 -398.51 74.47 0.15 647
649 3 125.55 -405.25 74.387 0.15 648
650 3 127.29 -415.39 74.953 0.15 649
651 3 128.38 -422.05 75.172 0.15 650
652 3 128.47 -428.15 75.16 0.15 651
653 3 128.49 -431.67 74.896 0.15 652
654 3 129.77 -441.03 73.153 0.15 653
655 3 128.88 -449.56 73.225 0.15 654
656 3 130.12 -457.28 75.182 0.15 655
657 3 130.25 -468.83 76.778 0.15 656
658 3 131.07 -482.02 77.695 0.15 657
659 3 131.38 -496.04 79.133 0.15 658
660 3 130.89 -508.1 80.922 0.15 659
661 3 129.87 -514.52 82.854 0.15 660
662 3 128.54 -522.74 87.387 0.15 661
663 3 126.74 -534.28 95.112 0.15 662
664 3 120.43 -549.13 105.41 0.15 663
665 3 117.84 -557.41 116.38 0.15 664
666 3 118.33 -564.89 116.58 0.15 665
667 3 118.99 -570.35 116.79 0.15 666
668 3 121.98 -580.27 117.76 0.15 667
669 3 123.94 -591.89 120.39 0.15 668
670 3 126.52 -597.46 122.03 0.15 669
671 3 130.23 -608.05 123.49 0.15 670
672 3 131.29 -622.07 120.72 0.15 671
673 3 131.6 -633.87 117.59 0.15 672
674 3 130.97 -645.57 116.14 0.15 673
675 3 131.54 -654.33 113.31 0.15 674
676 3 131.07 -660.82 106.41 0.15 675
677 3 131.89 -669.3 101.83 0.15 676
678 3 83.798 -284.77 30.239 0.15 632
679 3 86.368 -293.17 28.168 0.15 678
680 3 86.378 -302.9 27.445 0.15 679
681 3 83.39 -310.24 28.15 0.15 680
682 3 79.167 -320.12 28.329 0.15 681
683 3 74.643 -329.88 32.385 0.15 682
684 3 72.141 -336.88 35.551 0.15 683
685 3 70.293 -349.97 41.843 0.15 684
686 3 68.332 -360.15 46.943 0.15 685
687 3 65.302 -366.31 56.332 0.15 686
688 3 61.382 -373.37 66.178 0.15 687
689 3 55.813 -382.73 76.102 0.15 688
690 3 51.259 -391.16 82.708 0.15 689
691 3 49.474 -398.16 90.788 0.15 690
692 3 49.516 -404.96 97.794 0.15 691
693 3 49.598 -412.33 105.93 0.15 692
694 3 48.964 -420.13 111.93 0.15 693
695 3 49.921 -426.33 114.13 0.15 694
696 3 54.354 -440.53 113.3 0.15 695
697 3 57.094 -452.42 115.44 0.15 696
698 3 53.924 -462.49 117.63 0.15 697
699 3 49.991 -478.19 119.67 0.15 698
700 3 39.851 -490.52 122.44 0.15 699
701 3 38.552 -495.42 124.02 0.15 700
702 3 35.499 -501.69 126.39 0.15 701
703 3 30.523 -512.71 130.54 0.15 702
704 3 25.758 -525.03 134.74 0.15 703
705 3 24.008 -543.29 139.01 0.15 704
706 3 18.973 -553.66 141.34 0.15 705
707 3 17.555 -561.2 148.01 0.15 706
708 3 15.705 -570.68 152.15 0.15 707
709 3 19.049 -578.4 156.78 0.15 708
710 3 21.778 -586.19 161.19 0.15 709
711 3 21.554 -590.86 164.57 0.15 710
712 3 21.097 -601.32 166.32 0.15 711
713 3 86.179 -268.87 24.726 0.15 630
714 3 90.567 -274.08 24.575 0.15 713
715 3 98.838 -285.42 22.989 0.15 714
716 3 105.02 -295.2 21.991 0.15 715
717 3 109.77 -299.21 22.011 0.15 716
718 3 111.97 -303.9 20.513 0.15 717
719 3 69.373 -253.67 23.864 0.15 627
720 3 70.29 -265.32 31.48 0.15 719
721 3 65.838 -271.24 37.589 0.15 720
722 3 64.275 -278.67 40.964 0.15 721
723 3 64.431 -285.23 44.344 0.15 722
724 3 64.485 -292.46 48.311 0.15 723
725 3 63.972 -300.98 54.297 0.15 724
726 3 63.44 -314.51 60.058 0.15 725
727 3 61.962 -325.18 67.008 0.15 726
728 3 58.001 -335.47 72.169 0.15 727
729 3 54.81 -342.23 75.531 0.15 728
730 3 54.485 -348.49 78.842 0.15 729
731 3 63.829 -225.92 7.666 0.15 624
732 3 67.823 -233.49 7.581 0.15 731
733 3 72.056 -241.25 11.94 0.15 732
734 3 72.995 -251.06 14.764 0.15 733
735 3 81.228 -257.45 12.601 0.15 734
736 3 83.272 -265.13 10.58 0.15 735
737 3 87.066 -271.95 7.153 0.15 736
738 3 89.101 -278.61 4.267 0.15 737
739 3 51.746 -202.27 1.046 0.15 621
740 3 54.53 -207.92 2.55 0.15 739
741 3 56.761 -217.53 3.55 0.15 740
742 3 58.853 -224.72 4.493 0.15 741
743 3 59.047 -232.11 2.976 0.15 742
744 3 58.795 -239.8 1.933 0.15 743
745 3 59.087 -246.7 3.444 0.15 744
746 3 60.755 -252.68 3.951 0.15 745
747 3 62.683 -255.18 6.136 0.15 746
748 3 -4.351 -90.011 8.688 0.25 607
749 3 -3.55 -97.122 8.898 0.25 748
750 3 -2.516 -104.93 8.947 0.25 749
751 3 -2.783 -112.8 9.581 0.25 750
752 3 -11.279 -116.83 8.822 0.25 751
753 3 -18.516 -122.37 7.502 0.25 752
754 3 -25.395 -132.01 4.7 0.25 753
755 3 -33.593 -143.06 2.27 0.25 754
756 3 -38.43 -147.66 -0.666 0.25 755
757 3 -43.196 -154.03 -3.057 0.2 756
758 3 -49.002 -163.33 -5.721 0.2 757
759 3 -53.849 -173.15 -9.662 0.2 758
760 3 -56.193 -179.96 -12.971 0.2 759
761 3 -57.721 -185.25 -13.37 0.2 760
762 3 -58.645 -189.71 -13.427 0.2 761
763 3 -59.023 -196.93 -12.336 0.15 762
764 3 -60.355 -206.82 -10.912 0.15 763
765 3 -60.7 -214.51 -9.526 0.15 764
766 3 -61.508 -223.62 -8.276 0.15 765
767 3 -63.643 -232.29 -6.594 0.15 766
768 3 -66.291 -242.13 -7.346 0.15 767
769 3 -70.424 -249.02 -10.468 0.15 768
770 3 -73.091 -259.23 -14.733 0.15 769
771 3 -75.365 -265.16 -16.2 0.15 770
772 3 -81.841 -275.06 -16.795 0.15 771
773 3 -85.343 -283.11 -16.457 0.15 772
774 3 -61.789 -183.46 -18.303 0.15 760
775 3 -67.706 -189.12 -21.343 0.15 774
776 3 -71.955 -194.34 -23.248 0.15 775
777 3 -78.937 -203.34 -26.595 0.15 776
778 3 -82.936 -212.03 -29.958 0.15 777
779 3 -86.821 -220.76 -31.439 0.15 778
780 3 -90.603 -230.36 -35.148 0.15 779
781 3 -94.467 -239.54 -38.805 0.15 780
782 3 -99.839 -246.86 -41.763 0.15 781
783 3 -101.79 -253.54 -47.25 0.15 782
784 3 -106.96 -260.47 -54.027 0.15 783
785 3 -111.23 -268.83 -54.7 0.15 784
786 3 -120.56 -275.29 -51.933 0.15 785
787 3 -125.48 -282.86 -48.981 0.15 786
788 3 -128.49 -288.42 -45.294 0.15 787
789 3 -44.07 -158.35 0.446 0.15 756
790 3 -48.51 -171.46 -0.476 0.15 789
791 3 -53.485 -181.63 -2.493 0.15 790
792 3 -59.201 -194.22 -4.4 0.15 791
793 3 -62.278 -210.86 -6.104 0.15 792
794 3 -63.466 -219.12 -8.024 0.15 793
795 3 -66.355 -229.34 -11.816 0.15 794
796 3 -68.58 -234.92 -10.054 0.15 795
797 3 -69.676 -240.07 -9.341 0.15 796
798 3 -12.503 -85.705 14.339 0.15 605
799 3 -19.525 -97.571 11.486 0.15 798
800 3 -26.671 -109.04 9.008 0.15 799
801 3 -31.464 -118.92 4.014 0.15 800
802 3 -32.922 -129.19 1.274 0.15 801
803 3 -37.764 -140.81 -4.118 0.15 802
804 3 -42.309 -151.99 -7.823 0.15 803
805 3 -49.384 -169.42 -3.806 0.15 804
806 3 -50.624 -179.51 -1.085 0.15 805
807 3 -44.889 -185.75 9.432 0.15 806
808 3 -43.926 -192.95 12.562 0.15 807
809 3 -42.815 -202.66 16.19 0.15 808
810 3 -44.493 -208.06 20.319 0.15 809
811 3 -46.588 -214.63 23.081 0.15 810
812 3 -53.102 -217.7 25.612 0.15 811
813 3 -54.224 -219.11 26.616 0.15 812
814 3 -17.651 -73.435 21.73 0.7 603
815 3 -21.663 -77.53 24.306 0.45 814
816 3 -22.678 -78.763 24.754 0.45 815
817 3 -24.554 -80.952 25.843 0.3 816
818 3 -28.17 -87.056 27.552 0.3 817
819 3 -25.715 -96.884 24.835 0.3 818
820 3 -25.404 -106.71 21.392 0.3 819
821 3 -28.611 -116.25 28.135 0.25 820
822 3 -35.604 -118.3 31.032 0.25 821
823 3 -37.757 -120.39 33.679 0.2 822
824 3 -39.44 -126.95 39.232 0.2 823
825 3 -46.307 -133.13 46.972 0.2 824
826 3 -52.656 -149.81 61.188 0.2 825
827 3 -55.038 -160.19 66.817 0.2 826
828 3 -59.946 -164.51 74.799 0.2 827
829 3 -61.53 -171.17 83.82 0.2 828
830 3 -62.895 -178.27 87.394 0.2 829
831 3 -67.423 -188.41 91.295 0.2 830
832 3 -65.888 -192.72 94.095 0.2 831
833 3 -63.701 -194.58 98.621 0.15 832
834 3 -31.405 -93.376 28.907 0.15 818
835 3 -36.806 -100.22 29.587 0.15 834
836 3 -39.982 -107.41 36.428 0.15 835
837 3 -43.558 -116.82 42.595 0.15 836
838 3 -50.141 -124.24 45.092 0.15 837
839 3 -51.853 -132.68 45.818 0.15 838
840 3 -53.976 -139.53 46.099 0.15 839
841 3 -58.783 -147.43 48.28 0.15 840
842 3 -63.985 -156.7 51.779 0.15 841
843 3 -67.809 -164.42 54.781 0.15 842
844 3 -73.383 -170.74 56.256 0.15 843
845 3 -79.422 -176.46 58.787 0.15 844
846 3 -83.593 -185.36 60.879 0.15 845
847 3 -88.958 -191.79 64.345 0.15 846
848 3 -96.72 -195.24 65.397 0.15 847
849 3 -104.1 -203.39 64.243 0.15 848
850 3 -107.73 -211.31 61.896 0.15 849
851 3 -109.99 -216.4 61.415 0.15 850
852 3 -111.29 -218.59 61.266 0.15 851
853 3 -29.134 -84.642 26.655 0.15 817
854 3 -34.172 -86.448 28.801 0.15 853
855 3 -40.022 -88.289 30.642 0.15 854
856 3 -44.688 -91.577 31.834 0.15 855
857 3 -48.453 -94.651 33.109 0.15 856
858 3 -52.607 -99.196 33.876 0.15 857
859 3 -58.51 -100.88 35.558 0.15 858
860 3 -63.526 -103 39.44 0.15 859
861 3 -67.918 -104.48 41.386 0.15 860
862 3 -72.601 -106.66 42.725 0.15 861
863 3 -76.669 -109.81 44.739 0.15 862
864 3 -78.863 -112.03 47.738 0.15 863
865 3 -80.964 -114.22 50.198 0.15 864
866 3 -84.11 -118.58 52.227 0.15 865
867 3 -86.244 -122.58 53.511 0.15 866
868 3 -89.39 -124.81 58.648 0.15 867
869 3 -93.567 -127.94 62.584 0.15 868
870 3 -97.017 -131.51 66.901 0.15 869
871 3 -100.25 -134.11 70.064 0.15 870
872 3 -103.69 -135.09 73.139 0.15 871
873 3 -109.07 -135.96 77.474 0.15 872
874 3 -113.11 -137.24 80.355 0.15 873
875 3 -117.11 -139.24 84.996 0.15 874
876 3 -24.381 -82.61 27.884 0.15 816
877 3 -26.437 -89.308 27.244 0.15 876
878 3 -21.579 -97.889 20.102 0.15 877
879 3 -20.121 -104.59 14.269 0.15 878
880 3 -22.593 -111.8 12.513 0.15 879
881 3 -22.818 -118.31 11.454 0.15 880
882 3 -24.002 -131.14 12.027 0.15 881
883 3 -25.351 -140.43 7.736 0.15 882
884 3 -25.811 -148.07 3.998 0.15 883
885 3 -28.506 -153.48 -1.069 0.15 884
886 3 -30.378 -158.09 -5.308 0.15 885
887 3 -32.377 -166.89 -8.933 0.15 886
888 3 -33.656 -173.77 -11.164 0.15 887
889 3 -35.524 -183.34 -14.509 0.15 888
890 3 -40.665 -194.14 -16.062 0.15 889
891 3 -44.972 -205.95 -17.57 0.15 890
892 3 -49.585 -213.07 -21.728 0.15 891
893 3 -55.887 -222.55 -23.882 0.15 892
894 3 -59.725 -228.84 -24.616 0.15 893
895 3 -62.333 -234.63 -25.25 0.15 894
896 3 -64.053 -238.71 -26.609 0.15 895
897 3 -66.194 -244.01 -27.173 0.15 896
898 3 -33.425 -172.22 -10.799 0.15 887
899 3 -34.521 -177.16 -14.106 0.15 898
900 3 -33.612 -180.45 -15.72 0.15 899
901 3 -34.673 -184.07 -19.353 0.15 900
902 3 -34.017 -190.01 -22.654 0.15 901
903 3 -34.95 -195.88 -26.758 0.15 902
904 3 -36.659 -197.29 -35.438 0.15 903
905 3 -38.189 -203.02 -44.09 0.15 904
906 3 -39.572 -208.39 -49.925 0.15 905
907 3 -40.363 -215.97 -56.865 0.15 906
908 3 -40.703 -218.84 -62.535 0.15 907
909 3 -40.295 -224.66 -65.773 0.15 908
910 3 -40.108 -231.39 -67.129 0.15 909
911 3 -36.756 -236.73 -68.637 0.15 910
912 3 -35.896 -240.83 -72.367 0.15 911
913 3 -35.077 -243.67 -73.702 0.15 912
914 3 -31.605 -188.89 -17.556 0.15 900
915 3 -30.109 -198.43 -23.331 0.15 914
916 3 -29.252 -207.65 -28.249 0.15 915
917 3 -27.514 -215.1 -31.809 0.15 916
918 3 -23.154 -226.48 -29.531 0.15 917
919 3 -18.279 -233.95 -28.717 0.15 918
920 3 -17.456 -246.49 -33.516 0.15 919
921 3 -17.623 -254.41 -26.908 0.15 920
922 3 -16.515 -261 -23.11 0.15 921
923 3 -15.618 -264.76 -20.972 0.15 922
924 3 -22.21 -125.5 10.615 0.15 881
925 3 -25.106 -131.15 10.97 0.15 924
926 3 -25.611 -137.29 12.59 0.15 925
927 3 -26.751 -143.66 12.082 0.15 926
928 3 -28.531 -148.93 11.276 0.15 927
929 3 -30.77 -155.5 11.845 0.15 928
930 3 -33.258 -162.35 15.047 0.15 929
931 3 -35.811 -169.67 17.737 0.15 930
932 3 -34.895 -175.93 20.642 0.15 931
933 3 -34.36 -181.42 24.433 0.15 932
934 3 -33.613 -186.1 25.86 0.15 933
935 3 -33.082 -189.25 28.783 0.15 934
936 3 -3.849 -58.291 9.839 0.15 601
937 3 -0.068 -69.48 9.927 0.15 936
938 3 1.446 -77.153 13.404 0.15 937
939 3 0.505 -82.845 17.04 0.15 938
940 3 -1.651 -88.327 18.924 0.15 939
941 3 -7.565 -93.368 20.615 0.15 940
942 3 -14.191 -100.99 25.094 0.15 941
943 3 -18.983 -103.25 31.109 0.15 942
944 3 -22.911 -108.46 34.557 0.15 943
945 3 -25.942 -114.3 35.657 0.15 944
946 3 -32.869 -114.86 38.341 0.15 945
947 3 -38.289 -117.61 40.155 0.15 946
948 3 -41.733 -119.49 41.918 0.15 947
949 3 -47.263 -123.83 45.329 0.15 948
950 3 -52.134 -128.01 48.205 0.15 949
951 3 -57.633 -132.18 53.481 0.15 950
952 3 -62.741 -134.01 58.755 0.15 951
953 3 -68.653 -136.35 65.125 0.15 952
954 3 -74.21 -138.24 71.763 0.15 953
955 3 -78.139 -141.87 75.489 0.15 954
956 3 -81.471 -145.4 78.64 0.15 955
957 3 -85.178 -149.58 80.943 0.15 956
958 3 -89.878 -154.74 83.771 0.15 957
959 3 -95.055 -160 85.127 0.15 958
960 3 -99.954 -163.29 87.45 0.15 959
961 3 -103.9 -168.35 89.319 0.15 960
962 3 -105.73 -170.97 89.046 0.15 961
963 4 -6 12.5 3.5 1.65 1
964 4 -10 19.5 5 1.25 963
965 4 -19.526 22.473 6.189 1.05 964
966 4 -28.071 24.316 9.203 0.95 965
967 4 -30.199 25.361 9.997 0.95 966
968 4 -34.09 25.457 14.009 0.7 967
969 4 -42.204 25.422 18.213 0.6 968
970 4 -47.473 26.85 23.616 0.6 969
971 4 -51.96 28.97 26.875 0.5 970
972 4 -54.924 31.072 29.121 0.5 971
973 4 -58.467 33.374 31.841 0.5 972
974 4 -62.386 36.743 35.487 0.5 973
975 4 -69.292 36.715 37.087 0.5 974
976 4 -71.554 38.484 37.031 0.5 975
977 4 -75.352 41.606 37.317 0.35 976
978 4 -79.089 44.794 38.373 0.35 977
979 4 -88.888 54.717 42.82 0.25 978
980 4 -98.043 58.224 44.002 0.25 979
981 4 -106.13 66.821 48.374 0.25 980
982 4 -107.7 75.358 57.244 0.15 981
983 4 -115.09 87.75 65.244 0.15 982
984 4 -119.35 96.298 70.835 0.15 983
985 4 -121.55 102.17 78.847 0.15 984
986 4 -124.91 107.08 84.75 0.15 985
987 4 -128.67 113.85 88.258 0.15 986
988 4 -132.53 121.63 90.748 0.15 987
989 4 -136.23 125.53 92.329 0.15 988
990 4 -140.35 130.18 95.923 0.15 989
991 4 -140.74 133.88 98.688 0.15 990
992 4 -143.56 138.39 102.43 0.15 991
993 4 -147.3 139.54 104.86 0.15 992
994 4 -149.05 139.34 106.04 0.15 993
995 4 -84.281 47.602 38.772 0.15 978
996 4 -91.862 48.065 39.522 0.15 995
997 4 -98.826 47.711 41.948 0.15 996
998 4 -108.92 48.565 42.374 0.15 997
999 4 -115.75 48.907 33.543 0.15 998
1000 4 -123.78 49.707 29.79 0.15 999
1001 4 -132.51 52.776 27.838 0.15 1000
1002 4 -138.47 55.029 27.841 0.15 1001
1003 4 -146.15 58.553 22.839 0.15 1002
1004 4 -154.05 61.809 18.786 0.15 1003
1005 4 -161.85 68.888 17.493 0.15 1004
1006 4 -169.05 71.918 19.757 0.15 1005
1007 4 -179.41 76.337 21.912 0.15 1006
1008 4 -184.63 78.909 24.505 0.15 1007
1009 4 -190.76 82.8 26.154 0.15 1008
1010 4 -196.64 84.264 29.125 0.15 1009
1011 4 -203.96 85.968 32.628 0.15 1010
1012 4 -211.3 87.643 33.88 0.15 1011
1013 4 -216.22 87.63 36.169 0.15 1012
1014 4 -218.7 88.294 39.55 0.15 1013
1015 4 -78.676 43.053 38.107 0.15 976
1016 4 -85.512 49.205 39.813 0.15 1015
1017 4 -91.583 54.415 41.395 0.15 1016
1018 4 -99.774 59.427 44.232 0.15 1017
1019 4 -112.06 64.395 46.393 0.15 1018
1020 4 -126.82 69.726 43.095 0.15 1019
1021 4 -136.47 76.111 45.114 0.15 1020
1022 4 -144.09 81.441 46.034 0.15 1021
1023 4 -156.14 94.724 51.266 0.15 1022
1024 4 -166.21 101.03 53.96 0.15 1023
1025 4 -170.79 106.05 61.965 0.15 1024
1026 4 -175.73 110.68 65.92 0.15 1025
1027 4 -181.71 119.68 67.59 0.15 1026
1028 4 -186.05 124.71 71.218 0.15 1027
1029 4 -191.78 125.89 74.82 0.15 1028
1030 4 -195.51 126.84 76.204 0.15 1029
1031 4 -202.18 129.21 76.116 0.15 1030
1032 4 -206.76 132.13 76.996 0.15 1031
1033 4 -52.245 28.778 26.933 0.35 970
1034 4 -58.126 33.77 32.224 0.35 1033
1035 4 -63.715 35.625 35.196 0.3 1034
1036 4 -68.198 37.537 37.793 0.2 1035
1037 4 -72.97 42.367 38.424 0.2 1036
1038 4 -80.491 50.488 41.923 0.2 1037
1039 4 -86.97 58.358 44.853 0.2 1038
1040 4 -87.202 65.514 45.343 0.2 1039
1041 4 -89.433 70.56 47.019 0.2 1040
1042 4 -92.339 75.316 49.652 0.2 1041
1043 4 -96.616 81.363 53.852 0.2 1042
1044 4 -102.05 85.988 57.8 0.2 1043
1045 4 -108.42 86.283 60.848 0.2 1044
1046 4 -116.35 91.089 66.978 0.2 1045
1047 4 -125.29 95.723 72.179 0.2 1046
1048 4 -131.08 98.592 75.26 0.2 1047
1049 4 -137.22 102.08 76.539 0.2 1048
1050 4 -144.27 105.4 77.966 0.2 1049
1051 4 -150.35 109.18 78.974 0.2 1050
1052 4 -155.02 112.4 79.735 0.2 1051
1053 4 -155.96 114.28 80.641 0.2 1052
1054 4 -70.168 35.956 36.195 0.2 1035
1055 4 -79.149 39.824 39.785 0.2 1054
1056 4 -84.777 44.189 40.503 0.2 1055
1057 4 -89.961 48.588 40.352 0.2 1056
1058 4 -99.713 53.864 37.941 0.2 1057
1059 4 -107.43 59.455 38.328 0.2 1058
1060 4 -115.28 69.381 41.266 0.15 1059
1061 4 -120.81 76.628 46.328 0.15 1060
1062 4 -126.17 84.411 51.042 0.15 1061
1063 4 -127.56 92.905 51.447 0.15 1062
1064 4 -131.39 102.69 54.632 0.15 1063
1065 4 -136.22 109.32 56.616 0.15 1064
1066 4 -139.26 115.66 56.817 0.15 1065
1067 4 -144.32 121.36 57.882 0.15 1066
1068 4 -149.95 127 59.893 0.15 1067
1069 4 -155.69 132.07 62.104 0.15 1068
1070 4 -158.81 135.16 65.099 0.15 1069
1071 4 -162.57 139.97 68.554 0.15 1070
1072 4 -167.32 143.7 71.515 0.15 1071
1073 4 -172.6 143.59 73.587 0.15 1072
1074 4 -34.21 32.835 11.671 0.3 967
1075 4 -40.595 43.135 13.046 0.3 1074
1076 4 -46.331 50.382 12.766 0.3 1075
1077 4 -49.009 52.953 13.228 0.3 1076
1078 4 -54.311 59.583 13.893 0.15 1077
1079 4 -42.5 69 -7.5 0.15 1078
1080 4 -49.5 82 -7 0.15 1079
1081 4 -53.832 87.576 -7.631 0.15 1080
1082 4 -57.273 89.989 -8.889 0.15 1081
1083 4 -59.991 92.417 -10.683 0.15 1082
1084 4 -64.493 98.24 -14.193 0.15 1083
1085 4 -71.001 107.79 -19.155 0.15 1084
1086 4 -74.406 110.98 -20.034 0.15 1085
1087 4 -77.43 116.32 -20.917 0.15 1086
1088 4 -84.289 122.66 -20.64 0.15 1087
1089 4 -88.415 130.37 -23.043 0.15 1088
1090 4 -92.041 138.7 -25.587 0.15 1089
1091 4 -94.562 144.7 -27.118 0.15 1090
1092 4 -92.908 153.98 -25.57 0.15 1091
1093 4 -94.063 160.38 -25.107 0.15 1092
1094 4 -95.941 166.13 -23.833 0.15 1093
1095 4 -97.903 172.49 -23.278 0.15 1094
1096 4 -100.2 177.28 -21.874 0.15 1095
1097 4 -101.27 181.07 -21.892 0.15 1096
1098 4 -62.759 93.679 -14.457 0.15 1083
1099 4 -70.402 98.294 -21.514 0.15 1098
1100 4 -76.917 104.76 -25.809 0.15 1099
1101 4 -81.99 113.24 -28.49 0.15 1100
1102 4 -85.578 119.88 -32.359 0.15 1101
1103 4 -93.311 130.07 -35.926 0.15 1102
1104 4 -98.914 142.12 -38.924 0.15 1103
1105 4 -102.03 155.46 -36.267 0.15 1104
1106 4 -111.18 164.43 -33.254 0.15 1105
1107 4 -120.91 174.36 -33.325 0.15 1106
1108 4 -127.64 181.11 -32.833 0.15 1107
1109 4 -131.99 184.91 -32.501 0.15 1108
1110 4 -136.27 188.65 -32.687 0.15 1109
1111 4 -139.99 191.13 -32.173 0.15 1110
1112 4 -61.011 93.456 -10.393 0.15 1082
1113 4 -69.867 106.4 -15.885 0.15 1112
1114 4 -75.112 114.38 -17.026 0.15 1113
1115 4 -80.427 126.06 -19.782 0.15 1114
1116 4 -88.509 141.96 -20.425 0.15 1115
1117 4 -93.962 156.98 -19.942 0.15 1116
1118 4 -96.615 164.81 -17.921 0.15 1117
1119 4 -98.537 170.97 -18.899 0.15 1118
1120 4 -102.97 182.79 -22.281 0.15 1119
1121 4 -107.03 191.13 -23.441 0.15 1120
1122 4 -109.86 203.42 -18.432 0.15 1121
1123 4 -114.06 211.28 -17.022 0.15 1122
1124 4 -54.304 58.371 13.569 0.15 1077
1125 4 -62.705 59.864 9.608 0.15 1124
1126 4 -69.82 63.177 5.261 0.15 1125
1127 4 -71.17 64.453 4.121 0.15 1126
1128 4 -75.275 68.515 3.738 0.15 1127
1129 4 -79.795 76.656 1.38 0.15 1128
1130 4 -84.387 83.384 -3.431 0.15 1129
1131 4 -92.003 85.275 -5.408 0.15 1130
1132 4 -98.305 87.884 -8.234 0.15 1131
1133 4 -107 91.748 -14.322 0.15 1132
1134 4 -116.69 95.396 -18.191 0.15 1133
1135 4 -123.2 97.587 -18.228 0.15 1134
1136 4 -132.58 101.76 -17.798 0.15 1135
1137 4 -140.17 105.78 -18.348 0.15 1136
1138 4 -147.04 110.18 -12.056 0.15 1137
1139 4 -154.15 116.58 -7.928 0.15 1138
1140 4 -158.08 122.1 -7.152 0.15 1139
1141 4 -160.65 125.2 -7.219 0.15 1140
1142 4 7.5 16 -3 0.75 1
1143 4 8.5 22 -6 0.75 1142
1144 4 7.293 33.223 -7.038 0.5 1143
1145 4 7.37 40.163 -7.341 0.5 1144
1146 4 7.131 48.992 -9.887 0.5 1145
1147 4 6.351 55.954 -11.444 0.5 1146
1148 4 6.442 61.12 -13.043 0.5 1147
1149 4 7.27 68.958 -12.432 0.35 1148
1150 4 10.595 77.662 -13.093 0.35 1149
1151 4 13.783 86.809 -14.287 0.25 1150
1152 4 16.812 90.592 -12.284 0.25 1151
1153 4 19.222 96.054 -8.699 0.25 1152
1154 4 22.464 100.7 -5.176 0.25 1153
1155 4 24.69 106.14 0.316 0.15 1154
1156 4 26.336 111.3 3.778 0.15 1155
1157 4 27.845 114.61 6.123 0.15 1156
1158 4 29.865 121.8 11.385 0.15 1157
1159 4 32.205 129.37 18.697 0.15 1158
1160 4 34.544 132.03 27.24 0.15 1159
1161 4 38.439 138.3 34.152 0.15 1160
1162 4 40.682 145.49 37.983 0.15 1161
1163 4 47.62 155.53 42.032 0.15 1162
1164 4 47.725 161.91 44.872 0.15 1163
1165 4 48.716 168.68 48.705 0.15 1164
1166 4 49.523 176.08 52.141 0.15 1165
1167 4 53.085 181.24 53.091 0.15 1166
1168 4 58.468 187.98 52.165 0.15 1167
1169 4 62.542 191.97 53.148 0.15 1168
1170 4 65.223 193.92 54.734 0.15 1169
1171 4 15.853 89.831 -14.903 0.15 1150
1172 4 20.815 99.54 -16.073 0.15 1171
1173 4 23.11 111.05 -18.858 0.15 1172
1174 4 31.23 132.38 -25.065 0.15 1173
1175 4 36.63 143.14 -29.925 0.15 1174
1176 4 42.499 151.01 -34.062 0.15 1175
1177 4 48.036 156.63 -32.947 0.15 1176
1178 4 54.244 164 -35.08 0.15 1177
1179 4 54.797 173.96 -37.905 0.15 1178
1180 4 55.768 184.36 -39.934 0.15 1179
1181 4 59.161 191.68 -43.165 0.15 1180
1182 4 62.428 195.56 -43.879 0.15 1181
1183 4 66.167 200.85 -44.338 0.15 1182
1184 4 75.637 205.2 -45.969 0.15 1183
1185 4 77.23 208.58 -45.06 0.15 1184
1186 4 44.727 160.63 -39.624 0.15 1176
1187 4 39.848 167.38 -30.635 0.15 1186
1188 4 33.5 176.26 -27.017 0.15 1187
1189 4 29.875 185.09 -27.404 0.15 1188
1190 4 28.075 195.5 -26.216 0.15 1189
1191 4 25.374 202.84 -26.855 0.15 1190
1192 4 24.239 209.49 -29.251 0.15 1191
1193 4 27.491 218.09 -29.015 0.15 1192
1194 4 28.037 224.47 -29.505 0.15 1193
1195 4 30.143 228.67 -29.933 0.15 1194
1196 4 6.436 67.568 -14.892 0.15 1148
1197 4 4.503 77.699 -20.219 0.15 1196
1198 4 3.418 84.153 -23.077 0.15 1197
1199 4 4.464 91.011 -26.868 0.15 1198
1200 4 1.179 98.36 -30.289 0.15 1199
1201 4 3.259 104.34 -34.866 0.15 1200
1202 4 -0.193 112.33 -37.926 0.15 1201
1203 4 -3.447 120.51 -39.623 0.15 1202
1204 4 -5.176 126.55 -42.071 0.15 1203
1205 4 -6.297 133.19 -46.183 0.15 1204
1206 4 -8.127 140.37 -49.315 0.15 1205
1207 4 -7.574 147.51 -53.225 0.15 1206
1208 4 -7.061 152.58 -55.956 0.15 1207
1209 4 -5.833 160.25 -57.278 0.15 1208
1210 4 -4.089 165.62 -58.334 0.15 1209
1211 4 -2.847 172.76 -60.049 0.15 1210
1212 4 -1.326 179.47 -62.87 0.15 1211
1213 4 0.178 183.74 -65.053 0.15 1212
1214 4 7.251 61.793 -16.434 0.15 1146
1215 4 7.324 69.321 -20.253 0.15 1214
1216 4 11.277 78.216 -23.644 0.15 1215
1217 4 15.087 86.977 -27.885 0.15 1216
1218 4 19.47 96.019 -31.28 0.15 1217
1219 4 25.558 106.06 -34.788 0.15 1218
1220 4 31.754 113.05 -37.476 0.15 1219
1221 4 38.492 122.4 -41.652 0.15 1220
1222 4 43.803 128.75 -41.353 0.15 1221
1223 4 49.714 134.95 -41.207 0.15 1222
1224 4 57.498 144.03 -38.922 0.15 1223
1225 4 57.996 155.34 -38.648 0.15 1224
1226 4 62.718 166.7 -38.735 0.15 1225
1227 4 65.437 177.6 -41.18 0.15 1226
1228 4 66.299 186.64 -44.687 0.15 1227
1229 4 66.324 195.42 -47.88 0.15 1228
1230 4 64.388 203.45 -56.078 0.15 1229
1231 4 63.365 212.46 -61.962 0.15 1230
1232 4 64.763 219.24 -66.525 0.15 1231
1233 4 7.5 14 -1 0.8 1
1234 4 19 20.5 -0.5 0.8 1233
1235 4 32.115 27.513 -0.76 0.75 1234
1236 4 40.976 34.073 -1.594 0.75 1235
1237 4 47.754 38.091 -3.147 0.6 1236
1238 4 51.926 40.077 -4.097 0.6 1237
1239 4 60.361 44.92 -6.863 0.6 1238
1240 4 66.2 48.121 -7.817 0.6 1239
1241 4 75.244 53.117 -6.406 0.6 1240
1242 4 80.532 54.137 -5.912 0.6 1241
1243 4 87.656 60.655 -6.433 0.55 1242
1244 4 94.766 67.004 -8.958 0.55 1243
1245 4 104.77 71.335 -7.767 0.55 1244
1246 4 110.58 73.634 -6.194 0.45 1245
1247 4 116.16 76.647 -3.957 0.15 1246
1248 4 120.41 79.58 -2.05 0.15 1247
1249 4 128.68 83.1 -1.364 0.15 1248
1250 4 137.39 87.597 -2.087 0.15 1249
1251 4 143.34 90.994 -2.673 0.15 1250
1252 4 152.95 92.74 -5.761 0.15 1251
1253 4 156.25 95.946 -9.711 0.15 1252
1254 4 159.81 102.51 -14.204 0.15 1253
1255 4 162.79 105.78 -17.517 0.15 1254
1256 4 166.06 107.9 -19.534 0.15 1255
1257 4 171.09 110.51 -21.361 0.15 1256
1258 4 175.96 111.43 -21.861 0.15 1257
1259 4 179.3 109.99 -22.346 0.15 1258
1260 4 184.03 110.04 -24.33 0.15 1259
1261 4 188.59 111.67 -22.654 0.15 1260
1262 4 192.09 112.6 -20.765 0.15 1261
1263 4 195.46 114.8 -19.722 0.15 1262
1264 4 196.97 115.75 -19.436 0.15 1263
1265 4 116.8 75.769 -5.227 0.15 1246
1266 4 124.69 77.508 -7.537 0.15 1265
1267 4 130.94 79.547 -9.259 0.15 1266
1268 4 138.41 82.929 -9.054 0.15 1267
1269 4 146.08 88.546 -9.65 0.15 1268
1270 4 150.56 92.341 -10.188 0.15 1269
1271 4 159.27 97.951 -12.411 0.15 1270
1272 4 164.95 99.027 -14.154 0.15 1271
1273 4 170.3 102.44 -16.378 0.15 1272
1274 4 174.74 105.44 -16.112 0.15 1273
1275 4 178.41 107.68 -16.348 0.15 1274
1276 4 182.25 110.04 -19.295 0.15 1275
1277 4 185.37 112.63 -21.942 0.15 1276
1278 4 187.49 113.86 -23.951 0.15 1277
1279 4 114.43 75.932 -6.839 0.15 1245
1280 4 126.86 83.361 -5.995 0.15 1279
1281 4 135.77 86.727 0.768 0.15 1280
1282 4 145.73 87.945 4.744 0.15 1281
1283 4 155.51 92.943 9.239 0.15 1282
1284 4 168.5 99.088 9.26 0.15 1283
1285 4 173.63 100.52 11.781 0.15 1284
1286 4 180.84 100.47 15.185 0.15 1285
1287 4 187.08 99.939 16.156 0.15 1286
1288 4 192.86 99.433 14.903 0.15 1287
1289 4 196.69 100.16 14.329 0.15 1288
1290 4 200.24 100.32 13.158 0.15 1289
1291 4 94.621 55.82 -0.819 0.15 1242
1292 4 101.96 58.936 1.014 0.15 1291
1293 4 111.27 57.856 0.037 0.15 1292
1294 4 122.62 54.673 -6.546 0.15 1293
1295 4 129.54 58.494 -10.792 0.15 1294
1296 4 139.39 59.236 -17.065 0.15 1295
1297 4 149.19 60.5 -21.055 0.15 1296
1298 4 161 62.534 -27.768 0.15 1297
1299 4 170.45 63.766 -33.032 0.15 1298
1300 4 172.49 61.68 -38.84 0.15 1299
1301 4 174.47 62.009 -45.713 0.15 1300
1302 4 177.88 62.84 -51.809 0.15 1301
1303 4 182.45 63.937 -56.646 0.15 1302
1304 4 189.06 66.512 -59.188 0.15 1303
1305 4 56.133 43.761 2.245 0.15 1238
1306 4 64.047 44.049 3.839 0.15 1305
1307 4 67.086 45.028 4.069 0.15 1306
1308 4 75.273 47.529 9.091 0.15 1307
1309 4 85.985 58.713 12.318 0.15 1308
1310 4 91.734 67.993 13.36 0.15 1309
1311 4 94.519 75.294 16.742 0.15 1310
1312 4 98.069 84.78 21.477 0.15 1311
1313 4 101.02 95.548 25.199 0.15 1312
1314 4 105.24 104.06 29.465 0.15 1313
1315 4 108.89 110.55 33.603 0.15 1314
1316 4 105.2 116.18 38.719 0.15 1315
1317 4 105.94 125.38 39.956 0.15 1316
1318 4 107.09 136.2 42.206 0.15 1317
1319 4 109.3 151.19 52.306 0.15 1318
1320 4 111.93 156.24 54.519 0.15 1319
1321 4 114.64 161.77 56.869 0.15 1320
1322 4 118.57 168.68 60.811 0.15 1321
1323 4 119.58 172.63 61.618 0.15 1322
1324 4 121.43 175.9 62.387 0.15 1323
1325 4 123.94 177.01 69.87 0.15 1324
1326 4 103.01 79.407 17.978 0.15 1311
1327 4 109.11 84.794 16.837 0.15 1326
1328 4 117.47 87.515 18.041 0.15 1327
1329 4 125.55 93.263 18.367 0.15 1328
1330 4 138.41 102.66 19.632 0.15 1329
1331 4 143.97 108.11 20.519 0.15 1330
1332 4 152.28 112.75 19.598 0.15 1331
1333 4 158.36 116.07 21.462 0.15 1332
1334 4 166.73 120.76 24.653 0.15 1333
1335 4 174.96 124.94 28.787 0.15 1334
1336 4 177.8 126.24 32.17 0.15 1335
1337 4 179.58 131.99 31.022 0.15 1336
1338 4 180.62 133.75 30.28 0.15 1337
1339 4 73.617 47.521 3.272 0.15 1307
1340 4 81.222 52.917 1.198 0.15 1339
1341 4 84.827 58.613 -5.268 0.15 1340
1342 4 92.094 64.43 -11.481 0.15 1341
1343 4 97.637 67.27 -14.714 0.15 1342
1344 4 102.37 70.011 -20.662 0.15 1343
