# Supplementary material for: Influence of extracellular oscillations on neural communication: a computational perspective
Source: Front Comput Neurosci. 2014 Feb 7;8:9. doi: 10.3389/fncom.2014.00009 (PMC3916728; doi:10.3389/fncom.2014.00009)
Supplement: Supplementary file 4 [file DataSheet1.ZIP › influence_of_extracellular_oscillations/cell_g.swc]

1 1 0 0 0 10 -1
2 1 0 10 0 10 1
3 1 0 -10 0 10 1
4 3 0 -26.5 -1 1.55 1
5 3 2 -33.5 -2.5 1.55 4
6 3 1.609 -38.538 -4.427 1.1 5
7 3 0.013 -43.026 -6.888 1.05 6
8 3 -5.495 -46.553 -11.099 1.05 7
9 3 -6.765 -49.311 -14.975 1.05 8
10 3 -9.335 -53.977 -18.766 1.05 9
11 3 -10.31 -59.51 -23.001 0.85 10
12 3 -11.933 -67.719 -29.441 0.85 11
13 3 -15.431 -72.101 -34.878 0.85 12
14 3 -20.713 -79.996 -48.136 0.7 13
15 3 -25.404 -83.859 -55.574 0.7 14
16 3 -29.046 -88.956 -61.699 0.7 15
17 3 -34.304 -99.142 -72.427 0.7 16
18 3 -37.344 -110.67 -78.793 0.7 17
19 3 -45.199 -128.85 -81.802 0.6 18
20 3 -43.709 -155.29 -89.795 0.6 19
21 3 -46.397 -167.53 -99.754 0.6 20
22 3 -49.36 -179.24 -110.85 0.6 21
23 3 -51.855 -187.57 -117.78 0.6 22
24 3 -53.147 -198.58 -126.4 0.6 23
25 3 -55.21 -206.53 -133.02 0.6 24
26 3 -55.087 -213.68 -140.6 0.6 25
27 3 -57.555 -217.74 -147.34 0.6 26
28 3 -57.068 -224.54 -155.71 0.6 27
29 3 -59.46 -231.74 -163.63 0.6 28
30 3 -65.015 -238.64 -166.05 0.6 29
31 3 -70.396 -244.82 -169.11 0.6 30
32 3 -76.24 -257.77 -176.74 0.5 31
33 3 -82.662 -272.15 -183.49 0.5 32
34 3 -91.816 -276.94 -193.6 0.5 33
35 3 -97.531 -281.19 -200.53 0.4 34
36 3 -106.08 -285.67 -209.47 0.35 35
37 3 -114.76 -287.82 -218.15 0.2 36
38 3 -124.89 -294.19 -228.7 0.2 37
39 3 -128.97 -306.35 -229.44 0.2 38
40 3 -130.02 -322.98 -227.3 0.2 39
41 3 -136.76 -336.27 -224.25 0.2 40
42 3 -141.92 -344.76 -224.4 0.15 41
43 3 -150.33 -350.63 -236.3 0.15 42
44 3 -152.44 -356.61 -248.26 0.15 43
45 3 -154.15 -358.8 -258.15 0.15 44
46 3 -155.12 -361.75 -263.55 0.15 45
47 3 -157.99 -372.39 -275.36 0.15 46
48 3 -159.33 -379.29 -280.39 0.15 47
49 3 -160.59 -394.87 -292.61 0.15 48
50 3 -163.09 -403.78 -298.82 0.15 49
51 3 -164.98 -410.14 -306.1 0.15 50
52 3 -166.77 -415.11 -314.02 0.15 51
53 3 -147.32 -357.52 -220.13 0.15 42
54 3 -151.8 -375.63 -217.82 0.15 53
55 3 -154.66 -385.98 -223.76 0.15 54
56 3 -158.63 -398.42 -229.55 0.15 55
57 3 -158.96 -416.77 -239.92 0.15 56
58 3 -165.71 -431.8 -246.89 0.15 57
59 3 -168.34 -441 -250.73 0.15 58
60 3 -168.93 -448.13 -262.14 0.15 59
61 3 -83.291 -279.58 -184.85 0.15 33
62 3 -86.661 -296.66 -191.13 0.15 61
63 3 -90.67 -308.06 -198.57 0.15 62
64 3 -94.942 -314.41 -206.59 0.15 63
65 3 -97.218 -321.7 -213.86 0.15 64
66 3 -97.648 -326.31 -218.31 0.15 65
67 3 -97.936 -334.48 -223.45 0.15 66
68 3 -85.17 -292.72 -187.69 0.15 61
69 3 -89.321 -300.69 -193.23 0.15 68
70 3 -85.247 -311.24 -191.66 0.15 69
71 3 -82.638 -323.83 -191.7 0.15 70
72 3 -81.519 -335.29 -194.63 0.15 71
73 3 -83.749 -342.6 -199.76 0.15 72
74 3 -86.496 -347.8 -206.88 0.15 73
75 3 -94.061 -357.04 -217.21 0.15 74
76 3 -103.62 -367.22 -228.72 0.15 75
77 3 -113.78 -378.01 -234.85 0.15 76
78 3 -45.853 -175.5 -107.93 0.15 21
79 3 -46.911 -190.21 -121.6 0.15 78
80 3 -48.937 -197.78 -128.75 0.15 79
81 3 -37.295 -120.41 -87.878 0.15 18
82 3 -41.845 -132.66 -94.144 0.15 81
83 3 -50.447 -137.05 -103.32 0.15 82
84 3 -56.135 -142.5 -111.11 0.15 83
85 3 -61.341 -147.74 -119.11 0.15 84
86 3 -69.751 -155.48 -124.22 0.15 85
87 3 -17.494 -85.192 -60.702 0.15 14
88 3 -12.234 -94.254 -73.939 0.15 87
89 3 -4.992 -99.679 -87.627 0.15 88
90 3 -5.11 -103.68 -98.042 0.15 89
91 3 -9.74 -106.64 -103.36 0.15 90
92 3 -16.701 -109.36 -110.92 0.15 91
93 3 -19.349 -111.58 -115.32 0.15 92
94 3 -18.805 -77.474 -41.063 0.15 13
95 3 -17.213 -81.268 -46.338 0.15 94
96 3 -15.949 -87.953 -50.635 0.15 95
97 3 -14.901 -97.688 -55.036 0.15 96
98 3 -17.548 -103.43 -60.909 0.15 97
99 3 -19.385 -111.18 -67.915 0.15 98
100 3 -19.514 -119.04 -76.802 0.15 99
101 3 -18.313 -125.59 -81.743 0.15 100
102 3 -16.011 -135.12 -85.175 0.15 101
103 3 -11.473 -71.837 -29.612 0.15 11
104 3 -11.051 -83.641 -34.685 0.15 103
105 3 -11.081 -92.877 -38.248 0.15 104
106 3 -9.143 -101.45 -43.076 0.15 105
107 3 -4.388 -110.17 -47.726 0.15 106
108 3 -1.918 -110.57 -52.944 0.15 107
109 3 1.197 -113.65 -57.642 0.15 108
110 3 4.89 -117 -62.946 0.15 109
111 3 -14.413 -64.217 -23.901 0.15 10
112 3 -22.465 -75.478 -30.8 0.15 111
113 3 -24.358 -85.475 -37.708 0.15 112
114 3 -26.512 -92.279 -41.59 0.15 113
115 3 -31.052 -104.13 -46.689 0.15 114
116 3 -36.53 -109.58 -48.356 0.15 115
117 3 -45.776 -111.19 -49.91 0.15 116
118 3 -12.121 -55.629 -21.448 0.55 9
119 3 -28.726 -66.665 -27.383 0.55 118
120 3 -37.92 -74.94 -30.075 0.55 119
121 3 -47.14 -84.13 -35.371 0.55 120
122 3 -54.876 -90.8 -41.767 0.55 121
123 3 -65.069 -100.95 -50.405 0.5 122
124 3 -79.642 -117.41 -54.619 0.5 123
125 3 -92.781 -127.93 -51.172 0.5 124
126 3 -104.08 -136.34 -53.396 0.5 125
127 3 -115.9 -146.22 -54.204 0.5 126
128 3 -128.51 -164.04 -59.454 0.5 127
129 3 -140.29 -172.97 -59.55 0.5 128
130 3 -151.99 -172.91 -66.641 0.5 129
131 3 -160.83 -175.03 -74.659 0.5 130
132 3 -168.29 -183.76 -86.932 0.5 131
133 3 -175.72 -197.72 -97.064 0.5 132
134 3 -179.07 -205.44 -99.391 0.5 133
135 3 -184.61 -213.68 -101.23 0.35 134
136 3 -193.18 -219.19 -105.88 0.35 135
137 3 -199.93 -229.43 -110.79 0.25 136
138 3 -211.38 -238.93 -115.57 0.25 137
139 3 -219.22 -243.97 -120.27 0.25 138
140 3 -223.21 -248.06 -123.18 0.25 139
141 3 -223.25 -260.34 -134.91 0.15 140
142 3 -235.51 -283.61 -142.91 0.15 141
143 3 -242.99 -297.44 -147.16 0.15 142
144 3 -250.75 -312.08 -152.07 0.15 143
145 3 -258.34 -318.8 -154.85 0.15 144
146 3 -272.5 -324.06 -159.51 0.15 145
147 3 -283.43 -331.74 -165.26 0.15 146
148 3 -297.2 -338.56 -164.76 0.15 147
149 3 -305.15 -341.72 -166.04 0.15 148
150 3 -310.96 -343.15 -164.49 0.15 149
151 3 -316.62 -346.05 -164.74 0.15 150
152 3 -321.71 -350.35 -163.38 0.15 151
153 3 -229.63 -253.41 -128.95 0.15 140
154 3 -239.52 -261.51 -125.99 0.15 153
155 3 -249.46 -269.8 -122.85 0.15 154
156 3 -254.27 -276.63 -122.07 0.15 155
157 3 -262.3 -289.21 -119.37 0.15 156
158 3 -263.1 -290.71 -119 0.15 157
159 3 -268.87 -308.81 -125.89 0.15 158
160 3 -280.86 -325.96 -128.57 0.15 159
161 3 -283.58 -330.72 -126.84 0.15 160
162 3 -293.81 -343.89 -120.35 0.15 161
163 3 -300.49 -354.85 -120.36 0.15 162
164 3 -305.35 -367.76 -126.98 0.15 163
165 3 -307.27 -377.85 -132.17 0.15 164
166 3 -309.14 -382.85 -136.7 0.15 165
167 3 -312.61 -388.24 -140.04 0.15 166
168 3 -316.74 -394.53 -142.08 0.15 167
169 3 -321.09 -400.06 -142.38 0.15 168
170 3 -326.86 -407.57 -141.08 0.15 169
171 3 -268.14 -300.57 -118.08 0.15 158
172 3 -273.01 -312.06 -117.47 0.15 171
173 3 -278.46 -324.21 -120.65 0.15 172
174 3 -282.92 -332.52 -125.19 0.15 173
175 3 -287.35 -341.88 -132.83 0.15 174
176 3 -291.59 -350.94 -137.41 0.15 175
177 3 -295.21 -356.27 -139.37 0.15 176
178 3 -198.25 -223.65 -110 0.15 136
179 3 -207.21 -231.72 -124.48 0.15 178
180 3 -217.01 -238.9 -131 0.15 179
181 3 -225.12 -242.4 -137.23 0.15 180
182 3 -238.94 -248.48 -145.75 0.15 181
183 3 -252.94 -259.72 -159.55 0.15 182
184 3 -260.29 -268.4 -170.73 0.15 183
185 3 -259.46 -278.72 -183.7 0.15 184
186 3 -261.36 -287.62 -189.12 0.15 185
187 3 -261.78 -295.04 -190.86 0.15 186
188 3 -267.69 -305.8 -188.84 0.15 187
189 3 -264.43 -313.44 -190.15 0.15 188
190 3 -262.74 -321.5 -192.48 0.15 189
191 3 -262.25 -329.55 -194.47 0.15 190
192 3 -261.7 -336.24 -197.54 0.15 191
193 3 -264.17 -341.06 -201.57 0.15 192
194 3 -269.03 -342.63 -204.91 0.15 193
195 3 -181.39 -213.63 -103.83 0.3 134
196 3 -188.68 -219.76 -110.11 0.3 195
197 3 -196.73 -227.17 -117.35 0.3 196
198 3 -200.64 -233.2 -124.13 0.3 197
199 3 -201.55 -240.81 -129.71 0.3 198
200 3 -204.33 -246.19 -131.67 0.3 199
201 3 -201.9 -254.76 -137.35 0.15 200
202 3 -197.23 -262.05 -144.78 0.15 201
203 3 -195.22 -268.28 -154.89 0.15 202
204 3 -199.45 -279.97 -163.49 0.15 203
205 3 -198.43 -292.62 -172.52 0.15 204
206 3 -200.4 -303.82 -179.39 0.15 205
207 3 -208.58 -312.63 -187.49 0.15 206
208 3 -212.83 -321.04 -195.71 0.15 207
209 3 -214.95 -328.39 -200.68 0.15 208
210 3 -218.79 -338.81 -205.69 0.15 209
211 3 -225.51 -347.29 -209.65 0.15 210
212 3 -231.5 -357.76 -211.1 0.15 211
213 3 -242.97 -366.08 -214.61 0.15 212
214 3 -254.36 -372.34 -220.21 0.15 213
215 3 -268.69 -379.47 -225.56 0.15 214
216 3 -279.35 -385.88 -232.61 0.15 215
217 3 -286.04 -390.16 -237.63 0.15 216
218 3 -294.57 -394.66 -243.15 0.15 217
219 3 -207.88 -252.79 -133.51 0.15 200
220 3 -210.18 -260.28 -138.76 0.15 219
221 3 -214.7 -265.15 -143.99 0.15 220
222 3 -221.21 -272.11 -149.11 0.15 221
223 3 -232.23 -286.21 -156.6 0.15 222
224 3 -238.4 -299.91 -160.54 0.15 223
225 3 -239.61 -311.7 -165.64 0.15 224
226 3 -243.37 -323.6 -171.41 0.15 225
227 3 -253.22 -332.05 -164.89 0.15 226
228 3 -263.17 -339.7 -167.29 0.15 227
229 3 -266.42 -351.44 -164.92 0.15 228
230 3 -270.11 -361.24 -164.06 0.15 229
231 3 -278.78 -370.77 -164.17 0.15 230
232 3 -285.97 -382.49 -166.03 0.15 231
233 3 -287 -386.66 -167.99 0.15 232
234 3 -67.296 -97.53 -50.778 0.15 122
235 3 -87.294 -108.49 -56.633 0.15 234
236 3 -94.013 -122.76 -53.931 0.15 235
237 3 -107.29 -136.15 -53.681 0.15 236
238 3 -117.36 -143.22 -53.43 0.15 237
239 3 -122.24 -149.82 -55.914 0.15 238
240 3 -1.344 -51.764 -9.726 0.35 7
241 3 -2.456 -57.529 -10.259 0.35 240
242 3 -2.564 -69.538 -8.672 0.35 241
243 3 -2.59 -78.308 -7.142 0.3 242
244 3 0.109 -85.392 -6.972 0.3 243
245 3 4.062 -95.486 -7.668 0.3 244
246 3 6.879 -108.7 -5.503 0.2 245
247 3 13.322 -121.85 -3.814 0.2 246
248 3 13.883 -134.03 -1.684 0.2 247
249 3 14.922 -143.54 4.295 0.2 248
250 3 16.498 -156.24 11.132 0.2 249
251 3 13.745 -162.87 19 0.2 250
252 3 8.641 -172.56 21.636 0.2 251
253 3 10.802 -181.68 23.845 0.2 252
254 3 6.064 -93.904 -6.212 0.2 244
255 3 6.559 -106.31 -1.102 0.2 254
256 3 3.847 -116.33 6.431 0.2 255
257 3 5.55 -125.62 10.904 0.2 256
258 3 6.845 -135.2 13.755 0.2 257
259 3 7.711 -147.14 16.806 0.2 258
260 3 -1.585 -68.835 -13.407 0.2 241
261 3 2.257 -77.83 -18.96 0.2 260
262 3 6.871 -86.185 -26.112 0.2 261
263 3 7.862 -96.396 -31.112 0.2 262
264 3 11.436 -104.43 -39.494 0.2 263
265 3 15.308 -113.56 -39.896 0.2 264
266 3 19.72 -120.88 -41.431 0.15 265
267 3 21.259 -130.15 -42.906 0.15 266
268 3 24.043 -137.54 -45.713 0.15 267
269 3 28.16 -149.16 -50.756 0.15 268
270 3 29.965 -155.05 -53.047 0.15 269
271 3 1 -26 1 1.3 1
272 3 -2 -33 3.5 1.1 271
273 3 -6.61 -42.618 6.238 0.8 272
274 3 -9.126 -47.527 7.275 0.8 273
275 3 -16.305 -62.765 11.991 0.8 274
276 3 -21.57 -76.575 15.871 0.8 275
277 3 -29.626 -86.622 20.308 0.8 276
278 3 -31.699 -88.921 21.599 0.8 277
279 3 -38.202 -101.62 28.144 0.8 278
280 3 -50.149 -112.99 35.582 0.8 279
281 3 -61.547 -124.58 44.584 0.7 280
282 3 -67.549 -136 44.484 0.7 281
283 3 -76.992 -148.25 47.781 0.7 282
284 3 -86.585 -159.93 52.004 0.7 283
285 3 -94.353 -175.34 55.506 0.7 284
286 3 -102.83 -191.9 60.042 0.7 285
287 3 -106.54 -201.61 62.948 0.7 286
288 3 -111.39 -213.17 65.949 0.55 287
289 3 -117.02 -226.05 64.608 0.5 288
290 3 -119.14 -238.04 63.841 0.5 289
291 3 -113.86 -252.42 55.013 0.4 290
292 3 -105.78 -270.47 49.538 0.4 291
293 3 -107.09 -288.13 43.589 0.2 292
294 3 -111.65 -293.79 42.858 0.2 293
295 3 -118.95 -300.66 43.659 0.2 294
296 3 -122.29 -309.03 48.469 0.2 295
297 3 -128 -318.06 52.082 0.2 296
298 3 -135.67 -325.6 52.89 0.2 297
299 3 -140.53 -333.37 51.787 0.2 298
300 3 -139.05 -340.75 53.006 0.2 299
301 3 -139.15 -349.44 53.055 0.15 300
302 3 -143.66 -359.74 51.315 0.15 301
303 3 -157.17 -362.08 57.563 0.15 302
304 3 -169.06 -371.44 61.329 0.15 303
305 3 -173.99 -386.76 63.825 0.15 304
306 3 -172.28 -401.09 78.12 0.15 305
307 3 -174.14 -408.8 83.935 0.15 306
308 3 -175.65 -416.42 88.697 0.15 307
309 3 -179.39 -425.3 90.25 0.15 308
310 3 -181.16 -434.95 94.836 0.15 309
311 3 -183.97 -447.1 98.95 0.15 310
312 3 -112.41 -291.94 44.638 0.15 292
313 3 -115.36 -305.36 39.214 0.15 312
314 3 -121.87 -319.99 34.106 0.15 313
315 3 -128.22 -326.82 34.446 0.15 314
316 3 -134 -336.98 32.768 0.15 315
317 3 -139.39 -345.81 35.539 0.15 316
318 3 -139.2 -352.36 38.637 0.15 317
319 3 -140.65 -359.9 41.514 0.15 318
320 3 -139.53 -369.09 44.464 0.15 319
321 3 -140.19 -377.66 48.601 0.15 320
322 3 -144.06 -382.1 57.801 0.15 321
323 3 -148.73 -389.22 63.688 0.15 322
324 3 -154.16 -400.27 69.147 0.15 323
325 3 -159.06 -412.3 71.669 0.15 324
326 3 -158.95 -427.06 77.039 0.15 325
327 3 -156.35 -437.46 81.649 0.15 326
328 3 -155.57 -449.44 83.473 0.15 327
329 3 -157.54 -466.98 89.904 0.15 328
330 3 -121.33 -255.41 62.989 0.15 290
331 3 -125.13 -269.38 65.757 0.15 330
332 3 -124.77 -284.79 65.479 0.15 331
333 3 -128.27 -296.81 64.588 0.15 332
334 3 -130.64 -305.24 62.119 0.15 333
335 3 -135.62 -314.25 66.944 0.15 334
336 3 -140.36 -324.53 72.358 0.15 335
337 3 -146.63 -332.25 75.565 0.15 336
338 3 -149.62 -339.25 76.715 0.15 337
339 3 -160.3 -345.33 80.928 0.15 338
340 3 -172.75 -356.41 86.838 0.15 339
341 3 -178.04 -368.66 94.794 0.15 340
342 3 -183.6 -376.49 98.21 0.15 341
343 3 -190.35 -384.71 103.35 0.15 342
344 3 -193.33 -395.11 105.85 0.15 343
345 3 -201.72 -402.86 108.87 0.15 344
346 3 -209.01 -408.9 112.15 0.15 345
347 3 -218.16 -417.69 119.46 0.15 346
348 3 -214.23 -427.41 124.83 0.15 347
349 3 -210.85 -436.74 127.63 0.15 348
350 3 -214.69 -448.92 126.93 0.15 349
351 3 -189.9 -379.22 106.39 0.15 342
352 3 -195.06 -374.72 122.81 0.15 351
353 3 -198.77 -375.22 134.67 0.15 352
354 3 -205.49 -372.67 144.75 0.15 353
355 3 -214.05 -363.1 149.5 0.15 354
356 3 -224.53 -357.33 155.51 0.15 355
357 3 -234.72 -350.95 165.43 0.15 356
358 3 -250.69 -346.82 179 0.15 357
359 3 -261.25 -349.36 187.34 0.15 358
360 3 -268.93 -352.28 196.38 0.15 359
361 3 -282.03 -355.3 201.15 0.15 360
362 3 -120.61 -221.22 66.449 0.2 288
363 3 -135.92 -233.38 67.369 0.2 362
364 3 -153.02 -242.83 66.294 0.2 363
365 3 -172.76 -249.92 71.779 0.2 364
366 3 -199.03 -262.59 78.748 0.2 365
367 3 -215.81 -268.68 84.227 0.2 366
368 3 -229.99 -276.56 92.356 0.2 367
369 3 -242.93 -285.18 99.808 0.2 368
370 3 -245.08 -286.85 103.06 0.2 369
371 3 -258.33 -302.85 110.08 0.2 370
372 3 -264.9 -324.3 123.62 0.2 371
373 3 -264.57 -338.02 135.68 0.15 372
374 3 -268.49 -344.22 140.94 0.15 373
375 3 -270.09 -350.34 144.7 0.15 374
376 3 -272.61 -354.42 147.95 0.15 375
377 3 -278.97 -356.38 156.32 0.15 376
378 3 -283.37 -358.23 164.74 0.15 377
379 3 -288.89 -360.42 170.9 0.15 378
380 3 -297.82 -364.24 178.54 0.15 379
381 3 -306.44 -371.04 185.89 0.15 380
382 3 -312.3 -381.05 192.45 0.15 381
383 3 -322.36 -382.14 205.13 0.15 382
384 3 -330.47 -390.94 206.86 0.15 383
385 3 -327.87 -397.04 209.85 0.15 384
386 3 -317.47 -402.82 208.46 0.15 385
387 3 -277.55 -364.38 156.41 0.15 376
388 3 -287.96 -376.32 161.82 0.15 387
389 3 -294.24 -378.18 170.67 0.15 388
390 3 -298.56 -378.35 176.01 0.15 389
391 3 -254.62 -291.95 117.28 0.15 370
392 3 -262.2 -301.05 126.33 0.15 391
393 3 -271.28 -305.75 139.7 0.15 392
394 3 -285.12 -314.23 152.35 0.15 393
395 3 -295.02 -315.31 163.97 0.15 394
396 3 -301.1 -315.77 172.58 0.15 395
397 3 -309.11 -318.14 181.56 0.15 396
398 3 -315.87 -321.79 188.88 0.15 397
399 3 -321.84 -325.05 193.59 0.15 398
400 3 -329.08 -329.66 199.2 0.15 399
401 3 -334.77 -332.87 204.44 0.15 400
402 3 -110.97 -211.66 65.694 0.15 287
403 3 -117.48 -227.62 72.256 0.15 402
404 3 -128.39 -240.34 76.33 0.15 403
405 3 -130.86 -252.67 74.898 0.15 404
406 3 -139.67 -265.4 70.847 0.15 405
407 3 -149.4 -283.06 63.76 0.15 406
408 3 -154.37 -293.93 66.885 0.15 407
409 3 -162.54 -308.4 73.714 0.15 408
410 3 -172.37 -316.18 79.661 0.15 409
411 3 -74.394 -150.49 45.786 0.2 282
412 3 -81.014 -166.31 48.504 0.2 411
413 3 -89.136 -178.56 55.245 0.2 412
414 3 -95.02 -191.03 58.647 0.2 413
415 3 -101.48 -191.1 65.183 0.2 414
416 3 -110.35 -197 71.824 0.15 415
417 3 -118.88 -203.88 77.314 0.15 416
418 3 -125.71 -208.32 79.51 0.15 417
419 3 -131.41 -216.25 80.569 0.15 418
420 3 -55.374 -124.66 40.45 0.35 280
421 3 -63.911 -147.08 55.647 0.35 420
422 3 -67.263 -160.21 59.712 0.35 421
423 3 -74.44 -177.18 59.758 0.35 422
424 3 -78.814 -190.67 59.126 0.2 423
425 3 -87.057 -204.3 61.247 0.2 424
426 3 -99.703 -212.23 60.397 0.15 425
427 3 -104.94 -217.02 57.59 0.15 426
428 3 -110.12 -222.86 53.909 0.15 427
429 3 -114.29 -235.19 55.898 0.15 428
430 3 -118.5 -244.57 55.191 0.15 429
431 3 -35.423 -92.815 28.79 0.15 278
432 3 -44.251 -102.64 39.127 0.15 431
433 3 -54.029 -112.88 43.093 0.15 432
434 3 -60.907 -133.28 54.475 0.15 433
435 3 -63.458 -143.77 59.152 0.15 434
436 3 -66.962 -152.83 66.647 0.15 435
437 3 -35.84 -95.693 24.095 0.15 277
438 3 -37.196 -107.88 24.593 0.15 437
439 3 -36.016 -117.46 25.023 0.15 438
440 3 -38.926 -136.66 23.717 0.15 439
441 3 -37.882 -156.92 22.938 0.15 440
442 3 -33.309 -171.82 26.478 0.15 441
443 3 -38.574 -185.16 31.764 0.15 442
444 3 -40.674 -195.98 39.165 0.15 443
445 3 -43.766 -202.12 41.167 0.15 444
446 3 -54.577 -212.01 42.85 0.15 445
447 3 -60.576 -220.39 48.327 0.15 446
448 3 -60.532 -230.19 49.434 0.15 447
449 3 -62.337 -239.55 51.808 0.15 448
450 3 -13.585 -61.329 7.88 0.45 274
451 3 -17.692 -72.058 4.797 0.45 450
452 3 -24.461 -83.911 0.008 0.15 451
453 3 -24.949 -100.09 0.636 0.15 452
454 3 -16.894 -110.57 8.104 0.15 453
455 3 -11.226 -121.67 15.106 0.15 454
456 3 -7.596 -129.68 19.14 0.15 455
457 3 -6.621 -136.23 22.197 0.15 456
458 3 -4.422 -141.13 26.847 0.15 457
459 3 -3.2 -150.91 26.566 0.15 458
460 3 0.469 -161.8 23.589 0.15 459
461 3 1.383 -173.07 20.225 0.15 460
462 3 1.515 -182.28 21.31 0.15 461
463 3 0.725 -191.06 23.861 0.15 462
464 3 0.273 -197.72 24.35 0.15 463
465 3 0.117 -205.66 27.762 0.15 464
466 3 -0.068 -213.3 31.373 0.15 465
467 3 -0.803 -220.73 35.933 0.15 466
468 3 -20.071 -81.5 6.903 0.15 451
469 3 -23.297 -93.129 8.268 0.15 468
470 3 -25.976 -104.1 1.804 0.15 469
471 3 -26.296 -113.83 -2.406 0.15 470
472 3 -30.853 -116.17 -11.067 0.15 471
473 3 -35.455 -121.81 -17.826 0.15 472
474 3 -40.436 -122.11 -18.422 0.15 473
475 3 -50.432 -125.23 -17.814 0.15 474
476 3 -57.684 -130.15 -14.665 0.15 475
477 3 -22.47 -94.842 8.636 0.15 468
478 3 -28.644 -121.84 10.146 0.15 477
479 3 -28.043 -131.41 15.003 0.15 478
480 3 -23.342 -156.15 19.111 0.15 479
481 3 -22.549 -161.25 22.256 0.15 480
482 3 -21.699 -170.04 24.119 0.15 481
483 3 -10.924 -34.893 18.333 0.85 272
484 3 -13.338 -38.287 25.86 0.85 483
485 3 -14.032 -45.237 34.619 0.85 484
486 3 -15.303 -54.734 38.547 0.85 485
487 3 -18.07 -60.43 40.325 0.85 486
488 3 -21.216 -67.335 43.884 0.85 487
489 3 -25.113 -75.614 46.012 0.85 488
490 3 -26.06 -83.556 47.822 0.85 489
491 3 -27.022 -91.188 55.004 0.85 490
492 3 -33.431 -106.32 57.081 0.85 491
493 3 -29.888 -122.68 55.835 0.7 492
494 3 -29.783 -134.1 56.345 0.7 493
495 3 -36.093 -153.08 70.918 0.7 494
496 3 -41.574 -161.25 86.323 0.7 495
497 3 -45.564 -171.54 98.941 0.7 496
498 3 -49.468 -182.96 109.47 0.7 497
499 3 -44.522 -195.31 130.92 0.7 498
500 3 -47.027 -202.17 145.49 0.7 499
501 3 -43.817 -211.27 158.61 0.7 500
502 3 -39.998 -221.76 168.98 0.7 501
503 3 -33.042 -232.8 184.08 0.6 502
504 3 -34.2 -244.99 193.61 0.6 503
505 3 -32.69 -258.1 198.07 0.6 504
506 3 -28.733 -268.82 204.21 0.6 505
507 3 -27.848 -273.13 207.19 0.6 506
508 3 -25.282 -287.06 213.54 0.6 507
509 3 -21.454 -300.32 220.76 0.6 508
510 3 -26.655 -319.37 235.88 0.45 509
511 3 -27.121 -336.27 251.17 0.45 510
512 3 -24.447 -348.09 261.96 0.45 511
513 3 -22.702 -357.08 270.89 0.2 512
514 3 -29.213 -371.64 281.12 0.2 513
515 3 -31.759 -378.31 288.07 0.2 514
516 3 -31.306 -387.14 296.26 0.2 515
517 3 -31.01 -394.44 308.05 0.2 516
518 3 -29.638 -402.88 320.47 0.2 517
519 3 -26.562 -415.23 320.04 0.15 518
520 3 -20.767 -422.51 316.36 0.15 519
521 3 -17.026 -435.04 313.78 0.15 520
522 3 -20.178 -442.79 314.24 0.15 521
523 3 -23.852 -452.05 313.75 0.15 522
524 3 -27.361 -460.69 318.13 0.15 523
525 3 -26.403 -466.69 322.77 0.15 524
526 3 -21.367 -352.98 278.27 0.15 512
527 3 -19.906 -356.5 292.07 0.15 526
528 3 -13.968 -355.82 304.91 0.15 527
529 3 -3.642 -359.3 312.58 0.15 528
530 3 2.113 -357.94 316.26 0.15 529
531 3 11.541 -358.11 321.94 0.15 530
532 3 16.075 -358.95 330.93 0.15 531
533 3 20.637 -357.87 340.46 0.15 532
534 3 22.946 -358.61 351.71 0.15 533
535 3 23.691 -360.45 364.45 0.15 534
536 3 26.143 -364.18 376.95 0.15 535
537 3 26.91 -366.92 380.78 0.15 536
538 3 -10.902 -310.17 225.15 0.15 509
539 3 -0.816 -318.89 232.25 0.15 538
540 3 0.396 -334.45 238.05 0.15 539
541 3 -0.558 -344.58 240.64 0.15 540
542 3 0.475 -351.19 249.1 0.15 541
543 3 1.242 -362.35 260.94 0.15 542
544 3 3.646 -371.89 268.32 0.15 543
545 3 10.08 -389.33 281 0.15 544
546 3 15.703 -397.55 283.4 0.15 545
547 3 16.259 -400.4 285.36 0.15 546
548 3 18.715 -406.55 290.15 0.15 547
549 3 20.453 -411.99 294.94 0.15 548
550 3 19.657 -422.7 301.48 0.15 549
551 3 -31.168 -280.52 214.23 0.15 507
552 3 -33.948 -288.95 222.02 0.15 551
553 3 -33.354 -294.7 234.48 0.15 552
554 3 -33.152 -299.87 247.19 0.15 553
555 3 -34.77 -307.42 256.83 0.15 554
556 3 -36.664 -315.28 264.31 0.15 555
557 3 -35.46 -320.61 273.22 0.15 556
558 3 -37.516 -327.41 281.31 0.15 557
559 3 -32.528 -337.92 287.76 0.15 558
560 3 -25.043 -348.34 296.7 0.15 559
561 3 -22.974 -352.33 304.4 0.15 560
562 3 -19.374 -359.77 312.41 0.15 561
563 3 -19.271 -364.14 317.13 0.15 562
564 3 -18.748 -372.96 323.69 0.15 563
565 3 -19.498 -378.13 327.15 0.15 564
566 3 -20.634 -387.15 331.46 0.15 565
567 3 -21.538 -394.04 334.23 0.15 566
568 3 -21.974 -399.36 337.55 0.15 567
569 3 -17.288 -408.26 339.86 0.15 568
570 3 -11.833 -416.56 342.59 0.15 569
571 3 -31.961 -253.9 205.69 0.4 504
572 3 -34.08 -258.39 209.37 0.4 571
573 3 -31.003 -259.39 217.34 0.15 572
574 3 -26.332 -256.43 228.15 0.15 573
575 3 -25.282 -254.68 244.06 0.15 574
576 3 -24.587 -255.56 258.28 0.15 575
577 3 -24.081 -258.29 267.24 0.15 576
578 3 -23.438 -264.08 277.4 0.15 577
579 3 -15.957 -270.35 280.83 0.15 578
580 3 -12.055 -276.26 286.01 0.15 579
581 3 -9.52 -284.69 293.01 0.15 580
582 3 -28.75 -257.77 227.66 0.15 573
583 3 -23.536 -260.4 241.67 0.15 582
584 3 -27.101 -265.6 254.05 0.15 583
585 3 -31.108 -269.48 263.01 0.15 584
586 3 -30.335 -274.35 267.24 0.15 585
587 3 -28.272 -281.93 275.94 0.15 586
588 3 -27.267 -288.13 285.59 0.15 587
589 3 -39.581 -264.91 216.57 0.15 572
590 3 -43.319 -274.55 223.35 0.15 589
591 3 -44.581 -284.5 226.17 0.15 590
592 3 -47.574 -299.44 229.5 0.15 591
593 3 -49.347 -310.83 233.24 0.15 592
594 3 -47.767 -327.76 242.29 0.15 593
595 3 -42.484 -340.88 252.1 0.15 594
596 3 -39.376 -351.72 257.92 0.15 595
597 3 -35.415 -359.76 266.63 0.15 596
598 3 -36.061 -370.3 274.5 0.15 597
599 3 -36.543 -380.47 277.29 0.15 598
600 3 -36.554 -393.89 278.66 0.15 599
601 3 -37.764 -402.35 281.33 0.15 600
602 3 -37.781 -412.1 287.93 0.15 601
603 3 -35.898 -236.34 177.89 0.15 502
604 3 -31.213 -250.57 185.37 0.15 603
605 3 -23.9 -270.14 185.67 0.15 604
606 3 -26.07 -284.52 179.04 0.15 605
607 3 -27.492 -299.32 180.54 0.15 606
608 3 -32.343 -310.77 183.36 0.15 607
609 3 -36.096 -322.5 188.15 0.15 608
610 3 -36.941 -331.16 196.97 0.15 609
611 3 -31.108 -349.31 201.75 0.15 610
612 3 -38.116 -361.71 200.93 0.15 611
613 3 -37.627 -378.81 200.74 0.15 612
614 3 -38.161 -398.49 203.4 0.15 613
615 3 -44.411 -405.69 207.63 0.15 614
616 3 -49.055 -414.03 211.26 0.15 615
617 3 -53.843 -428.99 216.34 0.15 616
618 3 -59.133 -439.57 222.13 0.15 617
619 3 -61.293 -445 223.03 0.15 618
620 3 -65.506 -452.82 225.53 0.15 619
621 3 -69.836 -460.73 227.35 0.15 620
622 3 -72.577 -471.75 230.47 0.15 621
623 3 -73.177 -478.21 232.08 0.15 622
624 3 -74.808 -485.57 235.42 0.15 623
625 3 -76.631 -491.08 239.27 0.15 624
626 3 -40.523 -143.67 60.621 0.35 494
627 3 -48.613 -151.7 65.85 0.35 626
628 3 -55.636 -159.51 73.189 0.35 627
629 3 -60.784 -167.18 73.11 0.35 628
630 3 -64.264 -178.96 78.515 0.15 629
631 3 -26.085 -96.88 61.267 0.15 491
632 3 -25.905 -101.35 66.29 0.15 631
633 3 -26.563 -108.2 73.961 0.15 632
634 3 -24.055 -113.67 78.239 0.15 633
635 3 -22.519 -118.18 81.53 0.15 634
636 3 -22.372 -122.24 88.582 0.15 635
637 3 -21.036 -128.24 96.519 0.15 636
638 3 -20.26 -133.79 104.33 0.15 637
639 3 -21.24 -140.25 111.4 0.15 638
640 3 -21.516 -147.92 114.53 0.15 639
641 3 -30.01 -154.98 115.01 0.15 640
642 3 -23.682 -89.634 52.313 0.15 490
643 3 -22.707 -96.526 59.931 0.15 642
644 3 -23.296 -103.22 63.935 0.15 643
645 3 -25.133 -107.25 70.859 0.15 644
646 3 -29.289 -111.87 75.639 0.15 645
647 3 -34.998 -121.49 78.325 0.15 646
648 3 -40.802 -130.22 83.752 0.15 647
649 3 -47.494 -140.62 88.828 0.15 648
650 3 -50.943 -147.37 92.737 0.15 649
651 3 -58.121 -154.18 98.307 0.15 650
652 3 -58.179 -158.59 103.49 0.15 651
653 3 -56.606 -165.93 107 0.15 652
654 3 -56.937 -176.99 112.37 0.15 653
655 3 -26.754 -85.137 47.468 0.15 489
656 3 -26.582 -91.901 49.581 0.15 655
657 3 -28.201 -99.347 51.062 0.15 656
658 3 -33.758 -106.42 56.382 0.15 657
659 3 -39.614 -114.56 63.869 0.15 658
660 3 -42.856 -119.14 70.17 0.15 659
661 3 -47.449 -124.99 81.359 0.15 660
662 3 -47.593 -133.49 90.344 0.15 661
663 3 -51.382 -142.11 101.27 0.15 662
664 3 -56.646 -152.59 109.33 0.15 663
665 3 -61.64 -162.99 113.25 0.15 664
666 3 -62.995 -175.22 116.74 0.15 665
667 3 -65.335 -187.58 116.72 0.15 666
668 3 -63.513 -204.41 117.66 0.15 667
669 3 -62.735 -214.03 120.02 0.15 668
670 3 -22.444 -69.152 44.453 0.15 487
671 3 -30.575 -79.812 46.032 0.15 670
672 3 -35.397 -85.832 47.259 0.15 671
673 3 -45.131 -92.609 50.843 0.15 672
674 3 -50.569 -98.197 55.393 0.15 673
675 3 -54.147 -105.4 58.359 0.15 674
676 3 -58.552 -114.39 62.803 0.15 675
677 3 -64.237 -123.35 71.334 0.15 676
678 3 -69.57 -130.47 80.05 0.15 677
679 3 -72.755 -135.57 86.968 0.15 678
680 3 -18.783 -66.943 40.078 0.15 486
681 3 -24.16 -83.079 46.95 0.15 680
682 3 -26.953 -98.123 54.958 0.15 681
683 3 -31.733 -111.55 68.111 0.15 682
684 3 -37.143 -123.38 74.413 0.15 683
685 3 -42.767 -136.03 83.062 0.15 684
686 3 -42.716 -147.53 86.957 0.15 685
687 3 -49.989 -158.74 90.193 0.15 686
688 3 -53.694 -164.29 94.317 0.15 687
689 3 -52.579 -176.25 100.39 0.15 688
690 3 -56.38 -195.57 107.93 0.15 689
691 3 -58.736 -203.73 111.94 0.15 690
692 3 -56.8 -210.76 125.29 0.15 691
693 3 -19.147 -42.924 34.818 0.45 484
694 3 -22.035 -44.668 39.904 0.45 693
695 3 -26.257 -51.125 51.084 0.2 694
696 3 -31.164 -56.239 57.41 0.2 695
697 3 -35.112 -69.541 66.895 0.15 696
698 3 -34.972 -79.26 80.905 0.15 697
699 3 -34.896 -90.556 85.449 0.15 698
700 3 -39.832 -104.99 88.862 0.15 699
701 3 -42.849 -116.95 92.999 0.15 700
702 3 -45.771 -129.07 98.754 0.15 701
703 3 -49.185 -143.02 101.65 0.15 702
704 3 -38.443 -64.419 65.632 0.15 696
705 3 -44.063 -72.385 72.944 0.15 704
706 3 -48.31 -82.393 80.978 0.15 705
707 3 -22.486 -48.118 46.716 0.15 694
708 3 -22.792 -50.313 52.988 0.15 707
709 3 -22.387 -53.068 61.805 0.15 708
710 3 -20.826 -60.669 69.854 0.15 709
711 3 -18.313 -68.772 75.897 0.15 710
712 3 -9.143 -77.117 80.317 0.15 711
713 3 -1.928 -81.284 87.159 0.15 712
714 3 4.265 -86.037 99.047 0.15 713
715 3 9.224 -91.512 114 0.15 714
716 3 12.009 -97.913 123.78 0.15 715
717 3 3.973 -104.49 139.56 0.15 716
718 3 5.017 -110.67 152.75 0.15 717
719 3 5.58 -121.84 160.62 0.15 718
720 3 4.522 -129.19 165.75 0.15 719
721 3 5.331 -139.92 172.51 0.15 720
722 3 5.92 -148.88 177.07 0.15 721
723 4 7.5 20.5 1 1 1
724 4 11 26.5 -0.5 1 723
725 4 10.971 29.951 -2.185 1 724
726 4 9.732 37.047 -5.203 0.6 725
727 4 12.554 47.708 -7.298 0.6 726
728 4 13.541 51.435 -8.92 0.6 727
729 4 15.502 56.249 -8.228 0.2 728
730 4 16.112 61.934 -0.774 0.2 729
731 4 16.488 71.692 4.24 0.2 730
732 4 19.466 77.705 8.955 0.2 731
733 4 21.953 85.42 11.198 0.2 732
734 4 26.84 94.73 12.682 0.2 733
735 4 31.348 109.13 10.534 0.2 734
736 4 33.265 129.54 4.858 0.2 735
737 4 35.609 146.32 -0.485 0.2 736
738 4 35.977 158.52 -2.448 0.2 737
739 4 38.496 168.65 -4.779 0.2 738
740 4 40.799 181.07 -3.84 0.2 739
741 4 41.855 190.95 -1.846 0.2 740
742 4 40.001 200.39 -0.44 0.2 741
743 4 40.516 205.27 3.295 0.15 742
744 4 40.53 213.96 5.572 0.15 743
745 4 44.065 218.53 -0.336 0.15 744
746 4 51.019 222.57 -6.214 0.15 745
747 4 57.964 226.99 -9.483 0.15 746
748 4 59.028 228.19 -9.913 0.15 747
749 4 66.467 237.29 -11.725 0.15 748
750 4 59.727 249.02 -7.916 0.15 749
751 4 56.726 259.53 -5.121 0.15 750
752 4 51.721 266.06 -0.578 0.15 751
753 4 47.486 275.58 2.004 0.15 752
754 4 16.922 59.525 -8.168 0.15 729
755 4 19.912 67.024 -9.317 0.15 754
756 4 22.353 73.458 -10.947 0.15 755
757 4 24.574 80.174 -13.116 0.15 756
758 4 27.54 90.749 -14.655 0.15 757
759 4 30.159 100.17 -18.006 0.15 758
760 4 33.791 119.23 -22.043 0.15 759
761 4 40.041 134.23 -20.854 0.15 760
762 4 39.914 139.27 -19.784 0.15 761
763 4 38.122 150.68 -17.173 0.15 762
764 4 38.533 160.22 -12.317 0.15 763
765 4 38.836 168.73 -9.37 0.15 764
766 4 39.672 177 -6.026 0.15 765
767 4 38.897 185.51 0.182 0.15 766
768 4 40.082 194.33 6.366 0.15 767
769 4 45.788 202.56 11.11 0.15 768
770 4 49.276 208.63 13.608 0.15 769
771 4 48.714 217.59 16.452 0.15 770
772 4 50.893 224.71 20.073 0.15 771
773 4 17.172 57.54 -10.26 0.15 728
774 4 19.158 61.891 -11.325 0.15 773
775 4 16.305 66.311 -8.665 0.15 774
776 4 19.372 78.606 -5.553 0.15 775
777 4 23.321 97.012 -1.268 0.15 776
778 4 27.628 124.27 -0.097 0.15 777
779 4 30.541 147.33 0.315 0.15 778
780 4 37.023 165.89 0.191 0.15 779
781 4 40.504 178.1 -2.882 0.15 780
782 4 41.161 187.74 -1.886 0.15 781
783 4 45.189 199.98 -3.882 0.15 782
784 4 48.789 208.66 -4.352 0.15 783
785 4 52.32 217.71 -3.422 0.15 784
786 4 57.717 225.51 -2.718 0.15 785
787 4 65.217 235.9 -2.068 0.15 786
788 4 75.288 239.84 -1.49 0.15 787
789 4 78.059 241.56 -3.108 0.15 788
790 4 15.071 72.34 -6.826 0.15 775
791 4 13.624 80.894 -9.055 0.15 790
792 4 15.372 91.136 -11.19 0.15 791
793 4 18.078 100.11 -18.647 0.15 792
794 4 20.308 107.58 -23.518 0.15 793
795 4 23.097 73.764 -11.405 0.15 774
796 4 38.778 79.286 -19.897 0.15 795
797 4 53.759 88.632 -21.753 0.15 796
798 4 64.772 97.874 -23.1 0.15 797
799 4 76.82 104.96 -22.71 0.15 798
800 4 86.949 113.52 -25.424 0.15 799
801 4 98.432 119.62 -27.209 0.15 800
802 4 108.26 126.1 -28.003 0.15 801
803 4 113.03 133.05 -26.098 0.15 802
804 4 118.43 140.13 -25.611 0.15 803
805 4 124.11 145.96 -25.836 0.15 804
806 4 129.21 153.49 -28.676 0.15 805
807 4 133.1 158.94 -30.024 0.15 806
808 4 137.08 164.27 -32.108 0.15 807
809 4 12.66 36.305 -2.34 0.4 725
810 4 15.192 43.44 0.476 0.4 809
811 4 16.714 51.309 0.372 0.15 810
812 4 17.347 53.736 -0.086 0.15 811
813 4 20.67 59.728 1.055 0.15 812
814 4 25.185 75.663 2.452 0.15 813
815 4 30.5 97.548 3.887 0.15 814
816 4 33.716 120.18 7.897 0.15 815
817 4 33.804 125.9 15.146 0.15 816
818 4 46.024 142.21 21.881 0.15 817
819 4 48.948 159.43 20.898 0.15 818
820 4 47.356 170.39 17.607 0.15 819
821 4 43.904 179.85 17.82 0.15 820
822 4 32.399 135.98 19.591 0.15 817
823 4 34.062 148.49 23.322 0.15 822
824 4 40.252 162.73 22.005 0.15 823
825 4 45.754 174.9 21.568 0.15 824
826 4 43.824 188.27 25.398 0.15 825
827 4 40.133 201.97 33.026 0.15 826
828 4 34.737 206.22 37.53 0.15 827
829 4 37.12 211.07 40.227 0.15 828
830 4 20.899 60.671 0.453 0.15 812
831 4 33.636 72.153 5.947 0.15 830
832 4 48.466 79.583 5.616 0.15 831
833 4 61.631 87.614 7.948 0.15 832
834 4 76.929 103.67 13.278 0.15 833
835 4 88.773 114.77 11.983 0.15 834
836 4 96.818 127.52 18.422 0.15 835
837 4 105.55 142.41 24.194 0.15 836
838 4 117.32 148.7 30.551 0.15 837
839 4 126.55 158.51 36.311 0.15 838
840 4 132.06 165.67 39.467 0.15 839
841 4 138.24 169.83 37.664 0.15 840
842 4 144.96 175.18 36.942 0.15 841
843 4 148.98 178.37 35.588 0.15 842
844 4 153.15 186.5 32.483 0.15 843
845 4 156 196.74 27.077 0.15 844
846 4 18.272 49.324 1.103 0.15 810
847 4 22.564 55.433 4.187 0.15 846
848 4 29.015 62.986 8.168 0.15 847
849 4 33.017 69.788 11.034 0.15 848
850 4 39.413 72.912 4.585 0.15 849
851 4 43.725 74.155 -2 0.15 850
852 4 47.267 78.404 -7.353 0.15 851
853 4 50.44 87.064 -11.281 0.15 852
854 4 52.064 89.445 -12.997 0.15 853
855 4 57.437 97.691 -14.369 0.15 854
856 4 62.856 112.12 -15.206 0.15 855
857 4 69.266 118.33 -14.256 0.15 856
858 4 58.225 94.81 -15.178 0.15 854
859 4 66.494 104.15 -18.433 0.15 858
860 4 2 21 3.5 1.05 1
861 4 0.5 33 1.5 0.75 860
862 4 1.124 38.277 1.61 0.75 861
863 4 4.899 46.135 -0.734 0.6 862
864 4 8.885 50.369 -1.167 0.5 863
865 4 12.787 55.363 -3.83 0.25 864
866 4 21.527 67.656 -9.396 0.25 865
867 4 29.255 76.413 -9.699 0.25 866
868 4 36.254 84.535 -11.296 0.25 867
869 4 44.42 93.308 -14.051 0.25 868
870 4 45.534 103.26 -21.239 0.25 869
871 4 55.089 112.63 -18.031 0.25 870
872 4 63.24 119.27 -19.318 0.25 871
873 4 76.209 127.89 -16.662 0.25 872
874 4 83.059 139.98 -15.598 0.25 873
875 4 86.236 144.35 -15.534 0.25 874
876 4 88.586 148.98 -16.079 0.25 875
877 4 97.248 167.22 -17.325 0.25 876
878 4 102.46 179.98 -17.912 0.25 877
879 4 106.97 187.3 -18.45 0.25 878
880 4 111.71 193.87 -22.878 0.25 879
881 4 114.51 203.19 -28.132 0.15 880
882 4 118.71 211.05 -34.658 0.15 881
883 4 120.93 216.54 -35.073 0.15 882
884 4 12.555 58.025 -1.582 0.15 864
885 4 22.268 68.675 7.291 0.15 884
886 4 28.44 83.87 15.733 0.15 885
887 4 38.039 101.08 24.481 0.15 886
888 4 40.159 104.27 24.77 0.15 887
889 4 42.619 111.59 25.938 0.15 888
890 4 46.598 119.8 27.971 0.15 889
891 4 56.087 135.03 30.364 0.15 890
892 4 67.371 148.07 33.3 0.15 891
893 4 73.956 159.37 38.732 0.15 892
894 4 81.557 168.51 38.371 0.15 893
895 4 93.98 178.98 34.843 0.15 894
896 4 100.79 188.48 32.801 0.15 895
897 4 101.68 197.64 30.972 0.15 896
898 4 52.851 126.87 30.259 0.15 890
899 4 54.11 136.01 34.744 0.15 898
900 4 56.801 147.69 34.212 0.15 899
901 4 64.129 161.03 37.536 0.15 900
902 4 66.49 171.88 39.274 0.15 901
903 4 67.67 185.84 38.887 0.15 902
904 4 69.18 195.04 38.508 0.15 903
905 4 72.309 206.52 32.201 0.15 904
906 4 76.764 214.96 31.484 0.15 905
907 4 80.611 223.81 28.01 0.15 906
908 4 73.714 235.33 25.468 0.15 907
909 4 42.804 109.14 26.1 0.15 888
910 4 47.959 113.85 31.197 0.15 909
911 4 51.459 121.82 33.427 0.15 910
912 4 58.833 134.28 38.498 0.15 911
913 4 65.876 143.33 40.639 0.15 912
914 4 74.408 154.76 43.64 0.15 913
915 4 82.833 171.15 49.77 0.15 914
916 4 87.384 180.07 51.859 0.15 915
917 4 91.669 192.55 56.671 0.15 916
918 4 93.901 202.97 58.38 0.15 917
919 4 95.486 210.81 60.566 0.15 918
920 4 96.768 217.15 62.23 0.15 919
921 4 10.939 56.628 -5.873 0.15 863
922 4 19.23 72.508 -8.022 0.15 921
923 4 17.666 87.216 -10.011 0.15 922
924 4 12.479 102.26 -8.306 0.15 923
925 4 12.505 117.43 -7.115 0.15 924
926 4 11.136 133.66 -5.973 0.15 925
927 4 10.404 145.56 -6.343 0.15 926
928 4 9.235 158.4 -8.26 0.15 927
929 4 4.848 177.01 -14.17 0.15 928
930 4 2.519 184.49 -15.619 0.15 929
931 4 2.74 197.74 -19.36 0.15 930
932 4 6.819 216.76 -15.769 0.15 931
933 4 8.471 232.21 -13.919 0.15 932
934 4 9.3 240.83 -11.412 0.15 933
935 4 9.027 245.01 -9.768 0.15 934
936 4 9.004 250.73 -8.883 0.15 935
937 4 8.018 126.97 -3.901 0.15 925
938 4 2.642 139.33 -3.025 0.15 937
939 4 -4.256 149.21 -2.466 0.15 938
940 4 -10.303 160.16 -1.141 0.15 939
941 4 -16.075 170.91 0.961 0.15 940
942 4 -19.628 189.06 3.559 0.15 941
943 4 -19.909 197.52 5.766 0.15 942
944 4 -20.645 203.91 6.128 0.15 943
945 4 -22.34 217.04 4.254 0.15 944
946 4 -27.18 224.7 2.409 0.15 945
947 4 -40.287 237.18 0.715 0.15 946
948 4 -52.308 246.55 5.178 0.15 947
949 4 -58.049 256.66 7.292 0.15 948
950 4 -60.167 262.39 5.588 0.15 949
951 4 22.585 100.38 -9.782 0.15 923
952 4 21.115 116.7 -13.27 0.15 951
953 4 19.438 131.39 -19.58 0.15 952
954 4 17.878 143.43 -19.479 0.15 953
955 4 15.251 157.39 -21.065 0.15 954
956 4 11.288 169.44 -28.321 0.15 955
957 4 7.608 178.23 -33.767 0.15 956
958 4 7.47 189.26 -38.646 0.15 957
959 4 10.855 198.93 -39.958 0.15 958
960 4 11 205.21 -36.504 0.15 959
961 4 12.522 217.22 -28.083 0.15 960
962 4 11.642 230.47 -25.136 0.15 961
963 4 11.748 243.36 -24.528 0.15 962
964 4 7.172 252.07 -25.271 0.15 963
965 4 2.884 260.26 -25.448 0.15 964
966 4 0.994 43.049 -2.569 0.55 862
967 4 6.088 50.126 -7.255 0.55 966
968 4 11.048 54.495 -9.506 0.55 967
969 4 13.748 62.631 -9.578 0.35 968
970 4 16.382 68.87 -10.206 0.35 969
971 4 18.261 76.032 -9.555 0.35 970
972 4 21.803 83.752 -9.237 0.35 971
973 4 22.847 87.662 -9.583 0.35 972
974 4 23.552 95.453 -12.239 0.35 973
975 4 24.707 100.73 -14.206 0.15 974
976 4 29.537 106.89 -18.552 0.15 975
977 4 32.484 113.3 -21.95 0.15 976
978 4 34.205 121.85 -22.608 0.15 977
979 4 33.507 129.82 -23.226 0.15 978
980 4 36.45 139.65 -24.659 0.15 979
981 4 24.951 93.923 -6.821 0.15 973
982 4 28.046 106.85 -1.753 0.15 981
983 4 37.338 116.89 -2.8 0.15 982
984 4 43.755 129.99 -3.965 0.15 983
985 4 48.214 139.35 -3.226 0.15 984
986 4 53.252 152.66 -5.4 0.15 985
987 4 54.439 161.77 -3.47 0.15 986
988 4 57.046 168.65 -3.016 0.15 987
989 4 57.581 179.26 0.203 0.15 988
990 4 61.266 188.8 2.629 0.15 989
991 4 60.119 198.94 7.261 0.15 990
992 4 60.516 209.3 12.257 0.15 991
993 4 17.188 82.699 -12.818 0.15 971
994 4 14.657 90.168 -15.99 0.15 993
995 4 13.994 100.73 -19.626 0.15 994
996 4 14.561 115.55 -22.349 0.15 995
997 4 16.112 129.91 -17.322 0.15 996
998 4 16.754 145.02 -13.564 0.15 997
999 4 21.389 155.91 -12.376 0.15 998
1000 4 24.492 168.29 -13.551 0.15 999
1001 4 24.244 176.74 -15.276 0.15 1000
1002 4 25.129 184.52 -15.156 0.15 1001
1003 4 25.025 201.03 -18.999 0.15 1002
1004 4 23.121 211.26 -20.775 0.15 1003
1005 4 20.363 218.66 -21.152 0.15 1004
1006 4 14.336 227.56 -23.394 0.15 1005
1007 4 20.54 81.368 -11.621 0.15 970
1008 4 24.415 96.865 -13.146 0.15 1007
1009 4 29.571 115.64 -16.353 0.15 1008
1010 4 32.49 143.63 -10.8 0.15 1009
1011 4 34.681 156.82 -10.842 0.15 1010
1012 4 40.937 175.64 -10.567 0.15 1011
1013 4 39.2 186.88 -12.333 0.15 1012
1014 4 41.819 201.61 -17.479 0.15 1013
1015 4 50.375 213.1 -12.009 0.15 1014
1016 4 56.756 223.35 -11.628 0.15 1015
1017 4 60.601 233.33 -12.716 0.15 1016
1018 4 22.467 93.316 -11.442 0.15 1007
1019 4 27.978 106.68 -11.558 0.15 1018
1020 4 27.217 124.93 -12.267 0.15 1019
1021 4 22.621 159.54 -15.24 0.15 1020
1022 4 21.129 177.56 -17.614 0.15 1021
1023 4 32.402 197.61 -14.939 0.15 1022
1024 4 36.069 205.22 -20.243 0.15 1023
1025 4 40.03 208.05 -30.421 0.15 1024
1026 4 48.247 215.61 -47.843 0.15 1025
1027 4 25.116 67.719 -12.58 0.15 968
1028 4 41.647 66.714 -14.079 0.15 1027
1029 4 50.999 69.704 -18.533 0.15 1028
1030 4 73.384 90.797 -31.62 0.15 1029
1031 4 89.673 112.97 -36.002 0.15 1030
1032 4 97.348 128.74 -39.316 0.15 1031
1033 4 101.58 139.19 -42.215 0.15 1032
1034 4 107.41 144.79 -48.061 0.15 1033
1035 4 113.32 153.39 -46.149 0.15 1034
1036 4 119.96 163.98 -46.236 0.15 1035
1037 4 127.42 171.96 -45.79 0.15 1036
1038 4 133.9 180.96 -46.397 0.15 1037
1039 4 47.822 68.755 -14.753 0.15 1028
1040 4 66.887 78.895 -18.351 0.15 1039
1041 4 83.572 85.41 -21.074 0.15 1040
1042 4 110.65 98.053 -17.93 0.15 1041
1043 4 115.51 98.748 -14.172 0.15 1042
1044 4 129.5 107.88 -9.661 0.15 1043
1045 4 134.93 111.42 -9.862 0.15 1044
1046 4 155.27 122.02 -15.555 0.15 1045
1047 4 164.82 128.13 -16.963 0.15 1046
1048 4 170.87 131.4 -17.179 0.15 1047
1049 4 176.22 132.94 -19.274 0.15 1048
1050 4 177.55 135.86 -23.518 0.15 1049
1051 4 182.41 150.01 -31.647 0.15 1050
1052 4 184.47 153.75 -32.168 0.15 1051
1053 4 52.435 72.123 -15.108 0.15 1039
1054 4 63.4 86.477 -16.089 0.15 1053
1055 4 69.417 95.01 -15.606 0.15 1054
1056 4 75.973 104.39 -19.213 0.15 1055
1057 4 86.127 115.64 -28.656 0.15 1056
1058 4 93.425 128.29 -35.661 0.15 1057
1059 4 102.4 141.03 -45.214 0.15 1058
1060 4 113.78 146.74 -48.397 0.15 1059
1061 4 122.44 154.6 -50.571 0.15 1060
1062 4 126.41 161.16 -54.785 0.15 1061
1063 4 130.57 170.85 -58.139 0.15 1062
1064 4 136.99 183.45 -61.913 0.15 1063
1065 4 140.39 195.76 -67.055 0.15 1064
1066 4 60.205 80.366 -15.931 0.15 1053
1067 4 67.552 89.437 -20.259 0.15 1066
1068 4 77.211 99.728 -23.009 0.15 1067
1069 4 94.481 105.61 -24.046 0.15 1068
1070 4 112.32 110.92 -28.607 0.15 1069
1071 4 129.56 122.76 -31.935 0.15 1070
1072 4 151.82 136.37 -28.848 0.15 1071
1073 4 158.36 140.88 -28.267 0.15 1072
1074 4 166.94 143.62 -30.17 0.15 1073
1075 4 171.67 148.34 -31.526 0.15 1074
1076 4 3 18.5 9 0.6 1
1077 4 6 25.5 12.5 0.6 1076
1078 4 7.763 34.225 22.08 0.6 1077
1079 4 11.112 46.251 22.887 0.6 1078
1080 4 11.524 55.226 26.598 0.6 1079
1081 4 5 70.711 36.442 0.25 1080
1082 4 2.786 80.671 43.105 0.25 1081
1083 4 4.827 86.233 41.332 0.15 1082
1084 4 4.559 95.18 38.394 0.15 1083
1085 4 5.718 101.5 37.905 0.15 1084
1086 4 6.52 106.6 38.163 0.15 1085
1087 4 8.484 115.64 41.618 0.15 1086
1088 4 8.864 124.45 40.732 0.15 1087
1089 4 7.52 133.07 40.124 0.15 1088
1090 4 4.564 138.56 38.662 0.15 1089
1091 4 -0.696 146.16 39.339 0.15 1090
1092 4 -9.266 152.44 38.231 0.15 1091
1093 4 -14.811 157.7 36.213 0.15 1092
1094 4 -21.466 165.83 34.59 0.15 1093
1095 4 -30.133 172.42 35.393 0.15 1094
1096 4 -34.089 177.91 38.252 0.15 1095
1097 4 2.716 111.66 36.275 0.15 1084
1098 4 -3.865 127.81 32.27 0.15 1097
1099 4 -11.088 138.1 36.168 0.15 1098
1100 4 -14.558 145.18 38.847 0.15 1099
1101 4 -15.581 154.31 43.802 0.15 1100
1102 4 -16.741 166.74 48.117 0.15 1101
1103 4 -10.292 181.3 59.416 0.15 1102
1104 4 -8.739 191.72 60.21 0.15 1103
1105 4 -5.202 201.82 62.027 0.15 1104
1106 4 2.265 209.77 60.112 0.15 1105
1107 4 7.369 217.78 59.589 0.15 1106
1108 4 11.513 226.94 59.236 0.15 1107
1109 4 2.886 89.58 46.761 0.15 1082
1110 4 1.38 105.67 50.173 0.15 1109
1111 4 2.551 120.47 55.091 0.15 1110
1112 4 0.586 127.59 55.857 0.15 1111
1113 4 -1.875 137.63 62.788 0.15 1112
1114 4 -1.377 146.04 68.253 0.15 1113
1115 4 -0.426 155.71 72.057 0.15 1114
1116 4 1.846 165.43 79.983 0.15 1115
1117 4 12.153 58.458 28.23 0.15 1080
1118 4 18.608 72.343 31.699 0.15 1117
1119 4 27.5 85.31 38.182 0.15 1118
1120 4 35.663 93.82 41.002 0.15 1119
1121 4 40.951 104.99 43.397 0.15 1120
1122 4 48.852 112.94 48.183 0.15 1121
1123 4 53.78 115.54 51.57 0.15 1122
1124 4 62.162 122.62 61.24 0.15 1123
1125 4 66.631 128.45 70.046 0.15 1124
1126 4 70.726 137.28 78.759 0.15 1125
1127 4 74.852 145.4 86.056 0.15 1126
1128 4 81.01 157.46 92.894 0.15 1127
1129 4 86.654 163.11 97.013 0.15 1128
1130 4 93.571 176.49 100.4 0.15 1129
1131 4 93.834 182.19 102.99 0.15 1130
1132 4 93.929 188.12 107.41 0.15 1131
1133 4 64.318 125.88 60.066 0.15 1123
1134 4 71.862 139.03 62.431 0.15 1133
1135 4 77.381 150.19 68.37 0.15 1134
1136 4 81.541 159.64 71.498 0.15 1135
1137 4 86.772 168.96 79.001 0.15 1136
1138 4 92.383 179.33 86.497 0.15 1137
1139 4 100.63 186.26 87.729 0.15 1138
1140 4 108.49 196.48 85.274 0.15 1139
1141 4 113.64 205.21 83.293 0.15 1140
1142 4 119.05 216.39 84.775 0.15 1141
1143 4 16.722 70.528 30.667 0.15 1117
1144 4 21.439 81.008 37.767 0.15 1143
1145 4 27.908 83.846 48.577 0.15 1144
1146 4 29.924 88.328 64.965 0.15 1145
1147 4 36.411 102.72 84.328 0.15 1146
1148 4 45.798 112.32 97.482 0.15 1147
1149 4 46.438 129.86 114.35 0.15 1148
1150 4 46.938 138.25 123.81 0.15 1149
1151 4 47.032 148.09 133.79 0.15 1150
1152 4 44.954 169.07 149.3 0.15 1151
1153 4 46.884 177.33 155.34 0.15 1152
1154 4 48.111 184.96 161.5 0.15 1153
1155 4 53.332 189.21 167.34 0.15 1154
1156 4 7.255 42.18 29.27 0.3 1078
1157 4 4.705 47.697 37.117 0.3 1156
1158 4 3.296 54.795 48.112 0.3 1157
1159 4 2.452 62.109 56.284 0.3 1158
1160 4 6.602 77.313 66.536 0.3 1159
1161 4 2.585 89.928 70.276 0.15 1160
1162 4 -3.186 106.25 78.113 0.15 1161
1163 4 -7.27 115.23 82.142 0.15 1162
1164 4 -13.574 114.93 89.995 0.15 1163
1165 4 -21.902 117.65 100.97 0.15 1164
1166 4 -21.227 123.67 105.72 0.15 1165
1167 4 -22.467 129.35 112 0.15 1166
1168 4 11.378 99.096 64.308 0.15 1160
1169 4 15.849 116.5 67.497 0.15 1168
1170 4 15.428 126.41 78.539 0.15 1169
1171 4 16.264 134.31 86.558 0.15 1170
1172 4 19.454 151.41 93.781 0.15 1171
1173 4 24.359 160.09 101.49 0.15 1172
1174 4 25.705 164.11 107.91 0.15 1173
1175 4 26.087 172.97 112.44 0.15 1174
1176 4 23.243 185.47 118.95 0.15 1175
1177 4 4.354 72.181 65.886 0.15 1159
1178 4 8.32 82.59 71.752 0.15 1177
1179 4 10.563 90.14 78.569 0.15 1178
1180 4 14.696 96.789 81.06 0.15 1179
1181 4 19.42 103.86 91.5 0.15 1180
1182 4 26.734 111.77 101.22 0.15 1181
1183 4 33.021 110.18 113.01 0.15 1182
1184 4 39.696 110.57 121.82 0.15 1183
1185 4 46.449 118.33 129.54 0.15 1184
1186 4 52.783 130.22 138.53 0.15 1185
1187 4 57.337 138.39 147.87 0.15 1186
1188 4 57.328 139.59 150.18 0.15 1187
1189 4 4.426 45.744 47.296 0.15 1157
1190 4 7.233 41.196 57.781 0.15 1189
1191 4 6.742 43.003 66.027 0.15 1190
1192 4 7.266 45.063 75.618 0.15 1191
1193 4 4.261 48.796 85.781 0.15 1192
1194 4 5.014 51.71 94.35 0.15 1193
1195 4 7.238 54.659 103.13 0.15 1194
1196 4 9.238 60.209 110.23 0.15 1195
1197 4 13.646 68.374 117.19 0.15 1196
1198 4 17.181 79.295 126.69 0.15 1197
1199 4 16.38 87.467 132.63 0.15 1198
1200 4 17.27 94.119 139.05 0.15 1199
1201 4 16.953 99.234 144.73 0.15 1200
1202 4 17.451 103.53 151.35 0.15 1201
1203 4 18.649 109.29 159.47 0.15 1202
1204 4 16.529 113.03 165.61 0.15 1203
1205 4 15.684 113.69 173.74 0.15 1204
1206 4 4.41 53.752 103.66 0.15 1194
1207 4 5.855 55.669 111.86 0.15 1206
1208 4 5.792 57.502 127.12 0.15 1207
1209 4 4.522 63.373 137.63 0.15 1208
1210 4 8.935 41.596 78.625 0.15 1191
1211 4 8.512 46.619 96.17 0.15 1210
1212 4 7.292 56.998 106.35 0.15 1211
1213 4 -1.125 66.244 120.83 0.15 1212
1214 4 5.461 72.163 138 0.15 1213
1215 4 6.924 78.964 156.34 0.15 1214
1216 4 -3.172 78.94 170.25 0.15 1215
1217 4 -13.034 80.299 180.6 0.15 1216
1218 4 -17.152 80.679 190.26 0.15 1217
1219 4 -22.12 73.88 203.89 0.15 1218
