# Supplementary material for: Influence of extracellular oscillations on neural communication: a computational perspective
Source: Front Comput Neurosci. 2014 Feb 7;8:9. doi: 10.3389/fncom.2014.00009 (PMC3916728; doi:10.3389/fncom.2014.00009)
Supplement: Supplementary file 4 [file DataSheet1.ZIP › influence_of_extracellular_oscillations/cell_h.swc]

1 1 0 0 0 10 -1
2 1 0 10 0 10 1
3 1 0 -10 0 10 1
4 3 4 16 -4.5 1.2 1
5 3 10 21.5 -5 1 4
6 3 9.853 30.798 -6.009 0.7 5
7 3 10.474 39.149 -8.04 0.6 6
8 3 9.03 48.127 -12.737 0.6 7
9 3 10.063 55.011 -15.573 0.5 8
10 3 10.301 62.818 -19.349 0.5 9
11 3 8.244 69.716 -24.189 0.5 10
12 3 9.375 74.577 -29.788 0.5 11
13 3 9.848 78.615 -32.74 0.5 12
14 3 11.094 83.636 -35.979 0.4 13
15 3 11.966 87.25 -39.247 0.4 14
16 3 13.342 95.259 -41.53 0.3 15
17 3 13.782 101.88 -43.77 0.3 16
18 3 15.304 108.32 -47.261 0.3 17
19 3 15.923 111.61 -49.008 0.3 18
20 3 16.462 117.71 -51.183 0.15 19
21 3 17.811 128.77 -51.214 0.15 20
22 3 17.128 133.97 -52.564 0.15 21
23 3 16.541 139.29 -54.764 0.15 22
24 3 17.614 145.32 -60.144 0.15 23
25 3 17.99 151.43 -59.854 0.15 24
26 3 17.816 159 -61.596 0.15 25
27 3 20.052 165.98 -64.606 0.15 26
28 3 22.839 172.96 -67.113 0.15 27
29 3 23.37 179.39 -68.94 0.15 28
30 3 22.069 184.65 -71.622 0.15 29
31 3 19.966 192.26 -77.155 0.15 30
32 3 17.101 200.96 -82.418 0.15 31
33 3 15.87 117.7 -51.327 0.15 19
34 3 24.637 125.27 -53.804 0.15 33
35 3 26.19 127.22 -53.744 0.15 34
36 3 23.712 135.71 -55.483 0.15 35
37 3 24.808 143.71 -58.703 0.15 36
38 3 27.292 152.1 -63.258 0.15 37
39 3 28.635 161.88 -68.351 0.15 38
40 3 27.188 169.72 -69.229 0.15 39
41 3 24.814 178.41 -69.028 0.15 40
42 3 23.522 187.09 -70.817 0.15 41
43 3 22.417 193.77 -72.009 0.15 42
44 3 19.359 196.53 -72.184 0.15 43
45 3 15.38 201.84 -73.422 0.15 44
46 3 10.979 206.28 -75.255 0.15 45
47 3 29.763 131.77 -53.978 0.15 35
48 3 32.749 138.49 -53.522 0.15 47
49 3 31.498 146.94 -54.216 0.15 48
50 3 36.374 153.55 -57.31 0.15 49
51 3 38.695 158.91 -59.565 0.15 50
52 3 41.284 164.52 -61.657 0.15 51
53 3 46.076 169.14 -65.46 0.15 52
54 3 55.928 178.96 -67.639 0.15 53
55 3 63.071 186.86 -71.061 0.15 54
56 3 66.672 192.7 -74.452 0.15 55
57 3 68.215 196.49 -77.656 0.15 56
58 3 69.553 201.86 -81.089 0.15 57
59 3 70.69 205.06 -83.326 0.15 58
60 3 12.603 89.508 -40.244 0.15 15
61 3 15.728 95.476 -43.387 0.15 60
62 3 19.001 98.593 -49.95 0.15 61
63 3 21.027 103 -57.346 0.15 62
64 3 23.024 109.21 -59.083 0.15 63
65 3 29.099 113.68 -60.988 0.15 64
66 3 31.833 118.69 -61.932 0.15 65
67 3 35.378 126.18 -64.539 0.15 66
68 3 37.669 132.17 -67.017 0.15 67
69 3 34.787 139.03 -63.909 0.15 68
70 3 32.989 142.93 -64.085 0.15 69
71 3 32.181 147.1 -65.192 0.15 70
72 3 30.937 154.83 -67.682 0.15 71
73 3 30.129 162.98 -69.721 0.15 72
74 3 30.439 168.27 -71.104 0.15 73
75 3 29.067 172.72 -72.009 0.15 74
76 3 26.654 178.38 -73.762 0.15 75
77 3 25.751 180.93 -75.551 0.15 76
78 3 31.383 115.73 -63.692 0.15 65
79 3 30.64 120.15 -68.317 0.15 78
80 3 29.606 125 -71.297 0.15 79
81 3 25.378 130.39 -72.906 0.15 80
82 3 23.23 136.67 -75.029 0.15 81
83 3 21.033 140.95 -76.789 0.15 82
84 3 14.873 147.88 -78.546 0.15 83
85 3 9.445 155.41 -78.343 0.15 84
86 3 4.396 163.76 -81.213 0.15 85
87 3 -0.463 170.9 -82.509 0.15 86
88 3 -1.517 177.62 -86.505 0.15 87
89 3 15.755 96.536 -42.924 0.15 60
90 3 18.176 105.34 -45.284 0.15 89
91 3 18.816 110.47 -47.225 0.15 90
92 3 17.62 117.84 -49.423 0.15 91
93 3 14.094 128.46 -52.114 0.15 92
94 3 12.296 139.38 -51.215 0.15 93
95 3 11.509 144.92 -54.592 0.15 94
96 3 10.993 151.48 -57.59 0.15 95
97 3 10.671 154.72 -57.237 0.15 96
98 3 10.945 161.09 -58.05 0.15 97
99 3 10.555 168.11 -60.455 0.15 98
100 3 16.199 172.12 -62.126 0.15 99
101 3 20.14 175.72 -63.473 0.15 100
102 3 22.462 181.19 -67.102 0.15 101
103 3 22.349 188.05 -69.991 0.15 102
104 3 22.43 194.4 -70.687 0.15 103
105 3 22.711 199.27 -72.784 0.15 104
106 3 21.459 204.91 -73.205 0.15 105
107 3 19.326 208.76 -77.432 0.15 106
108 3 10.896 147.56 -57.226 0.15 95
109 3 10.449 153.42 -61.397 0.15 108
110 3 10.215 158.23 -65.795 0.15 109
111 3 11.402 162.76 -67.799 0.15 110
112 3 10.717 172.53 -69.893 0.15 111
113 3 10.768 179.33 -71.836 0.15 112
114 3 7.815 187.06 -73.82 0.15 113
115 3 1.211 199.03 -77.504 0.15 114
116 3 -2.256 206.33 -80.118 0.15 115
117 3 -3.802 215.56 -77.515 0.15 116
118 3 9.198 161.21 -67.685 0.15 110
119 3 7.498 166.39 -70.928 0.15 118
120 3 6.061 171.82 -74.633 0.15 119
121 3 3.605 177.26 -78.281 0.15 120
122 3 2.497 183.01 -84.129 0.15 121
123 3 1.987 186.67 -87.431 0.15 122
124 3 2.509 193.2 -91.211 0.15 123
125 3 1.76 196.87 -95.477 0.15 124
126 3 1.128 200.39 -99.503 0.15 125
127 3 1.664 206.01 -106.2 0.15 126
128 3 6.679 206.95 -110.29 0.15 127
129 3 9.249 210.04 -114.99 0.15 128
130 3 10.248 211.59 -115.92 0.15 129
131 3 7.197 85.229 -38.883 0.3 13
132 3 7.836 91.066 -44.385 0.3 131
133 3 6.606 95.771 -49.567 0.3 132
134 3 3.342 100.16 -56.317 0.3 133
135 3 2.158 104.7 -61.909 0.3 134
136 3 1.764 105.75 -63.564 0.3 135
137 3 -0.777 109.03 -67.505 0.15 136
138 3 -3.937 115.91 -69.291 0.15 137
139 3 -6.678 124.62 -72.097 0.15 138
140 3 -6.026 131.23 -76.238 0.15 139
141 3 -5.422 133.03 -81.863 0.15 140
142 3 -4.729 135.72 -86.137 0.15 141
143 3 -3.504 138.29 -90.187 0.15 142
144 3 -0.129 108.18 -67.308 0.15 136
145 3 -2.269 112.29 -69.122 0.15 144
146 3 -3.443 115.65 -70.723 0.15 145
147 3 -5.814 119.68 -74.547 0.15 146
148 3 -6.634 122.73 -76.556 0.15 147
149 3 -6.382 128.37 -79.846 0.15 148
150 3 -5.734 133.25 -82.085 0.15 149
151 3 -3.648 138.49 -84.87 0.15 150
152 3 -3.525 141.53 -88.868 0.15 151
153 3 -3.84 143.53 -90.498 0.15 152
154 3 -3.334 147.6 -92.274 0.15 153
155 3 -2.439 152.73 -95.792 0.15 154
156 3 -0.563 159.03 -99.702 0.15 155
157 3 0.439 162.86 -102.28 0.15 156
158 3 1.771 166.85 -104.68 0.15 157
159 3 2.057 171.69 -107.72 0.15 158
160 3 3.159 174.76 -109.08 0.15 159
161 3 -4.5 17 -9.5 1.85 1
162 3 -6.5 22 -11.5 1.85 161
163 3 -5.711 25.089 -12.943 1.85 162
164 3 -6.014 29.578 -14.271 0.6 163
165 3 -6.3 32.323 -15.336 0.6 164
166 3 -5.415 38.422 -15.852 0.6 165
167 3 -4.511 42.858 -15.823 0.6 166
168 3 -3.494 49.273 -17.643 0.6 167
169 3 -3.572 58.449 -16.5 0.45 168
170 3 -2.848 64.126 -16.467 0.45 169
171 3 -3.114 65.887 -16.189 0.45 170
172 3 -3.67 68.915 -16.04 0.45 171
173 3 -5.835 71.759 -14.469 0.35 172
174 3 -9.238 75.589 -14.452 0.35 173
175 3 -11.281 78.804 -14.941 0.35 174
176 3 -12.911 84.933 -14.738 0.35 175
177 3 -16.202 92.671 -14.544 0.35 176
178 3 -16.007 94.955 -15.041 0.35 177
179 3 -15.537 101.91 -16.605 0.25 178
180 3 -15.318 107.27 -17.245 0.25 179
181 3 -14.746 113.81 -18.554 0.15 180
182 3 -14.862 120.28 -19.744 0.15 181
183 3 -16.606 127.88 -24.88 0.15 182
184 3 -20.739 136.3 -29.071 0.15 183
185 3 -22.442 143.12 -28.856 0.15 184
186 3 -24.449 152.02 -32.202 0.15 185
187 3 -25.297 153.93 -32.574 0.15 186
188 3 -25.77 157.45 -33.531 0.15 187
189 3 -31.44 159.69 -41.488 0.15 188
190 3 -15.77 120.37 -15.71 0.15 181
191 3 -16.936 124.94 -13.529 0.15 190
192 3 -16.8 131.95 -6.865 0.15 191
193 3 -19.204 139.12 -2.064 0.15 192
194 3 -19.664 145.96 -3.288 0.15 193
195 3 -16.07 99.244 -17.242 0.15 178
196 3 -16.747 104.42 -19.308 0.15 195
197 3 -17.436 110.94 -21.258 0.15 196
198 3 -17.272 118.99 -23.242 0.15 197
199 3 -17.372 126 -25.124 0.15 198
200 3 -16.368 134.55 -28.062 0.15 199
201 3 -16.04 140.7 -31.162 0.15 200
202 3 -17.976 148.87 -32.9 0.15 201
203 3 -18.412 154.76 -34.656 0.15 202
204 3 -18.179 163.71 -37.86 0.15 203
205 3 -20.813 170.93 -37.858 0.15 204
206 3 -22.317 175.6 -38.188 0.15 205
207 3 -2.36 73.731 -14.782 0.15 172
208 3 -0.286 80.856 -14.122 0.15 207
209 3 -0.721 91.349 -15.225 0.15 208
210 3 3.542 96.063 -18.443 0.15 209
211 3 9.097 100.1 -20.703 0.15 210
212 3 13.77 103.78 -23.074 0.15 211
213 3 17.024 109.45 -25.005 0.15 212
214 3 18.818 114.87 -24.617 0.15 213
215 3 19.729 117.36 -25.114 0.15 214
216 3 21.405 121.64 -25.676 0.15 215
217 3 22.458 123.41 -26.544 0.15 216
218 3 24.855 128.7 -29.595 0.15 217
219 3 27.909 135.35 -30.872 0.15 218
220 3 31.918 140.12 -36.237 0.15 219
221 3 33.743 144.87 -40.543 0.15 220
222 3 34.374 149.92 -44.705 0.15 221
223 3 37.057 149.53 -53.14 0.15 222
224 3 42.078 153.2 -54.016 0.15 223
225 3 47.541 158.79 -56.511 0.15 224
226 3 52.405 163.94 -57.837 0.15 225
227 3 58.366 172.74 -62.425 0.15 226
228 3 59.642 177.01 -63.231 0.15 227
229 3 26.549 128.19 -30.244 0.15 217
230 3 27.66 131.52 -34.622 0.15 229
231 3 30.62 139.15 -39.422 0.15 230
232 3 28.993 146.71 -44.879 0.15 231
233 3 30.761 149.6 -48.747 0.15 232
234 3 30.634 154.57 -53.421 0.15 233
235 3 31.681 158.67 -54.169 0.15 234
236 3 21.929 122.89 -27.941 0.15 215
237 3 24.272 131.17 -31.302 0.15 236
238 3 25.203 135.31 -32.696 0.15 237
239 3 25.174 140.32 -36.995 0.15 238
240 3 27.896 145.63 -41.825 0.15 239
241 3 29.925 149.34 -46.113 0.15 240
242 3 31.496 153.22 -50.206 0.15 241
243 3 0.225 43.75 -15.624 0.15 165
244 3 -5.667 52.591 -26.023 0.15 243
245 3 -8.938 62.868 -32.017 0.15 244
246 3 -13.486 67.478 -34.627 0.15 245
247 3 -15.313 71.253 -36.541 0.15 246
248 3 -21.082 80.284 -34.443 0.15 247
249 3 -24.55 85.285 -33.343 0.15 248
250 3 -22.975 93.345 -32.31 0.15 249
251 3 -22.706 98.076 -32.51 0.15 250
252 3 -23.315 101.24 -32.895 0.15 251
253 3 -26.472 108.99 -34.472 0.15 252
254 3 -28.131 115.56 -34.98 0.15 253
255 3 -30.913 122.19 -35.761 0.15 254
256 3 -28.512 131.47 -33.06 0.15 255
257 3 -28.161 139.47 -31.522 0.15 256
258 3 -27.304 148.02 -28.325 0.15 257
259 3 -29.108 157.84 -25.226 0.15 258
260 3 -32.245 166.83 -24.346 0.15 259
261 3 -36.898 174.68 -18.877 0.15 260
262 3 -41.149 184.01 -17.043 0.15 261
263 3 -44.702 192.55 -18.847 0.15 262
264 3 -50.301 198 -20.154 0.15 263
265 3 -23.236 108.88 -35.159 0.15 252
266 3 -27.301 118.81 -36.507 0.15 265
267 3 -27.884 122.71 -40.241 0.15 266
268 3 -26.874 127.18 -45.268 0.15 267
269 3 -24.803 130.33 -49.426 0.15 268
270 3 -25.021 137.31 -54.514 0.15 269
271 3 -25.537 146.31 -55.09 0.15 270
272 3 -27.484 150.98 -53.724 0.15 271
273 3 -29.491 154.5 -52.804 0.15 272
274 3 -30.69 159.75 -49.926 0.15 273
275 3 -30.826 164.04 -48.913 0.15 274
276 3 -30.109 171.06 -52.512 0.15 275
277 3 -30.016 177.87 -57.08 0.15 276
278 3 -29.522 183.48 -61.181 0.15 277
279 3 -30.569 189.85 -63.314 0.15 278
280 3 -4.617 32.184 -17.27 0.5 163
281 3 -3.084 36.078 -19.817 0.5 280
282 3 -1.429 44.469 -22.835 0.5 281
283 3 3.242 52.607 -25.004 0.5 282
284 3 3.84 57.811 -27.019 0.5 283
285 3 5.031 61.687 -27.247 0.5 284
286 3 5.527 65.936 -28.643 0.3 285
287 3 9.057 68.674 -22.355 0.3 286
288 3 11.919 74.127 -17.525 0.3 287
289 3 13.041 77.457 -14.714 0.3 288
290 3 15.789 82.084 -13.475 0.3 289
291 3 16.306 83.86 -12.564 0.3 290
292 3 17.721 89.975 -9.547 0.15 291
293 3 18.823 96.414 -3.337 0.15 292
294 3 17.518 105.44 -2.779 0.15 293
295 3 17.902 111.3 -1.371 0.15 294
296 3 20.271 117.2 1.485 0.15 295
297 3 22.123 122.68 1.412 0.15 296
298 3 23.99 129.39 1.217 0.15 297
299 3 27.988 135.8 2.387 0.15 298
300 3 31.136 141.57 2.263 0.15 299
301 3 34.2 147.84 0.585 0.15 300
302 3 37.934 155.12 0.766 0.15 301
303 3 39.946 159.32 3.122 0.15 302
304 3 45.853 162.45 5.209 0.15 303
305 3 52.234 164.63 7.397 0.15 304
306 3 57.991 170.5 9.761 0.15 305
307 3 64.545 176.46 9.822 0.15 306
308 3 68.855 182.26 10.756 0.15 307
309 3 18.91 89.723 -9.428 0.15 291
310 3 18.97 96.266 -3.454 0.15 309
311 3 20.733 102.89 -1.387 0.15 310
312 3 22.612 109.66 0.752 0.15 311
313 3 24.108 116.16 2.092 0.15 312
314 3 23.791 121.35 7.428 0.15 313
315 3 27.208 126.62 11.883 0.15 314
316 3 32.641 128.41 15.049 0.15 315
317 3 37.016 131.9 18.202 0.15 316
318 3 41.271 134.72 20.526 0.15 317
319 3 45.034 139.04 22.905 0.15 318
320 3 46.31 143.72 23.01 0.15 319
321 3 49.465 151.72 22.45 0.15 320
322 3 54.322 159.26 22.446 0.15 321
323 3 55.35 166.96 24.926 0.15 322
324 3 57.556 174.58 26.479 0.15 323
325 3 60.35 184.32 28.441 0.15 324
326 3 62.726 190.19 29.609 0.15 325
327 3 63.679 192.63 30.883 0.15 326
328 3 65.238 195.88 32.398 0.15 327
329 3 67.011 198.56 36.657 0.15 328
330 3 67.823 201.59 40.077 0.15 329
331 3 25.719 120.92 3.213 0.15 313
332 3 26.858 126.04 6.751 0.15 331
333 3 28.146 131.62 9.279 0.15 332
334 3 30.587 136.46 13.004 0.15 333
335 3 31.723 142.33 15.787 0.15 334
336 3 32.464 147.21 18.808 0.15 335
337 3 33.003 149.96 20.372 0.15 336
338 3 33.565 155.92 25.095 0.15 337
339 3 35.327 161.12 26.266 0.15 338
340 3 32.967 165.51 26.912 0.15 339
341 3 30.517 170.22 30.763 0.15 340
342 3 7.173 66.822 -27.985 0.15 285
343 3 9.023 73.246 -30.122 0.15 342
344 3 10.295 78.757 -31.706 0.15 343
345 3 7.704 86.862 -33.965 0.15 344
346 3 5.787 94.905 -35.031 0.15 345
347 3 7.427 100.1 -36.392 0.15 346
348 3 8.857 104.54 -40.693 0.15 347
349 3 8.811 109.04 -42.859 0.15 348
350 3 9.55 115.62 -44.322 0.15 349
351 3 10.046 122.33 -46.314 0.15 350
352 3 9.854 129.51 -48.547 0.15 351
353 3 8.205 135.57 -51.682 0.15 352
354 3 6.544 141.66 -54.039 0.15 353
355 3 1.767 146.77 -56.405 0.15 354
356 3 -0.041 151.15 -60.442 0.15 355
357 3 1.164 157.81 -63.647 0.15 356
358 3 2.44 164.82 -66.021 0.15 357
359 3 4.661 171.65 -68.985 0.15 358
360 3 6.109 179.14 -72.226 0.15 359
361 3 7.463 184.12 -75.036 0.15 360
362 3 7.092 186.82 -78.472 0.15 361
363 3 7.556 190.19 -81.504 0.15 362
364 3 8.101 196.81 -86.616 0.15 363
365 3 8.219 203.03 -89.53 0.15 364
366 3 10.82 208.79 -88.48 0.15 365
367 3 12.608 214.89 -88.691 0.15 366
368 3 12.811 219.01 -88.574 0.15 367
369 3 7.905 141.36 -53.308 0.15 353
370 3 7.365 148.03 -55.747 0.15 369
371 3 8.157 153.02 -58.861 0.15 370
372 3 5.385 158.4 -61.014 0.15 371
373 3 5.342 163.36 -64.424 0.15 372
374 3 5.831 170.44 -67.83 0.15 373
375 3 1.826 50.303 -22.485 0.15 282
376 3 5.955 56.699 -24.364 0.15 375
377 3 10.698 62.942 -28.812 0.15 376
378 3 14.701 69.575 -29.664 0.15 377
379 3 16.539 75.997 -31.036 0.15 378
380 3 16.142 84.172 -31.189 0.15 379
381 3 18.011 90.907 -34.413 0.15 380
382 3 18.991 94.279 -36.631 0.15 381
383 3 20.932 100.82 -40.364 0.15 382
384 3 22.247 107.93 -44.978 0.15 383
385 3 23.512 114.98 -48.345 0.15 384
386 3 23.209 123.58 -51.175 0.15 385
387 3 22.919 130.65 -53.162 0.15 386
388 3 24.084 137.59 -55.794 0.15 387
389 3 23.629 144 -57.79 0.15 388
390 3 22.588 151.38 -56.655 0.15 389
391 3 21.714 157.06 -56.29 0.15 390
392 3 20.278 165.08 -56.638 0.15 391
393 3 19.438 171.78 -55.773 0.15 392
394 3 17.411 176.29 -56.248 0.15 393
395 3 14.436 181.3 -55.639 0.15 394
396 3 10.073 186.55 -54.371 0.15 395
397 3 19.749 98.807 -40.653 0.15 382
398 3 20.327 102.77 -43.344 0.15 397
399 3 18.942 112.63 -48.571 0.15 398
400 3 18.961 120.26 -52.22 0.15 399
401 3 21.752 127.37 -59.974 0.15 400
402 3 25.646 132 -64.293 0.15 401
403 3 27.598 138.43 -67.577 0.15 402
404 3 28.026 146.56 -70.931 0.15 403
405 3 28.114 151.75 -72.741 0.15 404
406 3 29.159 157.35 -74.353 0.15 405
407 3 29.713 161.35 -75.642 0.15 406
408 3 8.24 62.024 -25.559 0.15 376
409 3 12.634 68.778 -30.951 0.15 408
410 3 14.799 72.29 -33.293 0.15 409
411 3 18.693 78.389 -35.063 0.15 410
412 3 16.374 85.861 -36.81 0.15 411
413 3 14.561 93.447 -38.849 0.15 412
414 3 20.028 103.67 -42.268 0.15 413
415 3 23.028 109.76 -44.288 0.15 414
416 3 24.669 113.61 -48.125 0.15 415
417 3 28.264 120.67 -54.546 0.15 416
418 3 26.878 128.04 -60.056 0.15 417
419 3 29.36 137.04 -64.008 0.15 418
420 3 30.786 146.71 -64.923 0.15 419
421 3 32.12 155.38 -68.827 0.15 420
422 4 -8 -2 8 1.55 1
423 4 -15 -5 9.5 1.2 422
424 4 -18.824 -9.248 12.635 0.75 423
425 4 -18.754 -18.213 19.554 0.75 424
426 4 -20.924 -22.932 22.473 0.6 425
427 4 -23.332 -26.689 25.403 0.6 426
428 4 -27.611 -32.69 30.897 0.6 427
429 4 -31.538 -37.504 34.592 0.5 428
430 4 -30.88 -42.841 41.98 0.5 429
431 4 -29.079 -43.656 44.124 0.5 430
432 4 -26.664 -46.333 52.139 0.4 431
433 4 -26.649 -47.873 57.443 0.4 432
434 4 -26.534 -48.647 59.284 0.4 433
435 4 -24.964 -51.454 63.66 0.15 434
436 4 -25.809 -57.517 68.218 0.15 435
437 4 -27.776 -61.076 69.062 0.15 436
438 4 -30.916 -67.095 70.843 0.15 437
439 4 -34.327 -72.662 74.139 0.15 438
440 4 -38.041 -79.735 80.478 0.15 439
441 4 -42.398 -81.881 89.017 0.15 440
442 4 -45.263 -85.647 94.749 0.15 441
443 4 -50.211 -86.303 101.26 0.15 442
444 4 -55.862 -89.929 104.6 0.15 443
445 4 -59.802 -92.907 106.86 0.15 444
446 4 -64.403 -95.105 111.04 0.15 445
447 4 -69.134 -100.76 118.11 0.15 446
448 4 -68.777 -104.47 126.28 0.15 447
449 4 -70.489 -107.25 132.27 0.15 448
450 4 -77.189 -113.15 140.21 0.15 449
451 4 -27.345 -51.951 67.137 0.15 434
452 4 -25.109 -51.88 75.027 0.15 451
453 4 -23.525 -51.916 82.493 0.15 452
454 4 -19.826 -54.797 91.168 0.15 453
455 4 -18.583 -60.19 101.17 0.15 454
456 4 -15.107 -60.184 112.89 0.15 455
457 4 -11.115 -63.098 121.78 0.15 456
458 4 -6.391 -69.336 127.78 0.15 457
459 4 -1.633 -73.943 137.62 0.15 458
460 4 -2.751 -76.06 140.91 0.15 459
461 4 -4.561 -81.183 148.25 0.15 460
462 4 -5.829 -84.833 152.56 0.15 461
463 4 -6.093 -89.488 156.5 0.15 462
464 4 -6.984 -91.854 160.93 0.15 463
465 4 -24.305 -53.753 89.653 0.15 453
466 4 -22.783 -55.862 103.89 0.15 465
467 4 -22.966 -56.236 109.35 0.15 466
468 4 -23.127 -60.14 118.36 0.15 467
469 4 -23.948 -63.177 124.21 0.15 468
470 4 -25.493 -71.375 134.05 0.15 469
471 4 -28.125 -74.482 141.46 0.15 470
472 4 -31.463 -77.985 149.05 0.15 471
473 4 -34.102 -82.677 157.31 0.15 472
474 4 -35.129 -86.488 162.6 0.15 473
475 4 -35.49 -88.106 166.27 0.15 474
476 4 -27.928 -48.352 62.067 0.15 433
477 4 -30.087 -48.316 66.291 0.15 476
478 4 -33.09 -48.01 70.051 0.15 477
479 4 -37.681 -47.791 75.088 0.15 478
480 4 -40.924 -46.354 84.18 0.15 479
481 4 -42.956 -45.694 89.898 0.15 480
482 4 -45.912 -45.652 95.772 0.15 481
483 4 -49.197 -46.242 102.34 0.15 482
484 4 -53.202 -48.838 106.67 0.15 483
485 4 -54 -55.228 111.54 0.15 484
486 4 -54.965 -61.685 113.69 0.15 485
487 4 -56.006 -68.007 117.72 0.15 486
488 4 -58.788 -75.294 125.57 0.15 487
489 4 -59.89 -80.088 131.34 0.15 488
490 4 -61.051 -82.779 135.88 0.15 489
491 4 -64.328 -87.436 141.46 0.15 490
492 4 -66.034 -89.83 145.47 0.15 491
493 4 -44.912 -48.471 94.224 0.15 481
494 4 -47.585 -51.324 99.441 0.15 493
495 4 -48.398 -53.928 104.74 0.15 494
496 4 -49.179 -56.252 110.46 0.15 495
497 4 -52.038 -59.139 116.25 0.15 496
498 4 -54.631 -62.148 120.83 0.15 497
499 4 -54.645 -63.46 126.07 0.15 498
500 4 -55.323 -65.85 130.98 0.15 499
501 4 -59.923 -69.073 135.33 0.15 500
502 4 -60.785 -73.124 140.16 0.15 501
503 4 -61.995 -76.714 145.72 0.15 502
504 4 -64.985 -81.112 153.07 0.15 503
505 4 -36.462 -48.592 74.665 0.15 478
506 4 -42.443 -49.712 79.078 0.15 505
507 4 -48.572 -48.986 82.303 0.15 506
508 4 -52.912 -48.423 88.078 0.15 507
509 4 -57.414 -50.918 94.037 0.15 508
510 4 -60.53 -52.082 98.446 0.15 509
511 4 -61.168 -51.973 104.09 0.15 510
512 4 -63.442 -52.237 112.65 0.15 511
513 4 -66.706 -52.116 122.49 0.15 512
514 4 -70.22 -53.576 128.67 0.15 513
515 4 -72.6 -55.737 133.25 0.15 514
516 4 -73.813 -56.237 138.25 0.15 515
517 4 -75.294 -56.469 147.03 0.15 516
518 4 -28.212 -46.854 53.625 0.15 431
519 4 -26.979 -48.564 59.993 0.15 518
520 4 -30.064 -48.316 64.675 0.15 519
521 4 -34.485 -48.163 72.717 0.15 520
522 4 -39.373 -49.204 79.446 0.15 521
523 4 -40.984 -50.417 81.429 0.15 522
524 4 -44.7 -55.161 88.114 0.15 523
525 4 -49.699 -58.687 92.812 0.15 524
526 4 -50.677 -63.635 101.86 0.15 525
527 4 -48.401 -68.228 108.47 0.15 526
528 4 -47.902 -72.418 114.49 0.15 527
529 4 -48.615 -75.783 120.56 0.15 528
530 4 -50.511 -77.716 126.32 0.15 529
531 4 -52.308 -81.2 132.54 0.15 530
532 4 -54.061 -80.063 136.76 0.15 531
533 4 -55.75 -79.968 139.57 0.15 532
534 4 -46.209 -54.897 88.276 0.15 523
535 4 -47.723 -58.337 95.834 0.15 534
536 4 -50.419 -60.105 103.46 0.15 535
537 4 -54.349 -63.763 113.43 0.15 536
538 4 -57.404 -68.868 120.73 0.15 537
539 4 -61.412 -75.734 118.03 0.15 538
540 4 -65.601 -83.092 119.63 0.15 539
541 4 -68.555 -88.957 121.66 0.15 540
542 4 -73.128 -93.133 125 0.15 541
543 4 -76.169 -97.264 131.78 0.15 542
544 4 -78.364 -101.16 137.39 0.15 543
545 4 -33.093 -47.568 72.846 0.15 520
546 4 -39.728 -48.289 79.304 0.15 545
547 4 -42.899 -50.907 88.447 0.15 546
548 4 -46.025 -55.15 97.638 0.15 547
549 4 -46.39 -57.917 105.08 0.15 548
550 4 -45.593 -61.677 110.89 0.15 549
551 4 -44.101 -68.896 120.95 0.15 550
552 4 -43.793 -71.471 124.89 0.15 551
553 4 -43.94 -75.139 133.44 0.15 552
554 4 -43.048 -78.571 137.98 0.15 553
555 4 -43.904 -81.394 141.45 0.15 554
556 4 -44.979 -85.847 146.07 0.15 555
557 4 8.5 -11 -6.5 0.6 1
558 4 12.5 -12.5 -8 0.5 557
559 4 17.412 -14.676 -11.063 0.5 558
560 4 24.311 -14.661 -12.975 0.4 559
561 4 27.257 -14.87 -19.87 0.4 560
562 4 29.27 -15.711 -23.508 0.4 561
563 4 33.049 -15.493 -27.972 0.25 562
564 4 40.524 -14.337 -31.913 0.25 563
565 4 46.074 -14.451 -33.111 0.25 564
566 4 47.632 -13.941 -39.48 0.25 565
567 4 50.316 -16.717 -43.166 0.25 566
568 4 54.3 -19.028 -47.442 0.25 567
569 4 57.728 -20.679 -52.616 0.25 568
570 4 60.546 -24.441 -60.61 0.25 569
571 4 63.376 -24.105 -64.897 0.25 570
572 4 65.473 -24.055 -66.658 0.25 571
573 4 69.519 -25.889 -68.898 0.25 572
574 4 71.888 -26.671 -70.903 0.25 573
575 4 77.088 -28.044 -75.036 0.25 574
576 4 84.156 -28.651 -80.153 0.25 575
577 4 88.671 -29.43 -84.307 0.25 576
578 4 91.559 -33.398 -86.155 0.25 577
579 4 94.44 -34.791 -90.279 0.25 578
580 4 98.405 -35.684 -94.833 0.25 579
581 4 99.277 -37.561 -96.322 0.25 580
582 4 100.8 -43.448 -102.94 0.25 581
583 4 104.95 -43.107 -111.52 0.25 582
584 4 109.99 -43.617 -119.04 0.25 583
585 4 117.1 -47.633 -126.35 0.15 584
586 4 119.13 -49.81 -133.58 0.15 585
587 4 119.22 -49.216 -138.67 0.15 586
588 4 121.11 -46.907 -145.33 0.15 587
589 4 124.09 -46.294 -150.31 0.15 588
590 4 125.91 -48.881 -157.43 0.15 589
591 4 128.38 -51.398 -162.16 0.15 590
592 4 130.5 -53.046 -164.51 0.15 591
593 4 134.32 -54.321 -168.51 0.15 592
594 4 136.72 -55.841 -171.85 0.15 593
595 4 137.78 -57.424 -174.62 0.15 594
596 4 101.19 -39.099 -98.661 0.15 581
597 4 106.22 -40.176 -105.04 0.15 596
598 4 111.36 -40.276 -108.49 0.15 597
599 4 119.25 -42.292 -111.8 0.15 598
600 4 125.74 -42.566 -115.11 0.15 599
601 4 133.61 -45.286 -118.78 0.15 600
602 4 138.18 -49.312 -122.89 0.15 601
603 4 143.94 -51.347 -127.49 0.15 602
604 4 149.6 -54.56 -128.15 0.15 603
605 4 155.28 -57.442 -129.87 0.15 604
606 4 164.37 -54.507 -134.36 0.15 605
607 4 74.502 -28.137 -73.547 0.15 573
608 4 81.156 -31.774 -80.67 0.15 607
609 4 88.454 -34.838 -86.638 0.15 608
610 4 97.907 -37.001 -90.816 0.15 609
611 4 105.9 -39.264 -96.064 0.15 610
612 4 115.28 -42.19 -101.71 0.15 611
613 4 123.33 -42.759 -104.57 0.15 612
614 4 132.76 -43.841 -107.89 0.15 613
615 4 139.59 -45.731 -111.06 0.15 614
616 4 145.02 -47.562 -115.61 0.15 615
617 4 148.52 -45.966 -120.32 0.15 616
618 4 152.91 -44.42 -126.61 0.15 617
619 4 155.02 -44.398 -128.97 0.15 618
620 4 159.8 -45.486 -133.06 0.15 619
621 4 162.58 -47.167 -136.33 0.15 620
622 4 165.65 -49.037 -140.25 0.15 621
623 4 173.84 -50.532 -142.91 0.15 622
624 4 69.879 -24.755 -70.999 0.15 572
625 4 74.071 -28.71 -76.411 0.15 624
626 4 76.007 -34.846 -79.121 0.15 625
627 4 82.646 -38.625 -85.297 0.15 626
628 4 87.215 -41.498 -90.359 0.15 627
629 4 91.86 -43.126 -95.157 0.15 628
630 4 98.181 -46.255 -101.54 0.15 629
631 4 104.57 -50.852 -108.19 0.15 630
632 4 108.92 -54.842 -113.62 0.15 631
633 4 115.31 -60.67 -121.91 0.15 632
634 4 120.67 -59.568 -127.53 0.15 633
635 4 122.94 -59.708 -129.78 0.15 634
636 4 126.33 -61.676 -139.24 0.15 635
637 4 126.85 -62.775 -147.16 0.15 636
638 4 130.73 -64.025 -154.27 0.15 637
639 4 133.54 -66.113 -159.37 0.15 638
640 4 134.29 -68.926 -163.73 0.15 639
641 4 7 -13 -7 1.8 1
642 4 7.5 -17.5 -9 1.2 641
643 4 6.769 -20.953 -10.02 1.2 642
644 4 6.418 -25.568 -11.059 1 643
645 4 7.565 -30.507 -12.655 0.65 644
646 4 5.937 -39.928 -13.697 0.55 645
647 4 4.926 -45.371 -14.619 0.45 646
648 4 -0.184 -52.157 -18.238 0.45 647
649 4 -3.225 -54.06 -22.525 0.45 648
650 4 -5.602 -56.952 -26.706 0.45 649
651 4 -6.1 -59.76 -31.643 0.45 650
652 4 -7.067 -63.726 -35.12 0.15 651
653 4 -7.439 -72.473 -40.179 0.15 652
654 4 -7.942 -75.894 -41.993 0.15 653
655 4 -7.712 -82.99 -46.72 0.15 654
656 4 -7.59 -85.773 -49.959 0.15 655
657 4 -8.032 -88.961 -51.659 0.15 656
658 4 -11.631 -94.706 -52.197 0.15 657
659 4 -13.116 -102.07 -53.248 0.15 658
660 4 -15.978 -111.91 -56.705 0.15 659
661 4 -17.699 -116.87 -59.148 0.15 660
662 4 -18.832 -119.79 -63.324 0.15 661
663 4 -21.416 -122.95 -69.846 0.15 662
664 4 -24.735 -129.56 -77.977 0.15 663
665 4 -29.778 -132.91 -83.157 0.15 664
666 4 -32.86 -140.14 -89.238 0.15 665
667 4 -36.016 -147.12 -95.222 0.15 666
668 4 -41.201 -152.41 -97.936 0.15 667
669 4 -45.012 -158.07 -100.16 0.15 668
670 4 -48.645 -163.02 -106.55 0.15 669
671 4 -52.258 -168.63 -110.63 0.15 670
672 4 -54.677 -175.43 -114.47 0.15 671
673 4 -57.664 -181.79 -118.36 0.15 672
674 4 -54.122 -184.74 -122.72 0.15 673
675 4 -22.777 -121.83 -67.031 0.15 662
676 4 -26.613 -125.44 -72.755 0.15 675
677 4 -32.453 -133.05 -69.874 0.15 676
678 4 -38.773 -139.77 -70.263 0.15 677
679 4 -44.121 -143.28 -71.039 0.15 678
680 4 -52.345 -149.51 -69.19 0.15 679
681 4 -55.803 -157.54 -70.648 0.15 680
682 4 -60.266 -164.96 -74.355 0.15 681
683 4 -66.808 -169.2 -78.597 0.15 682
684 4 -71.07 -170.88 -79.92 0.15 683
685 4 -80.431 -175.33 -80.256 0.15 684
686 4 -19.659 -100.44 -53.916 0.15 658
687 4 -28.156 -106.69 -54.284 0.15 686
688 4 -40.402 -111.93 -52.314 0.15 687
689 4 -52.534 -119 -58.296 0.15 688
690 4 -67.966 -122.81 -63.668 0.15 689
691 4 -80.433 -127.2 -60.921 0.15 690
692 4 -90.235 -127.33 -61.313 0.15 691
693 4 -98.428 -126.25 -58.771 0.15 692
694 4 -104.86 -126.51 -54.757 0.15 693
695 4 -109.31 -128.92 -53.388 0.15 694
696 4 -114.61 -132.9 -53.958 0.15 695
697 4 -6.489 -63.586 -37.702 0.15 651
698 4 -8.203 -69.977 -42.773 0.15 697
699 4 -8.872 -77.813 -48.196 0.15 698
700 4 -10.736 -84.428 -51.027 0.15 699
701 4 -13.495 -90.328 -54.844 0.15 700
702 4 -16.088 -96.373 -59.202 0.15 701
703 4 -19.569 -98.77 -63.311 0.15 702
704 4 -18.137 -103.64 -71.103 0.15 703
705 4 -13.643 -108.05 -80.475 0.15 704
706 4 -17.862 -109.93 -89.61 0.15 705
707 4 -24.082 -116.71 -99.931 0.15 706
708 4 -31.468 -118.97 -104.99 0.15 707
709 4 -37.612 -123.51 -109.69 0.15 708
710 4 -41.87 -129.71 -112.84 0.15 709
711 4 -44.733 -136.01 -113.47 0.15 710
712 4 -47.583 -141.63 -118.54 0.15 711
713 4 -51.459 -147.36 -123.5 0.15 712
714 4 -59.248 -149.32 -129.22 0.15 713
715 4 -19.839 -97.383 -68.72 0.15 703
716 4 -21.945 -103.09 -77.193 0.15 715
717 4 -23.632 -107.26 -82.216 0.15 716
718 4 -30.23 -109.97 -85.767 0.15 717
719 4 -36.984 -115.43 -88.376 0.15 718
720 4 -38.633 -125.28 -91.46 0.15 719
721 4 -40.733 -130.62 -95.53 0.15 720
722 4 -41.425 -136.87 -97.477 0.15 721
723 4 -42.28 -142.98 -101.03 0.15 722
724 4 -47.189 -147.39 -103.31 0.15 723
725 4 -50.932 -151.6 -105.71 0.15 724
726 4 -52.213 -159.33 -107.43 0.15 725
727 4 -53.888 -163.37 -107.72 0.15 726
728 4 -57.422 -168.84 -108.66 0.15 727
729 4 -7.136 -57.144 -25.756 0.15 649
730 4 -6.27 -60.547 -29.385 0.15 729
731 4 -6.716 -66.28 -34.787 0.15 730
732 4 -8.188 -72.083 -37.058 0.15 731
733 4 -9.061 -78.669 -42.168 0.15 732
734 4 -12.636 -88.521 -46.796 0.15 733
735 4 -13.703 -97.672 -51.198 0.15 734
736 4 -10.965 -104 -55.555 0.15 735
737 4 -6.659 -114 -59.55 0.15 736
738 4 -5.128 -123.23 -60.509 0.15 737
739 4 -6.061 -135.51 -61.879 0.15 738
740 4 -4.965 -144.53 -59.058 0.15 739
741 4 -6.902 -153.44 -54.478 0.15 740
742 4 -9.016 -157.89 -56.721 0.15 741
743 4 -11.335 -165.52 -59.147 0.15 742
744 4 -15.986 -173.07 -61.461 0.15 743
745 4 -21.157 -180.1 -66.812 0.15 744
746 4 -25.503 -183.64 -67.051 0.15 745
747 4 -28.15 -187.47 -67.829 0.15 746
748 4 -32.477 -194.75 -71.545 0.15 747
749 4 -40.472 -201.93 -68.429 0.15 748
750 4 -11.423 -82.323 -40.171 0.15 732
751 4 -16.607 -94.434 -43.87 0.15 750
752 4 -20.754 -106.55 -48.896 0.15 751
753 4 -22.56 -120.89 -52.674 0.15 752
754 4 -25.07 -139.15 -61.334 0.15 753
755 4 -29.033 -149.63 -65.67 0.15 754
756 4 -32.366 -155.26 -66.543 0.15 755
757 4 -38.612 -161.6 -67.065 0.15 756
758 4 -46.38 -168.35 -66.486 0.15 757
759 4 -48.611 -171.59 -66.266 0.15 758
760 4 -54.344 -178.46 -65.875 0.15 759
761 4 5.12 -36 -11.915 0.15 644
762 4 3.737 -44.196 -13.958 0.15 761
763 4 2.337 -55.342 -16.032 0.15 762
764 4 -2.414 -63.81 -13.747 0.15 763
765 4 -3.786 -72.653 -12.189 0.15 764
766 4 -2.008 -80.495 -9.259 0.15 765
767 4 -2.63 -86.402 -8.152 0.15 766
768 4 -2.174 -91.164 -8.939 0.15 767
769 4 -2.015 -95.133 -7.728 0.15 768
770 4 -7.189 -101.63 -6.198 0.15 769
771 4 -18.823 -110.38 -7.702 0.15 770
772 4 -29.46 -114.72 -8.583 0.15 771
773 4 -45.316 -121.79 -11.603 0.15 772
774 4 -57.913 -128.94 -12.802 0.15 773
775 4 -69.494 -140.98 -12.175 0.15 774
776 4 -79.564 -152.46 -14.35 0.15 775
777 4 -86.745 -161.09 -15.171 0.15 776
778 4 -94.482 -170.46 -16.547 0.15 777
779 4 -103.52 -178.63 -15.052 0.15 778
780 4 -109.78 -184.05 -12.063 0.15 779
781 4 -117.9 -188.72 -11.016 0.15 780
782 4 -123.39 -194.68 -8.395 0.15 781
783 4 -127.12 -198.46 -7.64 0.15 782
784 4 -2.596 -103.16 -7.06 0.15 769
785 4 6.717 -106.6 -3.296 0.15 784
786 4 12.149 -112.37 -4.151 0.15 785
787 4 21.245 -126 -2.025 0.15 786
788 4 27.909 -137.48 0.684 0.15 787
789 4 36.087 -142.33 3.2 0.15 788
790 4 43.346 -150.2 5.609 0.15 789
791 4 50.451 -157.59 6.076 0.15 790
792 4 54.016 -164.48 6.44 0.15 791
793 4 62.262 -170.68 1.998 0.15 792
794 4 66.764 -178.52 -1.241 0.15 793
795 4 70.151 -183.84 -2.752 0.15 794
796 4 76.679 -198.52 -2.719 0.15 795
797 4 36.303 -124.22 -14.704 0.15 786
798 4 40.628 -135.43 -13.653 0.15 797
799 4 39.503 -146.04 -15.319 0.15 798
800 4 37.585 -156.66 -15.092 0.15 799
801 4 38.46 -162.5 -13.922 0.15 800
802 4 43.312 -170.97 -14.406 0.15 801
803 4 43.026 -176.83 -14.956 0.15 802
804 4 44.813 -184.14 -17.178 0.15 803
805 4 45.316 -193.41 -17.62 0.15 804
806 4 45.995 -204.18 -18.737 0.15 805
807 4 -2.717 -96.658 -9.297 0.15 767
808 4 -1.569 -104.75 -6.868 0.15 807
809 4 -1.43 -118.46 -4.136 0.15 808
810 4 0.899 -127.53 -6.467 0.15 809
811 4 4.009 -140.94 -10.111 0.15 810
812 4 4.737 -151.46 -13.122 0.15 811
813 4 4.935 -159.35 -15.174 0.15 812
814 4 6.359 -167.79 -17.641 0.15 813
815 4 8.633 -176.48 -20.551 0.15 814
816 4 8.756 -183.21 -21.963 0.15 815
817 4 9.892 -191.12 -22.9 0.15 816
818 4 11.528 -196.57 -23.966 0.15 817
819 4 11.042 -203.37 -25.673 0.15 818
820 4 9.509 -210.89 -29.752 0.15 819
821 4 8.356 -218.42 -32.259 0.15 820
822 4 4.631 -225.41 -36.94 0.15 821
823 4 2.916 -230.69 -39.903 0.15 822
824 4 1.219 -236.93 -41.174 0.15 823
825 4 -3.24 -243.22 -40.246 0.15 824
826 4 2.157 -170.6 -16.55 0.15 813
827 4 2.024 -177.58 -17.268 0.15 826
828 4 -0.01 -188.99 -15.499 0.15 827
829 4 0.979 -198.48 -13.648 0.15 828
830 4 -0.831 -207.31 -13.301 0.15 829
831 4 -1.195 -211.63 -11.904 0.15 830
832 4 -0.456 -218.12 -9.323 0.15 831
833 4 -1.44 -227.23 -9.366 0.15 832
834 4 -4.505 -79.13 -12.357 0.15 765
835 4 -4.814 -87.25 -13.037 0.15 834
836 4 -4.309 -90.647 -11.73 0.15 835
837 4 6.035 -28.235 -13.01 1.1 643
838 4 2.61 -28.887 -18.118 0.7 837
839 4 -0.834 -29.134 -22.457 0.7 838
840 4 -2.938 -31.416 -26.409 0.5 839
841 4 -6.231 -34.07 -31.138 0.4 840
842 4 -7.659 -35.757 -37.085 0.4 841
843 4 -9.17 -37.833 -44.628 0.4 842
844 4 -10.689 -39.015 -48.847 0.4 843
845 4 -11.493 -44.354 -55.728 0.25 844
846 4 -11.622 -48.063 -60.775 0.25 845
847 4 -11.902 -51.475 -67.597 0.25 846
848 4 -12.807 -54.055 -72.263 0.25 847
849 4 -13.391 -54.076 -74.478 0.25 848
850 4 -14.322 -58.196 -77.059 0.25 849
851 4 -14.642 -60.334 -81.991 0.25 850
852 4 -15.673 -62.158 -86.276 0.25 851
853 4 -14.89 -62.81 -93.639 0.15 852
854 4 -16.183 -65.859 -104.06 0.15 853
855 4 -16.442 -71.114 -113.67 0.15 854
856 4 -13.92 -75.339 -125.11 0.15 855
857 4 -13.265 -80.848 -132.27 0.15 856
858 4 -8.208 -87.721 -134.38 0.15 857
859 4 -4.912 -94.638 -139.02 0.15 858
860 4 -5.588 -99.963 -145.49 0.15 859
861 4 -5.82 -106.86 -156.14 0.15 860
862 4 -4.71 -108.31 -162.79 0.15 861
863 4 -4.179 -111.42 -168.31 0.15 862
864 4 -2.787 -114.93 -174.21 0.15 863
865 4 -0.436 -117.12 -178.81 0.15 864
866 4 2.285 -117.38 -182.42 0.15 865
867 4 6.588 -119.22 -185.97 0.15 866
868 4 8.646 -121.33 -188.93 0.15 867
869 4 -17.815 -65.013 -93.974 0.15 852
870 4 -19.482 -67.819 -101.61 0.15 869
871 4 -22.022 -70.715 -110.22 0.15 870
872 4 -26.189 -73.266 -117.03 0.15 871
873 4 -29.322 -75.976 -122.7 0.15 872
874 4 -34.747 -79.155 -128.29 0.15 873
875 4 -38.165 -85.461 -130.85 0.15 874
876 4 -40.776 -95.548 -137.15 0.15 875
877 4 -43.651 -100.44 -142.25 0.15 876
878 4 -48.306 -101.9 -146.05 0.15 877
879 4 -50.036 -103.42 -153.46 0.15 878
880 4 -50.026 -104.3 -158.7 0.15 879
881 4 -51.876 -105.26 -164.44 0.15 880
882 4 -53.08 -106.5 -168.89 0.15 881
883 4 -16.022 -63.767 -79.718 0.15 850
884 4 -18.687 -67.919 -82.575 0.15 883
885 4 -24.638 -73.933 -85.954 0.15 884
886 4 -26.313 -79.898 -92.047 0.15 885
887 4 -27.412 -85.603 -96.996 0.15 886
888 4 -26.1 -93.432 -103.85 0.15 887
889 4 -28.318 -100.27 -110.97 0.15 888
890 4 -29.34 -106.55 -114.49 0.15 889
891 4 -31.347 -110.01 -118.04 0.15 890
892 4 -16.408 -56.377 -80.889 0.15 849
893 4 -18.396 -61.729 -87.515 0.15 892
894 4 -19.415 -66.403 -95.236 0.15 893
895 4 -20.969 -72.905 -101.55 0.15 894
896 4 -21.843 -76.597 -107.64 0.15 895
897 4 -20.301 -79.796 -113.63 0.15 896
898 4 -14.791 -87.904 -116.85 0.15 897
899 4 -10.638 -95.491 -119.67 0.15 898
900 4 -8.419 -100.25 -123.67 0.15 899
901 4 -4.756 -102.74 -130.18 0.15 900
902 4 0.476 -108.96 -139.94 0.15 901
903 4 3.23 -111.46 -147.06 0.15 902
904 4 3.123 -114.14 -156.94 0.15 903
905 4 7.258 -116.44 -163.15 0.15 904
906 4 -9.689 -43.976 -55.749 0.15 844
907 4 -9.425 -48.844 -64.831 0.15 906
908 4 -12.031 -55.057 -77.204 0.15 907
909 4 -12.882 -58.983 -87.662 0.15 908
910 4 -9.941 -59.33 -93.091 0.15 909
911 4 -3.945 -62.485 -106.41 0.15 910
912 4 -1.447 -63.109 -115.12 0.15 911
913 4 -3.35 -68.621 -122.67 0.15 912
914 4 -4.349 -73.387 -128.79 0.15 913
915 4 -8.619 -82.701 -133.27 0.15 914
916 4 -15.997 -92.982 -134.81 0.15 915
917 4 -17.064 -97.214 -136.11 0.15 916
918 4 -16.763 -105.55 -141 0.15 917
919 4 -16.591 -111.23 -143.05 0.15 918
920 4 -15.952 -115.31 -145.33 0.15 919
921 4 -16.573 -120.76 -147.88 0.15 920
922 4 -16.201 -125.41 -150.95 0.15 921
923 4 -19.216 -129.29 -153.41 0.15 922
924 4 -7.353 -62.343 -102.2 0.15 910
925 4 -5.106 -67.25 -113.11 0.15 924
926 4 -0.015 -73.662 -127.31 0.15 925
927 4 3.875 -78.547 -137.71 0.15 926
928 4 3.413 -82.015 -146.73 0.15 927
929 4 2.239 -86.51 -155.16 0.15 928
930 4 2.68 -88.673 -160.79 0.15 929
931 4 3.334 -90.476 -165.74 0.15 930
932 4 4.171 -92.593 -170.6 0.15 931
933 4 -3.525 -33.685 -25.964 0.15 839
934 4 -5.94 -40.818 -31.306 0.15 933
935 4 -13.018 -46.949 -32.554 0.15 934
936 4 -19.846 -53.409 -35.407 0.15 935
937 4 -22.829 -57.328 -40.097 0.15 936
938 4 -24.789 -63.782 -44.789 0.15 937
939 4 -26.61 -69.149 -48.343 0.15 938
940 4 -26.728 -74.708 -52.653 0.15 939
941 4 -28.846 -79.783 -56.155 0.15 940
942 4 -31.007 -80.038 -63.487 0.15 941
943 4 -36.651 -82.466 -73.131 0.15 942
944 4 -39.314 -87.734 -77.564 0.15 943
945 4 -36.56 -89.251 -85.089 0.15 944
946 4 -35.844 -90.563 -93.735 0.15 945
947 4 -36.027 -92.259 -97.176 0.15 946
948 4 -36.174 -96.588 -102.96 0.15 947
949 4 -35.596 -99.63 -107.98 0.15 948
950 4 -36.152 -105.99 -111.42 0.15 949
951 4 -37.827 -112.3 -116.3 0.15 950
952 4 -40.812 -118.13 -121.94 0.15 951
953 4 -42.957 -117.23 -127.05 0.15 952
954 4 -46.005 -120 -132.67 0.15 953
955 4 -50.241 -122.47 -136.05 0.15 954
956 4 -54.026 -125.75 -141.5 0.15 955
957 4 -24.215 -61.942 -36.332 0.15 936
958 4 -28.918 -72.47 -37.924 0.15 957
959 4 -36.966 -81.691 -38.61 0.15 958
960 4 -41.606 -86.366 -38.938 0.15 959
961 4 -45.925 -94.608 -37.976 0.15 960
962 4 -45.81 -102.6 -42.983 0.15 961
963 4 -46.394 -110.54 -52.843 0.15 962
964 4 -41.227 -118.46 -56.725 0.15 963
965 4 -38.156 -121.36 -61.665 0.15 964
966 4 -37.718 -126.24 -67.884 0.15 965
967 4 -37.536 -130.59 -75.455 0.15 966
968 4 -41.452 -133.85 -80.96 0.15 967
969 4 -42.009 -136.81 -86.077 0.15 968
970 4 -41.3 -140.1 -89.808 0.15 969
971 4 -44.332 -143.66 -96.316 0.15 970
972 4 -48.175 -142.97 -107.46 0.15 971
973 4 -41.151 -126.84 -57.846 0.15 964
974 4 -42.321 -132.39 -59.908 0.15 973
975 4 -36.18 -142.34 -66.885 0.15 974
976 4 -34.375 -147.94 -68.923 0.15 975
977 4 -33.813 -155.16 -70.667 0.15 976
978 4 -36.784 -163.24 -69.751 0.15 977
979 4 -9.589 -51.431 -36.72 0.15 934
980 4 -16.524 -63.323 -43.408 0.15 979
981 4 -13.36 -69.72 -46.5 0.15 980
982 4 -12.546 -76.188 -52.904 0.15 981
983 4 -11.892 -83.417 -54.579 0.15 982
984 4 -10.849 -94.837 -60.148 0.15 983
985 4 -14.894 -104.59 -67.291 0.15 984
986 4 -19.012 -114.78 -76.212 0.15 985
987 4 -26.036 -118.58 -86.299 0.15 986
988 4 -30.035 -122.95 -94.449 0.15 987
989 4 -34.204 -130.66 -99.319 0.15 988
990 4 -38.111 -139.17 -107.05 0.15 989
991 4 -45.374 -140.64 -113.27 0.15 990
992 4 -50.442 -142.53 -120.21 0.15 991
993 4 -55.699 -146.42 -127.54 0.15 992
