# Supplementary material for: Influence of extracellular oscillations on neural communication: a computational perspective
Source: Front Comput Neurosci. 2014 Feb 7;8:9. doi: 10.3389/fncom.2014.00009 (PMC3916728; doi:10.3389/fncom.2014.00009)
Supplement: Supplementary file 4 [file DataSheet1.ZIP › influence_of_extracellular_oscillations/cell_i.swc]

1 1 0 0 0 10 -1
2 1 0 10 0 10 1
3 1 0 -10 0 10 1
4 3 -12.5 -14 -0.5 2.9 1
5 3 -19 -22.5 -0.5 2.15 4
6 3 -24.966 -31.969 -0.484 2.15 5
7 3 -26.262 -35.638 -1.536 1.8 6
8 3 -30.921 -46.164 -4.407 1.6 7
9 3 -42.454 -58.454 -10.943 1.45 8
10 3 -45.602 -61.306 -12.732 1.45 9
11 3 -57.371 -73.059 -20.469 1.2 10
12 3 -70.925 -88.585 -26.342 1.2 11
13 3 -80.007 -106.86 -34.015 1.2 12
14 3 -88.493 -114.04 -36.262 0.85 13
15 3 -103.43 -118.94 -37.456 0.8 14
16 3 -114.85 -120.63 -40.332 0.8 15
17 3 -123.26 -123.4 -40.084 0.85 16
18 3 -133.21 -133.41 -40.129 0.8 17
19 3 -142.36 -141.13 -41.571 0.85 18
20 3 -148.08 -144.87 -43.264 0.6 19
21 3 -155.5 -140.18 -50.757 0.6 20
22 3 -160.93 -139.33 -61.14 0.6 21
23 3 -166.49 -141.44 -68.872 0.5 22
24 3 -171.42 -142.96 -77.671 0.5 23
25 3 -180.54 -145.06 -87.564 0.5 24
26 3 -189.63 -147.67 -96.627 0.5 25
27 3 -196.57 -151.19 -103.07 0.5 26
28 3 -207.19 -158.72 -108.27 0.5 27
29 3 -215.52 -162.03 -110.63 0.5 28
30 3 -228.08 -172.93 -115.98 0.5 29
31 3 -231.78 -176.73 -118.83 0.5 30
32 3 -242.93 -191.88 -130.52 0.4 31
33 3 -255.13 -206.35 -133.4 0.4 32
34 3 -258.39 -212.21 -137.09 0.4 33
35 3 -263.25 -223.3 -142.9 0.4 34
36 3 -268.32 -230.62 -145.35 0.4 35
37 3 -272.02 -234.14 -150.88 0.4 36
38 3 -280.16 -233.98 -159.59 0.15 37
39 3 -284 -233.65 -163.39 0.15 38
40 3 -286.42 -236.18 -167.03 0.15 39
41 3 -296.28 -244.33 -171.45 0.15 40
42 3 -305.08 -251.69 -175.31 0.15 41
43 3 -312.02 -259.93 -182.63 0.15 42
44 3 -327.48 -267.17 -188.36 0.15 43
45 3 -335.07 -271.32 -193.32 0.15 44
46 3 -340.17 -274.39 -196.33 0.15 45
47 3 -346.29 -277.74 -200.24 0.15 46
48 3 -350.31 -282.75 -203.99 0.15 47
49 3 -354.9 -287.51 -210.1 0.15 48
50 3 -361.2 -295.45 -217.06 0.15 49
51 3 -365.32 -300.04 -221.36 0.15 50
52 3 -370.95 -304.68 -226.18 0.15 51
53 3 -375.03 -309.09 -229.73 0.15 52
54 3 -383.24 -313.97 -237.28 0.15 53
55 3 -392.28 -316.88 -249.19 0.15 54
56 3 -399.78 -318.89 -261.57 0.15 55
57 3 -406.5 -318.46 -269.39 0.15 56
58 3 -413.31 -319.96 -275.86 0.15 57
59 3 -418.66 -317.1 -278.26 0.15 58
60 3 -426.72 -318.47 -282.9 0.15 59
61 3 -434.96 -321.51 -289.35 0.15 60
62 3 -275.81 -238.72 -157 0.15 37
63 3 -278.16 -244.54 -165.9 0.15 62
64 3 -279.83 -254.53 -171.39 0.15 63
65 3 -280.57 -263.33 -177.49 0.15 64
66 3 -282.71 -273 -184.59 0.15 65
67 3 -286.44 -279.53 -190.97 0.15 66
68 3 -291.89 -290 -198.06 0.15 67
69 3 -294.72 -299.81 -202.87 0.15 68
70 3 -296.98 -309.04 -203.62 0.15 69
71 3 -299.53 -314.73 -205.57 0.15 70
72 3 -299.99 -319.91 -206.95 0.15 71
73 3 -302.89 -333.78 -207.87 0.15 72
74 3 -311.48 -345.09 -214.98 0.15 73
75 3 -319.62 -350.04 -222.76 0.15 74
76 3 -326.38 -353.74 -229.09 0.15 75
77 3 -334.89 -364.26 -234.69 0.15 76
78 3 -340.75 -370.44 -239.34 0.15 77
79 3 -344.52 -373.57 -242.2 0.15 78
80 3 -147.44 -154.14 -40.965 0.15 19
81 3 -163.15 -165.21 -53.22 0.15 80
82 3 -172.37 -173.63 -63.455 0.15 81
83 3 -179.1 -183.83 -70.052 0.15 82
84 3 -189.87 -203.12 -74.687 0.15 83
85 3 -191.77 -220.9 -83.206 0.15 84
86 3 -191.5 -229.35 -95.536 0.15 85
87 3 -191.49 -234.72 -104.33 0.15 86
88 3 -191.7 -240.67 -111.12 0.15 87
89 3 -197.41 -247.83 -121.3 0.15 88
90 3 -202.33 -252.08 -129.97 0.15 89
91 3 -207.59 -255.54 -137.62 0.4 90
92 3 -211.13 -257.14 -145.13 0.4 91
93 3 -215.85 -264.01 -150 0.4 92
94 3 -215.08 -270.31 -154.52 0.4 93
95 3 -214.37 -278.92 -161.63 0.3 94
96 3 -212.27 -286.53 -168.97 0.3 95
97 3 -210 -298.82 -181.8 0.3 96
98 3 -210.61 -317.61 -200.4 0.3 97
99 3 -208.04 -331.64 -212.06 0.3 98
100 3 -209.32 -347.2 -224.28 0.3 99
101 3 -212.46 -369.7 -229.51 0.3 100
102 3 -216.94 -385.3 -233.51 0.2 101
103 3 -219.35 -390.89 -233.78 0.2 102
104 3 -222.81 -398.81 -233.5 0.15 103
105 3 -224.4 -403.76 -233.65 0.15 104
106 3 -225.87 -412.62 -238.25 0.15 105
107 3 -224.79 -422.47 -241.91 0.15 106
108 3 -223.75 -400.17 -236 0.15 103
109 3 -231.78 -411.09 -238.76 0.15 108
110 3 -243.33 -417.37 -235.35 0.15 109
111 3 -251.1 -425.65 -240.1 0.15 110
112 3 -256.49 -437.44 -243.18 0.15 111
113 3 -265.12 -444.34 -244.88 0.15 112
114 3 -271.94 -451.49 -248.97 0.15 113
115 3 -278.15 -456.72 -250.19 0.15 114
116 3 -215.83 -272.76 -156.74 0.35 94
117 3 -219.76 -281.14 -161.49 0.35 116
118 3 -222.75 -289.87 -163.96 0.35 117
119 3 -224.22 -300.52 -167.38 0.3 118
120 3 -229.7 -309.52 -166.18 0.3 119
121 3 -235.89 -314.04 -163.83 0.3 120
122 3 -243.63 -318.4 -162.99 0.3 121
123 3 -251.25 -322.42 -163.62 0.3 122
124 3 -257.79 -326.14 -168.03 0.15 123
125 3 -261.27 -329.12 -171.24 0.15 124
126 3 -266.66 -334.38 -176.64 0.15 125
127 3 -272.07 -341.63 -181.71 0.15 126
128 3 -275.74 -347.4 -185.27 0.15 127
129 3 -278.65 -351.67 -190.02 0.15 128
130 3 -282.05 -358.45 -196.71 0.15 129
131 3 -283.3 -366.15 -203.69 0.15 130
132 3 -287.4 -369.4 -210.57 0.15 131
133 3 -289.44 -375.74 -216.39 0.15 132
134 3 -287.81 -382.77 -226.84 0.15 133
135 3 -284.5 -389.97 -232.84 0.15 134
136 3 -282.91 -399.66 -238.32 0.15 135
137 3 -283.72 -403.95 -240.19 0.15 136
138 3 -132.06 -125.05 -42.972 0.15 17
139 3 -149.07 -128.9 -57.808 0.15 138
140 3 -159.97 -144.04 -70.196 0.15 139
141 3 -168.47 -155.29 -71.457 0.15 140
142 3 -175.02 -166.26 -72.131 0.15 141
143 3 -179.38 -175.25 -70.296 0.15 142
144 3 -185.56 -188.79 -69.779 0.15 143
145 3 -186.37 -193.95 -71.207 0.15 144
146 3 -196.01 -197.09 -72.873 0.15 145
147 3 -201.43 -201.76 -76.233 0.15 146
148 3 -206.26 -209.76 -81.632 0.15 147
149 3 -210.24 -216.41 -87.383 0.15 148
150 3 -213.87 -222.54 -92.427 0.15 149
151 3 -217.19 -228.2 -94.475 0.15 150
152 3 -85.544 -116.23 -41.683 0.7 13
153 3 -78.332 -131.68 -36.131 0.7 152
154 3 -74.975 -141.85 -33.804 0.75 153
155 3 -74.412 -151.57 -29.522 0.75 154
156 3 -77.939 -164.84 -24.733 0.75 155
157 3 -81.11 -177.12 -21.349 0.75 156
158 3 -87.022 -192.9 -19.537 0.75 157
159 3 -87.196 -206.86 -22.1 0.75 158
160 3 -90.57 -229.96 -23.644 0.75 159
161 3 -92.35 -253.27 -24.182 0.75 160
162 3 -98.279 -268.25 -25.219 0.75 161
163 3 -104.15 -281.37 -25.673 0.75 162
164 3 -111.86 -295.33 -22.693 0.75 163
165 3 -125.53 -309.68 -26.526 0.75 164
166 3 -130.45 -316.08 -26.89 0.75 165
167 3 -131.95 -322.33 -27.264 0.75 166
168 3 -133.64 -326.29 -27.24 0.75 167
169 3 -139.19 -334.69 -28.324 0.45 168
170 3 -151.26 -346.89 -29.801 0.45 169
171 3 -154.62 -352.91 -28.404 0.45 170
172 3 -160.36 -359.97 -30.942 0.3 171
173 3 -168.6 -369.61 -30.526 0.25 172
174 3 -173.75 -376.7 -30.328 0.25 173
175 3 -180.06 -382.55 -34.462 0.25 174
176 3 -185.11 -389.9 -35.365 0.25 175
177 3 -189.32 -399.5 -33.802 0.15 176
178 3 -195.6 -417.37 -32.535 0.15 177
179 3 -200.98 -430.07 -34.719 0.15 178
180 3 -210.18 -435.99 -41.149 0.15 179
181 3 -219.4 -443.82 -47.854 0.15 180
182 3 -229.3 -452.09 -53.461 0.15 181
183 3 -233.46 -460.08 -54.618 0.15 182
184 3 -240.23 -468.43 -48.208 0.15 183
185 3 -247.25 -474.49 -41.475 0.15 184
186 3 -253.68 -481.15 -38.049 0.15 185
187 3 -257.37 -489.29 -37.765 0.15 186
188 3 -259.93 -495.52 -38.183 0.15 187
189 3 -262.46 -503.69 -41.08 0.15 188
190 3 -267.19 -513.93 -43.471 0.15 189
191 3 -270.05 -525.98 -49.174 0.15 190
192 3 -270.55 -545.08 -45.234 0.15 191
193 3 -270.89 -560.38 -41.597 0.15 192
194 3 -272.1 -566.98 -41.765 0.15 193
195 3 -277.26 -574.9 -41.356 0.15 194
196 3 -279.98 -585.52 -47.786 0.15 195
197 3 -282.91 -590.17 -49.591 0.15 196
198 3 -287.86 -597.1 -50.615 0.15 197
199 3 -164.25 -362.89 -29.461 0.15 171
200 3 -172.59 -377.41 -29.253 0.15 199
201 3 -177.11 -384.66 -28.529 0.15 200
202 3 -179 -390.85 -26.915 0.15 201
203 3 -180.17 -400.33 -28.413 0.15 202
204 3 -180.22 -403.47 -29.041 0.15 203
205 3 -135.29 -339.48 -33.399 0.15 168
206 3 -134.97 -350.29 -38.128 0.15 205
207 3 -139 -369.58 -46.385 0.15 206
208 3 -134.18 -388.9 -54.409 0.15 207
209 3 -138.38 -404.2 -65.787 0.15 208
210 3 -144.99 -421.64 -76.536 0.15 209
211 3 -137.35 -436.18 -90.223 0.15 210
212 3 -145.07 -320.7 -32.922 0.55 166
213 3 -164.28 -324.68 -29.4 0.55 212
214 3 -181.51 -335.98 -28.72 0.55 213
215 3 -188.97 -346.46 -18.528 0.55 214
216 3 -189.38 -353.71 -5.735 0.15 215
217 3 -192 -362.62 1.411 0.15 216
218 3 -196.89 -377.45 6.999 0.15 217
219 3 -201.45 -387.74 11.291 0.15 218
220 3 -204.51 -399.02 16.673 0.15 219
221 3 -212.89 -412.02 20.362 0.15 220
222 3 -219.11 -419.67 21.907 0.15 221
223 3 -224.41 -427.36 23.296 0.15 222
224 3 -228.34 -440.56 25.972 0.15 223
225 3 -227.26 -446.94 39.339 0.15 224
226 3 -224.02 -453.99 53.693 0.15 225
227 3 -225.36 -461.15 60.864 0.15 226
228 3 -230 -471.44 65.094 0.15 227
229 3 -232 -483.28 70.11 0.15 228
230 3 -219.72 -493.88 77.297 0.15 229
231 3 -209.57 -494.91 77.663 0.15 230
232 3 -206.01 -498.29 77.943 0.15 231
233 3 -202.92 -504.41 76.723 0.15 232
234 3 -194.29 -351.86 -15.395 0.15 215
235 3 -201.73 -358.39 -7.885 0.15 234
236 3 -211.58 -367.4 -4.086 0.15 235
237 3 -216.71 -372.4 -3.135 0.15 236
238 3 -222.89 -376.5 -3.547 0.15 237
239 3 -229.74 -378.71 -8.739 0.15 238
240 3 -235.16 -381.42 -12.926 0.15 239
241 3 -208.36 -360.6 -10.021 0.15 234
242 3 -216.65 -368.5 -7.75 0.15 241
243 3 -225.89 -381.12 -6.084 0.15 242
244 3 -230.1 -389.76 -3.075 0.15 243
245 3 -234.25 -400.6 4.65 0.15 244
246 3 -243.15 -411.17 16.403 0.15 245
247 3 -247.86 -418.44 19.309 0.15 246
248 3 -252.96 -435.61 20.975 0.15 247
249 3 -258.11 -450.22 22.795 0.15 248
250 3 -260.34 -459.47 22.951 0.15 249
251 3 -261.75 -467.27 21.155 0.15 250
252 3 -263.1 -473.93 21.049 0.15 251
253 3 -264.73 -480.26 20.903 0.15 252
254 3 -84.607 -182.81 -22.201 0.35 157
255 3 -87.298 -187.39 -26.73 0.35 254
256 3 -88.908 -192.06 -30.451 0.35 255
257 3 -95.756 -198.16 -28.998 0.35 256
258 3 -102.94 -199.78 -28.85 0.35 257
259 3 -108.83 -198.08 -26.273 0.35 258
260 3 -116.12 -198.35 -22.586 0.15 259
261 3 -123.76 -197.99 -24.103 0.15 260
262 3 -130.95 -201.09 -25.887 0.15 261
263 3 -137.19 -202.37 -27.927 0.15 262
264 3 -144.63 -203.85 -27.995 0.15 263
265 3 -149.67 -207.33 -27.993 0.15 264
266 3 -153.98 -211.57 -29.678 0.15 265
267 3 -156.85 -216.47 -31.199 0.15 266
268 3 -77.597 -152.26 -32.293 0.3 154
269 3 -85.263 -170.21 -32.569 0.3 268
270 3 -85.99 -178.65 -31.598 0.3 269
271 3 -87.178 -187.82 -31.559 0.15 270
272 3 -92.598 -195.37 -24.063 0.15 271
273 3 -102.23 -203.14 -18.293 0.15 272
274 3 -103.33 -209.99 -20.491 0.15 273
275 3 -104.8 -218.87 -23.6 0.15 274
276 3 -105.45 -228.31 -26.203 0.15 275
277 3 -105.95 -238.8 -29.08 0.15 276
278 3 -107.47 -246.13 -31.125 0.15 277
279 3 -112.28 -252.54 -29.784 0.15 278
280 3 -87.611 -188.57 -31.428 0.15 270
281 3 -92.41 -195.92 -32.709 0.15 280
282 3 -96.607 -208.12 -39.174 0.15 281
283 3 -51.076 -69.787 -20.878 0.25 10
284 3 -59.762 -82.074 -29.827 0.25 283
285 3 -67.956 -92.852 -36.679 0.25 284
286 3 -74.246 -99.606 -38.632 0.15 285
287 3 -82.849 -113.16 -46.283 0.15 286
288 3 -88.471 -125.92 -50.94 0.15 287
289 3 -93.632 -136.78 -54.534 0.15 288
290 3 -103.07 -148.93 -56.513 0.15 289
291 3 -115.42 -160.5 -61.819 0.15 290
292 3 -123.67 -182.36 -66.201 0.15 291
293 3 -50.927 -67.686 -13.808 0.15 9
294 3 -60.986 -78.043 -12.782 0.15 293
295 3 -73.91 -78.031 -10.667 0.15 294
296 3 -81.514 -81.702 -9.184 0.15 295
297 3 -91.243 -86.454 -7.117 0.15 296
298 3 -102.31 -92.468 -6.397 0.15 297
299 3 -116.65 -104.9 -4.481 0.15 298
300 3 -129.98 -118.13 -5.207 0.15 299
301 3 -147.57 -126.42 -4.728 0.15 300
302 3 -159.71 -128.52 -8.894 0.15 301
303 3 -180.87 -136.1 -15.974 0.15 302
304 3 -201.92 -138.77 -22.016 0.15 303
305 3 -218.71 -141.33 -25.886 0.15 304
306 3 -92.839 -84.832 -7.62 0.15 296
307 3 -105.23 -89.613 -9.322 0.15 306
308 3 -122.5 -96.074 -10.162 0.15 307
309 3 -134.56 -96.718 -12.494 0.15 308
310 3 -151.75 -97.178 -15.871 0.15 309
311 3 -38.202 -54.375 -7.88 0.3 8
312 3 -51.754 -61.434 -15.612 0.3 311
313 3 -58.027 -67.718 -18.554 0.3 312
314 3 -60.527 -70.242 -20.013 0.3 313
315 3 -65.971 -85.091 -23.194 0.2 314
316 3 -69.88 -93.444 -23.634 0.2 315
317 3 -73.627 -100.31 -25.831 0.2 316
318 3 -78.366 -106.08 -26.311 0.2 317
319 3 -81.543 -111.22 -29.262 0.2 318
320 3 -84.834 -117.77 -31.231 0.2 319
321 3 -87.105 -123.32 -32.35 0.15 320
322 3 -90.624 -130.96 -35.813 0.15 321
323 3 -92.844 -140.39 -41.25 0.15 322
324 3 -65.691 -74.974 -21.575 0.15 314
325 3 -73.378 -82.153 -21.942 0.15 324
326 3 -82.869 -87.794 -22.71 0.15 325
327 3 -88.027 -96.077 -22.527 0.15 326
328 3 -92.633 -100.22 -26.122 0.15 327
329 3 -97.291 -109.58 -29.456 0.15 328
330 3 -102.29 -116.53 -32.097 0.15 329
331 3 -109.76 -121.77 -37.385 0.15 330
332 3 -118.54 -120.45 -42.97 0.15 331
333 3 -125.61 -124.19 -47.686 0.15 332
334 3 -132.23 -127.23 -51.023 0.15 333
335 3 -96.222 -102.76 -28.155 0.15 328
336 3 -101.14 -107.51 -30.703 0.15 335
337 3 -104.55 -109.52 -35.272 0.15 336
338 3 -107.29 -111.47 -39.443 0.15 337
339 3 -112.2 -114.59 -44.203 0.15 338
340 3 -116.72 -119.21 -48.709 0.15 339
341 3 -28.937 -45.575 -5.732 0.5 7
342 3 -30.632 -52.825 -8.435 0.5 341
343 3 -32.571 -59.883 -7.469 0.5 342
344 3 -37.523 -68.346 -5.636 0.5 343
345 3 -45.112 -79.715 -4.35 0.5 344
346 3 -53.037 -84.507 -3.038 0.25 345
347 3 -66.51 -91.385 2.657 0.25 346
348 3 -75.082 -98.269 3.717 0.25 347
349 3 -78.853 -101.7 3.9 0.25 348
350 3 -95.394 -124.2 6.409 0.15 349
351 3 -108.36 -135.22 -0.503 0.15 350
352 3 -115.3 -144.76 1.815 0.15 351
353 3 -123.45 -152.14 -1.626 0.15 352
354 3 -137 -155.57 -4.268 0.15 353
355 3 -145.96 -160.5 -6.293 0.15 354
356 3 -152.39 -168.3 -6.7 0.15 355
357 3 -49.201 -93.532 -1.927 0.15 345
358 3 -46.54 -112.06 1.479 0.15 357
359 3 -46.43 -122.12 3.794 0.15 358
360 3 -48.207 -131.6 2.34 0.15 359
361 3 -50.563 -135.26 -0.878 0.15 360
362 3 -48.518 -157.64 -12.292 0.15 361
363 3 -45.926 -173.02 -20.542 0.15 362
364 3 -45.63 -191.41 -21.772 0.15 363
365 3 -46.338 -202.58 -22.296 0.15 364
366 3 -48.596 -211.91 -23.476 0.15 365
367 3 -48.985 -217.1 -23.048 0.15 366
368 3 -51.04 -223.65 -25.144 0.15 367
369 3 -54.599 -137.09 -6.034 0.15 361
370 3 -58.828 -147.21 -9.197 0.15 369
371 3 -54.261 -158.1 -10.285 0.15 370
372 3 -47.948 -164.6 -10.47 0.15 371
373 3 -45.388 -170.65 -10.655 0.15 372
374 3 -37.833 -72.554 -8.177 0.15 343
375 3 -50.011 -90.127 -10.553 0.15 374
376 3 -70.846 -107.29 -15.105 0.15 375
377 3 -81.972 -119.06 -16.079 0.15 376
378 3 -92.165 -134.89 -19.054 0.15 377
379 3 -96.203 -140.46 -20.9 0.15 378
380 3 -104.22 -149.64 -26.621 0.15 379
381 3 -115.22 -158.94 -28.846 0.15 380
382 3 -118.41 -172.36 -28.023 0.15 381
383 3 -123.87 -181.92 -26.55 0.15 382
384 3 -130.52 -190.16 -20.292 0.15 383
385 3 -136.27 -196.33 -12.363 0.15 384
386 3 -40.514 -85.01 -9.259 0.15 374
387 3 -43.845 -97.905 -9.594 0.15 386
388 3 -49.926 -106.26 -14.039 0.15 387
389 3 -52.701 -114.68 -18.141 0.15 388
390 3 -55.461 -120.22 -18.575 0.15 389
391 3 -58.62 -125.93 -19.389 0.15 390
392 3 -61.33 -131.6 -21.392 0.15 391
393 3 -35.761 -61.853 -12.523 0.25 342
394 3 -39.371 -67.502 -22.587 0.25 393
395 3 -46.138 -73.383 -34.039 0.15 394
396 3 -55.592 -77.437 -45.676 0.15 395
397 3 -58.695 -78.911 -49.638 0.15 396
398 3 -65.919 -82.976 -53.384 0.15 397
399 3 -73.35 -92.299 -57.305 0.15 398
400 3 -75.492 -106.86 -61.127 0.15 399
401 3 -84.717 -124.38 -72.55 0.15 400
402 3 -90.647 -141.86 -82.819 0.15 401
403 3 -65.259 -83.339 -54.06 0.15 397
404 3 -78.121 -94.825 -61.402 0.15 403
405 3 -84.764 -99.12 -65.606 0.15 404
406 3 -92.433 -104.93 -70.233 0.15 405
407 3 -104.23 -112.64 -76.392 0.15 406
408 3 -113.97 -119.92 -81.572 0.15 407
409 3 -43.539 -71.171 -27.728 0.15 394
410 3 -54.169 -74.001 -32.362 0.15 409
411 3 -63.796 -75.464 -35.632 0.15 410
412 3 -73.593 -79.449 -39.325 0.15 411
413 3 -79.063 -82.481 -42.661 0.15 412
414 3 -86.746 -89.542 -46.451 0.15 413
415 3 -92.146 -97.765 -45.767 0.15 414
416 3 -99.607 -108.5 -45.003 0.15 415
417 3 -115.6 -125.76 -42.764 0.15 416
418 3 -133.99 -140.53 -37.306 0.15 417
419 3 8.5 -10 -0.5 2.55 1
420 3 9.5 -12.5 12 2.55 419
421 3 14.187 -15.648 20.463 1.3 420
422 3 16.336 -17.931 24.667 1.3 421
423 3 22.054 -20.29 30.931 1 422
424 3 24.246 -21.977 37.83 1 423
425 3 30.029 -22.715 43.193 1 424
426 3 33.745 -24.052 50.449 1 425
427 3 38.196 -29.427 60.389 1 426
428 3 42.469 -38.435 75.292 1 427
429 3 46.394 -42.532 84.254 1 428
430 3 52.732 -53.526 98.297 1 429
431 3 58.907 -63.444 111.01 1 430
432 3 62.485 -73.89 125.97 1 431
433 3 68.787 -80.725 141.6 1 432
434 3 80.748 -90.93 158.37 0.7 433
435 3 88.386 -101.22 169.17 0.7 434
436 3 92.613 -105.41 177.75 0.7 435
437 3 96.232 -112.19 183.65 0.7 436
438 3 99.265 -118.08 188.66 0.7 437
439 3 109.67 -132.43 191.36 0.7 438
440 3 112.65 -144.05 197.23 0.7 439
441 3 109.16 -156.84 206.12 0.7 440
442 3 114.36 -164.79 220.64 0.7 441
443 3 123.18 -176.57 229.88 0.7 442
444 3 133.49 -193.62 236.9 0.6 443
445 3 144.5 -210.18 242.48 0.6 444
446 3 141.14 -223.25 252.63 0.3 445
447 3 140.19 -234.36 259.55 0.3 446
448 3 137.78 -241.4 261.89 0.3 447
449 3 136.85 -248.57 265.88 0.3 448
450 3 137.26 -256.7 270.88 0.3 449
451 3 138.05 -267.12 275.48 0.3 450
452 3 138.03 -270.84 282.52 0.3 451
453 3 137.06 -273.34 286.68 0.3 452
454 3 133.58 -276.82 293.68 0.15 453
455 3 139.1 -278.91 304.79 0.15 454
456 3 145.08 -282.68 318.3 0.15 455
457 3 141.31 -284.44 335.39 0.15 456
458 3 138.97 -276.01 345.33 0.15 457
459 3 137.58 -272.43 358.32 0.15 458
460 3 136.16 -272.55 369.69 0.15 459
461 3 142.95 -268.6 376.8 0.15 460
462 3 141.12 -275.43 298.11 0.15 453
463 3 145.94 -279.69 309.29 0.15 462
464 3 153.36 -281.44 324.44 0.15 463
465 3 151.29 -274.44 341.26 0.15 464
466 3 152.39 -273.76 355.99 0.15 465
467 3 153.75 -275.1 364.55 0.15 466
468 3 154.63 -276.97 375.44 0.15 467
469 3 161.95 -276.31 386.98 0.15 468
470 3 168.96 -278.39 400.27 0.15 469
471 3 171.49 -283.85 412.78 0.15 470
472 3 171.9 -292.31 430.86 0.15 471
473 3 173.17 -298.11 440.33 0.15 472
474 3 172.73 -304.88 452.19 0.15 473
475 3 171.5 -311.01 458.85 0.15 474
476 3 169.77 -316.61 465.11 0.15 475
477 3 170.75 -320.81 469.98 0.15 476
478 3 169.6 -327.81 480.75 0.15 477
479 3 170.02 -331.8 484.66 0.15 478
480 3 151.43 -225 250.45 0.15 445
481 3 155.97 -235.03 259.25 0.25 480
482 3 157.89 -243.15 263.45 0.25 481
483 3 160.68 -255.4 271.85 0.25 482
484 3 166.57 -270.77 282.63 0.25 483
485 3 169.98 -286.01 287.89 0.25 484
486 3 168.86 -291.49 290.19 0.25 485
487 3 167.7 -297.4 295.31 0.15 486
488 3 167.44 -301.64 299.14 0.15 487
489 3 167.51 -308.04 306.45 0.15 488
490 3 169.54 -315.56 316.26 0.15 489
491 3 168.48 -322.11 322.52 0.15 490
492 3 167.45 -325.71 326.16 0.15 491
493 3 164.63 -331.73 332.72 0.15 492
494 3 162.29 -335.37 340.32 0.15 493
495 3 160.69 -340.12 349.25 0.15 494
496 3 164.85 -343.83 356.18 0.15 495
497 3 172.71 -354.02 363.17 0.15 496
498 3 175.1 -357.74 374.44 0.15 497
499 3 183.06 -362.42 382.31 0.15 498
500 3 189.79 -367.58 390.34 0.15 499
501 3 197.29 -374.43 395.67 0.15 500
502 3 166.93 -297.05 300.32 0.15 486
503 3 166.87 -299.04 311.83 0.15 502
504 3 167.97 -304.39 321.84 0.15 503
505 3 162.57 -306.11 332.45 0.15 504
506 3 161.1 -311.72 344.22 0.15 505
507 3 164.97 -316.3 354.27 0.15 506
508 3 169.87 -324.55 368.29 0.15 507
509 3 172.64 -331.44 377.29 0.15 508
510 3 175.97 -336.58 389.44 0.15 509
511 3 182.44 -340.38 398.16 0.15 510
512 3 182.88 -341.23 409.73 0.15 511
513 3 183.84 -345 422.43 0.15 512
514 3 173.19 -352.59 424.22 0.15 513
515 3 163.96 -361.91 422.42 0.15 514
516 3 159.09 -371.23 424.63 0.15 515
517 3 159.22 -377.13 429.86 0.15 516
518 3 160.4 -386.26 435.66 0.15 517
519 3 163.14 -389.51 439.29 0.15 518
520 3 108.63 -157.57 206.54 0.15 441
521 3 102.43 -125.75 194.76 0.35 438
522 3 110.76 -144.72 201.39 0.35 521
523 3 118.32 -151.52 210.21 0.5 522
524 3 126.46 -158.01 214.45 0.5 523
525 3 131.89 -172.01 220.34 0.5 524
526 3 131.34 -190.67 224.42 0.5 525
527 3 133.46 -198.39 226.65 0.5 526
528 3 137.5 -213.56 233.63 0.5 527
529 3 148.94 -219.25 245.6 0.5 528
530 3 158.01 -228.41 260.13 0.5 529
531 3 170.93 -232.32 271.26 0.5 530
532 3 177.35 -237.25 288.1 0.5 531
533 3 185.67 -238.92 296.07 0.5 532
534 3 193.2 -239.09 306.43 0.5 533
535 3 200.05 -243.1 312.94 0.35 534
536 3 209.65 -247.76 322.54 0.35 535
537 3 215.01 -245.45 328.88 0.35 536
538 3 220.03 -247.31 338.66 0.35 537
539 3 228.98 -245.47 340.39 0.35 538
540 3 245.28 -247.51 347.26 0.35 539
541 3 260.23 -253.98 355.24 0.25 540
542 3 270.51 -269.24 359.44 0.25 541
543 3 275.28 -274.37 364.36 0.25 542
544 3 285.51 -280.74 376.81 0.15 543
545 3 300.28 -285.04 390.51 0.15 544
546 3 307.34 -290.46 395.71 0.15 545
547 3 314.19 -297.89 399.51 0.15 546
548 3 319.55 -305.04 406.66 0.15 547
549 3 322.38 -309.23 411.21 0.15 548
550 3 325.48 -315.69 414.94 0.15 549
551 3 329.09 -320.42 418.08 0.15 550
552 3 334.29 -325.43 420.6 0.15 551
553 3 338.62 -331.15 424.93 0.15 552
554 3 342.27 -334.82 429.25 0.15 553
555 3 344.56 -336.39 432.18 0.15 554
556 3 204.1 -240.2 317.61 0.35 534
557 3 221.87 -247.24 334 0.35 556
558 3 234.82 -251.32 351.82 0.35 557
559 3 246.91 -257.35 364.79 0.35 558
560 3 258.14 -263.64 376.82 0.35 559
561 3 281.22 -276.28 380.37 0.35 560
562 3 300.64 -293.45 392.95 0.35 561
563 3 311.85 -305.41 400.44 0.2 562
564 3 323.04 -309.88 407.43 0.2 563
565 3 335.95 -304.13 413.73 0.2 564
566 3 344.04 -300.32 418.86 0.2 565
567 3 355.47 -303.69 422.53 0.2 566
568 3 361.91 -305.56 429.98 0.2 567
569 3 367.93 -308.78 437.09 0.2 568
570 3 369.75 -311.58 441.77 0.15 569
571 3 372.87 -317.83 450.95 0.15 570
572 3 372.38 -321.46 454.59 0.15 571
573 3 375.99 -328.55 461.3 0.15 572
574 3 376.31 -332.16 465.29 0.15 573
575 3 191.8 -239.82 300.05 0.15 533
576 3 201.9 -245.15 306.88 0.15 575
577 3 210.34 -253.22 316.48 0.15 576
578 3 215.11 -268.35 329.85 0.15 577
579 3 223.6 -262.87 335.35 0.15 578
580 3 135.3 -203.06 228.47 0.25 527
581 3 138.58 -212.1 234.27 0.25 580
582 3 134.09 -226.9 241.23 0.25 581
583 3 133.93 -239.18 251.15 0.25 582
584 3 143.86 -250.67 253.92 0.25 583
585 3 153.5 -261.6 257.09 0.25 584
586 3 169.74 -270.51 258.84 0.25 585
587 3 184.46 -282.9 260.83 0.25 586
588 3 193.99 -295.02 264.32 0.15 587
589 3 200.66 -304.79 269.38 0.15 588
590 3 203.34 -306.77 274.94 0.15 589
591 3 207.91 -313.67 282.03 0.15 590
592 3 209.82 -323.91 285.61 0.15 591
593 3 40.814 -33.421 65.205 0.15 427
594 3 42.574 -35.508 68.212 0.15 593
595 3 58.761 -49.455 89.862 0.15 594
596 3 64.747 -56.483 98.822 0.15 595
597 3 72.891 -62.497 111.56 0.15 596
598 3 80.443 -69.04 125.11 0.15 597
599 3 84.446 -74.137 135.02 0.15 598
600 3 85.469 -74.98 137.14 0.15 599
601 3 42.695 -37.77 72.781 0.15 594
602 3 44.354 -42.071 87.367 0.15 601
603 3 46.457 -48.2 100.84 0.15 602
604 3 47.269 -54.41 111.42 0.15 603
605 3 49.491 -48.355 121.31 0.15 604
606 3 49.988 -44.088 128.89 0.15 605
607 3 48.745 -42.125 137.46 0.15 606
608 3 46.592 -40.567 149.35 0.15 607
609 3 43.652 -40.297 161.9 0.15 608
610 3 45.33 -40.723 167.12 0.15 609
611 3 44.583 -35.199 85.353 0.15 601
612 3 48.281 -40.962 97.158 0.15 611
613 3 51.93 -48.128 118.32 0.15 612
614 3 58.637 -53.386 127.77 0.15 613
615 3 63.529 -56.784 135.45 0.15 614
616 3 71.367 -58.876 144.32 0.15 615
617 3 79.952 -62.694 153.66 0.15 616
618 3 83.73 -64.025 157.26 0.15 617
619 3 30.722 -26.101 47.174 0.25 424
620 3 39.929 -31.477 58.656 0.25 619
621 3 42.7 -35.093 71.065 0.25 620
622 3 42.733 -37.113 73.695 0.25 621
623 3 42.829 -41.284 76.163 0.15 622
624 3 46.781 -48.505 81.593 0.15 623
625 3 51.375 -57.588 92.112 0.15 624
626 3 57.44 -65.12 104.46 0.15 625
627 3 68.233 -76.182 114.93 0.15 626
628 3 74.137 -80.462 122.94 0.15 627
629 3 90.22 -85.698 130.04 0.15 628
630 3 103.63 -88.544 135.58 0.15 629
631 3 44.573 -48.424 83.144 0.15 623
632 3 44.44 -59.022 95.986 0.15 631
633 3 42.099 -69.952 113.05 0.15 632
634 3 41.696 -76.019 125.55 0.15 633
635 3 41.675 -82.817 138.83 0.15 634
636 3 42.634 -91.496 148.21 0.15 635
637 3 40.556 -101.3 155.5 0.15 636
638 3 39.114 -107.02 165.33 0.15 637
639 3 37.831 -37.774 80.14 0.15 622
640 3 35.126 -42.026 87.714 0.15 639
641 3 37.92 -46.251 94.983 0.15 640
642 3 44.343 -49.663 100.86 0.15 641
643 3 56.115 -50.118 106.74 0.15 642
644 3 69.574 -51.63 112.15 0.15 643
645 3 23.515 -24.143 31.458 0.4 422
646 3 27.751 -24.916 40.058 0.4 645
647 3 30.243 -26.166 43.136 0.4 646
648 3 32.601 -27.336 45.65 0.4 647
649 3 35.661 -30.773 49.161 0.4 648
650 3 41.598 -36.623 54.064 0.3 649
651 3 45.49 -41.476 59.963 0.3 650
652 3 51.78 -45.872 64.159 0.3 651
653 3 56.375 -48.387 67.447 0.3 652
654 3 58.796 -52.769 71.623 0.3 653
655 3 62.643 -57.303 75.733 0.3 654
656 3 64.399 -62.065 81.255 0.3 655
657 3 64.47 -66.287 87.534 0.3 656
658 3 63.917 -67.772 93.234 0.3 657
659 3 62.705 -70.471 101.37 0.15 658
660 3 62.2 -73.966 107.12 0.15 659
661 3 61.226 -76.171 113.65 0.15 660
662 3 58.791 -79.329 119.19 0.15 661
663 3 58.124 -82.807 125.95 0.15 662
664 3 41.492 -33.089 54.446 0.15 648
665 3 47.863 -45.214 65.788 0.15 664
666 3 51.601 -57.493 75.354 0.15 665
667 3 55.021 -68.19 83.361 0.15 666
668 3 57.801 -75.153 88.585 0.15 667
669 3 67.022 -89.601 90.818 0.15 668
670 3 74.577 -101.39 92.415 0.15 669
671 3 31.969 -32.7 49.101 0.15 647
672 3 38.163 -39.067 55.212 0.15 671
673 3 41.409 -41.925 58.789 0.15 672
674 3 46.422 -44.831 63.391 0.15 673
675 3 49.751 -48.921 68.41 0.15 674
676 3 54.395 -54.091 76.878 0.15 675
677 3 58.414 -62.667 84.447 0.15 676
678 3 64.298 -70.026 92.96 0.15 677
679 3 69.469 -72.747 100.58 0.15 678
680 3 39.784 -41.59 68.777 0.15 673
681 3 38.782 -45.939 80.335 0.15 680
682 3 38.563 -48.648 94.195 0.15 681
683 3 38.976 -55.741 105.2 0.15 682
684 3 38.187 -54.969 112.23 0.15 683
685 3 11.56 -14.177 24.347 0.85 420
686 3 14.404 -15.026 34.904 0.8 685
687 3 16.387 -15.307 41.026 0.85 686
688 3 19.619 -16.169 50.085 0.85 687
689 3 25.431 -16.712 60.676 0.85 688
690 3 28.505 -23.667 74.109 0.85 689
691 3 32.305 -28.751 84.511 0.85 690
692 3 35.835 -31.982 88.3 0.55 691
693 3 35.128 -36.127 96.335 0.55 692
694 3 37.491 -45.023 104.67 0.55 693
695 3 34.688 -51.135 117.13 0.55 694
696 3 27.372 -58.863 136.55 0.55 695
697 3 22.71 -65.373 148.74 0.55 696
698 3 18.226 -74.262 159.95 0.55 697
699 3 22.758 -82.288 174.32 0.55 698
700 3 22.455 -92.107 187.24 0.55 699
701 3 25.656 -108.28 196.65 0.55 700
702 3 26.393 -121.97 211.97 0.55 701
703 3 23.201 -131.26 228.84 0.55 702
704 3 22.12 -137.29 239.96 0.55 703
705 3 27.307 -144.54 254.54 0.55 704
706 3 29.754 -149.22 264.45 0.55 705
707 3 30.717 -158.5 268.19 0.55 706
708 3 33.451 -171.69 275.93 0.55 707
709 3 33.983 -183.97 280.69 0.55 708
710 3 33.545 -190.76 282.91 0.55 709
711 3 33.406 -200.51 286.57 0.35 710
712 3 35.173 -211.23 294.6 0.35 711
713 3 36.768 -218.46 298.44 0.35 712
714 3 34.415 -234 303.87 0.15 713
715 3 31.815 -247.62 309.81 0.15 714
716 3 30.824 -256.95 315.4 0.15 715
717 3 33.893 -270.39 320.99 0.15 716
718 3 32.954 -284.17 331.48 0.15 717
719 3 36.908 -296.23 339.98 0.15 718
720 3 39.471 -316.89 351.43 0.15 719
721 3 48.918 -339.87 370.79 0.15 720
722 3 51.932 -351.73 384.69 0.15 721
723 3 51.001 -362.87 392.77 0.15 722
724 3 51.966 -367.42 405.21 0.15 723
725 3 54.903 -372.61 415.06 0.15 724
726 3 58.954 -377.75 423.76 0.15 725
727 3 61.292 -382.37 432.16 0.15 726
728 3 63.803 -387.16 437.48 0.15 727
729 3 63.968 -388.95 447.09 0.15 728
730 3 64.662 -391.55 454.79 0.15 729
731 3 59.896 -396.24 457.12 0.15 730
732 3 51.432 -401.44 463.28 0.15 731
733 3 46.121 -403.71 475.74 0.15 732
734 3 59.312 -365.99 397.53 0.15 722
735 3 61.898 -387.12 408.21 0.15 734
736 3 66.956 -398.13 422.07 0.15 735
737 3 67.366 -404.37 430.04 0.15 736
738 3 69.341 -411.47 441.48 0.15 737
739 3 71.44 -422.61 449.09 0.15 738
740 3 72.627 -431.04 456.18 0.15 739
741 3 73.048 -438.69 463.69 0.15 740
742 3 33.358 -212.94 294.24 0.15 711
743 3 34.082 -228.62 306.89 0.15 742
744 3 39.662 -241.94 314.35 0.15 743
745 3 44.748 -247.29 325.78 0.15 744
746 3 47.692 -254.12 336.53 0.15 745
747 3 56.215 -273.95 355.2 0.15 746
748 3 70.474 -284.88 373.56 0.15 747
749 3 78.346 -291.69 386.99 0.15 748
750 3 92.446 -303.22 409.84 0.15 749
751 3 112.3 -312.57 426.51 0.15 750
752 3 118.37 -317.88 446.37 0.15 751
753 3 130.96 -318.9 463.44 0.15 752
754 3 142.05 -325.26 478.52 0.15 753
755 3 153.62 -329.72 487.93 0.15 754
756 3 160.75 -336.5 494.69 0.15 755
757 3 164.65 -343.1 501.74 0.15 756
758 3 166.68 -351.25 512.6 0.15 757
759 3 168.37 -354.31 515.76 0.15 758
760 3 33.937 -203.94 289.38 0.15 710
761 3 36.803 -215.29 304.81 0.25 760
762 3 40.522 -226.03 312.66 0.25 761
763 3 38.131 -237.17 324.27 0.25 762
764 3 33.69 -243.68 334.21 0.25 763
765 3 32.679 -246.1 337.87 0.25 764
766 3 26.267 -252.56 346.5 0.25 765
767 3 21.515 -259.99 351.34 0.25 766
768 3 14.216 -265.69 360.64 0.25 767
769 3 13.219 -268.93 370.82 0.25 768
770 3 14.921 -271.11 376.64 0.25 769
771 3 21.359 -279.05 385.05 0.25 770
772 3 31.664 -284.68 390.74 0.25 771
773 3 34.486 -293.34 396.6 0.25 772
774 3 35.629 -303.32 406.41 0.15 773
775 3 34.625 -316.28 417.82 0.15 774
776 3 33.585 -325.88 427.88 0.15 775
777 3 32.646 -335.45 436.39 0.15 776
778 3 34.747 -343.48 447.85 0.15 777
779 3 36.355 -346.85 455.88 0.15 778
780 3 38.796 -351.87 463.73 0.15 779
781 3 37.549 -353.83 472.93 0.15 780
782 3 39.429 -357.02 480.12 0.15 781
783 3 40.863 -364.45 487.39 0.15 782
784 3 41.655 -371.87 495.11 0.15 783
785 3 22.918 -253.94 347.04 0.15 765
786 3 18.084 -268.64 350.44 0.15 785
787 3 9.986 -289.27 359.04 0.15 786
788 3 6.108 -301.16 365.53 0.15 787
789 3 -0.236 -310.24 378.74 0.15 788
790 3 -0.267 -317.38 389.93 0.15 789
791 3 -0.685 -323.43 400.38 0.15 790
792 3 0.394 -330.79 410.57 0.15 791
793 3 -1.879 -341.67 422.87 0.15 792
794 3 -1.009 -354.3 427.23 0.15 793
795 3 0.403 -361.96 432.33 0.15 794
796 3 32.012 -180.48 282.05 0.15 707
797 3 32.929 -190.59 294.86 0.25 796
798 3 31.655 -203.8 309.54 0.25 797
799 3 29.91 -214.87 319.56 0.25 798
800 3 27.919 -220.83 335.18 0.25 799
801 3 26.34 -221.06 339.39 0.25 800
802 3 23.785 -225.46 354.25 0.25 801
803 3 21.332 -229.4 369.93 0.25 802
804 3 21.915 -234.41 383.23 0.25 803
805 3 21.079 -240.76 400.89 0.25 804
806 3 23.214 -243.41 412.92 0.25 805
807 3 23.464 -248.02 423.51 0.25 806
808 3 23.871 -252.64 430.15 0.25 807
809 3 26.791 -254.86 436.86 0.25 808
810 3 32.511 -260.82 445.9 0.25 809
811 3 35.294 -264.94 451.53 0.25 810
812 3 34.35 -270 458.66 0.25 811
813 3 33.299 -277.76 471.51 0.15 812
814 3 33.925 -284.23 483.31 0.15 813
815 3 34.574 -291.09 492.63 0.15 814
816 3 35.573 -298.25 497.3 0.15 815
817 3 36.422 -304.2 501.67 0.15 816
818 3 34.756 -311.43 507.68 0.15 817
819 3 35.917 -315.3 513.25 0.15 818
820 3 22.155 -222.72 344.7 0.15 801
821 3 18.935 -227.24 351.68 0.15 820
822 3 14.929 -231.02 359.74 0.15 821
823 3 13.463 -233.59 366.7 0.15 822
824 3 11.458 -237.26 376.24 0.15 823
825 3 11.94 -240.25 386.45 0.15 824
826 3 11.48 -244.98 393.9 0.15 825
827 3 11.88 -250.14 405.18 0.15 826
828 3 13.372 -252.69 413.71 0.15 827
829 3 14.34 -255.79 422.31 0.15 828
830 3 15.743 -259.69 427.11 0.15 829
831 3 17.516 -261.79 433.33 0.15 830
832 3 22.215 -265.74 439.92 0.15 831
833 3 30.514 -269.64 449.19 0.15 832
834 3 35.044 -271.18 451.15 0.15 833
835 3 26.511 -131.75 220.15 0.15 702
836 3 31.206 -143.57 228.86 0.15 835
837 3 39.879 -150.9 236.02 0.15 836
838 3 50.718 -160.62 244.1 0.15 837
839 3 59.225 -169.58 257.88 0.15 838
840 3 64.409 -177.6 270 0.15 839
841 3 68.397 -185.47 278.19 0.15 840
842 3 72.141 -192.78 285.75 0.15 841
843 3 73.178 -196.56 292.18 0.15 842
844 3 77.075 -202.01 305.89 0.15 843
845 3 80.975 -207.51 318.1 0.15 844
846 3 85.964 -207.48 328.12 0.15 845
847 3 89.83 -208.03 336.12 0.15 846
848 3 45.075 -33.932 93.205 0.15 692
849 3 65.424 -45.35 114.69 0.15 848
850 3 77.105 -50.275 127.11 0.15 849
851 3 89.536 -53.157 139.12 0.15 850
852 3 96.123 -53.109 145.07 0.15 851
853 3 116.58 -61.368 159.47 0.15 852
854 3 150.76 -68.11 174.36 0.15 853
855 3 166.22 -68.128 189.24 0.15 854
856 3 31.168 -38.016 92.704 0.15 691
857 3 33.104 -45.376 101.43 0.15 856
858 3 37.203 -52.634 114.12 0.15 857
859 3 41.98 -58.952 130.42 0.15 858
860 3 57.665 -63.738 142.91 0.15 859
861 3 59.455 -70.56 157.15 0.15 860
862 3 67.636 -74.466 173.29 0.15 861
863 3 70.954 -84.014 183.43 0.15 862
864 3 73.559 -90.505 197.74 0.15 863
865 3 75.304 -97.461 207.28 0.15 864
866 3 76.48 -100.66 213.01 0.15 865
867 3 76.518 -104.14 222.04 0.15 866
868 3 23.532 -11.283 55.283 0.15 687
869 3 28.509 -5.572 68.526 0.15 868
870 3 31.096 0.716 75.104 0.15 869
871 3 34.736 4.815 87.908 0.15 870
872 3 35.024 3.302 103.4 0.15 871
873 3 43.64 0.329 112.81 0.15 872
874 3 51.003 -5.312 121.38 0.15 873
875 3 58.324 -9.602 131.22 0.15 874
876 3 59.496 -11.327 138.21 0.15 875
877 3 60.351 -14.871 147.86 0.15 876
878 3 62.361 -17.147 155.96 0.15 877
879 3 34.597 5.425 89.043 0.15 870
880 3 40.52 1.731 103.48 0.15 879
881 3 42.751 1.306 113.8 0.15 880
882 3 43.891 0.609 123.42 0.15 881
883 3 45.672 1.802 133.84 0.15 882
884 3 47.429 1.541 143.61 0.15 883
885 4 -2.5 33.5 -5.5 1.65 1
886 4 -1.5 47.5 -5 1.45 885
887 4 -2.481 64.029 -11.879 1.45 886
888 4 -2.253 73.041 -12.874 1.05 887
889 4 -1.579 77.906 -13.932 1.05 888
890 4 -0.521 88.309 -17.421 0.85 889
891 4 3.008 100.2 -17.717 0.6 890
892 4 6.731 110.46 -16.592 0.6 891
893 4 10.86 114.13 -17.43 0.6 892
894 4 20.301 119.63 -16.509 0.6 893
895 4 26.528 128.57 -14.697 0.6 894
896 4 30.803 135.91 -13.903 0.6 895
897 4 35.54 141.39 -16.738 0.35 896
898 4 40.456 159.02 -18.453 0.35 897
899 4 46.902 166.8 -17.236 0.35 898
900 4 51.545 173.15 -15.954 0.35 899
901 4 59.625 185.08 -17.102 0.15 900
902 4 69.579 196.27 -19.535 0.15 901
903 4 76.283 203.03 -22.762 0.15 902
904 4 77.758 206.11 -23.66 0.15 903
905 4 82.09 216.3 -22.396 0.15 904
906 4 86.029 223.92 -24.635 0.15 905
907 4 87.486 230.3 -25.937 0.15 906
908 4 87.484 234.13 -25.795 0.15 907
909 4 89.97 239.27 -26.79 0.15 908
910 4 92.132 245.59 -28.026 0.15 909
911 4 95.472 252.68 -30.694 0.15 910
912 4 33.974 140.85 -12.242 0.15 896
913 4 39.679 148.07 -11.413 0.15 912
914 4 41.532 151.92 -10.72 0.15 913
915 4 48.548 156.54 -9.95 0.15 914
916 4 50.996 167.66 -7.345 0.15 915
917 4 52.856 179.91 -4.691 0.15 916
918 4 53.809 185.7 -2.75 0.15 917
919 4 44.259 154 -12.57 0.15 913
920 4 48.161 161.15 -13.516 0.15 919
921 4 52.204 169.56 -14.806 0.15 920
922 4 56.878 180.23 -15.539 0.15 921
923 4 61.606 192.14 -16.851 0.15 922
924 4 67.478 207.54 -18.732 0.15 923
925 4 73.108 216.2 -21.197 0.15 924
926 4 74.44 224.86 -21.521 0.15 925
927 4 73.741 232.81 -20.012 0.15 926
928 4 17.458 118.55 -20.734 0.15 893
929 4 25.396 127.47 -26.567 0.15 928
930 4 30.152 135.02 -29.529 0.15 929
931 4 34.946 140.41 -33.031 0.15 930
932 4 40.348 148.69 -38.613 0.15 931
933 4 45.703 156.33 -42.146 0.15 932
934 4 50.339 166.89 -43.752 0.15 933
935 4 52.817 175.38 -44.883 0.15 934
936 4 58.023 181.62 -44.188 0.15 935
937 4 67.718 184.54 -48.055 0.15 936
938 4 72.637 190.48 -51.109 0.15 937
939 4 78.222 199.4 -52.385 0.15 938
940 4 81.225 207.99 -52.182 0.15 939
941 4 82.972 218.34 -55.203 0.15 940
942 4 87.995 222.23 -58.173 0.15 941
943 4 92.372 227.92 -60.628 0.15 942
944 4 93.671 233.99 -61.052 0.15 943
945 4 94.303 239.41 -63.821 0.15 944
946 4 96.424 239.98 -69.13 0.15 945
947 4 98.255 241.84 -74.226 0.15 946
948 4 100.56 248.63 -74.07 0.15 947
949 4 102.42 256.25 -73.891 0.15 948
950 4 101.51 262.4 -79.59 0.15 949
951 4 1.275 95.439 -18.897 0.15 890
952 4 8.391 102.03 -25.279 0.45 951
953 4 13.711 111.97 -30.868 0.45 952
954 4 17.436 120.12 -33.525 0.45 953
955 4 22.277 126.81 -40.18 0.45 954
956 4 25.672 137.48 -48.137 0.45 955
957 4 27.766 148.78 -55.358 0.45 956
958 4 32.407 154.47 -62.798 0.15 957
959 4 28.127 164.6 -75.006 0.15 958
960 4 27.235 169.95 -77.758 0.15 959
961 4 28.183 175.1 -80.374 0.15 960
962 4 30.184 181.13 -81.175 0.15 961
963 4 32.19 191.55 -85 0.15 962
964 4 31.551 197.74 -90.056 0.15 963
965 4 28.919 203.23 -93.51 0.15 964
966 4 28.878 208.54 -97.097 0.15 965
967 4 33.328 160.78 -59.995 0.15 957
968 4 37.072 174.8 -63.583 0.15 967
969 4 42.148 183.21 -68.47 0.15 968
970 4 49.617 189.19 -79.134 0.15 969
971 4 54.962 197.88 -88.576 0.15 970
972 4 57.96 208.77 -93.767 0.15 971
973 4 59.5 221.32 -98.945 0.15 972
974 4 59.395 232.42 -106.5 0.15 973
975 4 62.461 243.5 -112.71 0.15 974
976 4 63.711 246.81 -113.68 0.15 975
977 4 64.95 251.55 -116.95 0.15 976
978 4 69.349 256.08 -118.24 0.15 977
979 4 71.565 258.83 -118.39 0.15 978
980 4 74.103 265.85 -119.52 0.15 979
981 4 77.356 271.54 -120.14 0.15 980
982 4 77.894 277.12 -119.02 0.15 981
983 4 1.05 92.903 -16.266 0.35 889
984 4 -1.01 103.22 -9.434 0.35 983
985 4 -0.516 108.11 -6.516 0.35 984
986 4 -0.986 116.49 -1.849 0.15 985
987 4 -1.615 128.54 2.024 0.15 986
988 4 2.616 139.44 8.659 0.15 987
989 4 9.252 147.21 12.508 0.15 988
990 4 18.058 154.56 15.739 0.15 989
991 4 26.452 162.7 19.037 0.15 990
992 4 34.124 170.7 22.857 0.15 991
993 4 40.376 181.07 26.931 0.15 992
994 4 44.129 198.26 27.037 0.15 993
995 4 44.303 205.71 27.854 0.15 994
996 4 46.294 216.1 29.503 0.15 995
997 4 46.24 227.08 28.036 0.15 996
998 4 46.384 240.72 28.509 0.15 997
999 4 44.077 250.6 27.141 0.15 998
1000 4 40.263 253.91 18.85 0.15 999
1001 4 35.442 258.13 11.921 0.15 1000
1002 4 34.217 261.38 11.122 0.15 1001
1003 4 31.875 267.22 12.839 0.15 1002
1004 4 30.821 268.99 14.427 0.15 1003
1005 4 0.691 119.01 -8.516 0.35 985
1006 4 1.539 124.57 -9.305 0.35 1005
1007 4 2.277 139.86 -11.094 0.25 1006
1008 4 2.435 148.13 -12.804 0.25 1007
1009 4 2.077 157.25 -13.756 0.25 1008
1010 4 7.196 167.71 -16.739 0.25 1009
1011 4 9.718 180.2 -16.277 0.15 1010
1012 4 8.344 194.67 -15.828 0.15 1011
1013 4 7.608 203.28 -15.584 0.15 1012
1014 4 2.88 219.34 -17.36 0.15 1013
1015 4 3.893 224.98 -19.947 0.15 1014
1016 4 3.969 232.91 -24.611 0.15 1015
1017 4 2.507 242.8 -26.681 0.15 1016
1018 4 1.483 249.44 -27.336 0.15 1017
1019 4 1.106 256.16 -27.817 0.15 1018
1020 4 1.591 259.78 -28.198 0.15 1019
1021 4 14.182 174.44 -19.917 0.15 1010
1022 4 19.551 182.77 -23.559 0.15 1021
1023 4 18.275 191.26 -30.873 0.15 1022
1024 4 20.602 199 -39.561 0.15 1023
1025 4 21.869 207.95 -46.236 0.15 1024
1026 4 28.484 221.24 -48.704 0.15 1025
1027 4 34.282 228.91 -51.983 0.15 1026
1028 4 36.568 234.59 -54.179 0.15 1027
1029 4 38.609 238.5 -58.43 0.15 1028
1030 4 43.098 241.78 -62.939 0.15 1029
1031 4 46.174 245.51 -63.282 0.15 1030
1032 4 4.104 135 -12.178 0.15 1006
1033 4 9.099 146.43 -15.08 0.15 1032
1034 4 12.524 153.65 -18.104 0.15 1033
1035 4 14.3 161.27 -23.408 0.15 1034
1036 4 15.382 167.12 -24.392 0.15 1035
1037 4 14.745 174.84 -26.676 0.15 1036
1038 4 11.685 182.44 -25.735 0.15 1037
1039 4 10.305 187.91 -27.036 0.15 1038
1040 4 8.529 192.04 -26.527 0.15 1039
1041 4 5.049 198.01 -24.141 0.15 1040
1042 4 3.808 204.11 -24.165 0.15 1041
1043 4 5.201 209.39 -23.347 0.15 1042
1044 4 6.323 212.82 -22.834 0.15 1043
1045 4 -2.962 65.929 -13.432 0.65 887
1046 4 -3.861 72.891 -17.202 0.65 1045
1047 4 -2.554 77.821 -20.072 0.65 1046
1048 4 -0.684 85.054 -23.454 0.65 1047
1049 4 -1.016 93.964 -28.01 0.65 1048
1050 4 0.736 104.83 -30.337 0.45 1049
1051 4 0.537 113.89 -32.156 0.45 1050
1052 4 -0.162 121.56 -30.354 0.45 1051
1053 4 -1.933 130.65 -25.353 0.45 1052
1054 4 -5.567 139.38 -23.683 0.45 1053
1055 4 -7.086 146.55 -22.45 0.3 1054
1056 4 -8.439 151.66 -21.431 0.3 1055
1057 4 -12.175 160.76 -24.247 0.15 1056
1058 4 -9.575 172.78 -29.393 0.15 1057
1059 4 -7.653 181.9 -32.103 0.15 1058
1060 4 -4.875 190.32 -31.968 0.15 1059
1061 4 1.001 192.7 -29.307 0.15 1060
1062 4 12.058 197.07 -25.384 0.15 1061
1063 4 15.619 200.43 -22.51 0.15 1062
1064 4 18.558 205.21 -19.146 0.15 1063
1065 4 23.928 215.96 -15.853 0.15 1064
1066 4 -9.791 166.92 -20.583 0.15 1056
1067 4 -10.74 182.95 -22.854 0.15 1066
1068 4 -11.345 186.33 -21.535 0.15 1067
1069 4 -8.868 194.06 -18.613 0.15 1068
1070 4 -1.767 209.13 -21.292 0.15 1069
1071 4 1.855 220.56 -22.541 0.15 1070
1072 4 4.016 229.1 -22.496 0.15 1071
1073 4 4.972 236.21 -22.61 0.15 1072
1074 4 4.576 243.62 -21.526 0.15 1073
1075 4 5.128 250.88 -22.25 0.15 1074
1076 4 5.073 255.4 -22.478 0.15 1075
1077 4 2.637 264.44 -25.803 0.15 1076
1078 4 -1.226 90.401 -28.209 0.3 1048
1079 4 -3.104 99.639 -32.132 0.3 1078
1080 4 -6.167 107.7 -35.464 0.3 1079
1081 4 -6.798 118.49 -35.643 0.3 1080
1082 4 -10.607 130.01 -38.444 0.15 1081
1083 4 -11.901 141.14 -37.07 0.15 1082
1084 4 -11.101 151.45 -37.317 0.15 1083
1085 4 -7.235 162.42 -41.298 0.15 1084
1086 4 -4.299 172.16 -43.046 0.15 1085
1087 4 -3.548 180.85 -43.689 0.15 1086
1088 4 -0.922 188.4 -45.148 0.15 1087
1089 4 -3.812 201.68 -48.534 0.15 1088
1090 4 -4.967 206.23 -49.747 0.15 1089
1091 4 -7.553 214.39 -52.622 0.15 1090
1092 4 -10.309 224 -56.153 0.15 1091
1093 4 -8.783 232.38 -57.056 0.15 1092
1094 4 -7.868 240.33 -58.423 0.15 1093
1095 4 -9.668 246.62 -59.653 0.15 1094
1096 4 -9.339 254.64 -59.623 0.15 1095
1097 4 -9.24 259.62 -60.274 0.15 1096
1098 4 -9.474 265.82 -57.766 0.15 1097
1099 4 -9.631 272.88 -57.17 0.15 1098
1100 4 -9.444 276.04 -57.269 0.15 1099
1101 4 -7.01 212.23 -50.306 0.15 1090
1102 4 -11.191 217.72 -52.531 0.15 1101
1103 4 -14.07 226.41 -55.638 0.15 1102
1104 4 -16.983 233.35 -57.784 0.15 1103
1105 4 -18.155 237.14 -59.016 0.15 1104
1106 4 -19.598 243.8 -61.246 0.15 1105
1107 4 -19.095 248.84 -60.472 0.15 1106
1108 4 -18.074 253.34 -59.361 0.15 1107
1109 4 -6.865 125.53 -36.93 0.15 1081
1110 4 -7.23 136.42 -40.459 0.15 1109
1111 4 -6.935 145.29 -42.384 0.15 1110
1112 4 -7.616 153.37 -45.034 0.15 1111
1113 4 -8.57 162.04 -43.402 0.15 1112
1114 4 -16.649 167.47 -43.606 0.15 1113
1115 4 -22.485 171.45 -46.358 0.15 1114
1116 4 -23.379 170.16 -53.69 0.15 1115
1117 4 -19.544 171.74 -61.194 0.15 1116
1118 4 -18.111 176.02 -66 0.15 1117
1119 4 -17.833 176.7 -71.334 0.15 1118
1120 4 -5.203 114.86 -38.678 0.15 1080
1121 4 -8.271 121.66 -40.938 0.15 1120
1122 4 -7.278 128.65 -47.455 0.15 1121
1123 4 -4.709 137.43 -51.135 0.15 1122
1124 4 -3.54 147.11 -56.347 0.15 1123
1125 4 -6.378 154.47 -58.982 0.15 1124
1126 4 -10.015 163.96 -65.331 0.15 1125
1127 4 -12.972 174.48 -72.601 0.15 1126
1128 4 -15.619 181.93 -75.978 0.15 1127
1129 4 -15.252 192.41 -78.517 0.15 1128
1130 4 -15.767 202.27 -82.248 0.15 1129
1131 4 -16.565 210.21 -83.778 0.15 1130
1132 4 -18.159 215.31 -87.647 0.15 1131
1133 4 -18.531 221.41 -92.829 0.15 1132
1134 4 -18.518 228.24 -98.065 0.15 1133
1135 4 -21.093 235.07 -102.05 0.15 1134
1136 4 -26.544 244.48 -111.97 0.15 1135
1137 4 -30.48 246.42 -119.33 0.15 1136
1138 4 -34.046 252.25 -122.04 0.15 1137
1139 4 -36.421 256.76 -124.05 0.15 1138
1140 4 -38.242 261.51 -127.59 0.15 1139
1141 4 -1.152 84.186 -22.992 0.15 1047
1142 4 -0.878 90.82 -24.179 0.15 1141
1143 4 0.293 100.95 -25.01 0.35 1142
1144 4 -0.871 109.66 -23.835 0.35 1143
1145 4 -2.477 112.43 -20.966 0.35 1144
1146 4 -7.295 117.54 -13.879 0.3 1145
1147 4 -13.594 127.48 -11.009 0.3 1146
1148 4 -16.224 135.53 -8.424 0.3 1147
1149 4 -17.239 142.62 -5.391 0.3 1148
1150 4 -16.146 149.04 2.999 0.15 1149
1151 4 -15.576 157.61 7.181 0.15 1150
1152 4 -13.378 168.92 9.316 0.15 1151
1153 4 -14.928 176.78 9.349 0.15 1152
1154 4 -14.883 183.24 12.265 0.15 1153
1155 4 -15.39 188.92 12.36 0.15 1154
1156 4 -14.879 196.65 13.457 0.15 1155
1157 4 -15.405 206.96 13.619 0.15 1156
1158 4 -15.627 212.79 14.262 0.15 1157
1159 4 -15.64 216.51 15.816 0.15 1158
1160 4 -19.155 222.27 20.255 0.15 1159
1161 4 -21.801 227.6 21.707 0.15 1160
1162 4 -23.413 234.62 21.06 0.15 1161
1163 4 -21.26 241.32 19.41 0.15 1162
1164 4 -23.783 251.1 17.842 0.15 1163
1165 4 -25.428 257.22 17.708 0.15 1164
1166 4 -26.303 263.31 17.035 0.15 1165
1167 4 -27.249 267.59 16.004 0.15 1166
1168 4 -14.684 149.66 -4.919 0.15 1149
1169 4 -13.743 158.25 -3.096 0.15 1168
1170 4 -11.693 165.54 -1.73 0.15 1169
1171 4 -6.196 172.03 -2.532 0.15 1170
1172 4 -0.862 179.88 -0.74 0.15 1171
1173 4 0.098 187.11 1.558 0.15 1172
1174 4 4.491 195.59 1.934 0.15 1173
1175 4 5.453 203.17 1.647 0.15 1174
1176 4 7.724 206.68 0.32 0.15 1175
1177 4 -3.828 117.11 -18.839 0.15 1145
1178 4 -5.552 125.3 -14.422 0.15 1177
1179 4 -7.972 131.65 -8.116 0.15 1178
1180 4 -5.516 138.1 -4.864 0.15 1179
1181 4 -0.71 144.9 -6.259 0.15 1180
1182 4 5.957 152.68 -7.393 0.15 1181
1183 4 5.942 161.96 -5.299 0.15 1182
1184 4 5.718 168.28 -2.942 0.15 1183
1185 4 5.215 172.9 -0.742 0.15 1184
1186 4 3.235 180.48 3.019 0.15 1185
1187 4 2.973 184.26 3.656 0.15 1186
1188 4 0.038 190.14 4.702 0.15 1187
1189 4 -5.234 198.99 3.183 0.15 1188
1190 4 -7.944 205.8 2.602 0.15 1189
1191 4 -11.715 210.19 2.503 0.15 1190
1192 4 -15.682 218.1 2.991 0.15 1191
1193 4 -15.914 228.07 -0.114 0.15 1192
1194 4 -16.028 234.71 -2.238 0.15 1193
1195 4 -15.484 243.02 -3.115 0.15 1194
1196 4 -19.164 248.6 -4.274 0.15 1195
1197 4 -22.36 252.3 -5.533 0.15 1196
1198 4 -23.605 256.37 -6.197 0.15 1197
1199 4 -24.939 266.32 -6.949 0.15 1198
1200 4 -3.824 69.265 -16.841 0.15 1045
1201 4 -3.034 77.782 -23.649 0.15 1200
1202 4 -2.524 86.999 -29.632 0.15 1201
1203 4 0.24 89.026 -41.776 0.15 1202
1204 4 4.344 96.753 -53.775 0.15 1203
1205 4 6.128 102.47 -62.961 0.15 1204
1206 4 6.943 110.12 -67.083 0.15 1205
1207 4 7.434 122.65 -65.796 0.15 1206
1208 4 10.635 131.51 -67.089 0.15 1207
1209 4 12.893 142.88 -69.538 0.15 1208
1210 4 16.964 151.98 -69.853 0.15 1209
1211 4 21.667 162.2 -70.71 0.15 1210
1212 4 27.368 173.13 -75.839 0.15 1211
1213 4 21.267 179.73 -86.718 0.15 1212
1214 4 16.629 186.64 -92.013 0.15 1213
1215 4 12.815 195.32 -98.559 0.15 1214
1216 4 7.331 205.12 -104.16 0.15 1215
1217 4 7.484 215.65 -101.58 0.15 1216
1218 4 7.179 226.38 -102.63 0.15 1217
1219 4 5.407 235.66 -107.18 0.15 1218
1220 4 4.208 242.81 -114.64 0.15 1219
1221 4 5.491 247.78 -117.31 0.15 1220
1222 4 3.576 255.55 -122.31 0.15 1221
1223 4 2.5 32.5 -6.5 1.35 1
1224 4 5 34.5 -8 1.35 1223
1225 4 13.586 44.891 -14.349 0.95 1224
1226 4 24.037 56.062 -16.465 0.95 1225
1227 4 31.031 66.861 -20.201 0.65 1226
1228 4 36.471 73.217 -20.927 0.65 1227
1229 4 42.803 83.205 -23.99 0.55 1228
1230 4 52.174 91.148 -26.79 0.55 1229
1231 4 58.117 101.48 -26.133 0.55 1230
1232 4 61.069 114.31 -29.855 0.55 1231
1233 4 63.71 129.5 -36.247 0.55 1232
1234 4 67.972 139.64 -39.779 0.4 1233
1235 4 71.146 149.6 -41.769 0.4 1234
1236 4 75.292 157.72 -45.791 0.4 1235
1237 4 78.055 164.05 -51.668 0.4 1236
1238 4 80.156 173.25 -57.251 0.15 1237
1239 4 81.112 183.29 -56.649 0.15 1238
1240 4 84.311 195.42 -54.444 0.15 1239
1241 4 87.358 206.86 -52.242 0.15 1240
1242 4 90.143 216.52 -52.209 0.15 1241
1243 4 96.298 228.65 -51.039 0.15 1242
1244 4 98.566 234.76 -51.017 0.15 1243
1245 4 99.483 239.62 -52.964 0.15 1244
1246 4 101.02 249.28 -55.729 0.15 1245
1247 4 102.58 255.26 -56.256 0.15 1246
1248 4 104.49 261.24 -57.307 0.15 1247
1249 4 107.02 267.31 -57.809 0.15 1248
1250 4 81.257 171.81 -56.804 0.15 1237
1251 4 84.905 182.47 -62.016 0.15 1250
1252 4 89.362 191.47 -64.816 0.15 1251
1253 4 97.233 200.73 -68.144 0.15 1252
1254 4 100.1 204.68 -71.848 0.15 1253
1255 4 62.628 134.91 -37.858 0.15 1233
1256 4 63.543 146.84 -37.866 0.15 1255
1257 4 64.246 156.93 -36.262 0.15 1256
1258 4 66.11 167.52 -35.095 0.15 1257
1259 4 66.751 175.2 -33.687 0.15 1258
1260 4 69.364 180.61 -33.28 0.15 1259
1261 4 75.486 190.22 -34.269 0.15 1260
1262 4 80.694 199.53 -32.34 0.15 1261
1263 4 87.798 207.77 -30.458 0.15 1262
1264 4 91.315 214.89 -27.587 0.15 1263
1265 4 94.278 218.69 -27.528 0.15 1264
1266 4 37.914 81.489 -22.335 0.5 1228
1267 4 43.161 93.372 -27.027 0.5 1266
1268 4 44.835 96.628 -28.188 0.5 1267
1269 4 49.49 103.65 -30.894 0.35 1268
1270 4 55.562 112.14 -33.002 0.35 1269
1271 4 60.083 117.29 -37.075 0.15 1270
1272 4 69.395 124.98 -41.701 0.15 1271
1273 4 78.571 129.1 -46.734 0.15 1272
1274 4 85.254 133.24 -49.682 0.15 1273
1275 4 90.858 136.18 -53.975 0.15 1274
1276 4 95.733 137.9 -58.671 0.15 1275
1277 4 99.901 139.83 -60.705 0.15 1276
1278 4 105.28 143.5 -64.584 0.15 1277
1279 4 110.88 146.57 -66.916 0.15 1278
1280 4 115.55 151.22 -69.178 0.15 1279
1281 4 117.44 153.38 -69.679 0.15 1280
1282 4 120.88 156.75 -71.443 0.15 1281
1283 4 124.88 165.04 -72.351 0.15 1282
1284 4 126.35 173.11 -75.166 0.15 1283
1285 4 60.229 115.19 -29.768 0.15 1270
1286 4 65.276 122.42 -27.531 0.15 1285
1287 4 70.822 126.44 -30.408 0.15 1286
1288 4 78.016 131.49 -30.481 0.15 1287
1289 4 84.869 136.66 -32.168 0.15 1288
1290 4 90.042 142.13 -32.646 0.15 1289
1291 4 92.896 146.01 -33.896 0.15 1290
1292 4 92.897 152.17 -31.185 0.15 1291
1293 4 94.272 157.44 -29.923 0.15 1292
1294 4 98.418 160.93 -28.975 0.15 1293
1295 4 49.584 100.55 -29.455 0.15 1268
1296 4 56.704 107.12 -31.36 0.15 1295
1297 4 60.926 111.6 -34.242 0.15 1296
1298 4 68.858 120.01 -38.292 0.15 1297
1299 4 75.032 128.45 -40 0.15 1298
1300 4 77.604 135.49 -37.942 0.15 1299
1301 4 79.395 146.54 -35.719 0.15 1300
1302 4 81.495 154.56 -34.767 0.15 1301
1303 4 90.864 162.41 -36.995 0.15 1302
1304 4 99.213 171.1 -37.361 0.15 1303
1305 4 106.32 173.02 -42.397 0.15 1304
1306 4 109.22 175.31 -44.589 0.15 1305
1307 4 117.12 182.04 -47.993 0.15 1306
1308 4 119.84 189.98 -54.759 0.15 1307
1309 4 126.51 203.01 -56.841 0.15 1308
1310 4 131 210.04 -58.135 0.15 1309
1311 4 135.78 214.81 -56.248 0.15 1310
1312 4 135.92 221.18 -53.754 0.15 1311
1313 4 45.483 101.61 -26.744 0.15 1267
1314 4 47.839 107.61 -28.014 0.15 1313
1315 4 49.39 110.55 -28.452 0.15 1314
1316 4 37.317 69.692 -6.067 0.6 1226
1317 4 41.269 76.492 -4.789 0.6 1316
1318 4 46.02 83.539 -2.09 0.35 1317
1319 4 45.693 92.168 8.711 0.35 1318
1320 4 49.505 101.13 9.866 0.35 1319
1321 4 53.134 108.2 10.464 0.35 1320
1322 4 56.648 115.47 9.4 0.35 1321
1323 4 55.923 119.25 10.226 0.35 1322
1324 4 52.311 128.76 14.443 0.15 1323
1325 4 57.96 139.62 21.398 0.15 1324
1326 4 62.072 148.92 23.646 0.15 1325
1327 4 63.656 155.36 29.667 0.15 1326
1328 4 64.878 163.91 34.331 0.15 1327
1329 4 71.444 170.16 33.599 0.15 1328
1330 4 79.052 176.63 28.733 0.15 1329
1331 4 88.523 181.97 32.651 0.15 1330
1332 4 96.716 187.56 33.258 0.15 1331
1333 4 104.3 193.44 33.883 0.15 1332
1334 4 108.84 198.9 34.517 0.15 1333
1335 4 113.84 204.44 36.026 0.15 1334
1336 4 114.17 209.94 36.495 0.15 1335
1337 4 115.78 215.67 37.389 0.15 1336
1338 4 118.87 222.03 35.668 0.15 1337
1339 4 119.47 227.82 34.748 0.15 1338
1340 4 122.15 234.71 36.567 0.15 1339
1341 4 55.24 128.46 10.559 0.15 1323
1342 4 53.467 139.28 6.556 0.15 1341
1343 4 56.003 149.18 3.871 0.15 1342
1344 4 59.727 158.28 -0.139 0.15 1343
1345 4 63.068 167.02 -2.819 0.15 1344
1346 4 61.276 174.95 -0.805 0.15 1345
1347 4 61.083 180.69 -3.31 0.15 1346
1348 4 59.726 124.71 8.678 0.15 1322
1349 4 61.995 134.51 7.185 0.15 1348
1350 4 64.683 143.72 10.044 0.15 1349
1351 4 67.245 153.54 12.688 0.15 1350
1352 4 69.902 163.24 16.968 0.15 1351
1353 4 73.183 173.03 23.033 0.15 1352
1354 4 70.619 182.16 25.756 0.15 1353
1355 4 71.021 190.52 28.704 0.15 1354
1356 4 71.173 195.91 30.48 0.15 1355
1357 4 71.828 201.39 32.087 0.15 1356
1358 4 46.571 81.134 -9.327 0.45 1317
1359 4 52.468 89.866 -15.47 0.45 1358
1360 4 56.875 101.35 -25.016 0.25 1359
1361 4 63.857 116.99 -29.389 0.25 1360
1362 4 70.666 129.8 -31.076 0.15 1361
1363 4 81.942 142.14 -31.085 0.15 1362
1364 4 85.535 155.21 -28.131 0.15 1363
1365 4 87.204 168.06 -31.342 0.15 1364
1366 4 87.763 177.54 -46.25 0.15 1365
1367 4 95.522 187.35 -52.323 0.15 1366
1368 4 101.6 196.4 -58.345 0.15 1367
1369 4 104.15 209.21 -64.803 0.15 1368
1370 4 105.33 215.64 -68.987 0.15 1369
1371 4 101.86 225.34 -69.7 0.15 1370
1372 4 100.6 234.01 -71.547 0.15 1371
1373 4 100.22 241.57 -72.929 0.15 1372
1374 4 96.121 248.49 -76.507 0.15 1373
1375 4 95.056 255.63 -80.683 0.15 1374
1376 4 70.26 125.17 -33.43 0.15 1361
1377 4 78.59 132.21 -38.884 0.15 1376
1378 4 84.698 137.08 -46.076 0.15 1377
1379 4 91.325 142.51 -51.257 0.15 1378
1380 4 102.87 145.25 -57.742 0.15 1379
1381 4 110.29 150.4 -61.468 0.15 1380
1382 4 117.4 158.08 -65.618 0.15 1381
1383 4 121.41 166.8 -68.977 0.15 1382
1384 4 128.1 174.75 -68.247 0.15 1383
1385 4 132.85 182.07 -67.919 0.15 1384
1386 4 134.82 190.12 -70.296 0.15 1385
1387 4 136.59 195.31 -70.745 0.15 1386
1388 4 59.32 99.964 -15.729 0.15 1359
1389 4 68.361 108.59 -15.925 0.15 1388
1390 4 80.805 115.32 -18.782 0.15 1389
1391 4 89.358 122.96 -23.467 0.15 1390
1392 4 98.452 138.53 -22.459 0.15 1391
1393 4 110.83 150.75 -24.444 0.15 1392
1394 4 107.87 167.27 -19.895 0.15 1393
1395 4 106.58 181.72 -16.916 0.15 1394
1396 4 104.91 194.42 -15.105 0.15 1395
1397 4 104.99 202.49 -14.819 0.15 1396
1398 4 108.04 208.22 -17.333 0.15 1397
1399 4 111.82 215.2 -19.352 0.15 1398
1400 4 115.84 224.54 -22.344 0.15 1399
1401 4 12.5 0.5 7.5 1 1
1402 4 22 9 7.5 0.8 1401
1403 4 37.632 22.856 13.699 0.8 1402
1404 4 42.575 26.842 15.17 0.8 1403
1405 4 47.564 40.896 10.285 0.55 1404
1406 4 50.837 48.341 6.24 0.55 1405
1407 4 52.264 54.057 3.318 0.55 1406
1408 4 54.457 59.919 1.493 0.45 1407
1409 4 58.267 70.209 -3.713 0.45 1408
1410 4 62.769 81.075 -10.489 0.45 1409
1411 4 66.197 88.719 -13.54 0.45 1410
1412 4 71.288 99.265 -19.05 0.3 1411
1413 4 75.731 112.45 -22.653 0.3 1412
1414 4 84.763 120.22 -21.893 0.15 1413
1415 4 92.719 130.45 -19.601 0.15 1414
1416 4 99.81 142.68 -14.362 0.15 1415
1417 4 102.25 148.59 -14.01 0.15 1416
1418 4 110.26 158.2 -15.291 0.15 1417
1419 4 115.76 168.71 -15.221 0.15 1418
1420 4 120.71 179.43 -11.524 0.15 1419
1421 4 120.4 193.71 -4.68 0.15 1420
1422 4 120.5 205.21 -2.699 0.15 1421
1423 4 125.01 216.83 -3.607 0.15 1422
1424 4 132.17 228.04 -2.931 0.15 1423
1425 4 53.275 32.988 15.104 0.15 1404
1426 4 60.649 39.015 21.492 0.15 1425
1427 4 70.936 50.452 30.429 0.15 1426
1428 4 81.104 51.244 45.134 0.15 1427
1429 4 94.049 57.037 59.147 0.15 1428
1430 4 96.424 62.405 71.211 0.15 1429
1431 4 105.96 60.001 83.15 0.15 1430
1432 4 115.67 59.613 94.892 0.15 1431
1433 4 121.24 64.754 99.874 0.15 1432
1434 4 122.83 74.571 107.83 0.15 1433
1435 4 123.77 87.681 107.12 0.15 1434
1436 4 125.38 98.853 105.69 0.15 1435
1437 4 130.42 110.42 106.75 0.15 1436
1438 4 130.38 126.87 106.52 0.15 1437
1439 4 130.75 132.5 111.03 0.15 1438
