# Supplementary material for: Influence of extracellular oscillations on neural communication: a computational perspective
Source: Front Comput Neurosci. 2014 Feb 7;8:9. doi: 10.3389/fncom.2014.00009 (PMC3916728; doi:10.3389/fncom.2014.00009)
Supplement: Supplementary file 4 [file DataSheet1.ZIP › influence_of_extracellular_oscillations/cell_j.swc]

1 1 0 0 0 10 -1
2 1 0 10 0 10 1
3 1 0 -10 0 10 1
4 3 -3.5 -16.5 1.5 2.85 1
5 3 -4.5 -26 1.5 2.5 4
6 3 -4.983 -37.995 2.675 1.9 5
7 3 -6.474 -45.285 3.62 1.35 6
8 3 -5.733 -49.071 8.322 1.3 7
9 3 -6.096 -53.011 12.271 1.3 8
10 3 -5.815 -62.438 18.794 1.3 9
11 3 -13.94 -67.827 29.196 1.35 10
12 3 -18.522 -80.456 45.399 0.95 11
13 3 -22.996 -86.227 58.173 0.95 12
14 3 -25.36 -91.405 63.473 0.95 13
15 3 -27.21 -99.063 72.386 0.95 14
16 3 -29.026 -102.16 75.902 0.75 15
17 3 -28.367 -103.47 76.223 0.75 16
18 3 -27.603 -119.9 76.02 0.75 17
19 3 -28.07 -125.37 74.967 0.75 18
20 3 -36.851 -146.81 79.014 0.55 19
21 3 -47.198 -159.82 92.625 0.55 20
22 3 -47.736 -174.93 98.504 0.55 21
23 3 -49.632 -182.57 100.33 0.45 22
24 3 -56.374 -196.75 106.15 0.15 23
25 3 -57.072 -213.07 120.13 0.15 24
26 3 -53.678 -226.87 130.36 0.3 25
27 3 -54.37 -249.64 145.2 0.3 26
28 3 -57.835 -272.05 153.7 0.3 27
29 3 -61.802 -287.63 161.93 0.3 28
30 3 -62.876 -304.2 171.95 0.3 29
31 3 -65.065 -324.31 169.68 0.15 30
32 3 -65.144 -337.77 170.12 0.15 31
33 3 -63.392 -353.06 170.01 0.15 32
34 3 -64.025 -368.22 170.4 0.15 33
35 3 -66.59 -390.08 170.83 0.15 34
36 3 -64.284 -410.45 176.2 0.15 35
37 3 -61.198 -431.7 168.99 0.15 36
38 3 -66.158 -454.51 171.28 0.15 37
39 3 -75.419 -481.77 175.35 0.15 38
40 3 -87.476 -501.69 179.42 0.15 39
41 3 -93.472 -516.13 179.37 0.15 40
42 3 -97.173 -525.36 180 0.15 41
43 3 -103.91 -536.97 186.57 0.15 42
44 3 -109.59 -542.12 189.66 0.15 43
45 3 -114.64 -548.96 192.82 0.15 44
46 3 -120.32 -556.33 197.71 0.15 45
47 3 -125.84 -562.26 208.97 0.15 46
48 3 -130.09 -563.89 215.72 0.15 47
49 3 -134.62 -568.81 223.88 0.15 48
50 3 -122.23 -565.27 196.4 0.15 46
51 3 -124.7 -571.46 195.15 0.15 50
52 3 -127.97 -576.77 197.53 0.15 51
53 3 -132.96 -583.07 201.03 0.15 52
54 3 -138.91 -594.16 202.2 0.15 53
55 3 -141.29 -606.61 201.51 0.15 54
56 3 -112.38 -547.21 192.23 0.15 44
57 3 -118.89 -554.46 197.58 0.15 56
58 3 -117.98 -562.82 201.75 0.15 57
59 3 -120.04 -571.41 206.55 0.15 58
60 3 -122.56 -581.9 208.48 0.15 59
61 3 -122.55 -586.3 212.62 0.15 60
62 3 -125.24 -596.67 219.06 0.15 61
63 3 -133.11 -605.28 225.32 0.15 62
64 3 -139.67 -612.27 229.74 0.15 63
65 3 -149.26 -621.66 232.28 0.15 64
66 3 -155.21 -630.23 233.44 0.15 65
67 3 -163.17 -643.38 238.34 0.15 66
68 3 -67.389 -332.72 169.01 0.15 31
69 3 -64.48 -342.72 167.09 0.15 68
70 3 -63.448 -352.83 166.6 0.15 69
71 3 -60.666 -370.06 168.75 0.15 70
72 3 -64.586 -381.33 168.45 0.15 71
73 3 -64.428 -395.14 171.33 0.15 72
74 3 -64.935 -405.97 172.06 0.15 73
75 3 -66.283 -418.66 173.32 0.15 74
76 3 -71.65 -437.15 169.73 0.15 75
77 3 -74.88 -455.15 188.9 0.15 76
78 3 -84.457 -466.73 191.91 0.15 77
79 3 -90.367 -476.69 193.96 0.15 78
80 3 -97.155 -498.22 199.39 0.15 79
81 3 -99.001 -505.26 209.01 0.15 80
82 3 -106.53 -514.69 219.85 0.15 81
83 3 -113.04 -521.67 223.87 0.15 82
84 3 -121.9 -530.78 231.27 0.15 83
85 3 -132.62 -537.63 232.79 0.15 84
86 3 -137.17 -544.14 238 0.15 85
87 3 -142.92 -555.35 241.49 0.15 86
88 3 -149.21 -572.14 240.04 0.15 87
89 3 -49.774 -190.96 103.34 0.15 23
90 3 -50.798 -209.25 105.88 0.15 89
91 3 -54.211 -224.47 108.96 0.15 90
92 3 -59.548 -238.79 114.78 0.15 91
93 3 -60.977 -248.76 120.27 0.15 92
94 3 -60.551 -259.11 123.07 0.15 93
95 3 -57.963 -268.16 129.31 0.15 94
96 3 -50.946 -190.01 100.74 0.25 22
97 3 -52.707 -199.74 109.17 0.25 96
98 3 -56.501 -204.89 112.09 0.25 97
99 3 -62.551 -213.62 117.87 0.25 98
100 3 -65.559 -228.28 127.22 0.25 99
101 3 -77.81 -237.64 134.08 0.25 100
102 3 -83.895 -252.67 138.27 0.25 101
103 3 -85.383 -267.54 141.45 0.2 102
104 3 -85.834 -278.63 150.8 0.2 103
105 3 -86.753 -294.68 161.1 0.2 104
106 3 -94.232 -293.65 176.24 0.2 105
107 3 -100.98 -293.94 190.13 0.2 106
108 3 -100.78 -293.36 207.36 0.2 107
109 3 -101.25 -294.49 211.92 0.2 108
110 3 -102.29 -298.96 220.37 0.15 109
111 3 -102.15 -306.62 229.51 0.15 110
112 3 -103.07 -315.07 236.67 0.15 111
113 3 -104.77 -321.89 241.46 0.15 112
114 3 -106.86 -328.93 244.81 0.15 113
115 3 -110.58 -339.82 243.46 0.15 114
116 3 -117.36 -355.56 245.43 0.15 115
117 3 -119.76 -363.51 247.82 0.15 116
118 3 -129.57 -369.07 243.01 0.15 117
119 3 -135.28 -376.96 240.49 0.15 118
120 3 -142.66 -385.01 237.75 0.15 119
121 3 -147.39 -391.66 235.82 0.15 120
122 3 -151.86 -399.44 233.43 0.15 121
123 3 -158.99 -412.68 233.97 0.15 122
124 3 -167.95 -422.1 244.4 0.15 123
125 3 -174.62 -431.29 252.64 0.15 124
126 3 -175.37 -436.33 261.88 0.15 125
127 3 -107.55 -325.92 243.33 0.15 113
128 3 -113 -337.42 249.12 0.15 127
129 3 -119.39 -350.7 255.15 0.15 128
130 3 -129.61 -362.23 255.45 0.15 129
131 3 -142.5 -376.78 257.62 0.15 130
132 3 -153.27 -388.45 256.88 0.15 131
133 3 -160.86 -408.6 257.1 0.15 132
134 3 -165.5 -423.63 264.8 0.15 133
135 3 -166.94 -436.8 269.05 0.15 134
136 3 -167.16 -452.14 270.02 0.15 135
137 3 -168.29 -462.17 272.91 0.15 136
138 3 -167.96 -468.26 280.76 0.15 137
139 3 -165.04 -479.44 287.72 0.15 138
140 3 -159.39 -483.9 292 0.15 139
141 3 -151.97 -495.81 303.69 0.15 140
142 3 -149.09 -505.07 308.9 0.15 141
143 3 -102.87 -299.53 218.79 0.15 109
144 3 -101.8 -306.69 230.73 0.15 143
145 3 -98.868 -321.54 238.35 0.15 144
146 3 -97.369 -332.01 245.21 0.15 145
147 3 -99.334 -343.51 251.2 0.15 146
148 3 -100.12 -351.5 256.94 0.15 147
149 3 -101.3 -356.39 260.39 0.15 148
150 3 -98.599 -363.16 263.76 0.15 149
151 3 -95.025 -371.25 265.46 0.15 150
152 3 -94.564 -381.24 268.37 0.15 151
153 3 -91.247 -391.69 273.58 0.15 152
154 3 -89.743 -399.53 279.69 0.15 153
155 3 -89.388 -408.34 287.54 0.15 154
156 3 -89.84 -415.82 298.78 0.15 155
157 3 -92.32 -429.31 310.2 0.15 156
158 3 -98.567 -441.78 320.49 0.15 157
159 3 -101.81 -455.42 334.34 0.15 158
160 3 -103.21 -472 347.08 0.15 159
161 3 -97.122 -483.39 353.55 0.15 160
162 3 -91.355 -496.99 362.32 0.15 161
163 3 -78.081 -520.97 365.76 0.15 162
164 3 -102.51 -362.98 263.24 0.15 149
165 3 -104.69 -371.54 270.21 0.15 164
166 3 -108.95 -382 278.46 0.15 165
167 3 -114.17 -391 283.17 0.15 166
168 3 -117.85 -401.23 283.22 0.15 167
169 3 -121.14 -412 286.73 0.15 168
170 3 -119.87 -427.91 280.77 0.15 169
171 3 -117.88 -440.78 277.83 0.15 170
172 3 -119.42 -456.78 276.26 0.15 171
173 3 -121.08 -470.48 277.91 0.15 172
174 3 -118.31 -485.48 277.95 0.15 173
175 3 -120.79 -498.26 285.24 0.15 174
176 3 -122.91 -510.44 291.1 0.15 175
177 3 -127.78 -525.53 297.58 0.15 176
178 3 -136.34 -542.37 302.07 0.15 177
179 3 -143.8 -553.86 304.84 0.15 178
180 3 -147.69 -562.92 312.28 0.15 179
181 3 -59.659 -209.44 113.35 0.15 98
182 3 -64.139 -214.73 115.69 0.15 181
183 3 -70.054 -227.73 125.04 0.15 182
184 3 -78.971 -241.75 136.1 0.15 183
185 3 -82.194 -251.23 143.61 0.15 184
186 3 -82.102 -261.84 147.55 0.15 185
187 3 -32.115 -138.8 71.723 0.15 19
188 3 -27.765 -155.34 73.398 0.15 187
189 3 -27.987 -161.97 75.56 0.15 188
190 3 -32.42 -174.24 80.981 0.15 189
191 3 -32.999 -182.21 81.582 0.15 190
192 3 -27.61 -112.88 79.708 0.15 17
193 3 -26.962 -123.26 85.642 0.15 192
194 3 -30.325 -133.25 94.83 0.15 193
195 3 -34.549 -138.84 100.41 0.15 194
196 3 -39.497 -147.3 107.76 0.15 195
197 3 -40.94 -155.14 116.12 0.15 196
198 3 -43.565 -163.84 119.39 0.15 197
199 3 -29.969 -103.39 77.513 0.15 16
200 3 -32.101 -105.51 86.259 0.15 199
201 3 -34.573 -108.69 97.26 0.15 200
202 3 -41.376 -112.78 104.77 0.15 201
203 3 -46.021 -115.48 112.01 0.15 202
204 3 -51.728 -122.38 120.07 0.15 203
205 3 -56.563 -131.42 123.26 0.15 204
206 3 -57.539 -137.13 125.48 0.15 205
207 3 -60.235 -146.93 130.78 0.15 206
208 3 -64.215 -156 135.82 0.15 207
209 3 -66.717 -163.84 139.21 0.15 208
210 3 -71.075 -174.13 141.93 0.15 209
211 3 -33.218 -104.57 81.161 0.15 199
212 3 -36.192 -108.8 86.519 0.15 211
213 3 -38.175 -113.44 90.165 0.15 212
214 3 -40.835 -118.31 93.594 0.15 213
215 3 -43.334 -125.35 97.849 0.15 214
216 3 -45.094 -132.31 102.54 0.15 215
217 3 -43.556 -138.9 104.78 0.15 216
218 3 -41.923 -144.77 106.24 0.15 217
219 3 -44.055 -151.79 105.61 0.15 218
220 3 -44.148 -160.27 106.31 0.15 219
221 3 -43.48 -166.72 105.87 0.15 220
222 3 -27.812 -101.86 75.23 0.15 15
223 3 -30.296 -106.45 80.518 0.15 222
224 3 -32.657 -113.36 88.696 0.15 223
225 3 -33.911 -119.39 92.981 0.15 224
226 3 -36.777 -126.43 101.32 0.15 225
227 3 -37.771 -131.56 109.79 0.15 226
228 3 -40.831 -135.44 117.58 0.15 227
229 3 -43.147 -145.51 125.88 0.15 228
230 3 -44.415 -150.41 131.61 0.15 229
231 3 -28.432 -113.76 86.333 0.15 222
232 3 -35.525 -128.77 95.799 0.15 231
233 3 -40.682 -141.03 107.54 0.15 232
234 3 -34.839 -150.75 121.28 0.15 233
235 3 -27.885 -155.87 132.58 0.15 234
236 3 -21.877 -163.4 145.6 0.15 235
237 3 -17.759 -167.99 156.88 0.15 236
238 3 -17.974 -171.52 169.03 0.15 237
239 3 -23.869 -179.33 177.19 0.15 238
240 3 -29.062 -190.41 188.47 0.15 239
241 3 -30.828 -195.75 195.04 0.15 240
242 3 -26.787 -102.27 68.178 0.15 14
243 3 -30.427 -112.72 71.899 0.15 242
244 3 -31.537 -121.51 76.222 0.15 243
245 3 -28.743 -128.19 82.44 0.15 244
246 3 -24.248 -134.88 86.157 0.15 245
247 3 -22.922 -140.33 88.846 0.15 246
248 3 -25.993 -90.497 64.809 0.15 13
249 3 -29.967 -97.127 72.473 0.15 248
250 3 -32.778 -101.9 78.647 0.15 249
251 3 -33.382 -104.2 81.446 0.15 250
252 3 -32.9 -111.98 88.774 0.15 251
253 3 -33.497 -119.45 94.696 0.15 252
254 3 -35.967 -122.92 96.78 0.15 253
255 3 -40.569 -132.71 97.89 0.15 254
256 3 -46.911 -141.81 99.756 0.15 255
257 3 -49.218 -146.31 100.98 0.15 256
258 3 -50.208 -155.76 99.228 0.15 257
259 3 -27.683 -94.819 71.111 0.15 248
260 3 -29.493 -97.23 75.573 0.15 259
261 3 -30.819 -100.84 81.715 0.15 260
262 3 -32.58 -104.72 87.04 0.15 261
263 3 -33.337 -107.17 89.144 0.15 262
264 3 -24.589 -86.334 51.305 0.15 12
265 3 -28.538 -95.916 56.084 0.15 264
266 3 -34.256 -105.18 54.851 0.15 265
267 3 -38.164 -111.84 53.101 0.15 266
268 3 -46.643 -114.44 49.249 0.15 267
269 3 -14.965 -72.935 35.529 0.15 11
270 3 -13.554 -82.368 41.955 0.15 269
271 3 -5.474 -61.592 16.684 0.15 9
272 3 -5.092 -70.72 19.813 0.15 271
273 3 -8.752 -79.031 22.982 0.15 272
274 3 -9.635 -83.597 24.749 0.15 273
275 3 -5.967 -67.747 19.401 0.15 271
276 3 -5.957 -71.807 20.905 0.15 275
277 3 -4.915 -77.573 23.932 0.15 276
278 3 -2.022 -84.869 27.857 0.15 277
279 3 0.138 -92.35 31.302 0.15 278
280 3 2.182 -101.13 35.308 0.15 279
281 3 3.101 -109.56 38.961 0.15 280
282 3 4.99 -118.7 39.17 0.15 281
283 3 6.342 -127.62 41.03 0.15 282
284 3 9.457 -140.03 43.946 0.15 283
285 3 11.543 -147.25 44.923 0.15 284
286 3 11.804 -151.25 44.48 0.15 285
287 3 -3.188 -93.586 33.571 0.15 278
288 3 -2.67 -104.29 38.538 0.15 287
289 3 0.166 -115.36 46.14 0.15 288
290 3 -0.626 -121.44 49.533 0.15 289
291 3 -0.23 -139.69 56.552 0.15 290
292 3 -0.4 -157.29 66.87 0.15 291
293 3 -0.647 -166.84 72.735 0.15 292
294 3 -0.948 -178.96 73.794 0.15 293
295 3 0.624 -126.66 51.374 0.15 290
296 3 -2.595 -133.43 52.119 0.15 295
297 3 -5.154 -142.99 57.285 0.15 296
298 3 -8.52 -153.72 57.025 0.15 297
299 3 -11.628 -162.02 56.97 0.15 298
300 3 -13.097 -166.26 56.167 0.15 299
301 3 -13.241 -44.32 8.597 0.7 6
302 3 -28.322 -46.523 10.237 0.7 301
303 3 -51.483 -56.13 16.853 0.7 302
304 3 -65.188 -66.207 13.096 0.7 303
305 3 -73.699 -70.275 11.766 0.4 304
306 3 -81.245 -75.17 12.812 0.4 305
307 3 -90.327 -81.157 7.624 0.3 306
308 3 -96.91 -85.588 4.925 0.3 307
309 3 -100.11 -93.565 2.406 0.3 308
310 3 -109.55 -105.41 -9.615 0.3 309
311 3 -117.55 -109.11 -16.144 0.3 310
312 3 -124.74 -110.78 -22.966 0.3 311
313 3 -134.88 -112.49 -26.536 0.3 312
314 3 -152.67 -119.79 -29.077 0.3 313
315 3 -163.59 -129.43 -31.918 0.3 314
316 3 -169.05 -133.17 -32.602 0.3 315
317 3 -188.2 -150.07 -29.314 0.3 316
318 3 -195.09 -170.99 -33.063 0.3 317
319 3 -200.36 -187.91 -29.691 0.3 318
320 3 -206.28 -200.36 -24.208 0.3 319
321 3 -207.33 -211.92 -22.528 0.3 320
322 3 -212.32 -232.96 -16.909 0.15 321
323 3 -228.3 -251.56 -11.637 0.15 322
324 3 -238.28 -268.32 -14.791 0.15 323
325 3 -243.93 -275.62 -13.304 0.15 324
326 3 -249.91 -283.5 -14.109 0.15 325
327 3 -251.49 -293.78 -8.321 0.15 326
328 3 -258.49 -299.92 -5.163 0.15 327
329 3 -269.38 -305.36 -5.251 0.15 328
330 3 -281.92 -310.41 -2.768 0.15 329
331 3 -290.15 -314.02 0.353 0.15 330
332 3 -300.92 -317.43 8.416 0.15 331
333 3 -319.51 -316.61 13.31 0.15 332
334 3 -341.3 -319.02 15.26 0.15 333
335 3 -352.16 -321.44 17.766 0.15 334
336 3 -359.79 -325.92 17.619 0.15 335
337 3 -371.06 -333.62 17.346 0.15 336
338 3 -207.43 -221.51 -25.277 0.15 321
339 3 -215.72 -235.09 -30.687 0.15 338
340 3 -224.34 -239.43 -31.162 0.15 339
341 3 -233.6 -240.26 -31.257 0.15 340
342 3 -243.86 -248.81 -32.747 0.15 341
343 3 -248.9 -260.37 -29.386 0.15 342
344 3 -172.8 -138.93 -32.287 0.15 315
345 3 -186.5 -151.49 -35.004 0.15 344
346 3 -196.89 -160.1 -35.421 0.15 345
347 3 -206.44 -172.19 -38.459 0.15 346
348 3 -214.2 -181.71 -32.742 0.15 347
349 3 -217.21 -186.26 -30.82 0.15 348
350 3 -223.97 -190.98 -30.071 0.15 349
351 3 -138.42 -115.72 -34.006 0.15 313
352 3 -143.14 -119.35 -37.575 0.15 351
353 3 -148.67 -124.24 -41.542 0.15 352
354 3 -154.87 -129.49 -47.067 0.15 353
355 3 -161.51 -134.53 -55.05 0.15 354
356 3 -169.25 -146.04 -60.282 0.15 355
357 3 -178.76 -150.66 -61.989 0.15 356
358 3 -183.08 -159.37 -65.231 0.15 357
359 3 -185.79 -163.56 -66.598 0.15 358
360 3 -133.51 -112.75 -28.583 0.15 312
361 3 -146.19 -119.58 -33.167 0.15 360
362 3 -153.52 -123.5 -30.512 0.15 361
363 3 -163.12 -125.49 -26.217 0.15 362
364 3 -170.52 -132.12 -21.818 0.15 363
365 3 -175.07 -135.38 -20.894 0.15 364
366 3 -179.34 -136.58 -21.788 0.15 365
367 3 -114.15 -109.9 -10.863 0.15 310
368 3 -118.21 -112.48 -9.972 0.15 367
369 3 -121.96 -115.42 -8.831 0.15 368
370 3 -125.82 -115.68 -6.949 0.15 369
371 3 -131.2 -117.43 -3.628 0.15 370
372 3 -137.01 -120.03 -1.716 0.15 371
373 3 -149.77 -125.92 -0.539 0.15 372
374 3 -155.97 -131.04 -0.924 0.15 373
375 3 -162.36 -135.53 -1.031 0.15 374
376 3 -166.91 -138.24 -0.114 0.15 375
377 3 -168.42 -140.73 0.634 0.15 376
378 3 -102.28 -88.133 4.438 0.15 308
379 3 -106.88 -90.886 3.99 0.15 378
380 3 -109.52 -92.793 1.265 0.15 379
381 3 -110.91 -95.043 -7.777 0.15 380
382 3 -116.46 -97.206 -17.317 0.15 381
383 3 -122.67 -101.14 -24.483 0.15 382
384 3 -131.04 -103.93 -28.889 0.15 383
385 3 -141.09 -110.21 -32.107 0.15 384
386 3 -149.59 -115.7 -31.743 0.15 385
387 3 -157.64 -118.43 -35.734 0.15 386
388 3 -164.59 -126 -40.407 0.15 387
389 3 -174.07 -130.81 -45.332 0.15 388
390 3 -182.14 -136.05 -49.801 0.15 389
391 3 -190.68 -141.16 -51.71 0.15 390
392 3 -115.09 -101.19 -10.647 0.15 380
393 3 -127.21 -105.45 -18.373 0.15 392
394 3 -136.11 -109.68 -21.032 0.15 393
395 3 -148.58 -114.29 -24.738 0.15 394
396 3 -156.92 -117.4 -27.625 0.15 395
397 3 -163.39 -120.2 -26.623 0.15 396
398 3 -170.89 -124.59 -29.28 0.15 397
399 3 -184.26 -130.79 -36.694 0.15 398
400 3 -191.73 -135.14 -42.765 0.15 399
401 3 -111.91 -95.908 2.112 0.15 379
402 3 -117.22 -101.47 1.824 0.15 401
403 3 -126.69 -104.92 -1.894 0.15 402
404 3 -137.98 -114.46 -2.092 0.15 403
405 3 -141.62 -118.73 -4.197 0.15 404
406 3 -147.82 -124.14 -7.907 0.15 405
407 3 -154.61 -123.32 -14.211 0.15 406
408 3 -160.86 -125.16 -16.409 0.15 407
409 3 -164.07 -128.83 -14.685 0.15 408
410 3 -88.544 -78.46 12.421 0.15 306
411 3 -92.547 -81.145 12.295 0.15 410
412 3 -72.719 -72.301 11.468 0.15 304
413 3 -81.344 -76.221 12.693 0.15 412
414 3 -85.561 -78.431 12.983 0.15 413
415 3 -95.181 -82.859 12.668 0.15 414
416 3 -103.72 -88.537 19.379 0.15 415
417 3 -109.98 -90.839 19.581 0.15 416
418 3 -118.35 -92.105 22.346 0.15 417
419 3 -129.01 -93.71 27.937 0.15 418
420 3 -138 -98.792 31.602 0.15 419
421 3 -145.6 -105.2 33.035 0.15 420
422 3 -152.93 -112.21 37.363 0.15 421
423 3 -160.15 -118.08 39.262 0.15 422
424 3 -117.98 -90.36 17.291 0.15 417
425 3 -128.51 -94.224 18.871 0.15 424
426 3 -139.56 -99.073 22.491 0.15 425
427 3 -141.99 -106.64 33.517 0.15 426
428 3 -147.35 -113.16 39.984 0.15 427
429 3 -151.63 -119.61 45.226 0.15 428
430 3 -158.16 -125.2 48.07 0.15 429
431 3 -161.94 -128.24 50.475 0.15 430
432 3 -91.089 -81.841 12.73 0.15 414
433 3 -97.384 -90.604 14.984 0.15 432
434 3 -101.8 -96.314 17.135 0.15 433
435 3 -106.92 -104.57 22.514 0.15 434
436 3 -116.15 -112.97 21.332 0.15 435
437 3 -122.28 -123.88 21.752 0.15 436
438 3 -131 -129.4 23.923 0.15 437
439 3 -142.51 -138.6 26.164 0.15 438
440 3 -152.91 -148.68 29.103 0.15 439
441 3 -86.462 -80.22 15.351 0.15 413
442 3 -92.073 -84.362 17.248 0.15 441
443 3 -102.97 -89.927 22.321 0.15 442
444 3 -112.81 -93.129 21.68 0.15 443
445 3 -121.29 -96.914 22.704 0.15 444
446 3 -132.69 -103.75 25.146 0.15 445
447 3 -141.07 -107.09 26.556 0.15 446
448 3 -150.92 -111.07 23.667 0.15 447
449 3 -157.41 -116.63 21.871 0.15 448
450 3 -162.71 -118.4 21.965 0.15 449
451 3 -169.36 -120.77 20.75 0.15 450
452 3 -5.5 -28 0 2.5 1
453 3 -8.5 -33.5 6 1.8 452
454 3 -6.505 -36.653 13.268 1.8 453
455 3 -6.634 -42.334 24.175 1.45 454
456 3 -2.719 -46.007 28.197 0.9 455
457 3 3.551 -51.406 33.701 0.9 456
458 3 10.043 -59.377 39.911 0.9 457
459 3 19.7 -74.457 41.172 0.9 458
460 3 21.706 -80.743 42.478 0.9 459
461 3 24.84 -90.029 44.339 0.6 460
462 3 28.714 -97.638 46.757 0.6 461
463 3 31.944 -104.37 45.731 0.6 462
464 3 37.999 -114.71 49.063 0.4 463
465 3 44.568 -126.2 52.948 0.4 464
466 3 48.787 -133.78 55.401 0.4 465
467 3 53.715 -144.68 57.702 0.35 466
468 3 60.122 -154.13 60.482 0.35 467
469 3 65.097 -154.99 60.532 0.35 468
470 3 74.492 -160.48 61.079 0.35 469
471 3 78.236 -162.43 60.654 0.35 470
472 3 87.121 -166.97 58.316 0.3 471
473 3 97.548 -173.69 60.835 0.3 472
474 3 108.86 -186.21 65.031 0.3 473
475 3 117 -193.13 67.545 0.3 474
476 3 128.61 -203.77 65.179 0.3 475
477 3 144.1 -221 66.345 0.3 476
478 3 162.4 -236.88 74.551 0.3 477
479 3 176.65 -248.17 75.973 0.2 478
480 3 182.06 -254.48 75.841 0.2 479
481 3 190.57 -267.3 80.357 0.2 480
482 3 198.98 -275.81 83.533 0.2 481
483 3 201.64 -286.63 91.592 0.2 482
484 3 206.48 -293.69 104.71 0.2 483
485 3 211.75 -295.56 119.14 0.2 484
486 3 222.8 -299.26 134.57 0.2 485
487 3 230.64 -303.72 142.41 0.2 486
488 3 235.01 -306.11 156.78 0.15 487
489 3 244.69 -314.23 171.6 0.15 488
490 3 253.29 -325.96 189.87 0.15 489
491 3 257.42 -333.34 196.18 0.15 490
492 3 266.64 -350.6 210.54 0.15 491
493 3 262.63 -359.52 218.34 0.15 492
494 3 260.05 -367.6 225.16 0.15 493
495 3 257.82 -376.6 236.58 0.15 494
496 3 253.91 -391.23 249.65 0.15 495
497 3 252.63 -402.77 255.37 0.15 496
498 3 252.05 -410.76 261.62 0.15 497
499 3 253.51 -420.6 265.13 0.15 498
500 3 252.21 -431.1 272.65 0.15 499
501 3 253.15 -438.51 279.84 0.15 500
502 3 254.59 -442.62 283.35 0.15 501
503 3 259.17 -450.46 285.56 0.15 502
504 3 270.51 -356.86 216.82 0.15 492
505 3 275.7 -364.99 226.25 0.15 504
506 3 287.38 -371.72 241.38 0.15 505
507 3 293.09 -374.11 247.46 0.15 506
508 3 303.88 -379.03 256.39 0.15 507
509 3 309.6 -383.06 261.06 0.15 508
510 3 321.97 -392.01 270.7 0.15 509
511 3 332.25 -399.09 275.75 0.15 510
512 3 342.7 -405.21 278.89 0.15 511
513 3 348.29 -407.72 281.04 0.15 512
514 3 354.41 -411.63 283.59 0.15 513
515 3 359.91 -418.47 283.51 0.15 514
516 3 364.51 -425.12 283.86 0.15 515
517 3 374.31 -432.25 286.95 0.15 516
518 3 264.54 -342.49 201.47 0.15 491
519 3 266.9 -353.48 205.98 0.15 518
520 3 274.46 -363.38 211.39 0.15 519
521 3 280.6 -372.57 216.66 0.15 520
522 3 283.54 -377.3 215.96 0.15 521
523 3 286.66 -383.17 215.39 0.15 522
524 3 288.1 -389.07 215.99 0.15 523
525 3 292.28 -399.92 223.03 0.15 524
526 3 297.91 -410.9 227.69 0.15 525
527 3 302.03 -415.85 229.82 0.15 526
528 3 314.57 -419.73 231.93 0.15 527
529 3 325.87 -428.29 235.59 0.15 528
530 3 241.44 -308.97 148.69 0.15 487
531 3 255.99 -316.24 157.72 0.15 530
532 3 263.9 -322.42 163.24 0.15 531
533 3 272.63 -338.62 176.5 0.15 532
534 3 276.7 -348.69 178.5 0.15 533
535 3 283.06 -362.28 181.04 0.15 534
536 3 286.78 -377.6 184.66 0.15 535
537 3 293.78 -387.8 181.59 0.15 536
538 3 299.26 -405.83 174.72 0.15 537
539 3 309.99 -419.84 176.96 0.15 538
540 3 322.39 -436.05 182.27 0.15 539
541 3 324.41 -439.99 184.81 0.15 540
542 3 327.96 -450.74 188.55 0.15 541
543 3 329.35 -462.48 191.62 0.15 542
544 3 334.38 -470.57 193.7 0.15 543
545 3 342.93 -480 194.38 0.15 544
546 3 202.62 -286.14 85.09 0.15 482
547 3 210.05 -301.94 87.775 0.15 546
548 3 225.43 -314.69 92.806 0.15 547
549 3 242.37 -328.05 110.61 0.15 548
550 3 252.23 -341.98 124.94 0.15 549
551 3 248.54 -357.18 132.77 0.15 550
552 3 252.49 -375.09 137.85 0.15 551
553 3 258 -389.83 138.91 0.15 552
554 3 261.14 -417.33 142.42 0.15 553
555 3 267.38 -431.21 141.2 0.15 554
556 3 275.17 -440.78 143.29 0.15 555
557 3 280.06 -447.41 146.98 0.15 556
558 3 88.203 -168.72 59.037 0.15 471
559 3 102.46 -178.32 59.234 0.25 558
560 3 114.55 -190.39 59.004 0.25 559
561 3 122.81 -197.91 58.435 0.25 560
562 3 126.33 -206.79 61.997 0.25 561
563 3 129.26 -216.3 65.202 0.25 562
564 3 133.98 -228.73 71.506 0.25 563
565 3 138.31 -234.36 74.31 0.25 564
566 3 142.99 -239.45 77.408 0.25 565
567 3 149.28 -247.09 79.749 0.25 566
568 3 153.33 -253.65 81.037 0.25 567
569 3 160.95 -271.33 77.083 0.25 568
570 3 170.01 -287.91 76.555 0.25 569
571 3 175.3 -298.91 79.791 0.25 570
572 3 180.29 -304.08 92.53 0.25 571
573 3 185.29 -316.56 101.36 0.25 572
574 3 190.81 -327.36 105.44 0.25 573
575 3 196.5 -331.42 111.97 0.25 574
576 3 204.53 -335.52 116.36 0.15 575
577 3 209.65 -345.45 119.5 0.15 576
578 3 213.43 -351.42 123.21 0.15 577
579 3 220.83 -362.65 129.47 0.15 578
580 3 225.88 -372.24 134.88 0.15 579
581 3 232.81 -382.25 140.44 0.15 580
582 3 243.06 -395.54 147.58 0.15 581
583 3 254.86 -404.86 155.78 0.15 582
584 3 260.95 -412.19 160.17 0.15 583
585 3 265.67 -415.38 160.66 0.15 584
586 3 274.98 -423.7 162.72 0.15 585
587 3 283.59 -434.84 162.3 0.15 586
588 3 286.2 -437 162.38 0.15 587
589 3 293.75 -447.73 164.97 0.15 588
590 3 302.25 -455.38 165.18 0.15 589
591 3 312.2 -461.82 166.91 0.15 590
592 3 320.2 -475.58 170.05 0.15 591
593 3 319.72 -492.66 179.71 0.15 592
594 3 316.95 -506.84 185.87 0.15 593
595 3 315.23 -521.69 193.54 0.15 594
596 3 313.2 -528.63 196.23 0.15 595
597 3 309.69 -538 206.4 0.15 596
598 3 301.46 -550.79 215.26 0.15 597
599 3 293.47 -562.88 221.96 0.15 598
600 3 283.13 -574.48 234.94 0.15 599
601 3 270.96 -420.72 163.95 0.15 585
602 3 287.53 -429.83 171.37 0.15 601
603 3 297.41 -435.77 173.73 0.15 602
604 3 317.13 -441.33 186.05 0.15 603
605 3 329.96 -447.89 197 0.15 604
606 3 341.89 -454.51 206.5 0.15 605
607 3 355.82 -465.11 216.57 0.15 606
608 3 360.16 -468.97 218.18 0.15 607
609 3 363.74 -472.63 219.84 0.15 608
610 3 374.01 -483.26 226.96 0.15 609
611 3 384.61 -483.5 233.44 0.15 610
612 3 398.33 -494.3 233.12 0.15 611
613 3 410.32 -502.49 232.25 0.15 612
614 3 423.25 -513.17 232.42 0.15 613
615 3 430.94 -520.71 232.96 0.15 614
616 3 439.06 -529.49 235.65 0.15 615
617 3 131.91 -201.64 58.235 0.15 561
618 3 141.34 -205.82 63.169 0.15 617
619 3 150.45 -212.29 67.825 0.15 618
620 3 158.23 -214.97 74.176 0.15 619
621 3 163.87 -215.07 77.77 0.15 620
622 3 71.954 -159.9 62.24 0.15 469
623 3 83.979 -163.3 63.246 0.15 622
624 3 99.559 -164.85 62.076 0.15 623
625 3 109.16 -164.32 62.433 0.15 624
626 3 120.94 -166.91 64.28 0.15 625
627 3 130.16 -172.36 69.373 0.15 626
628 3 138.29 -175.25 76.035 0.15 627
629 3 145.2 -178.14 78.133 0.15 628
630 3 51.252 -140.39 57.517 0.15 466
631 3 56.622 -155.69 58.049 0.15 630
632 3 62.172 -170.3 55.604 0.15 631
633 3 64.086 -181.66 45.629 0.15 632
634 3 66.87 -200.54 37.696 0.15 633
635 3 73.556 -207.01 34.733 0.15 634
636 3 81.476 -214.72 32.735 0.15 635
637 3 89.46 -227.01 30.882 0.15 636
638 3 94.537 -242.22 32.766 0.15 637
639 3 95.96 -249.28 36.308 0.15 638
640 3 97.345 -257.69 40.305 0.15 639
641 3 38.103 -111.17 44.734 0.15 463
642 3 43.823 -118.73 43.179 0.15 641
643 3 42.38 -126.61 40.524 0.15 642
644 3 42.81 -135.31 37.409 0.15 643
645 3 43.316 -140.35 36.906 0.15 644
646 3 45.996 -149.82 35.012 0.15 645
647 3 51.552 -161.82 33.838 0.15 646
648 3 56.697 -171.01 34.49 0.15 647
649 3 60.89 -174.69 29.253 0.15 648
650 3 65.933 -179.57 25.263 0.15 649
651 3 77.576 -187.88 23.984 0.15 650
652 3 80.692 -190.82 23.59 0.15 651
653 3 86.72 -191.47 23.677 0.15 652
654 3 46.492 -123.84 42.67 0.15 642
655 3 50.861 -127.45 41.609 0.15 654
656 3 54.873 -134.8 41.947 0.15 655
657 3 55.832 -141.15 44.69 0.15 656
658 3 57.41 -142.5 47.721 0.15 657
659 3 60.035 -145.03 52.162 0.15 658
660 3 63.606 -147.81 56.632 0.15 659
661 3 69.782 -153.16 62.68 0.15 660
662 3 76.833 -159.87 65.403 0.15 661
663 3 83.022 -166.67 68.275 0.15 662
664 3 87.208 -174.45 71.846 0.15 663
665 3 95.461 -184.15 75.646 0.15 664
666 3 101.03 -183.83 80.955 0.15 665
667 3 109.99 -187.55 85.91 0.15 666
668 3 57.633 -149.19 49.895 0.15 658
669 3 56.264 -160.44 51.202 0.15 668
670 3 53.814 -166.63 48.284 0.15 669
671 3 53.2 -173.27 47.429 0.15 670
672 3 54.174 -179.89 46.228 0.15 671
673 3 56.541 -188.06 40.531 0.15 672
674 3 34.208 -105.82 49.549 0.15 462
675 3 42.433 -116.88 50.732 0.15 674
676 3 51.695 -126.77 53.715 0.15 675
677 3 58.31 -136.55 57.052 0.15 676
678 3 69.393 -145.19 57.007 0.15 677
679 3 79.694 -153.55 57.428 0.15 678
680 3 87.123 -150.87 53.603 0.15 679
681 3 90.421 -150.17 51.029 0.15 680
682 3 96.463 -151.98 47.953 0.15 681
683 3 103.71 -154.36 45.378 0.15 682
684 3 109.5 -157.92 45.325 0.15 683
685 3 23.115 -79.777 41.702 0.15 459
686 3 24.143 -88.218 45.968 0.15 685
687 3 -4.116 -39.795 21.073 0.15 454
688 3 -4.074 -40.937 23.059 0.15 687
689 3 -2.796 -44.375 24.2 0.15 688
690 3 -2.122 -51.069 26.132 0.15 689
691 3 -0.731 -55.674 27.584 0.15 690
692 3 -0.974 -49.272 26.479 0.15 689
693 3 1.655 -55.731 28.173 0.15 692
694 3 2.012 -58.992 30.721 0.15 693
695 3 -3.676 -42.474 24.991 0.15 688
696 3 -3.363 -45.519 31.145 0.15 695
697 3 -4.644 -46.293 34.888 0.15 696
698 3 -1.267 -44.347 28.587 0.15 695
699 3 -2.763 -47.575 35.718 0.15 698
700 3 -1.151 -47.432 41.538 0.15 699
701 3 -27.5 -126 51 0.15 1
702 3 -28 -126.5 55.5 0.15 701
703 3 -28.02 -129.66 61.605 0.15 702
704 3 -27.413 -134.65 66.825 0.15 703
705 3 -27.239 -142.16 71.829 0.15 704
706 3 -27.306 -151.51 76.493 0.15 705
707 3 -24.531 -158.7 82.654 0.15 706
708 3 -21.709 -163.69 89.146 0.15 707
709 3 -15.786 -171.14 97.245 0.15 708
710 3 -13.021 -174.92 101 0.15 709
711 3 -7.715 -178.54 103.29 0.15 710
712 3 3.469 -189.09 105.65 0.15 711
713 3 -28.772 -140.84 69.754 0.15 704
714 3 -30.176 -147.16 71.829 0.15 713
715 3 -30.765 -151.88 73.282 0.15 714
716 3 -28.208 -155.61 71.847 0.15 715
717 3 -27.22 -160.79 71.001 0.15 716
718 3 -25.057 -165.24 70.458 0.15 717
719 3 -23.104 -170.16 70.833 0.15 718
720 3 -20.957 -175.38 71.32 0.15 719
721 3 -20.316 -179.1 71.78 0.15 720
722 4 -8.5 6.5 0.5 1.95 1
723 4 -13 10 3.5 1.05 722
724 4 -15.951 13.33 6.451 1.05 723
725 4 -18.969 18.755 8.439 0.65 724
726 4 -20.579 20.281 8.157 0.65 725
727 4 -23.752 25.169 9.751 0.25 726
728 4 -27.094 27.554 11.127 0.25 727
729 4 -34.164 34.18 13.214 0.25 728
730 4 -39.933 37.475 17.529 0.25 729
731 4 -44.818 40.578 20.446 0.25 730
732 4 -49.207 42.152 20.953 0.25 731
733 4 -53.478 45.389 21.133 0.25 732
734 4 -56.798 49.159 21.007 0.25 733
735 4 -62.145 48.308 21.433 0.25 734
736 4 -68.082 48.292 21.363 0.25 735
737 4 -71.35 47.391 21.454 0.25 736
738 4 -77.955 44.572 22.273 0.25 737
739 4 -83.307 45.656 24.318 0.15 738
740 4 -86.816 44.066 27.769 0.15 739
741 4 -94.327 43.943 33.754 0.15 740
742 4 -100.79 45.272 38.394 0.15 741
743 4 -103.22 47.371 42.354 0.15 742
744 4 -106.04 49.553 43.774 0.15 743
745 4 -109.69 51.54 45.568 0.15 744
746 4 -112.8 53.155 47.797 0.15 745
747 4 -114.37 54.625 50.17 0.15 746
748 4 -117.42 56.771 52.003 0.15 747
749 4 -119.46 58.815 54.676 0.15 748
750 4 -121.19 61.965 57.19 0.15 749
751 4 -122.58 63.352 60.257 0.15 750
752 4 -124.45 65.44 63.021 0.15 751
753 4 -126.08 66.97 66.411 0.15 752
754 4 -128.35 69.262 69.386 0.15 753
755 4 -131.8 72.714 76.418 0.15 754
756 4 -133.82 76.45 80.884 0.15 755
757 4 -137.15 80.283 82.754 0.15 756
758 4 -141.16 84.74 83.279 0.15 757
759 4 -146.97 88.969 86.434 0.15 758
760 4 -149.97 90.77 89.745 0.15 759
761 4 -157.69 94.914 91.037 0.15 760
762 4 -76.181 46.703 23.016 0.15 737
763 4 -79.736 46.98 25.315 0.15 762
764 4 -82.481 47.595 26.574 0.15 763
765 4 -83.525 47.934 26.789 0.15 764
766 4 -87.916 48.226 28.067 0.15 765
767 4 -93.234 49.403 29.822 0.15 766
768 4 -96.341 50.155 29.997 0.15 767
769 4 -102.38 52.787 29.59 0.15 768
770 4 -107.96 54.308 31.713 0.15 769
771 4 -111.83 57.8 38.278 0.15 770
772 4 -115.05 61.433 42.958 0.15 771
773 4 -119.19 63.987 51.723 0.15 772
774 4 -124.19 67.436 52.983 0.15 773
775 4 -131.28 72.992 53.407 0.15 774
776 4 -137.64 72.964 56.732 0.15 775
777 4 -143.48 73.014 59.632 0.15 776
778 4 -148.75 74.034 62.012 0.15 777
779 4 -153.5 75.339 66.251 0.15 778
780 4 -159.91 75.998 71.248 0.15 779
781 4 -161.86 75.173 72.983 0.15 780
782 4 -166.23 72.63 78.052 0.15 781
783 4 -169.72 71.038 82.326 0.15 782
784 4 -177.3 70.733 87.718 0.15 783
785 4 -184.51 70.066 91.472 0.15 784
786 4 -187.35 71.821 95.695 0.15 785
787 4 -86.398 48.965 27.213 0.15 765
788 4 -90.288 52.409 27.926 0.15 787
789 4 -90.996 56.077 30.532 0.15 788
790 4 -95.397 58.857 33.599 0.15 789
791 4 -100.01 61.723 35.608 0.15 790
792 4 -104.38 62.661 39.389 0.15 791
793 4 -107.8 63.34 41.2 0.15 792
794 4 -113.92 62.974 43.425 0.15 793
795 4 -118.32 64.237 44.166 0.15 794
796 4 -122.77 65.254 44.797 0.15 795
797 4 -129.93 68.855 45.14 0.15 796
798 4 -136.39 74.377 50.085 0.15 797
799 4 -138.76 78.349 54.341 0.15 798
800 4 -140.94 84.394 61.686 0.15 799
801 4 -144.5 91.831 67.685 0.15 800
802 4 -23.429 22.759 7.459 0.15 726
803 4 -26.483 24.752 7.908 0.15 802
804 4 -31.079 27.048 9.521 0.15 803
805 4 -37.308 31.329 12.584 0.15 804
806 4 -49.41 34.986 16.541 0.15 805
807 4 -56.81 35.737 16.11 0.15 806
808 4 -63.426 43.634 16.441 0.15 807
809 4 -67.823 50.954 19.88 0.15 808
810 4 -68.956 57.649 18.333 0.15 809
811 4 -74.711 64.489 18.02 0.15 810
812 4 -76.451 71.005 19.032 0.15 811
813 4 -80.52 81.185 19.577 0.15 812
814 4 -86.944 90.822 21.194 0.15 813
815 4 -94.611 97.695 15.673 0.15 814
816 4 -105.61 105.48 15.006 0.15 815
817 4 -111.88 112.02 13.148 0.15 816
818 4 -114.27 115.88 10.83 0.15 817
819 4 -125 124.25 4.439 0.15 818
820 4 -131.21 136.46 1.512 0.15 819
821 4 -136.78 144.38 -4.1 0.15 820
822 4 -141.79 150.54 -8.284 0.15 821
823 4 -151.15 157.5 -13.592 0.15 822
824 4 -160.53 161.96 -16.327 0.15 823
825 4 -168.74 168 -18.146 0.15 824
826 4 -178.16 178.72 -19.768 0.15 825
827 4 -182.97 181.7 -19.361 0.15 826
828 4 -185.82 184 -19.634 0.15 827
829 4 -31.71 27.972 9.508 0.15 803
830 4 -37.871 36.111 7.101 0.15 829
831 4 -43.215 42.987 7.747 0.15 830
832 4 -48.224 50.226 8.746 0.15 831
833 4 -52.634 55.107 9.237 0.15 832
834 4 -60.102 63.453 11.126 0.15 833
835 4 -68.769 73.596 9.065 0.15 834
836 4 -74.571 82.954 5.863 0.15 835
837 4 -82.034 89.615 4.302 0.15 836
838 4 -85.896 92.655 3.987 0.15 837
839 4 -94.912 97.675 5.215 0.15 838
840 4 -102.65 102.72 3.831 0.15 839
841 4 -108.04 106.39 3.732 0.15 840
842 4 -114.14 112.7 6.215 0.15 841
843 4 -118.61 118.7 7.453 0.15 842
844 4 -122.92 121.31 8.199 0.15 843
845 4 -132.51 127.69 9.029 0.15 844
846 4 -137.57 128.09 11.818 0.15 845
847 4 -145.09 134.34 14.62 0.15 846
848 4 -153.22 138.63 18.112 0.15 847
849 4 -156.19 140.59 19.289 0.15 848
850 4 -161.52 143.9 21.545 0.15 849
851 4 -165.69 147.72 22.773 0.15 850
852 4 -91.039 94.99 3.399 0.15 838
853 4 -93.923 97.296 1.706 0.15 852
854 4 -101.4 101.02 -5.472 0.15 853
855 4 -109.61 105.86 -11.193 0.15 854
856 4 -118.17 112.55 -15.898 0.15 855
857 4 -121.37 119.78 -16.278 0.15 856
858 4 -127.66 126.78 -16.541 0.15 857
859 4 -134.65 134.6 -19.472 0.15 858
860 4 -144.18 144.45 -24.701 0.15 859
861 4 -150.68 149.02 -27.897 0.15 860
862 4 -156.46 155.8 -29.156 0.15 861
863 4 -161.42 163.82 -29.392 0.15 862
864 4 -170.39 168.93 -32.371 0.15 863
865 4 -180.14 180.54 -36.081 0.15 864
866 4 -187.14 189.19 -38.622 0.15 865
867 4 -194.69 199.51 -39.667 0.15 866
868 4 -200.41 202.96 -47.537 0.15 867
869 4 -18.095 14.839 8.822 0.4 724
870 4 -22.35 17.56 12.694 0.25 869
871 4 -26.692 21.127 17.158 0.2 870
872 4 -29.189 25.837 18.07 0.2 871
873 4 -31.953 30.691 19.587 0.15 872
874 4 -33.276 34.237 23.546 0.15 873
875 4 -41.665 36.105 31.964 0.15 874
876 4 -51.742 38.364 33.325 0.15 875
877 4 -59.305 40.836 35.761 0.15 876
878 4 -66.125 46.799 39.394 0.15 877
879 4 -76.985 55.976 39.671 0.15 878
880 4 -82.143 59.525 40.7 0.15 879
881 4 -89.437 66.082 44.737 0.15 880
882 4 -94.68 69.786 49.64 0.15 881
883 4 -101.74 76.584 55.821 0.15 882
884 4 -106 80.178 59.481 0.15 883
885 4 -112.52 87.099 67.35 0.15 884
886 4 -123.97 95.206 69.207 0.15 885
887 4 -134.39 102.01 72.227 0.15 886
888 4 -143.31 107.13 74.816 0.15 887
889 4 -148.35 112.23 76.843 0.15 888
890 4 -157.16 118.42 80.348 0.15 889
891 4 -159.76 122.97 83.635 0.15 890
892 4 -164.25 129.86 86.562 0.15 891
893 4 -167.47 131.78 87.77 0.15 892
894 4 -31.906 29.404 18.445 0.15 872
895 4 -33.488 34.276 18.548 0.15 894
896 4 -36.434 39.306 20.616 0.15 895
897 4 -41.752 43.669 25.854 0.15 896
898 4 -46.188 43.728 32.604 0.15 897
899 4 -50.53 45.729 37.814 0.15 898
900 4 -57.617 46.77 42.733 0.15 899
901 4 -68.931 47.533 48.085 0.15 900
902 4 -71.835 51.242 56.485 0.15 901
903 4 -74.204 54.431 64.91 0.15 902
904 4 -78.858 58.825 73.884 0.15 903
905 4 -84.591 60.401 79.62 0.15 904
906 4 -93.584 63.089 90.728 0.15 905
907 4 -102.89 63.55 97.508 0.15 906
908 4 -110.12 64.492 106.77 0.15 907
909 4 -115.92 63.514 112.78 0.15 908
910 4 -28.753 21.778 17.161 0.15 870
911 4 -34.501 26.243 22.431 0.15 910
912 4 -38.131 29.131 25.783 0.15 911
913 4 -43.532 33.927 30.006 0.15 912
914 4 -48.855 39.428 34.495 0.15 913
915 4 -51.916 44.569 39.099 0.15 914
916 4 -55.035 47.675 42.202 0.15 915
917 4 -59.879 51.476 45.605 0.15 916
918 4 -65.537 55.432 48.861 0.15 917
919 4 -71.543 58.165 52.824 0.15 918
920 4 -75.16 62.078 58.03 0.15 919
921 4 -80.392 66.036 62.469 0.15 920
922 4 -85.219 70.811 66.873 0.15 921
923 4 -89.696 75.263 71.912 0.15 922
924 4 -92.933 80.184 75.694 0.15 923
925 4 -95.997 82.495 79.052 0.15 924
926 4 -20.489 16.396 10.582 0.15 869
927 4 -26.35 19.41 14.557 0.15 926
928 4 -32.202 24.952 17.805 0.15 927
929 4 -39.849 28.033 20.409 0.15 928
930 4 -45.298 31.852 23.528 0.15 929
931 4 -49.766 35.188 25.08 0.15 930
932 4 -56.953 38.041 26.179 0.15 931
933 4 -61.164 40.905 27.78 0.15 932
934 4 -65.92 46.9 29.828 0.15 933
935 4 -69.776 53.213 32.432 0.15 934
936 4 -73.331 59.369 34.976 0.15 935
937 4 -82.962 70.569 36.401 0.15 936
938 4 -92.615 80.769 37.825 0.15 937
939 4 -96.475 83.618 39.883 0.15 938
940 4 -101.28 82.407 45.15 0.15 939
941 4 -110.11 85.429 53.011 0.15 940
942 4 -118.87 89.489 58.587 0.15 941
943 4 -124.12 90.844 62.716 0.15 942
944 4 -129.8 92.625 66.729 0.15 943
945 4 -134.11 95.595 69.866 0.15 944
946 4 0.5 23 0.5 0.55 1
947 4 -1 24.5 0 0.4 946
948 4 -2.746 26.939 -1.12 0.2 947
949 4 -4.976 30.379 -1.953 0.2 948
950 4 -7.683 38.448 -2.188 0.2 949
951 4 -10.09 42.956 -2.808 0.2 950
952 4 -15.898 54.568 -1.975 0.2 951
953 4 -19.421 59.35 -3.377 0.2 952
954 4 -28.715 62.364 -5.384 0.2 953
955 4 -34.033 64.016 -6.084 0.2 954
956 4 -40.422 64.901 -7.461 0.2 955
957 4 -46.369 66.943 -9.745 0.2 956
958 4 -50.88 68.796 -11.315 0.2 957
959 4 -60.849 72.142 -12.702 0.2 958
960 4 -64.595 73.385 -13.525 0.2 959
961 4 -69.227 76.232 -14.823 0.2 960
962 4 -75.715 80.568 -17.625 0.2 961
963 4 -83.586 84.333 -19.164 0.2 962
964 4 -90.506 89.528 -21.314 0.2 963
965 4 -97.039 98.585 -20.766 0.2 964
966 4 -106.27 106.27 -22.176 0.2 965
967 4 -113.86 113.63 -25.373 0.2 966
968 4 -118.7 121.63 -27.55 0.2 967
969 4 -123.23 124.14 -25.981 0.2 968
970 4 -124.53 132.16 -18.528 0.2 969
971 4 -125.36 130.13 -9.018 0.2 970
972 4 -131.93 129.99 -1.974 0.2 971
973 4 -137.11 132.51 2.714 0.2 972
974 4 -138.35 135.42 7.96 0.2 973
975 4 -140.99 138.47 12.256 0.2 974
976 4 -144.14 141.88 13.128 0.2 975
977 4 -38.64 69.275 -5.734 0.2 955
978 4 -45.379 76.862 -5.214 0.2 977
979 4 -53.49 85.634 -3.794 0.2 978
980 4 -57.077 94.152 -2.762 0.2 979
981 4 -58.746 99.755 -2.49 0.2 980
982 4 -60.531 105.23 -3.074 0.2 981
983 4 -64.856 115.24 -1.841 0.2 982
984 4 -68.625 124.39 0.519 0.2 983
985 4 -70.807 129.7 -0.65 0.2 984
986 4 -76.741 138.37 -2.077 0.2 985
987 4 -77.506 141.89 -2.27 0.2 986
988 4 -79.969 145.39 -0.291 0.2 987
989 4 -84.187 148.23 0.665 0.2 988
990 4 -89.994 153.39 1.304 0.2 989
991 4 -98.417 159.1 -0.327 0.2 990
992 4 -103.75 165.66 -0.53 0.2 991
993 4 -111.51 170.85 -0.786 0.2 992
994 4 -120.09 176.9 -0.622 0.2 993
995 4 -125.59 180.63 -3.466 0.2 994
996 4 -128.75 184.01 -5.492 0.2 995
997 4 -1.363 27.957 -0.646 0.2 947
998 4 -2.325 35.979 -3.285 0.2 997
999 4 -1.495 42.231 -2.597 0.2 998
1000 4 -1.515 49.228 -1.458 0.2 999
1001 4 -1.862 56.834 -0.732 0.2 1000
1002 4 -2.394 67.179 1.123 0.2 1001
1003 4 -7.017 77.502 2.946 0.2 1002
1004 4 -8.261 81.72 3.762 0.2 1003
1005 4 -10.744 84.664 6.344 0.2 1004
1006 4 -13.329 89.836 8.538 0.2 1005
1007 4 -14.57 92.456 9.458 0.2 1006
1008 4 -17.712 98.749 10.335 0.2 1007
1009 4 -21.211 106.05 12.775 0.2 1008
1010 4 -23.609 111.18 13.871 0.2 1009
1011 4 -26.91 116.01 10.521 0.2 1010
1012 4 -29.18 121.3 10.163 0.2 1011
1013 4 -31.059 125.29 9.853 0.2 1012
1014 4 -31.886 131.81 8.111 0.2 1013
1015 4 -36.098 135.33 6.273 0.2 1014
1016 4 -40.351 138.82 3.982 0.2 1015
1017 4 -42.462 141.87 2.674 0.2 1016
1018 4 -46.268 147.69 2.962 0.2 1017
1019 4 -47.209 154.38 3.008 0.2 1018
1020 4 -20.126 104.55 10.425 0.2 1008
1021 4 -23.7 111.47 11.865 0.2 1020
1022 4 -28.265 117.33 13.127 0.2 1021
1023 4 -35.188 120.45 15.784 0.2 1022
1024 4 -38.151 126.13 15.794 0.2 1023
1025 4 -40.039 135.91 15.642 0.2 1024
1026 4 -39.511 139.21 21.974 0.2 1025
1027 4 -42.988 144.18 24.56 0.2 1026
1028 4 -45.172 147.52 26.76 0.2 1027
1029 4 -48.778 151.61 31.838 0.2 1028
1030 4 -53.017 161.23 39.162 0.2 1029
1031 4 -53.827 167.35 42.819 0.2 1030
1032 4 -52.596 178.09 48.265 0.2 1031
1033 4 -52.08 186.07 51.785 0.2 1032
1034 4 -50.534 194.28 54.01 0.2 1033
1035 4 -50.721 201.08 53.99 0.2 1034
1036 4 -51.719 208.06 52.892 0.2 1035
1037 4 -51.197 211.56 52.397 0.2 1036
1038 4 -51.176 218.67 53.357 0.2 1037
1039 4 -14.474 96.899 8.755 0.2 1007
1040 4 -17.208 103.68 8.608 0.2 1039
1041 4 -17.234 110.8 9.859 0.2 1040
1042 4 -17.034 117.79 8.695 0.2 1041
1043 4 -13.797 123.75 10.943 0.2 1042
1044 4 -12.348 132.15 16.195 0.2 1043
1045 4 -11.729 138.38 19.706 0.2 1044
1046 4 -11.901 145.78 20.333 0.2 1045
1047 4 -13.557 156.44 17.923 0.2 1046
1048 4 -17.659 167.82 14.29 0.2 1047
1049 4 -15.817 177.17 12.664 0.2 1048
1050 4 -16.301 189.99 12.555 0.2 1049
1051 4 -16.371 197.34 11.905 0.2 1050
1052 4 -14.158 88.843 9.365 0.2 1005
1053 4 -24.649 90.68 10.396 0.2 1052
1054 4 -32.576 94.106 7.764 0.2 1053
1055 4 -40.034 102.02 6.252 0.2 1054
1056 4 -47.076 108.84 4.717 0.2 1055
1057 4 -56.741 113.92 1.402 0.2 1056
1058 4 -65.97 121.97 0.45 0.2 1057
1059 4 -69.557 128.84 -3.382 0.2 1058
1060 4 5 22.5 -1.5 1.25 1
1061 4 7.5 25 -0.5 1.25 1060
1062 4 9.309 28.637 -0.554 1.05 1061
1063 4 10.191 33.949 -1.058 0.55 1062
1064 4 10.908 39.721 -3.099 0.55 1063
1065 4 11.041 47.423 -4.178 0.55 1064
1066 4 9.842 52.515 -3.812 0.55 1065
1067 4 9.846 58.751 -2.196 0.35 1066
1068 4 9.584 62.311 -2.108 0.35 1067
1069 4 9.459 67.811 -3.097 0.35 1068
1070 4 9.877 70.589 -2.044 0.35 1069
1071 4 9.785 77.563 -1.26 0.3 1070
1072 4 11.004 82.548 -0.619 0.3 1071
1073 4 11.44 86.71 0.242 0.15 1072
1074 4 10.572 90.126 1.922 0.15 1073
1075 4 10.625 94.321 5.617 0.15 1074
1076 4 10.381 98.887 7.641 0.15 1075
1077 4 9.112 107.93 6.442 0.15 1076
1078 4 10.087 122.06 8.556 0.15 1077
1079 4 12.335 126.81 7.378 0.15 1078
1080 4 13.779 132.41 6.357 0.15 1079
1081 4 15.103 140.37 5.277 0.15 1080
1082 4 15.548 147.89 5.379 0.15 1081
1083 4 20.29 155.96 6.339 0.15 1082
1084 4 24.465 164.23 5.57 0.15 1083
1085 4 28.15 171.9 -0.168 0.15 1084
1086 4 30.895 179.58 -4.16 0.15 1085
1087 4 34.519 181.49 -10.281 0.15 1086
1088 4 36.029 184.76 -12.411 0.15 1087
1089 4 38.584 189.94 -14.89 0.15 1088
1090 4 38.74 195.16 -15.39 0.15 1089
1091 4 40.021 200.19 -15.894 0.15 1090
1092 4 38.821 209.34 -15.209 0.15 1091
1093 4 37.257 216.07 -17.393 0.15 1092
1094 4 35.885 223.63 -18.951 0.15 1093
1095 4 34.262 231.59 -20.427 0.15 1094
1096 4 32.19 238.32 -22.608 0.15 1095
1097 4 32.066 243.05 -22.789 0.15 1096
1098 4 33.799 249.27 -24.059 0.15 1097
1099 4 35.867 255.67 -25.19 0.15 1098
1100 4 9.952 95.021 4.301 0.15 1074
1101 4 9.109 100.41 5.541 0.15 1100
1102 4 9.559 109.47 6.395 0.15 1101
1103 4 10.153 115.65 6.095 0.15 1102
1104 4 9.488 120.61 3.546 0.15 1103
1105 4 8.969 125.43 2.546 0.15 1104
1106 4 12.259 132.39 -2.619 0.15 1105
1107 4 13.247 138.1 -5.732 0.15 1106
1108 4 14.986 144.22 -8.188 0.15 1107
1109 4 16.439 146.99 -7.689 0.15 1108
1110 4 17.477 149.8 -7.201 0.15 1109
1111 4 23.38 154.75 -6.774 0.15 1110
1112 4 29.164 164.91 -8.223 0.15 1111
1113 4 31.913 172.52 -8.316 0.15 1112
1114 4 35.744 182.34 -11.54 0.15 1113
1115 4 39.021 193.09 -17.692 0.15 1114
1116 4 43.394 206.01 -18.546 0.15 1115
1117 4 46.402 213.51 -19.424 0.15 1116
1118 4 53.255 224.27 -20.227 0.15 1117
1119 4 58.259 228.01 -23.654 0.15 1118
1120 4 61.145 233.51 -26.808 0.15 1119
1121 4 64.859 240.23 -29.548 0.15 1120
1122 4 68.372 246.03 -37.052 0.15 1121
1123 4 11.788 87.935 -1.227 0.15 1072
1124 4 14.163 94.932 3.091 0.15 1123
1125 4 15.728 99.314 5.661 0.15 1124
1126 4 17.982 104.68 7.558 0.15 1125
1127 4 20.053 112.8 8.595 0.15 1126
1128 4 21.466 120.6 12.965 0.15 1127
1129 4 27.244 129.41 18.988 0.15 1128
1130 4 33.512 134.16 22.582 0.15 1129
1131 4 41.074 138.64 22.598 0.15 1130
1132 4 46.044 143.95 26.293 0.15 1131
1133 4 53.136 144.99 25.952 0.15 1132
1134 4 60.832 147.55 26.635 0.15 1133
1135 4 67.928 151.26 28.408 0.15 1134
1136 4 70.084 154.4 28.399 0.15 1135
1137 4 73.898 158.18 29.027 0.15 1136
1138 4 76.192 164.26 30.133 0.15 1137
1139 4 79.66 170.65 30.754 0.15 1138
1140 4 79.453 174.89 33.706 0.15 1139
1141 4 83.075 181.68 36.509 0.15 1140
1142 4 85.825 188.18 42.117 0.15 1141
1143 4 86.045 190.11 48.709 0.15 1142
1144 4 87.771 193.76 53.703 0.15 1143
1145 4 89.965 195.82 58.647 0.15 1144
1146 4 14.299 102.81 9.565 0.15 1125
1147 4 11.383 110.02 16.181 0.15 1146
1148 4 10.24 115.49 20.048 0.15 1147
1149 4 10.993 122.31 24.311 0.15 1148
1150 4 13.74 131.5 31.679 0.15 1149
1151 4 13.235 139.64 35.528 0.15 1150
1152 4 11.504 147.69 36.592 0.15 1151
1153 4 13.965 155.38 38.28 0.15 1152
1154 4 15.305 158.84 39.274 0.15 1153
1155 4 15.537 163.04 41.635 0.15 1154
1156 4 15.53 171.39 43.788 0.15 1155
1157 4 15.689 181.09 47.294 0.15 1156
1158 4 15.767 192.52 51.927 0.15 1157
1159 4 16.729 199.42 55.599 0.15 1158
1160 4 19.677 203.71 62.411 0.15 1159
1161 4 20.41 209.99 69.08 0.15 1160
1162 4 10.742 75.837 -0.324 0.15 1070
1163 4 11.447 82.809 0.057 0.15 1162
1164 4 12.53 91.656 -0.207 0.15 1163
1165 4 14.713 102.64 0.866 0.15 1164
1166 4 14.958 109.45 0.015 0.15 1165
1167 4 14.797 116.27 1.42 0.15 1166
1168 4 18.646 122.75 1.921 0.15 1167
1169 4 22.36 129.72 2.966 0.15 1168
1170 4 24.594 136.72 5.274 0.15 1169
1171 4 25.794 144.49 6.425 0.15 1170
1172 4 28.954 150.97 3.9 0.15 1171
1173 4 31.573 162.35 1.446 0.15 1172
1174 4 30.828 169.42 -1.377 0.15 1173
1175 4 31.219 174.2 -1.861 0.15 1174
1176 4 32.064 178.34 -2.67 0.15 1175
1177 4 10.585 66.873 -1.682 0.15 1068
1178 4 11.374 70.788 -1.133 0.15 1177
1179 4 13.76 76.647 0.084 0.15 1178
1180 4 15.037 81.682 3.727 0.15 1179
1181 4 16.505 87.188 7.01 0.15 1180
1182 4 23.639 93.744 7.364 0.15 1181
1183 4 26.93 100.15 6.724 0.15 1182
1184 4 33.734 106.24 6.485 0.15 1183
1185 4 37.868 115.28 4.482 0.15 1184
1186 4 39.805 119.18 1.98 0.15 1185
1187 4 40.796 126.3 -0.947 0.15 1186
1188 4 42.548 131.44 -3.61 0.15 1187
1189 4 45.301 140.63 -6.599 0.15 1188
1190 4 47.384 146.83 -5.964 0.15 1189
1191 4 49.659 157.55 -6.351 0.15 1190
1192 4 49.922 166.4 -7.42 0.15 1191
1193 4 51.91 175.02 -6.89 0.15 1192
1194 4 52.721 179.42 -8.004 0.15 1193
1195 4 51.745 186.59 -9.982 0.15 1194
1196 4 51.257 192.74 -10.578 0.15 1195
1197 4 51.684 198.32 -10.992 0.15 1196
1198 4 52.321 204.76 -12.162 0.15 1197
1199 4 52.885 208.91 -12.873 0.15 1198
1200 4 55.232 216.15 -12.749 0.15 1199
1201 4 15.891 85.509 5.695 0.15 1180
1202 4 17.139 89.888 7.025 0.15 1201
1203 4 15.803 93.982 7.48 0.15 1202
1204 4 18.298 102.29 6.332 0.15 1203
1205 4 19.802 106.64 5.296 0.15 1204
1206 4 18.553 115.74 4.303 0.15 1205
1207 4 18.145 123.82 2.955 0.15 1206
1208 4 18.381 131.6 2.832 0.15 1207
1209 4 24.263 138.91 -1.422 0.15 1208
1210 4 27.854 145.68 -3.364 0.15 1209
1211 4 30.959 156.79 -5.897 0.15 1210
1212 4 32.783 172.28 -4.665 0.15 1211
1213 4 33.993 182.57 -1.676 0.15 1212
1214 4 35.623 196.93 3.443 0.15 1213
1215 4 34.407 204.72 6.784 0.15 1214
1216 4 36.377 215.34 10.501 0.15 1215
1217 4 38.72 224.05 12.826 0.15 1216
1218 4 40.086 232.62 13.793 0.15 1217
1219 4 35.953 235.87 17.612 0.15 1218
1220 4 32.791 241.38 20.469 0.15 1219
1221 4 18.381 95.13 9.311 0.15 1202
1222 4 24.512 100.01 14.584 0.15 1221
1223 4 30.791 107.15 18.838 0.15 1222
1224 4 34.638 114.75 22.814 0.15 1223
1225 4 34.695 121.04 26.234 0.15 1224
1226 4 38.243 130.85 31.998 0.15 1225
1227 4 42.422 138.98 35.906 0.15 1226
1228 4 51.585 145.29 39.611 0.15 1227
1229 4 59.936 155.31 42.95 0.15 1228
1230 4 64.303 166.26 43.185 0.15 1229
1231 4 68.647 171.46 43.101 0.15 1230
1232 4 70.212 182.13 43.3 0.15 1231
1233 4 70.091 189.25 41.118 0.15 1232
1234 4 68.889 195.94 40.049 0.15 1233
1235 4 10.594 34.164 -0.775 0.15 1062
1236 4 11.684 39.206 0.599 0.15 1235
1237 4 11.727 42.142 0.242 0.15 1236
1238 4 15.525 48.557 2.875 0.15 1237
1239 4 16.78 55.14 7.522 0.15 1238
1240 4 20.809 60.738 8.484 0.15 1239
1241 4 26.804 74.912 12.179 0.15 1240
1242 4 30.71 85.32 13.001 0.15 1241
1243 4 32.33 98.933 6.732 0.15 1242
1244 4 33.614 105.22 4.848 0.15 1243
1245 4 37.213 117.29 -1.386 0.15 1244
1246 4 40.748 127.95 -5.036 0.15 1245
1247 4 42.802 133.06 -6.456 0.15 1246
1248 4 46.62 141.17 -7.223 0.15 1247
1249 4 52.283 150.6 -4.876 0.15 1248
1250 4 54.719 158.43 -5.038 0.15 1249
1251 4 59.358 168.36 -5.633 0.15 1250
1252 4 61.896 177.59 -6.438 0.15 1251
1253 4 61.31 182.86 -9.008 0.15 1252
1254 4 58.237 192.51 -10.289 0.15 1253
1255 4 54.877 202.77 -8.616 0.15 1254
1256 4 54.395 207.39 -7.251 0.15 1255
1257 4 54.935 213.45 -6.116 0.15 1256
1258 4 45.471 137.6 -9.187 0.15 1247
1259 4 52.553 147.1 -14.538 0.15 1258
1260 4 59.441 153.49 -25.352 0.15 1259
1261 4 65.392 157.39 -30.908 0.15 1260
1262 4 71.374 160.4 -39.164 0.15 1261
1263 4 73.164 171.73 -36.348 0.15 1262
1264 4 77.123 183.96 -34.639 0.15 1263
1265 4 81.779 194.49 -34.463 0.15 1264
1266 4 84.977 203.37 -38.315 0.15 1265
1267 4 81.472 211.8 -39.779 0.15 1266
1268 4 78.864 217.36 -43.848 0.15 1267
1269 4 78.001 223.78 -47.758 0.15 1268
1270 4 78.57 228.23 -49.905 0.15 1269
1271 4 11.863 47.402 -2.368 0.15 1237
1272 4 11.866 53.003 -3.645 0.15 1271
1273 4 12.902 58.019 -4.653 0.15 1272
1274 4 15.763 65 -5.226 0.15 1273
1275 4 17.527 69.896 -0.412 0.15 1274
1276 4 19.105 73.29 1.166 0.15 1275
1277 4 21.499 78.581 3.042 0.15 1276
1278 4 27.134 85.914 3.726 0.15 1277
1279 4 31.048 92.351 3.734 0.15 1278
1280 4 33.42 97.028 3.708 0.15 1279
1281 4 35.36 102.56 2.255 0.15 1280
1282 4 39.708 107.96 1.578 0.15 1281
1283 4 41.546 112.33 1.849 0.15 1282
1284 4 45.655 118.3 0.224 0.15 1283
1285 4 48.374 125.02 -1.074 0.15 1284
1286 4 50.306 130.81 -1.02 0.15 1285
1287 4 50.832 137.15 -3.896 0.15 1286
1288 4 50.944 140.82 -5.315 0.15 1287
1289 4 52.624 148.01 -7.064 0.15 1288
1290 4 55.493 154 -5.283 0.15 1289
1291 4 58.195 159.96 -3.923 0.15 1290
1292 4 59.286 165.79 -4.296 0.15 1291
1293 4 60.605 170.23 -5.153 0.15 1292
1294 4 61.463 177.92 -5.748 0.15 1293
1295 4 61.006 182.56 -9.697 0.15 1294
1296 4 60.03 187.9 -13.364 0.15 1295
1297 4 56.868 193.5 -18.077 0.15 1296
1298 4 55.86 198.78 -22.237 0.15 1297
1299 4 57.551 202.23 -25.19 0.15 1298
1300 4 59.511 211.79 -28.199 0.15 1299
1301 4 60.717 218.4 -29.975 0.15 1300
1302 4 62.542 225.12 -31.003 0.15 1301
1303 4 12.631 35.655 -1.129 0.15 1235
1304 4 18.27 38.24 2.745 0.15 1303
1305 4 28.259 43.424 9.645 0.15 1304
1306 4 35.37 47.76 14.429 0.15 1305
1307 4 39.33 51.417 16.351 0.15 1306
1308 4 45.14 56.77 17.396 0.15 1307
1309 4 51.12 63.785 20.641 0.15 1308
1310 4 54.514 69.066 21.683 0.15 1309
1311 4 59.433 76.068 23.98 0.15 1310
1312 4 62.694 79.87 26.196 0.15 1311
1313 4 66.914 88.462 28.404 0.15 1312
1314 4 75.066 93.239 29.895 0.15 1313
1315 4 82.196 93.06 34.572 0.15 1314
1316 4 88.522 96.859 41.665 0.15 1315
1317 4 94.384 101.87 47.388 0.15 1316
1318 4 97.234 104.06 48.154 0.15 1317
1319 4 102.72 107.58 50.026 0.15 1318
1320 4 109.94 109.17 49.671 0.15 1319
1321 4 114.13 112.28 51.736 0.15 1320
1322 4 117.93 120.28 54.528 0.15 1321
1323 4 120.46 126.83 55.634 0.15 1322
1324 4 124.78 132.32 56.929 0.15 1323
1325 4 131.88 138.51 58.567 0.15 1324
1326 4 140.06 144.46 61.716 0.15 1325
1327 4 147.72 145.61 64.766 0.15 1326
1328 4 150.59 148.02 64.755 0.15 1327
1329 4 157.9 153.36 62.934 0.15 1328
1330 4 161.89 158.41 63.199 0.15 1329
1331 4 173.38 163.72 70.947 0.15 1330
1332 4 17.36 38.613 -3.396 0.15 1303
1333 4 22.141 40.623 -5.225 0.15 1332
1334 4 28.494 42.826 -6.365 0.15 1333
1335 4 34.619 45.483 -5.953 0.15 1334
1336 4 40.614 47.981 -6.984 0.15 1335
1337 4 46.017 47.689 -12.573 0.15 1336
1338 4 54.602 47.111 -15.063 0.15 1337
1339 4 61.516 55.146 -15.701 0.15 1338
1340 4 71.079 55.733 -19.084 0.15 1339
1341 4 76.762 59.788 -25.448 0.15 1340
1342 4 82.717 62.239 -29.665 0.15 1341
1343 4 94.092 66.682 -37.873 0.15 1342
1344 4 104.43 73.158 -40.039 0.15 1343
1345 4 107.8 78.78 -42.39 0.15 1344
1346 4 114.77 84.02 -43.112 0.15 1345
1347 4 119.62 84.81 -43.688 0.15 1346
1348 4 126.51 86.428 -41.975 0.15 1347
1349 4 128.41 89.443 -37.555 0.15 1348
1350 4 132.5 91.897 -35.688 0.15 1349
1351 4 142.55 93.907 -30.847 0.15 1350
1352 4 154.37 97.667 -25.909 0.15 1351
1353 4 160.9 99.021 -22.573 0.15 1352
1354 4 165.16 100.44 -20.274 0.15 1353
1355 4 169.85 103.05 -16.072 0.15 1354
1356 4 173.84 107.62 -12.983 0.15 1355
1357 4 178.42 109.93 -11.267 0.15 1356
1358 4 49.547 49.312 -16.592 0.15 1337
1359 4 51.26 51.391 -18.09 0.15 1358
1360 4 57.895 55.448 -18.205 0.15 1359
1361 4 65.616 59.94 -19.694 0.15 1360
1362 4 71.051 64.253 -20.279 0.15 1361
1363 4 75.125 68.47 -23.13 0.15 1362
1364 4 78.974 72.605 -26.383 0.15 1363
1365 4 84.064 78.969 -30.268 0.15 1364
1366 4 84.395 82.592 -32.272 0.15 1365
1367 4 85.327 88.497 -35.233 0.15 1366
1368 4 85.067 93.293 -37.667 0.15 1367
1369 4 86.006 100.94 -38.595 0.15 1368
1370 4 87.716 104.68 -39.387 0.15 1369
1371 4 89.719 110.34 -39.811 0.15 1370
1372 4 91.931 115.35 -40.533 0.15 1371
1373 4 94.539 118.74 -41.925 0.15 1372
1374 4 96.126 121.79 -44.093 0.15 1373
1375 4 55.583 56.866 -20.046 0.15 1359
1376 4 62.199 61.202 -22.267 0.15 1375
1377 4 67.159 61.881 -21.833 0.15 1376
1378 4 76.162 62.375 -21.391 0.15 1377
1379 4 86.049 62.884 -25.296 0.15 1378
1380 4 93.436 62.106 -30.958 0.15 1379
1381 4 102.19 60.381 -38.573 0.15 1380
1382 4 108.57 57.889 -42.814 0.15 1381
1383 4 113.13 59.795 -45.472 0.15 1382
1384 4 117.87 60.717 -49.626 0.15 1383
1385 4 121.89 62.313 -53.84 0.15 1384
1386 4 126.13 62.162 -57.709 0.15 1385
1387 4 135.41 61.577 -60.726 0.15 1386
1388 4 142.91 61.638 -59.233 0.15 1387
1389 4 10.376 30.136 0.859 0.25 1061
1390 4 14.381 35.081 0.978 0.25 1389
1391 4 16.428 40.71 -1.113 0.25 1390
1392 4 19.258 45.602 -2.863 0.25 1391
1393 4 21.171 50.19 -3.058 0.25 1392
1394 4 22.236 53.426 -2.432 0.25 1393
1395 4 21.81 59.973 -0.643 0.15 1394
1396 4 22.73 68.557 -4.348 0.15 1395
1397 4 25.752 81.606 -6.489 0.15 1396
1398 4 30.865 89.377 -3.215 0.15 1397
1399 4 32.259 90.958 -2.981 0.15 1398
1400 4 36.322 99.603 -3.091 0.15 1399
1401 4 37.186 107.11 -4.466 0.15 1400
1402 4 35.996 111.84 -5.131 0.15 1401
1403 4 36.822 118.49 -5.719 0.15 1402
1404 4 38.797 124.03 -5.081 0.15 1403
1405 4 33.37 132.35 -6.678 0.15 1404
1406 4 33.958 141.04 -4.143 0.15 1405
1407 4 35.928 149.67 -1.606 0.15 1406
1408 4 35.675 156.09 -0.785 0.15 1407
1409 4 31.948 164.74 -1.036 0.15 1408
1410 4 34.165 178.11 -2.282 0.15 1409
1411 4 30.351 187.78 -9.915 0.15 1410
1412 4 26.515 200.16 -9.585 0.15 1411
1413 4 25.867 206.21 -10.171 0.15 1412
1414 4 27.244 218.7 -15.085 0.15 1413
1415 4 30.659 226.67 -14.713 0.15 1414
1416 4 32.456 236.72 -16.141 0.15 1415
1417 4 35.354 244.02 -17.469 0.15 1416
1418 4 40.269 255.98 -17.06 0.15 1417
1419 4 35.19 160.87 0.792 0.15 1408
1420 4 39.079 166.37 4.164 0.15 1419
1421 4 43.71 174.23 7.356 0.15 1420
1422 4 43.171 182.99 -4.27 0.15 1421
1423 4 46.305 195.06 -15.715 0.15 1422
1424 4 51 205.87 -23.244 0.15 1423
1425 4 53.721 213.47 -28.73 0.15 1424
1426 4 54.667 223.63 -30.29 0.15 1425
1427 4 57.013 232.36 -33.331 0.15 1426
1428 4 58.029 241.35 -36.751 0.15 1427
1429 4 37.368 94.614 -2.777 0.15 1399
1430 4 45.418 99.341 0.842 0.15 1429
1431 4 49.452 101.71 1.776 0.15 1430
1432 4 55.378 106.08 2.89 0.15 1431
1433 4 60.435 109.35 3.423 0.15 1432
1434 4 69.548 116.18 8.664 0.15 1433
1435 4 72.769 118.79 10.346 0.15 1434
1436 4 77.68 128.55 13.52 0.15 1435
1437 4 81.688 133.52 14.936 0.15 1436
1438 4 86.991 137.41 14.807 0.15 1437
1439 4 93.239 145.58 15.605 0.15 1438
1440 4 97.838 149.23 15.474 0.15 1439
1441 4 102.06 153.13 15.572 0.15 1440
1442 4 105.95 158.33 15.435 0.15 1441
1443 4 25.581 58.927 -2.212 0.15 1394
1444 4 27.74 63.092 0.078 0.15 1443
1445 4 30.076 66.998 1.671 0.15 1444
1446 4 33.375 72.674 3.512 0.15 1445
1447 4 37.288 75.529 9.084 0.15 1446
1448 4 43.299 79.034 12.561 0.15 1447
1449 4 47.68 83.004 12.758 0.15 1448
1450 4 53.058 88.862 12.862 0.15 1449
1451 4 59.224 96.844 13.738 0.15 1450
1452 4 68.615 102.52 16.87 0.15 1451
1453 4 77.755 110.39 18.873 0.15 1452
1454 4 84.157 111.88 23.569 0.15 1453
1455 4 89.251 113.1 27.546 0.15 1454
1456 4 92.293 117.19 33.608 0.15 1455
1457 4 96.72 123.77 39.664 0.15 1456
1458 4 102.57 127.62 44.903 0.15 1457
1459 4 100.32 141.81 54.057 0.15 1458
1460 4 102.87 144.25 56.52 0.15 1459
1461 4 108.03 150.92 62.319 0.15 1460
1462 4 116.64 157.34 66.858 0.15 1461
1463 4 122.26 162.72 68.991 0.15 1462
1464 4 125.63 168.44 71.836 0.15 1463
1465 4 128.22 168.03 74.733 0.15 1464
1466 4 131.77 170.02 79.518 0.15 1465
1467 4 94.924 112.54 31.012 0.15 1455
1468 4 103.34 107.03 33.848 0.15 1467
1469 4 111.72 105.18 36.982 0.15 1468
1470 4 119.87 100.25 40.92 0.15 1469
1471 4 127.36 98.338 44.733 0.15 1470
1472 4 136.85 100.23 45.546 0.15 1471
1473 4 145.57 102.57 48.546 0.15 1472
1474 4 153.77 108.77 49.219 0.15 1473
1475 4 164.54 109.63 53.753 0.15 1474
1476 4 169.97 113.83 57.663 0.15 1475
1477 4 174.8 119.59 59.426 0.15 1476
1478 4 17.764 44.723 -2.042 0.15 1391
1479 4 18.175 52.393 -6.457 0.15 1478
1480 4 17.44 57.153 -9.964 0.15 1479
1481 4 18.456 63.173 -14.545 0.15 1480
1482 4 19.915 66.697 -16.655 0.15 1481
1483 4 20.338 73.399 -17.605 0.15 1482
1484 4 21.318 80.161 -22.055 0.15 1483
1485 4 21.023 84.942 -23.4 0.15 1484
1486 4 22.005 89.992 -23.572 0.15 1485
1487 4 24.232 99.361 -24.445 0.15 1486
1488 4 24.485 107.37 -22.443 0.15 1487
1489 4 24.238 113.36 -19.599 0.15 1488
1490 4 25.395 121.77 -18.911 0.15 1489
1491 4 27.053 132.93 -19.895 0.15 1490
1492 4 30.55 143.11 -20.513 0.15 1491
1493 4 31.431 152.19 -19.978 0.15 1492
1494 4 31.784 156.59 -20.042 0.15 1493
1495 4 33.954 165.85 -21.46 0.15 1494
1496 4 31.555 173.83 -17.218 0.15 1495
1497 4 31.104 188.41 -13.512 0.15 1496
1498 4 31.557 194.9 -13.483 0.15 1497
1499 4 32.132 199.15 -13.765 0.15 1498
1500 4 33.035 204.16 -15.363 0.15 1499
1501 4 36.26 211.48 -18.647 0.15 1500
1502 4 23.479 112.74 -20.272 0.15 1488
1503 4 22.384 123.19 -20.061 0.15 1502
1504 4 21.743 129.94 -19.369 0.15 1503
1505 4 20.517 131.81 -19.377 0.15 1504
1506 4 17.445 139.06 -18.593 0.15 1505
1507 4 14.26 149.94 -27.001 0.15 1506
1508 4 11.993 163.48 -32.113 0.15 1507
1509 4 9.241 175.16 -28.028 0.15 1508
1510 4 8.432 187.15 -28.033 0.15 1509
1511 4 8.102 195.15 -30.915 0.15 1510
1512 4 6.668 200.34 -40.767 0.15 1511
1513 4 7.344 207.39 -47.136 0.15 1512
1514 4 7.603 215.54 -51.195 0.15 1513
1515 4 7.948 223.35 -53.68 0.15 1514
1516 4 10.777 230.89 -56.01 0.15 1515
1517 4 17.736 137.63 -16.118 0.15 1505
1518 4 11.853 145.79 -7.685 0.15 1517
1519 4 9.347 153.42 -0.599 0.15 1518
1520 4 8.099 156.63 1.114 0.15 1519
1521 4 20.509 89.718 -20.249 0.15 1485
1522 4 20.74 95.588 -16.973 0.15 1521
1523 4 22.414 102 -16.042 0.15 1522
1524 4 23.031 111.14 -16.513 0.15 1523
1525 4 24.668 119.27 -16.513 0.15 1524
1526 4 31.414 122.53 -16.837 0.15 1525
1527 4 34.181 133.33 -7.248 0.15 1526
1528 4 36.193 144.89 -0.855 0.15 1527
1529 4 38.703 156.94 8.597 0.15 1528
1530 4 47.534 164.28 7.037 0.15 1529
1531 4 12 8.5 0 0.85 1
1532 4 16.5 9 -1 0.85 1531
1533 4 25.056 13.302 -3.791 0.85 1532
1534 4 29.684 16.066 -6.983 0.5 1533
1535 4 36.508 15.341 -8.272 0.5 1534
1536 4 42.202 15.89 -8.109 0.25 1535
1537 4 49.545 18.78 -11.88 0.25 1536
1538 4 58.542 19.965 -15.71 0.25 1537
1539 4 64.933 20.449 -19.088 0.25 1538
1540 4 72.348 21.965 -21.318 0.25 1539
1541 4 75.16 22.556 -23.766 0.25 1540
1542 4 77.004 25.316 -24.459 0.25 1541
1543 4 80.311 27.842 -29.768 0.15 1542
1544 4 86.471 26.391 -35.055 0.15 1543
1545 4 91.675 29.015 -41.558 0.15 1544
1546 4 97.422 30.666 -45.972 0.15 1545
1547 4 104.69 36.183 -47.459 0.15 1546
1548 4 108.67 40.156 -51.088 0.15 1547
1549 4 114.85 42.49 -53.347 0.15 1548
1550 4 121.63 44.429 -57.74 0.15 1549
1551 4 126.88 47.839 -60.778 0.15 1550
1552 4 134.07 51.831 -61.575 0.15 1551
1553 4 142.15 53.933 -63.484 0.15 1552
1554 4 153.63 60.567 -65.645 0.15 1553
1555 4 158.21 67.674 -65.522 0.15 1554
1556 4 164.03 75.545 -67.063 0.15 1555
1557 4 166.85 84.406 -69.709 0.15 1556
1558 4 174.08 90.432 -72.482 0.15 1557
1559 4 179.51 93.084 -72.253 0.15 1558
1560 4 186.17 95.003 -68.108 0.15 1559
1561 4 79.576 28.204 -25.2 0.15 1542
1562 4 83.916 32.206 -27.296 0.15 1561
1563 4 91.352 35.518 -30.122 0.15 1562
1564 4 98.315 40.369 -32.41 0.15 1563
1565 4 105.32 47.486 -33.539 0.15 1564
1566 4 110.73 54.196 -36.89 0.15 1565
1567 4 119.35 66.018 -42.59 0.15 1566
1568 4 127.54 70.733 -48.256 0.15 1567
1569 4 136.31 79.611 -47.028 0.15 1568
1570 4 144.49 86.501 -42.655 0.15 1569
1571 4 150.67 94.281 -42.646 0.15 1570
1572 4 155.25 98.882 -43.433 0.15 1571
1573 4 161.29 104.28 -44.405 0.15 1572
1574 4 165 110.07 -47.226 0.15 1573
1575 4 41.402 14.8 -8.322 0.25 1535
1576 4 47.774 17.576 -9.3 0.25 1575
1577 4 55.353 19.278 -11.004 0.25 1576
1578 4 61.171 21.563 -12.087 0.15 1577
1579 4 66.646 21.091 -13.522 0.15 1578
1580 4 72.777 22.922 -13.298 0.15 1579
1581 4 77.565 25.624 -12.766 0.15 1580
1582 4 82.506 25.903 -14.348 0.15 1581
1583 4 86.081 28.653 -11.917 0.15 1582
1584 4 90.196 31.509 -10.449 0.15 1583
1585 4 93.581 34.241 -11.213 0.15 1584
1586 4 99.216 37.342 -11.567 0.15 1585
1587 4 106.21 40.67 -12.97 0.15 1586
1588 4 108.18 41.476 -12.931 0.15 1587
1589 4 115.1 46.231 -10.481 0.15 1588
1590 4 123.1 50.826 -10.608 0.15 1589
1591 4 133.22 53.956 -4.037 0.15 1590
1592 4 140 56.641 -0.036 0.15 1591
1593 4 144.77 56.747 5.209 0.15 1592
1594 4 149.09 55.525 9.248 0.15 1593
1595 4 154.16 57.446 10.936 0.15 1594
1596 4 158.45 58.361 10.827 0.15 1595
1597 4 163.81 59.96 9.812 0.15 1596
1598 4 168.43 62.838 11.06 0.15 1597
1599 4 171.7 63.854 8.931 0.15 1598
1600 4 176.94 65.652 6 0.15 1599
1601 4 186.02 65.849 3.955 0.15 1600
1602 4 191.96 66.954 2.956 0.15 1601
1603 4 199.25 68.685 1.795 0.15 1602
1604 4 204.2 68.092 0.152 0.15 1603
1605 4 209.88 68.078 0.007 0.15 1604
1606 4 213.38 71.203 -1.196 0.15 1605
1607 4 158.28 58.881 10.878 0.15 1595
1608 4 168.39 60.958 12.923 0.15 1607
1609 4 174.43 62.087 13.817 0.15 1608
1610 4 179.03 65.063 15.006 0.15 1609
1611 4 184.84 68.172 16.956 0.15 1610
1612 4 193.34 73.164 20.259 0.15 1611
1613 4 199 75.725 21.208 0.15 1612
1614 4 205.04 74.904 24.018 0.15 1613
1615 4 211.21 71.473 23.075 0.15 1614
1616 4 216.25 70.873 23.762 0.15 1615
1617 4 221.51 71.424 24.275 0.15 1616
1618 4 226 71.725 23.76 0.15 1617
1619 4 61.624 20.381 -14.12 0.15 1577
1620 4 73.609 23.849 -18.657 0.15 1619
1621 4 77.207 24.555 -20.96 0.15 1620
1622 4 79.151 28.776 -25.192 0.15 1621
1623 4 82.648 30.413 -30.812 0.15 1622
1624 4 86.78 33.203 -37.029 0.15 1623
1625 4 91.016 36.777 -40.604 0.15 1624
1626 4 95.377 38.661 -43.19 0.15 1625
1627 4 101.52 41.434 -46.366 0.15 1626
1628 4 105.62 44.715 -48.744 0.15 1627
1629 4 111.53 45.29 -51.028 0.15 1628
1630 4 118.58 46.41 -54.125 0.15 1629
1631 4 129.16 47.526 -57.228 0.15 1630
1632 4 142.63 51.94 -65.5 0.15 1631
1633 4 147.08 53.273 -67.428 0.15 1632
1634 4 151.86 54.619 -70.976 0.15 1633
1635 4 157.06 57.284 -69.802 0.15 1634
1636 4 161.6 59.297 -70.066 0.15 1635
1637 4 89.487 33.853 -40.307 0.15 1624
1638 4 92.33 35.635 -47.089 0.15 1637
1639 4 95.934 39.689 -51.653 0.15 1638
1640 4 101.06 45.004 -55.218 0.15 1639
1641 4 106.46 46.202 -62.578 0.15 1640
1642 4 110.82 46.462 -69.922 0.15 1641
1643 4 115.89 49.354 -72.079 0.15 1642
1644 4 118.69 51.002 -72.765 0.15 1643
1645 4 123.46 52.706 -73.527 0.15 1644
1646 4 129.33 52.852 -83.222 0.15 1645
1647 4 133.32 55.539 -88.912 0.15 1646
1648 4 140.86 59.197 -95.788 0.15 1647
1649 4 149.18 59.588 -99.663 0.15 1648
1650 4 151.95 59.838 -100.89 0.15 1649
1651 4 156.76 61.189 -103.9 0.15 1650
1652 4 160.71 61.926 -105.08 0.15 1651
1653 4 165.58 63.342 -107.42 0.15 1652
1654 4 172.21 66.29 -110.54 0.15 1653
1655 4 176.85 67.702 -111.83 0.15 1654
1656 4 183.49 70.076 -113.5 0.15 1655
1657 4 189.01 72.292 -114.55 0.15 1656
1658 4 196.87 75.238 -114.04 0.15 1657
1659 4 123.2 51.346 -75.262 0.15 1644
1660 4 128.48 50.772 -80.086 0.15 1659
1661 4 135.66 51.045 -83.383 0.15 1660
1662 4 142.34 52.598 -87.446 0.15 1661
1663 4 147.38 53.173 -91.387 0.15 1662
1664 4 153.03 55.899 -94.063 0.15 1663
1665 4 158.02 57.826 -96.265 0.15 1664
1666 4 162.35 61.218 -97.278 0.15 1665
1667 4 167.4 64.264 -99.822 0.15 1666
1668 4 87.714 32.16 -34.658 0.15 1623
1669 4 93.417 34.045 -38.037 0.15 1668
1670 4 96.791 35.611 -39.591 0.15 1669
1671 4 103.96 33.75 -40.974 0.15 1670
1672 4 112.18 35.378 -44.13 0.15 1671
1673 4 119.36 41.046 -51.104 0.15 1672
1674 4 125.75 44.25 -57.612 0.15 1673
1675 4 135.52 46.954 -64.081 0.15 1674
1676 4 142.97 52.613 -67.75 0.15 1675
1677 4 149.52 57.151 -71.024 0.15 1676
1678 4 158.81 60.888 -74.669 0.15 1677
1679 4 166.79 62.563 -74.521 0.15 1678
1680 4 171.65 68.149 -81.581 0.15 1679
1681 4 177.07 71.607 -85.151 0.15 1680
1682 4 179.65 74.417 -86.87 0.15 1681
1683 4 186.57 79.765 -91.861 0.15 1682
1684 4 189.89 81.635 -93.86 0.15 1683
1685 4 196.16 81.585 -101.61 0.15 1684
1686 4 202.27 82.199 -108.57 0.15 1685
1687 4 207.41 83.147 -112.5 0.15 1686
1688 4 213.07 83.864 -115.96 0.15 1687
1689 4 163.11 61.77 -76.383 0.15 1678
1690 4 170.77 64.071 -77.314 0.15 1689
1691 4 175.44 66.13 -79.634 0.15 1690
1692 4 181.52 69.334 -84.767 0.15 1691
1693 4 188.49 71.913 -90.595 0.15 1692
1694 4 192.21 71.708 -94.285 0.15 1693
1695 4 195.76 72.861 -98.202 0.15 1694
1696 4 198.97 73.206 -104.97 0.15 1695
1697 4 201.6 76.136 -109.36 0.15 1696
1698 4 205.97 78.179 -114.79 0.15 1697
1699 4 210.49 81.755 -118.82 0.15 1698
1700 4 214.44 84.381 -121.37 0.15 1699
