# Supplementary material for: Influence of extracellular oscillations on neural communication: a computational perspective
Source: Front Comput Neurosci. 2014 Feb 7;8:9. doi: 10.3389/fncom.2014.00009 (PMC3916728; doi:10.3389/fncom.2014.00009)
Supplement: Supplementary file 4 [file DataSheet1.ZIP › influence_of_extracellular_oscillations/cell_k.swc]

1 1 0 0 0 10 -1
2 1 0 10 0 10 1
3 1 0 -10 0 10 1
4 3 5 -11.5 -5.5 2.25 1
5 3 7.5 -16.5 -6 1.5 4
6 3 9.918 -29.739 -11.579 1.2 5
7 3 10.355 -32.948 -12.454 1.2 6
8 3 10.949 -37.9 -13.063 1.2 7
9 3 11.385 -40.933 -13.392 1.2 8
10 3 12.726 -48.096 -16.498 1.2 9
11 3 16.299 -53.294 -13.421 1.2 10
12 3 9.841 -80.603 -8.867 0.85 11
13 3 10.35 -88.075 -9.506 0.85 12
14 3 11.754 -91.475 -7.577 0.85 13
15 3 20.433 -96.344 -0.509 0.85 14
16 3 28.387 -105.66 5.778 0.85 15
17 3 30.914 -110.33 7.596 0.6 16
18 3 31.14 -115.22 14.195 0.4 17
19 3 31.588 -121.75 19.676 0.4 18
20 3 32.078 -126.9 23.895 0.4 19
21 3 31.48 -131.66 28.716 0.4 20
22 3 28.653 -137.87 33.861 0.3 21
23 3 24.58 -143.95 38.726 0.3 22
24 3 21.364 -148.27 44.131 0.2 23
25 3 19.391 -153.58 46.952 0.2 24
26 3 19.644 -156.42 47.877 0.2 25
27 3 20.179 -162.27 50.117 0.2 26
28 3 17.863 -168.16 53.005 0.2 27
29 3 14.83 -175.47 53.104 0.2 28
30 3 14.211 -183.64 54.111 0.2 29
31 3 14.902 -187.14 56.053 0.2 30
32 3 17.407 -195.64 61.18 0.2 31
33 3 17.251 -201.35 63.661 0.2 32
34 3 16.913 -204.92 65.918 0.2 33
35 3 18.304 -211.01 69.337 0.2 34
36 3 18.331 -216.48 70.789 0.2 35
37 3 18.638 -221.71 72.124 0.2 36
38 3 20.017 -228.11 71.282 0.2 37
39 3 19.531 -235.02 72.417 0.2 38
40 3 19.23 -239.11 73.695 0.2 39
41 3 18.392 -246 75.48 0.2 40
42 3 18.471 -252.74 78.212 0.2 41
43 3 21.209 -261.27 82.829 0.2 42
44 3 24.113 -272.43 90.547 0.2 43
45 3 26.045 -280.22 95.718 0.15 44
46 3 32.027 -286.82 104.96 0.15 45
47 3 36.278 -292.38 113.39 0.15 46
48 3 37.136 -294.08 119.5 0.15 47
49 3 38.562 -299.57 121.02 0.15 48
50 3 38.299 -305.82 123.35 0.15 49
51 3 36.728 -311.14 126.38 0.15 50
52 3 36.83 -316.29 128.57 0.15 51
53 3 31.128 -324.73 132.75 0.15 52
54 3 27.497 -332.44 136.34 0.15 53
55 3 25.778 -339.74 136.26 0.15 54
56 3 23.189 -344.66 133.52 0.15 55
57 3 19.988 -352.24 132.76 0.15 56
58 3 18.837 -359.97 131.8 0.15 57
59 3 20.6 -363.62 135.28 0.15 58
60 3 21.439 -365.94 142.95 0.15 59
61 3 25.625 -374.67 149.32 0.15 60
62 3 30.886 -334.26 138.77 0.15 53
63 3 35.336 -342.2 139.62 0.15 62
64 3 37.473 -347.85 140.3 0.15 63
65 3 38.625 -353.23 141.89 0.15 64
66 3 38.561 -360.65 142.28 0.15 65
67 3 39.288 -367.82 142.82 0.15 66
68 3 41.164 -375.8 144.83 0.15 67
69 3 43.621 -383.29 146.38 0.15 68
70 3 42.995 -389.6 146.54 0.15 69
71 3 44.274 -402.3 145.83 0.15 70
72 3 47.491 -411.86 140.49 0.15 71
73 3 45.525 -415.62 134.44 0.15 72
74 3 44.739 -423.96 129.62 0.15 73
75 3 44.298 -433.44 127.52 0.15 74
76 3 16.349 -195.86 58.764 0.15 31
77 3 16.808 -204.94 63.388 0.15 76
78 3 16.62 -211.04 65.059 0.15 77
79 3 15.253 -222.78 67.393 0.15 78
80 3 18.366 -235.37 70.679 0.15 79
81 3 22.305 -247.41 75.889 0.15 80
82 3 24.011 -255.82 80.09 0.15 81
83 3 25.352 -258.89 83.251 0.15 82
84 3 27.035 -262.61 85.141 0.15 83
85 3 26.88 -268.66 85.755 0.15 84
86 3 25.845 -277.18 88.849 0.15 85
87 3 28.475 -285.38 88.191 0.15 86
88 3 28.226 -291.56 88.606 0.15 87
89 3 29.282 -300.1 89.463 0.15 88
90 3 29.911 -303.12 90.329 0.15 89
91 3 30.953 -308.12 94.732 0.15 90
92 3 29.577 -311.66 98.209 0.15 91
93 3 19.115 -160.12 49.551 0.15 26
94 3 17.658 -173.19 57.266 0.15 93
95 3 17.855 -189.3 62.949 0.15 94
96 3 19.321 -196.88 64.678 0.15 95
97 3 25.52 -209.3 67.022 0.15 96
98 3 29.845 -221.54 68.266 0.15 97
99 3 34.612 -230.66 70.297 0.15 98
100 3 42.847 -236.72 72.89 0.15 99
101 3 46.891 -244.66 74.17 0.15 100
102 3 51.183 -249.71 76.687 0.15 101
103 3 54.232 -255.89 80.266 0.15 102
104 3 57.51 -260.78 83.229 0.15 103
105 3 58.342 -266.01 86.394 0.15 104
106 3 60.154 -274.26 91.426 0.15 105
107 3 31.791 -132.38 24.942 0.15 20
108 3 34.886 -138.8 23.729 0.15 107
109 3 37.249 -144.93 23.155 0.15 108
110 3 39.897 -150 22.917 0.15 109
111 3 43.144 -156 23.739 0.15 110
112 3 45.757 -160.86 26.344 0.15 111
113 3 47.082 -167.37 29.064 0.15 112
114 3 49.026 -175.61 30.248 0.15 113
115 3 51.265 -181.97 31.971 0.15 114
116 3 52.586 -186.85 36.519 0.15 115
117 3 52.387 -193.02 38.788 0.15 116
118 3 48.374 -198.63 37.061 0.15 117
119 3 44.575 -204.95 39.683 0.15 118
120 3 43.603 -210.92 41.58 0.15 119
121 3 43.795 -216.02 43.913 0.15 120
122 3 43.755 -222.25 45.036 0.15 121
123 3 47.246 -228.15 42.746 0.15 122
124 3 51.736 -234.8 45.17 0.15 123
125 3 54.056 -239.68 45.274 0.15 124
126 3 57.632 -247.68 45.323 0.15 125
127 3 58.464 -255.56 46.167 0.15 126
128 3 57.827 -258.13 45.486 0.15 127
129 3 37.282 -122.46 11.409 0.3 17
130 3 43.443 -138.1 13.055 0.3 129
131 3 46.257 -148.53 14.514 0.3 130
132 3 50.224 -162.14 19.252 0.3 131
133 3 52.611 -175.01 21.113 0.3 132
134 3 61.893 -182.55 23.24 0.3 133
135 3 76.269 -197.25 26.739 0.3 134
136 3 83.67 -206.23 26.56 0.3 135
137 3 87.647 -214.28 28.727 0.3 136
138 3 91.061 -223.21 29.115 0.3 137
139 3 93.668 -232.63 28.069 0.15 138
140 3 93.644 -239.92 23.414 0.15 139
141 3 96.265 -248.32 19.713 0.15 140
142 3 105.01 -261.61 26.266 0.15 141
143 3 117.05 -278.05 24.686 0.15 142
144 3 125.56 -289.88 24.682 0.15 143
145 3 142.87 -295.52 23.992 0.15 144
146 3 154.84 -303.87 25.309 0.15 145
147 3 164.96 -312.74 25.802 0.15 146
148 3 170.11 -319.05 26.768 0.15 147
149 3 183.46 -326.28 41.453 0.15 148
150 3 192.26 -333.74 48.828 0.15 149
151 3 204.47 -342.01 47.811 0.15 150
152 3 213.82 -350.51 43.877 0.15 151
153 3 224.18 -354.19 41.299 0.15 152
154 3 225.31 -365.87 39.94 0.15 153
155 3 221.8 -379.11 38.844 0.15 154
156 3 221.9 -390.77 37.652 0.15 155
157 3 224.12 -407.51 34.471 0.15 156
158 3 227.43 -425.64 32.939 0.15 157
159 3 227.79 -426.69 32.808 0.15 158
160 3 97.314 -245.97 21.137 0.15 140
161 3 105.98 -256.28 17.676 0.15 160
162 3 113.88 -266.42 12.298 0.15 161
163 3 118.94 -274.8 8.643 0.15 162
164 3 121.31 -285.5 6.308 0.15 163
165 3 121.76 -295.68 5.973 0.15 164
166 3 124.73 -305.75 7.497 0.15 165
167 3 130.36 -320.4 9.523 0.15 166
168 3 132.47 -337.92 12.887 0.15 167
169 3 141.61 -352.35 22.554 0.15 168
170 3 147.67 -366.49 31.175 0.15 169
171 3 156.65 -372.51 35.693 0.15 170
172 3 165.1 -383.11 36.722 0.15 171
173 3 172 -396.58 36.554 0.15 172
174 3 181.43 -411.86 25.339 0.15 173
175 3 190.61 -428.47 14.696 0.15 174
176 3 199.21 -441.36 11.99 0.15 175
177 3 211.61 -451.04 9.035 0.15 176
178 3 221.92 -466.34 6.608 0.15 177
179 3 225.96 -480.64 11.277 0.15 178
180 3 229.76 -491.36 10.378 0.15 179
181 3 234.74 -500.84 9.106 0.15 180
182 3 242.05 -512.74 7.971 0.15 181
183 3 245.47 -517.2 8.825 0.15 182
184 3 172.69 -404.4 37.245 0.15 173
185 3 180.17 -419.66 39.814 0.15 184
186 3 185.65 -428.86 46.898 0.15 185
187 3 190.38 -436.95 50.73 0.15 186
188 3 200.01 -442.13 60.262 0.15 187
189 3 205.64 -452.34 73.692 0.15 188
190 3 210.28 -460.45 82.015 0.15 189
191 3 216.97 -473.36 90.839 0.15 190
192 3 222.08 -483.33 100.83 0.15 191
193 3 226.33 -490.25 104.08 0.15 192
194 3 232.53 -498.5 110.52 0.15 193
195 3 238.19 -509.98 117.48 0.15 194
196 3 242.55 -516.3 121.39 0.15 195
197 3 247.4 -522.88 128.91 0.15 196
198 3 246.02 -529.68 136.07 0.15 197
199 3 87.562 -208.95 28.617 0.15 136
200 3 94.699 -219.88 33.976 0.15 199
201 3 98.15 -227.87 37.822 0.15 200
202 3 56.9 -155.71 15.116 0.15 131
203 3 66.76 -158.13 15.785 0.15 202
204 3 71.758 -162.76 15.471 0.15 203
205 3 76.206 -166.77 13.439 0.15 204
206 3 85.156 -179.97 10.592 0.15 205
207 3 89.016 -185.16 11.291 0.15 206
208 3 92.312 -191.34 14.694 0.15 207
209 3 97.958 -196.83 15.387 0.15 208
210 3 107.82 -209.01 15.202 0.15 209
211 3 115.36 -219.07 14.481 0.15 210
212 3 123.37 -230.25 15.433 0.15 211
213 3 135.86 -244.8 17.656 0.15 212
214 3 137.9 -247.46 15.056 0.15 213
215 3 29.947 -108.3 6.809 0.15 16
216 3 36.095 -114.04 8.818 0.15 215
217 3 42.812 -121.29 8.022 0.15 216
218 3 49.817 -134.65 9.768 0.15 217
219 3 53.929 -142.72 9.281 0.15 218
220 3 58.757 -146.71 11.096 0.15 219
221 3 65.215 -154.34 19.927 0.15 220
222 3 68.566 -159.06 23.469 0.15 221
223 3 73.086 -165.78 25.663 0.15 222
224 3 79.767 -176.62 26.052 0.15 223
225 3 82.296 -180.65 24.505 0.15 224
226 3 87.152 -185.22 24.499 0.15 225
227 3 95.205 -192.08 16.106 0.15 226
228 3 96.83 -199.59 10.346 0.15 227
229 3 96.787 -205.38 6.419 0.15 228
230 3 97.58 -211.65 1.385 0.15 229
231 3 97.015 -219.06 -5.468 0.15 230
232 3 95.714 -235.42 -13.456 0.15 231
233 3 93.794 -243.2 -16.726 0.15 232
234 3 99.792 -252.81 -23.605 0.15 233
235 3 101.48 -258.02 -24.064 0.15 234
236 3 103.77 -270.95 -25.039 0.15 235
237 3 105.77 -278.42 -26.097 0.15 236
238 3 21.611 -60.518 -11.397 0.4 11
239 3 26.397 -65.387 -13.37 0.4 238
240 3 33.822 -71.408 -16.508 0.4 239
241 3 43.112 -79.998 -20.769 0.4 240
242 3 52.457 -96.012 -25.767 0.2 241
243 3 56.427 -103.28 -28.355 0.2 242
244 3 62.303 -110.56 -35.135 0.2 243
245 3 68.601 -113.55 -37.992 0.15 244
246 3 74.31 -118.06 -45.886 0.15 245
247 3 79.067 -123.59 -51.294 0.15 246
248 3 82.003 -127.96 -54.829 0.15 247
249 3 83.943 -134.43 -59.211 0.15 248
250 3 88.05 -144.47 -65.659 0.15 249
251 3 91.128 -156.35 -73.626 0.15 250
252 3 92.822 -166.88 -85.277 0.15 251
253 3 94.968 -170.73 -89.732 0.15 252
254 3 96.372 -172.45 -96.333 0.15 253
255 3 96.168 -173.04 -100.82 0.15 254
256 3 95.347 -177.51 -108.53 0.15 255
257 3 97.003 -182.07 -111.52 0.15 256
258 3 99.562 -188.1 -115.57 0.15 257
259 3 100.33 -190.92 -117.96 0.15 258
260 3 102.47 -196.58 -123.58 0.15 259
261 3 106.34 -207.44 -129.97 0.15 260
262 3 110.22 -215.51 -140.01 0.15 261
263 3 98.313 -187.19 -114.82 0.15 257
264 3 99.746 -190.22 -117.9 0.15 263
265 3 102.56 -194.97 -121.91 0.15 264
266 3 105.79 -200.77 -126.52 0.15 265
267 3 104 -204.76 -130.03 0.15 266
268 3 103.3 -208.27 -132.76 0.15 267
269 3 103.82 -213.88 -135.35 0.15 268
270 3 103.42 -214.75 -139.3 0.15 269
271 3 104.25 -217.37 -144.77 0.15 270
272 3 107.81 -219.37 -150.21 0.15 271
273 3 109.33 -223.46 -153.85 0.15 272
274 3 109.29 -227.79 -157.66 0.15 273
275 3 111.23 -232.27 -162.91 0.15 274
276 3 114.18 -235.48 -165.83 0.15 275
277 3 119.27 -239.4 -167.25 0.15 276
278 3 122.48 -244.12 -170.24 0.15 277
279 3 126.14 -248.11 -172.93 0.15 278
280 3 131.32 -254.09 -177.01 0.15 279
281 3 139.44 -260.6 -183.66 0.15 280
282 3 63.709 -116.46 -35.781 0.15 244
283 3 67.145 -128.07 -37.096 0.15 282
284 3 69.36 -136.31 -36.383 0.15 283
285 3 72.335 -145.2 -37.07 0.15 284
286 3 78.003 -149.07 -41.858 0.15 285
287 3 84.998 -154.06 -49.502 0.15 286
288 3 90.425 -160.33 -54.45 0.15 287
289 3 94.279 -165.53 -57.706 0.15 288
290 3 101.01 -173.28 -59.672 0.15 289
291 3 106.03 -184.61 -60.942 0.15 290
292 3 110.11 -192.63 -63.02 0.15 291
293 3 114.83 -199.08 -64.638 0.15 292
294 3 116.74 -204.31 -69.742 0.15 293
295 3 121.26 -212.24 -78.411 0.15 294
296 3 123.55 -222.15 -79.804 0.15 295
297 3 127.18 -230.42 -82.029 0.15 296
298 3 135.53 -236.73 -84.419 0.15 297
299 3 143.23 -241.42 -88.165 0.15 298
300 3 151.66 -251.82 -90.389 0.15 299
301 3 154.99 -258.08 -92.614 0.15 300
302 3 157.56 -268.48 -89.244 0.15 301
303 3 160.43 -276.35 -87.647 0.15 302
304 3 165.4 -284.26 -91.904 0.15 303
305 3 59.58 -110.49 -33.256 0.15 243
306 3 59.473 -113.92 -39.851 0.15 305
307 3 62.734 -127.02 -40.93 0.15 306
308 3 63.26 -136.13 -42.416 0.15 307
309 3 62.073 -145.92 -43.419 0.15 308
310 3 62.15 -154.44 -45.134 0.15 309
311 3 61.837 -165.77 -44.972 0.15 310
312 3 65.302 -172.35 -43.883 0.15 311
313 3 66.863 -179.66 -43.436 0.15 312
314 3 68.166 -183.73 -42.942 0.15 313
315 3 -8 -9 -0.5 2.05 1
316 3 -14.5 -15 0.5 1.7 315
317 3 -18.735 -27.856 -0.384 1.7 316
318 3 -27.52 -48.56 0.066 1.2 317
319 3 -39.133 -55.077 -1.908 0.85 318
320 3 -42.105 -56.258 -5.516 0.85 319
321 3 -48.98 -61.797 -11.417 0.6 320
322 3 -56.923 -68.63 -14.805 0.5 321
323 3 -63.78 -68.277 -15.133 0.5 322
324 3 -69.42 -66.415 -13.411 0.4 323
325 3 -76.658 -65.142 -13.436 0.4 324
326 3 -88.082 -64.146 -12.579 0.4 325
327 3 -95.294 -65.365 -12.501 0.4 326
328 3 -109 -73.164 -15.811 0.4 327
329 3 -124.13 -80.288 -20.545 0.4 328
330 3 -126.9 -83.299 -22.125 0.4 329
331 3 -127.73 -88.593 -24.005 0.3 330
332 3 -119.85 -97.713 -26.269 0.3 331
333 3 -114.87 -112.87 -43.669 0.3 332
334 3 -115.33 -125.02 -50.906 0.3 333
335 3 -118.83 -130.48 -54.676 0.3 334
336 3 -122.68 -135.58 -56.3 0.3 335
337 3 -129.16 -143.71 -56.882 0.2 336
338 3 -134.57 -158.32 -57.025 0.2 337
339 3 -138.14 -169.85 -61.01 0.2 338
340 3 -141.61 -183.07 -63.392 0.2 339
341 3 -141.73 -191.11 -64.137 0.2 340
342 3 -149.34 -198.3 -70.112 0.2 341
343 3 -152.34 -206.28 -75.47 0.2 342
344 3 -154.17 -212.09 -80.584 0.2 343
345 3 -163.57 -220.23 -88.182 0.2 344
346 3 -173.01 -229.13 -94.803 0.2 345
347 3 -180.79 -234.07 -102.61 0.2 346
348 3 -178.16 -241.5 -113.22 0.2 347
349 3 -182.49 -254.28 -118.99 0.2 348
350 3 -188.2 -267.06 -123.05 0.2 349
351 3 -192.99 -272.96 -128.3 0.2 350
352 3 -199.46 -282.66 -135.04 0.2 351
353 3 -207.93 -290.86 -136.99 0.2 352
354 3 -210.08 -296.87 -136.75 0.2 353
355 3 -213.78 -305.64 -142.3 0.15 354
356 3 -218.73 -314.47 -146.89 0.15 355
357 3 -233.24 -314.49 -146.77 0.15 356
358 3 -214.67 -305.48 -135.38 0.15 354
359 3 -219.18 -312.93 -134.62 0.15 358
360 3 -222.73 -321.98 -133.79 0.15 359
361 3 -228.91 -325.97 -133.57 0.15 360
362 3 -238.07 -329.6 -132.43 0.15 361
363 3 -249.29 -332.34 -135.43 0.15 362
364 3 -255.55 -334.02 -137 0.15 363
365 3 -261.16 -336.58 -137.87 0.15 364
366 3 -271.52 -352.6 -142.29 0.15 365
367 3 -277.96 -359.84 -145.38 0.15 366
368 3 -283.61 -371.5 -148.12 0.15 367
369 3 -292.45 -376.45 -141.35 0.15 368
370 3 -116.88 -104.09 -23.112 0.15 332
371 3 -118.84 -113.68 -18.603 0.15 370
372 3 -124.16 -123.44 -17.229 0.15 371
373 3 -129.45 -133.85 -18.224 0.15 372
374 3 -134.67 -138.55 -20.036 0.15 373
375 3 -140.19 -142.65 -22.09 0.15 374
376 3 -147.12 -147.91 -24.656 0.15 375
377 3 -154.7 -153.89 -27.443 0.15 376
378 3 -160.71 -158.51 -30.447 0.15 377
379 3 -163.79 -159.67 -31.987 0.15 378
380 3 -106.22 -69.352 -12.365 0.15 327
381 3 -114.87 -72.998 -15.039 0.15 380
382 3 -122.97 -73.725 -16.783 0.15 381
383 3 -128.63 -71.925 -20.962 0.15 382
384 3 -135.02 -68.08 -22.867 0.15 383
385 3 -143.17 -65.913 -24.08 0.15 384
386 3 -153.31 -65.537 -27.334 0.15 385
387 3 -162.32 -68.808 -29.628 0.15 386
388 3 -171.57 -73.26 -30.673 0.15 387
389 3 -180.28 -76.706 -32.202 0.15 388
390 3 -185.37 -82.624 -32.474 0.15 389
391 3 -190.13 -94.002 -32.685 0.15 390
392 3 -192.48 -103.67 -29.6 0.15 391
393 3 -197.32 -105.48 -22.543 0.15 392
394 3 -202.86 -106.02 -17.416 0.15 393
395 3 -210.45 -103.75 -13.692 0.15 394
396 3 -222.68 -102.48 -9.807 0.15 395
397 3 -228.91 -104.69 -8.659 0.15 396
398 3 -235.64 -105.76 -7.787 0.15 397
399 3 -245.55 -109.21 -8.151 0.15 398
400 3 -252.74 -109.98 -8.141 0.15 399
401 3 -44.131 -70.346 -11.877 0.3 320
402 3 -44.993 -76.468 -11.719 0.3 401
403 3 -48.517 -89.43 -13.237 0.3 402
404 3 -51.995 -99.244 -12.948 0.3 403
405 3 -57.326 -103.54 -9.733 0.3 404
406 3 -60.285 -106.26 -8.68 0.3 405
407 3 -63.238 -109.73 -8.665 0.3 406
408 3 -68.205 -116.32 -8.023 0.2 407
409 3 -75.342 -126.97 -8.422 0.2 408
410 3 -83.239 -136.02 -10.493 0.2 409
411 3 -93.594 -150.04 -13.654 0.2 410
412 3 -100.79 -161.77 -17.326 0.2 411
413 3 -102.8 -165.72 -19.895 0.2 412
414 3 -109.06 -173.08 -31.511 0.2 413
415 3 -118.26 -183.52 -41.336 0.2 414
416 3 -125.27 -188.33 -48.138 0.2 415
417 3 -129.35 -191.63 -51.257 0.2 416
418 3 -134.75 -196.37 -54.229 0.2 417
419 3 -140.76 -201.9 -56.792 0.2 418
420 3 -143.93 -200.77 -63.568 0.2 419
421 3 -150.36 -203.8 -70.566 0.2 420
422 3 -162.05 -211.29 -79.472 0.2 421
423 3 -166.72 -220.38 -89.072 0.15 422
424 3 -164.94 -226.79 -96.809 0.15 423
425 3 -165.99 -232.64 -104.63 0.15 424
426 3 -168.01 -235.91 -116.36 0.15 425
427 3 -171.92 -242.73 -125.67 0.15 426
428 3 -177.09 -251.9 -131.98 0.15 427
429 3 -182.97 -257.34 -139.23 0.15 428
430 3 -192.16 -265.05 -145.14 0.15 429
431 3 -203.74 -275.08 -151.49 0.15 430
432 3 -212.82 -283.69 -157.22 0.15 431
433 3 -219.37 -290.76 -161.65 0.15 432
434 3 -221.66 -297.83 -160.13 0.15 433
435 3 -225.87 -305.12 -157.09 0.15 434
436 3 -230.54 -311.77 -156.84 0.15 435
437 3 -235.47 -314.64 -157.32 0.15 436
438 3 -244.25 -317.68 -151.41 0.15 437
439 3 -250.4 -319.62 -148.99 0.15 438
440 3 -266.28 -326.62 -146.31 0.15 439
441 3 -277.83 -327.98 -142.05 0.15 440
442 3 -283.37 -328.86 -139.8 0.15 441
443 3 -293.49 -333.29 -136.93 0.15 442
444 3 -296.07 -343.02 -138.29 0.15 443
445 3 -302.76 -357.54 -143.09 0.15 444
446 3 -306.91 -368.16 -146.9 0.15 445
447 3 -313.97 -378.95 -152.57 0.15 446
448 3 -321.3 -387.81 -154.81 0.15 447
449 3 -331.32 -396.73 -160.86 0.15 448
450 3 -241.67 -319.48 -159.01 0.15 437
451 3 -249.49 -328.91 -163.41 0.15 450
452 3 -258.71 -341.71 -166.89 0.15 451
453 3 -263.31 -352.09 -172.94 0.15 452
454 3 -266.73 -357.61 -180.71 0.15 453
455 3 -226.82 -313.27 -158.32 0.15 435
456 3 -228.2 -322.43 -159.24 0.15 455
457 3 -226.94 -331.11 -158.41 0.15 456
458 3 -224.15 -341.19 -160.38 0.15 457
459 3 -224.04 -355.38 -162.85 0.15 458
460 3 -140.9 -199.95 -55.209 0.15 417
461 3 -148.91 -209.54 -56.68 0.15 460
462 3 -151.96 -215.47 -56.795 0.15 461
463 3 -155.51 -222 -57.215 0.15 462
464 3 -156.72 -226.14 -59.132 0.15 463
465 3 -160.66 -228.2 -61.299 0.15 464
466 3 -164.28 -233.21 -61.553 0.15 465
467 3 -168.95 -239.94 -61.923 0.15 466
468 3 -171.08 -246.6 -67.083 0.15 467
469 3 -88.859 -141.19 -10.919 0.25 410
470 3 -92.772 -147.01 -11.041 0.25 469
471 3 -97.051 -151.35 -12.813 0.25 470
472 3 -102.19 -154.17 -16.108 0.15 471
473 3 -105.8 -157.35 -18.581 0.15 472
474 3 -109.31 -160.89 -20.216 0.15 473
475 3 -112.32 -167.37 -21.679 0.15 474
476 3 -115.31 -176.72 -23.993 0.15 475
477 3 -117.5 -183.94 -25.809 0.15 476
478 3 -119.02 -190.29 -28.972 0.15 477
479 3 -121.02 -196.27 -30.315 0.15 478
480 3 -122.67 -203.66 -33.329 0.15 479
481 3 -126.47 -210.68 -35.096 0.15 480
482 3 -131.72 -217.81 -38.239 0.15 481
483 3 -135.82 -224.09 -43.361 0.15 482
484 3 -139.38 -227.74 -45.963 0.15 483
485 3 -141.43 -232.79 -48.017 0.15 484
486 3 -143.02 -236.33 -48.481 0.15 485
487 3 -64.886 -115.69 -7.649 0.15 407
488 3 -66.635 -124.5 -7.701 0.15 487
489 3 -67.078 -133.88 -6.302 0.15 488
490 3 -68.135 -138.51 -5.883 0.15 489
491 3 -70.318 -149.88 -6.63 0.15 490
492 3 -70.575 -159.23 -3.838 0.15 491
493 3 -61.149 -167.9 -6.716 0.15 492
494 3 -58.736 -174.25 -8.541 0.15 493
495 3 -53.755 -180.51 -5.623 0.15 494
496 3 -48.507 -188.1 -5.97 0.15 495
497 3 -47.026 -191.4 -6.633 0.15 496
498 3 -45.978 -198 -6.785 0.15 497
499 3 -49.527 -200.61 -2.931 0.15 498
500 3 -52.954 -207.76 -1.087 0.15 499
501 3 -55.467 -214.29 1.992 0.15 500
502 3 -58.031 -217.87 2.353 0.15 501
503 3 -65.169 -111.42 -6.02 0.15 406
504 3 -69.153 -115.75 -4.744 0.15 503
505 3 -74.664 -121.23 -2.798 0.15 504
506 3 -80.925 -131.36 1.063 0.15 505
507 3 -84.783 -137.81 2.07 0.15 506
508 3 -86.068 -144.58 3.421 0.15 507
509 3 -89.015 -149.68 -0.622 0.15 508
510 3 -90.455 -152.85 -2.155 0.15 509
511 3 -95.532 -155.07 -3.503 0.15 510
512 3 -99.564 -159.65 -3.486 0.15 511
513 3 -104.27 -163.31 -3.514 0.15 512
514 3 -108.04 -167.13 -3.892 0.15 513
515 3 -111.18 -172.27 -4.556 0.15 514
516 3 -114.95 -176.66 -4.655 0.15 515
517 3 -39.765 -65.468 -6.387 0.3 318
518 3 -44.721 -79.631 -10.553 0.3 517
519 3 -47.272 -92.102 -12.541 0.3 518
520 3 -50.605 -101.55 -14.711 0.3 519
521 3 -54.832 -112.94 -17.945 0.3 520
522 3 -60.744 -121.92 -19.369 0.3 521
523 3 -64.449 -128.52 -20.463 0.3 522
524 3 -69.535 -138.82 -24.594 0.2 523
525 3 -75.536 -143.24 -31.516 0.2 524
526 3 -80.471 -151.32 -32.857 0.2 525
527 3 -83.353 -155.13 -34.273 0.2 526
528 3 -91.191 -162.37 -38.227 0.2 527
529 3 -97.883 -170.84 -40.774 0.2 528
530 3 -106.35 -188.5 -49.935 0.2 529
531 3 -113.54 -200.38 -52.7 0.2 530
532 3 -123.06 -214 -55.384 0.2 531
533 3 -129.59 -224.81 -57.876 0.2 532
534 3 -134.42 -234.94 -59.942 0.15 533
535 3 -137.57 -242.25 -60.028 0.15 534
536 3 -140.24 -249.27 -60.953 0.15 535
537 3 -143.22 -257.74 -64.063 0.15 536
538 3 -151.93 -270.11 -68.594 0.15 537
539 3 -155.62 -276.8 -71.151 0.15 538
540 3 -163.5 -286.36 -76.083 0.15 539
541 3 -167.87 -298.2 -77.821 0.15 540
542 3 -168.5 -304.67 -82.259 0.15 541
543 3 -169.1 -312.88 -87.212 0.15 542
544 3 -169.79 -324.07 -91.264 0.15 543
545 3 -174.48 -335.25 -93.363 0.15 544
546 3 -182.01 -341.83 -95.902 0.15 545
547 3 -190.69 -351.15 -98.519 0.15 546
548 3 -195.28 -356.33 -99.529 0.15 547
549 3 -201.43 -370 -110.05 0.15 548
550 3 -204.11 -379.32 -113.67 0.15 549
551 3 -208.13 -386.28 -109.55 0.15 550
552 3 -211.04 -388.72 -107.95 0.15 551
553 3 -218.28 -397.71 -104.47 0.15 552
554 3 -223.04 -409.35 -97.379 0.15 553
555 3 -227.66 -419.6 -97.231 0.15 554
556 3 -230.47 -425.76 -95.611 0.15 555
557 3 -237.49 -435.2 -96.069 0.15 556
558 3 -244.21 -443.5 -97.532 0.15 557
559 3 -250.07 -457.31 -90.521 0.15 558
560 3 -260.23 -468.4 -86.664 0.15 559
561 3 -267.74 -475.31 -83.783 0.15 560
562 3 -276.17 -488.27 -83.199 0.15 561
563 3 -294.61 -494.73 -89.477 0.15 562
564 3 -308.32 -495.27 -94.185 0.15 563
565 3 -320.2 -499.58 -97.321 0.15 564
566 3 -144.84 -258.37 -62.21 0.15 536
567 3 -148.54 -270.81 -64.894 0.15 566
568 3 -156.71 -288.42 -69.402 0.15 567
569 3 -163.96 -297.08 -74.416 0.15 568
570 3 -170.53 -308.12 -82.378 0.15 569
571 3 -173.48 -318.11 -89.658 0.15 570
572 3 -172.06 -326.73 -88.994 0.15 571
573 3 -171.82 -338.57 -91.233 0.15 572
574 3 -174.03 -353.96 -94.837 0.15 573
575 3 -178.66 -362.79 -93.806 0.15 574
576 3 -188.39 -373.12 -83.123 0.15 575
577 3 -197.07 -384.93 -76.073 0.15 576
578 3 -201.41 -394.18 -69.672 0.15 577
579 3 -205.19 -402.64 -64.614 0.15 578
580 3 -208.89 -413.64 -58.733 0.15 579
581 3 -211.61 -426.45 -56.835 0.15 580
582 3 -212.98 -433.33 -56.53 0.15 581
583 3 -218.57 -442.26 -59.573 0.15 582
584 3 -226.09 -457.35 -63.725 0.15 583
585 3 -236.12 -470.51 -74.155 0.15 584
586 3 -253.75 -477.98 -81.554 0.15 585
587 3 -256.84 -481.11 -82.733 0.15 586
588 3 -217.69 -448.69 -60.445 0.15 582
589 3 -232.08 -461.79 -69.834 0.15 588
590 3 -237.82 -468.29 -77.827 0.15 589
591 3 -242.27 -477.27 -89.154 0.15 590
592 3 -245.05 -494.66 -106.37 0.15 591
593 3 -182.04 -371.41 -95.536 0.15 575
594 3 -184.54 -380.61 -98.349 0.15 593
595 3 -186.86 -389.82 -97.815 0.15 594
596 3 -187.75 -399.16 -96.08 0.15 595
597 3 -196.4 -417.74 -100.6 0.15 596
598 3 -199.68 -423.02 -104.19 0.15 597
599 3 -203.15 -435.61 -105.48 0.15 598
600 3 -212 -444.88 -108.02 0.15 599
601 3 -222.62 -450 -115.16 0.15 600
602 3 -136.63 -235.44 -59.848 0.15 533
603 3 -141.79 -246.94 -63.572 0.15 602
604 3 -147.1 -263.45 -69.855 0.15 603
605 3 -155.44 -279.6 -75.423 0.15 604
606 3 -158.68 -295.79 -75.064 0.15 605
607 3 -161.63 -310.64 -71.892 0.15 606
608 3 -164.13 -320.67 -70.574 0.15 607
609 3 -170.14 -328.54 -66.057 0.15 608
610 3 -178.99 -339.69 -63.657 0.15 609
611 3 -182.03 -360.64 -56.366 0.15 610
612 3 -185.96 -379.3 -50.894 0.15 611
613 3 -191.03 -396.93 -45.828 0.15 612
614 3 -192.57 -410.58 -41.786 0.15 613
615 3 -199.23 -422.83 -38.751 0.15 614
616 3 -203.73 -439.36 -39.125 0.15 615
617 3 -204.29 -441.33 -38.946 0.15 616
618 3 -210.37 -461.03 -37.752 0.15 617
619 3 -217.39 -471.61 -40.013 0.15 618
620 3 -227.96 -484.69 -41.176 0.15 619
621 3 -242.22 -500.85 -37.845 0.15 620
622 3 -205.95 -445.31 -37.223 0.15 617
623 3 -212.04 -457.63 -39.025 0.15 622
624 3 -212.6 -471.71 -39.898 0.15 623
625 3 -212.69 -484.91 -40.318 0.15 624
626 3 -212.66 -504.58 -38.902 0.15 625
627 3 -218.73 -517.76 -31.958 0.15 626
628 3 -221.62 -523.91 -28.072 0.15 627
629 3 -222.53 -527.78 -26.142 0.15 628
630 3 -224.6 -538.65 -23.299 0.15 629
631 3 -86.613 -162.94 -31.681 0.15 527
632 3 -90.21 -168.17 -33.93 0.15 631
633 3 -93.313 -173.85 -35.074 0.15 632
634 3 -98.264 -181.43 -37.623 0.15 633
635 3 -103.79 -191.67 -41.347 0.15 634
636 3 -108.26 -200.01 -43.811 0.15 635
637 3 -112.45 -208.23 -46.638 0.15 636
638 3 -115.85 -214.32 -46.985 0.15 637
639 3 -125.09 -223.65 -52.067 0.15 638
640 3 -129.24 -228.85 -54.309 0.15 639
641 3 -137.83 -240.12 -53.15 0.15 640
642 3 -92.879 -172.81 -38.963 0.15 632
643 3 -100.64 -179.39 -42.96 0.15 642
644 3 -107.97 -187.75 -45.333 0.15 643
645 3 -109.2 -194.56 -50.628 0.15 644
646 3 -113.05 -200.84 -54.869 0.15 645
647 3 -116.27 -210.6 -59.645 0.15 646
648 3 -118.91 -216.14 -62.323 0.15 647
649 3 -121.5 -220.68 -63.792 0.15 648
650 3 -125.01 -226.32 -66.2 0.15 649
651 3 -131.7 -233.7 -70.221 0.15 650
652 3 -65.764 -135.4 -16.285 0.15 523
653 3 -69.462 -137.89 -9.03 0.15 652
654 3 -74.926 -143.52 -4.564 0.15 653
655 3 -79.305 -149.95 -0.604 0.15 654
656 3 -82.164 -156.46 2.847 0.15 655
657 3 -85.586 -161.53 4.454 0.15 656
658 3 -93.353 -168.51 6.036 0.15 657
659 3 -95.691 -173.39 3.263 0.15 658
660 3 -90.508 -190.63 -3.965 0.15 659
661 3 -92.558 -198.43 -6.086 0.15 660
662 3 -95.424 -205.25 -7.966 0.15 661
663 3 -100.78 -212.64 -11.278 0.15 662
664 3 -103.49 -218.94 -15.988 0.15 663
665 3 -101.84 -227.68 -21.066 0.15 664
666 3 -102.02 -241 -27.101 0.15 665
667 4 10 13 -1 1.5 1
668 4 14 17.5 -1 0.8 667
669 4 17.063 24.349 -3.639 0.55 668
670 4 18.166 26.245 -4.07 0.55 669
671 4 20.255 31.412 -2.509 0.25 670
672 4 21.521 37.681 -1.463 0.25 671
673 4 21.891 40.282 -2.054 0.25 672
674 4 22.631 45.502 -3.913 0.15 673
675 4 23.435 49.119 -6.417 0.15 674
676 4 24.303 53.423 -10.319 0.15 675
677 4 25.797 58.152 -13.174 0.15 676
678 4 27.791 61.598 -14.245 0.15 677
679 4 30.57 66.944 -15.64 0.15 678
680 4 32.665 70.168 -16.487 0.15 679
681 4 34.659 75.67 -16.575 0.15 680
682 4 36.378 80.734 -17.857 0.15 681
683 4 38.372 85.179 -17.137 0.15 682
684 4 41.041 91.422 -16.505 0.15 683
685 4 43.048 96.56 -16.243 0.15 684
686 4 44.953 101.88 -15.703 0.15 685
687 4 47.776 111.66 -15.054 0.15 686
688 4 49.305 118.84 -14.768 0.15 687
689 4 50.726 123.36 -15.12 0.15 688
690 4 51.085 129.21 -15.398 0.15 689
691 4 50.64 135.6 -15.914 0.15 690
692 4 51.172 140.84 -16.585 0.15 691
693 4 51.531 144.34 -16.93 0.15 692
694 4 54.007 149.74 -15.815 0.15 693
695 4 56.73 157.93 -13.761 0.15 694
696 4 55.161 165.54 -8.31 0.15 695
697 4 52.919 169.78 -5.196 0.15 696
698 4 49.322 174.81 -5.337 0.15 697
699 4 47.151 179.03 -5.534 0.15 698
700 4 42.799 181.34 -8.168 0.15 699
701 4 22.728 42.551 -2.441 0.15 673
702 4 25.085 49.778 -4.011 0.15 701
703 4 26.175 52.433 -4.132 0.15 702
704 4 29.211 57.265 -7.551 0.15 703
705 4 31.096 61.611 -8.58 0.15 704
706 4 32.357 65.151 -10.673 0.15 705
707 4 34.939 70.929 -11.768 0.15 706
708 4 41.284 75.32 -13.411 0.15 707
709 4 44.73 79.21 -18.207 0.15 708
710 4 51.433 86.896 -23.053 0.15 709
711 4 54.622 94.751 -27.456 0.15 710
712 4 58.013 100.84 -28.911 0.15 711
713 4 59.592 107.2 -29.675 0.15 712
714 4 60.388 111.15 -32.126 0.15 713
715 4 62.623 117.23 -37.303 0.15 714
716 4 66.496 121.33 -42.245 0.15 715
717 4 70.526 127.43 -46.221 0.15 716
718 4 75.772 130.05 -51.528 0.15 717
719 4 80.492 129.58 -55.77 0.15 718
720 4 87.002 131 -59.49 0.15 719
721 4 90.533 135.9 -61.727 0.15 720
722 4 93.623 139.04 -64.144 0.15 721
723 4 94.803 141.91 -64.775 0.15 722
724 4 99.753 152.61 -62.975 0.15 723
725 4 105.82 160.93 -61.745 0.15 724
726 4 110.53 167.88 -61.921 0.15 725
727 4 114.17 174.43 -63.099 0.15 726
728 4 119.26 181.32 -66.704 0.15 727
729 4 30.633 55.825 -2.362 0.15 703
730 4 35.476 59.501 -1.231 0.15 729
731 4 41.278 64.087 -1.453 0.15 730
732 4 47.407 70.744 -2.059 0.15 731
733 4 54.787 76.608 -5.165 0.15 732
734 4 61.539 79.579 -9.144 0.15 733
735 4 65.79 80.919 -12.367 0.15 734
736 4 70.351 85.465 -13.79 0.15 735
737 4 75.499 90.671 -17.054 0.15 736
738 4 80.863 95.542 -18.55 0.15 737
739 4 87.919 100.2 -21.597 0.15 738
740 4 95.187 104.03 -24.909 0.15 739
741 4 101.2 105.48 -27.466 0.15 740
742 4 108.12 106.19 -27.83 0.15 741
743 4 116.47 109.39 -26.878 0.15 742
744 4 124.95 113.94 -28.153 0.15 743
745 4 134.07 118.18 -27.9 0.15 744
746 4 139.33 120.44 -27.673 0.15 745
747 4 105.02 107.38 -30.3 0.15 741
748 4 110.57 113.72 -35.894 0.15 747
749 4 117.63 120.75 -39.98 0.15 748
750 4 121.52 126.4 -39.56 0.15 749
751 4 126.52 134.07 -40.781 0.15 750
752 4 20.832 29.471 -5.066 0.15 670
753 4 23.779 32.429 -6.412 0.15 752
754 4 26.104 40.245 -9.285 0.15 753
755 4 24.633 48.774 -11.803 0.15 754
756 4 22.154 58.08 -11.795 0.15 755
757 4 23.879 70.391 -9.406 0.15 756
758 4 26.756 78.6 -5.823 0.15 757
759 4 29.018 84.362 -3.439 0.15 758
760 4 32.332 92.381 -2.038 0.15 759
761 4 33.378 96.546 -2.937 0.15 760
762 4 36.255 108.32 -3.536 0.15 761
763 4 38.397 111.92 -2.148 0.15 762
764 4 41.257 116.95 -0.477 0.15 763
765 4 43.274 123.46 1.425 0.15 764
766 4 47.047 132.16 3.009 0.15 765
767 4 49.257 135.73 3.939 0.15 766
768 4 54.352 144.21 6.332 0.15 767
769 4 56.681 148.88 9.527 0.15 768
770 4 59.329 154.26 12.774 0.15 769
771 4 61.726 158.81 14.2 0.15 770
772 4 62.831 166.72 17.155 0.15 771
773 4 62.849 171.96 18.42 0.15 772
774 4 63.498 175.91 19.259 0.15 773
775 4 64.942 179.42 21.336 0.15 774
776 4 28.943 45.483 -11.521 0.15 754
777 4 33.02 53.161 -14.631 0.15 776
778 4 35.008 60.731 -16.361 0.15 777
779 4 40.417 66.488 -18.05 0.15 778
780 4 41.347 67.934 -18.265 0.15 779
781 4 42.714 72.183 -17.51 0.15 780
782 4 49.358 81.274 -19.372 0.15 781
783 4 53.608 86.596 -19.714 0.15 782
784 4 59.267 95.334 -21.17 0.15 783
785 4 67.908 103.4 -22.303 0.15 784
786 4 76.421 109.36 -23.863 0.15 785
787 4 83.697 115.94 -25.242 0.15 786
788 4 89.78 125.47 -28.917 0.15 787
789 4 91.217 135.06 -30.418 0.15 788
790 4 96.336 143.03 -32.794 0.15 789
791 4 100.85 148.79 -36.136 0.15 790
792 4 103.56 153.05 -37.104 0.15 791
793 4 45.186 74.54 -21.156 0.15 780
794 4 53.063 81.782 -22.894 0.15 793
795 4 60.849 86.51 -23.407 0.15 794
796 4 67.002 90.94 -24.286 0.15 795
797 4 72.626 94.331 -27.347 0.15 796
798 4 78.985 100.74 -29.338 0.15 797
799 4 82.642 104.53 -30.457 0.15 798
800 4 84.031 107.08 -30.144 0.15 799
801 4 86.514 112.61 -35.096 0.15 800
802 4 87.984 118.04 -38.38 0.15 801
803 4 92.206 124.6 -40.975 0.15 802
804 4 96.281 132.89 -43.595 0.15 803
805 4 95.242 140.03 -46.088 0.15 804
806 4 95.775 143.66 -47.409 0.15 805
807 4 99.141 146.18 -50.211 0.15 806
808 4 28.263 36.22 -8.479 0.15 753
809 4 35.842 41.096 -13.305 0.15 808
810 4 41.853 46.448 -18.175 0.15 809
811 4 43.835 52.259 -21.1 0.15 810
812 4 44.03 58.584 -28.664 0.15 811
813 4 48.776 63.304 -34.617 0.15 812
814 4 50.829 64.356 -35.039 0.15 813
815 4 55.727 67.902 -38.308 0.15 814
816 4 61.628 72.108 -40.242 0.15 815
817 4 67.64 78.124 -42.282 0.15 816
818 4 70.87 82.114 -45.804 0.15 817
819 4 72.27 86.686 -51.406 0.15 818
820 4 74.451 92.831 -55.527 0.15 819
821 4 76.831 101.44 -54.424 0.15 820
822 4 75.646 110.46 -51.628 0.15 821
823 4 74.826 114.82 -50.919 0.15 822
824 4 74.62 120.8 -50.093 0.15 823
825 4 75.286 127.25 -49.96 0.15 824
826 4 77.455 133.75 -51.288 0.15 825
827 4 77.712 138.45 -54.226 0.15 826
828 4 78.975 142.53 -60.493 0.15 827
829 4 81.199 147.32 -66.026 0.15 828
830 4 54.281 66.017 -36.391 0.15 814
831 4 59.631 69.454 -41.27 0.15 830
832 4 62.344 74.322 -48.338 0.15 831
833 4 62.974 77.448 -54.001 0.15 832
834 4 65.056 82.337 -60.822 0.15 833
835 4 70.098 87.483 -65.731 0.15 834
836 4 74.969 91.511 -72.405 0.15 835
837 4 73.294 95.502 -79.582 0.15 836
838 4 73.832 100.48 -87.717 0.15 837
839 4 76.22 106.96 -94.32 0.15 838
840 4 81.386 112.03 -100.5 0.15 839
841 4 88.322 115.81 -106.98 0.15 840
842 4 93.881 117.83 -111.04 0.15 841
843 4 100.83 119.64 -116.25 0.15 842
844 4 104.65 121.33 -119.43 0.15 843
845 4 106.51 122.55 -122.64 0.15 844
846 4 108.12 123.99 -125.25 0.15 845
847 4 21.967 29.444 -6.282 0.15 669
848 4 27.511 35.984 -6.263 0.15 847
849 4 30.843 41.481 -5.852 0.15 848
850 4 35.296 47.433 -7.177 0.15 849
851 4 34.876 55.216 -7.241 0.15 850
852 4 37.756 64.78 -8.091 0.15 851
853 4 40.309 69.704 -9.41 0.15 852
854 4 44.012 81.504 -10.838 0.15 853
855 4 46.803 89.337 -13.258 0.15 854
856 4 52.392 96.308 -15.588 0.15 855
857 4 60.703 105.44 -17.028 0.15 856
858 4 65.823 113.52 -17.835 0.15 857
859 4 67.869 118.69 -18.991 0.15 858
860 4 69.549 123.26 -20.346 0.15 859
861 4 74.994 128.52 -23.684 0.15 860
862 4 79.026 134.6 -25.103 0.15 861
863 4 81.61 136.11 -25.845 0.15 862
864 4 83.615 140.21 -26.684 0.15 863
865 4 88.385 146.15 -27.309 0.15 864
866 4 92.293 151.38 -23.379 0.15 865
867 4 96.371 158.98 -23.926 0.15 866
868 4 99.79 165.78 -24.649 0.15 867
869 4 101.31 170.06 -23.366 0.15 868
870 4 102.2 175.7 -22.996 0.15 869
871 4 104.8 184.11 -24.956 0.15 870
872 4 -0.5 13 -8.5 1.5 1
873 4 -2.5 17.5 -12.5 0.9 872
874 4 -3.231 22.373 -21.1 0.9 873
875 4 -4.961 25.251 -23.968 0.55 874
876 4 -6.504 29.897 -30.808 0.55 875
877 4 -7.833 30.686 -39.518 0.55 876
878 4 -8.598 31.529 -42.009 0.55 877
879 4 -10.326 35.846 -43.549 0.3 878
880 4 -11.249 37.023 -44.064 0.3 879
881 4 -17.06 41.585 -50.595 0.15 880
882 4 -17.853 44.843 -54.437 0.15 881
883 4 -17.103 50.761 -57.996 0.15 882
884 4 -15.803 55.861 -61.71 0.15 883
885 4 -15.604 60.132 -64.351 0.15 884
886 4 -14.816 68.468 -67.687 0.15 885
887 4 -13.928 76.358 -71.745 0.15 886
888 4 -11.571 82.699 -74.945 0.15 887
889 4 -11.604 87.67 -75.127 0.15 888
890 4 -11.918 94.048 -77.057 0.15 889
891 4 -10.948 99.202 -80.057 0.15 890
892 4 -9.759 103.54 -83.376 0.15 891
893 4 -8.881 105.67 -85.542 0.15 892
894 4 -8.074 107.25 -86.598 0.15 893
895 4 -7.255 108.91 -88.61 0.15 894
896 4 -5.59 112.37 -88.472 0.15 895
897 4 -4.166 117.11 -89.811 0.15 896
898 4 -3.265 118.97 -90.507 0.15 897
899 4 -1.293 124.08 -91.322 0.15 898
900 4 -0.987 128.19 -93.402 0.15 899
901 4 -1.245 131.5 -94.061 0.15 900
902 4 -0.905 133.99 -96.65 0.15 901
903 4 -0.746 137.96 -97.949 0.15 902
904 4 -0.048 142.03 -99.437 0.15 903
905 4 -0.42 145.59 -101.3 0.15 904
906 4 0.609 149.87 -105.83 0.15 905
907 4 1.421 153.14 -110.1 0.15 906
908 4 2.097 155.3 -111.63 0.15 907
909 4 2.208 161.53 -116.38 0.15 908
910 4 0.574 165.7 -119.23 0.15 909
911 4 -0.623 167.95 -123.36 0.15 910
912 4 -2.104 169.74 -128.66 0.15 911
913 4 -2.306 170.94 -131.31 0.15 912
914 4 -15.41 64.362 -67.234 0.15 885
915 4 -13.003 70.724 -68.728 0.15 914
916 4 -11.224 77.561 -70.259 0.15 915
917 4 -8.6 83.997 -71.561 0.15 916
918 4 -7.909 92.563 -72.507 0.15 917
919 4 -8.122 99.574 -74.582 0.15 918
920 4 -9.243 106.92 -71.894 0.15 919
921 4 -9.849 113.1 -72.365 0.15 920
922 4 -10.591 119.82 -73.089 0.15 921
923 4 -8.522 124.82 -74.517 0.15 922
924 4 -18.442 40.181 -47.64 0.15 880
925 4 -23.692 45.753 -53.461 0.15 924
926 4 -25.913 49.639 -58.678 0.15 925
927 4 -30.861 53.158 -65.898 0.15 926
928 4 -27.875 57.62 -73.41 0.15 927
929 4 -27.038 59.783 -82.005 0.15 928
930 4 -30.219 60.202 -93.951 0.15 929
931 4 -31.208 62.298 -100.29 0.15 930
932 4 -35.284 65.605 -108.81 0.15 931
933 4 -38.284 67.474 -112.09 0.15 932
934 4 -14.199 31.95 -47.078 0.15 878
935 4 -20.114 36.271 -55.481 0.15 934
936 4 -22.351 35.952 -60.618 0.15 935
937 4 -23.363 35.037 -65.755 0.15 936
938 4 -24.687 34.298 -75.963 0.15 937
939 4 -30.007 36.728 -92.027 0.15 938
940 4 -35.552 37.828 -97.968 0.15 939
941 4 -39.434 38.96 -100.01 0.15 940
942 4 -45.757 41.136 -106.83 0.15 941
943 4 -50.837 42.709 -112.02 0.15 942
944 4 -56.096 44.259 -120.46 0.15 943
945 4 -62.146 43.188 -133.2 0.15 944
946 4 -65.05 40.949 -136.25 0.15 945
947 4 -68.027 39.315 -139.21 0.15 946
948 4 -70.322 39.491 -142.81 0.15 947
949 4 -70.96 41.688 -147.73 0.15 948
950 4 -71.532 43.548 -149.85 0.15 949
951 4 -72.21 48.298 -154.53 0.15 950
952 4 -72.964 50.792 -157.26 0.15 951
953 4 -74.162 52.801 -161.21 0.15 952
954 4 -72.473 55.289 -166.28 0.15 953
955 4 -73.28 55.929 -171.49 0.15 954
956 4 -25.225 33.88 -63.393 0.15 936
957 4 -29.91 28.017 -69.406 0.15 956
958 4 -33.792 24.062 -78.325 0.15 957
959 4 -38.813 22.253 -86.972 0.15 958
960 4 -45.445 23.164 -95.061 0.15 959
961 4 -46.157 28.706 -103.64 0.15 960
962 4 -50.148 30.79 -108.32 0.15 961
963 4 -52.432 28.625 -116.62 0.15 962
964 4 -57.202 27.387 -122.7 0.15 963
965 4 -60.952 25.581 -129.18 0.15 964
966 4 -65.393 25.271 -136.37 0.15 965
967 4 -70.433 28.502 -146.58 0.15 966
968 4 -73.011 27.144 -152.24 0.15 967
969 4 -75.023 24.248 -156.75 0.15 968
970 4 -22.262 38.855 -58.473 0.15 935
971 4 -24.544 40.019 -61.892 0.15 970
972 4 -29.935 44.574 -70.875 0.15 971
973 4 -32.345 47.947 -81.222 0.15 972
974 4 -33.791 52.107 -88.662 0.15 973
975 4 -35.784 52.203 -93.763 0.15 974
976 4 -34.624 58.707 -102.19 0.15 975
977 4 -34.97 64.488 -109.03 0.15 976
978 4 -36.546 71.663 -116.07 0.15 977
979 4 -36.013 76.362 -120.96 0.15 978
980 4 -36.249 82.095 -127.25 0.15 979
981 4 -38.561 88.461 -132.6 0.15 980
982 4 -40.642 93.345 -138.26 0.15 981
983 4 -39.906 95.365 -142.21 0.15 982
984 4 -38.834 96.885 -145.22 0.15 983
985 4 -39.713 97.692 -149.07 0.15 984
986 4 -40.63 99.914 -151.19 0.15 985
987 4 -41.66 103.73 -155.32 0.15 986
988 4 -42.425 107.02 -158.58 0.15 987
989 4 -6.414 25.932 -26.551 0.4 874
990 4 -8.02 26.901 -29.376 0.4 989
991 4 -9.791 29.628 -35.754 0.3 990
992 4 -11.808 35.023 -42.56 0.3 991
993 4 -13.174 38.71 -50.227 0.3 992
994 4 -14.356 42.406 -56.01 0.3 993
995 4 -15.018 44.833 -60.501 0.3 994
996 4 -15.33 47.514 -65.188 0.15 995
997 4 -13.182 49.88 -69.988 0.15 996
998 4 -11.708 51.95 -73.235 0.15 997
999 4 -9.689 55.098 -75.36 0.15 998
1000 4 -8.139 57.17 -77.768 0.15 999
1001 4 -5.526 62.028 -82.776 0.15 1000
1002 4 -4.276 66.141 -87.702 0.15 1001
1003 4 -2.55 71.96 -89.743 0.15 1002
1004 4 -1.576 75.637 -91.484 0.15 1003
1005 4 1.319 79.682 -92.711 0.15 1004
1006 4 3.906 82.848 -95.588 0.15 1005
1007 4 3.871 85.867 -97.495 0.15 1006
1008 4 4.268 89.062 -98.955 0.15 1007
1009 4 5.166 94.053 -102.24 0.15 1008
1010 4 5.641 96.61 -103.82 0.15 1009
1011 4 7.933 101.56 -106.15 0.15 1010
1012 4 9.183 105.43 -107.47 0.15 1011
1013 4 8.144 110.03 -110.51 0.15 1012
1014 4 7.398 112.99 -112.3 0.15 1013
1015 4 6.816 116.86 -114.98 0.15 1014
1016 4 7.16 119.43 -116.85 0.15 1015
1017 4 8.187 120.7 -118.99 0.15 1016
1018 4 -15.701 45.698 -67.645 0.15 995
1019 4 -16.041 49.533 -74.159 0.15 1018
1020 4 -16.726 53.708 -78.558 0.15 1019
1021 4 -18.015 60.574 -86.284 0.15 1020
1022 4 -19.341 67.42 -94.703 0.15 1021
1023 4 -21.131 73.506 -102.07 0.15 1022
1024 4 -21.89 79.931 -108.71 0.15 1023
1025 4 -23.236 83.344 -111.76 0.15 1024
1026 4 -25.615 87.16 -115.89 0.15 1025
1027 4 -29.444 92.818 -124.75 0.15 1026
1028 4 -29.19 95.271 -133.16 0.15 1027
1029 4 -29.114 98.559 -138.44 0.15 1028
1030 4 -29.396 101.25 -140.72 0.15 1029
1031 4 -29.124 106.84 -147.5 0.15 1030
1032 4 -29.995 111.51 -152.96 0.15 1031
1033 4 -32.28 116.78 -156.61 0.15 1032
1034 4 -33.139 121 -157.46 0.15 1033
1035 4 -34.022 126.18 -158.25 0.15 1034
1036 4 -34.013 129.76 -160.09 0.15 1035
1037 4 -33.173 132.94 -164.64 0.15 1036
1038 4 -32.855 134.06 -166.55 0.15 1037
1039 4 -40.285 132.58 -170.69 0.15 1038
1040 4 -45.935 129.83 -174.93 0.15 1039
1041 4 -49.456 129.34 -178.37 0.15 1040
1042 4 -13.026 26.182 -33.755 0.15 990
1043 4 -19.404 28.576 -38.481 0.15 1042
1044 4 -22.593 30.781 -41.215 0.15 1043
1045 4 -28.761 35.054 -47.415 0.15 1044
1046 4 -29.719 41.502 -53.415 0.15 1045
1047 4 -31.781 48.192 -57.914 0.15 1046
1048 4 -32.692 54.734 -63.074 0.15 1047
1049 4 -35.628 63.138 -69.32 0.15 1048
1050 4 -37.554 68.203 -74.553 0.15 1049
1051 4 -40.458 75.167 -85.803 0.15 1050
1052 4 -37.743 79.786 -88.158 0.15 1051
1053 4 -35.455 84.968 -92.536 0.15 1052
1054 4 -30.976 88.834 -96.687 0.15 1053
1055 4 -29.401 97.636 -103.49 0.15 1054
1056 4 -31.288 104.89 -109.23 0.15 1055
1057 4 -30.67 110.64 -113.9 0.15 1056
1058 4 -30.049 34.98 -47.381 0.15 1044
1059 4 -36.301 39.966 -54.331 0.15 1058
1060 4 -43.014 41.935 -65.276 0.15 1059
1061 4 -46.221 42.916 -72.909 0.15 1060
1062 4 -47.877 44.716 -78.295 0.15 1061
1063 4 -46.791 49.28 -86.868 0.15 1062
1064 4 -47.153 56.299 -100.13 0.15 1063
1065 4 -48.217 56.945 -108.89 0.15 1064
1066 4 -49.787 59.233 -122.06 0.15 1065
1067 4 -52.741 62.89 -132.79 0.15 1066
1068 4 -55.808 58.034 -142.31 0.15 1067
1069 4 -62.004 54.788 -151.86 0.15 1068
1070 4 -66.271 53.566 -158.31 0.15 1069
1071 4 -70.405 54.135 -164.79 0.15 1070
1072 4 -75.507 54.719 -175.43 0.15 1071
1073 4 -79.342 53.834 -181.91 0.15 1072
1074 4 -83.587 54.253 -186.92 0.15 1073
1075 4 -50.94 47.333 -84.873 0.15 1062
1076 4 -55.099 49.948 -91.067 0.15 1075
1077 4 -57.608 52.299 -96.492 0.15 1076
1078 4 -60.076 56.796 -101.63 0.15 1077
1079 4 -60.244 62.307 -105.45 0.15 1078
1080 4 -61.182 62.084 -112.55 0.15 1079
1081 4 -58.939 59.863 -119.03 0.15 1080
1082 4 -59.698 59.762 -125.97 0.15 1081
1083 4 -60.199 60.14 -132.63 0.15 1082
1084 4 -61.602 61.959 -144.69 0.15 1083
1085 4 -63.633 65.819 -149.1 0.15 1084
1086 4 -68.225 70.747 -151.01 0.15 1085
1087 4 -71.593 75.287 -154.02 0.15 1086
1088 4 -73.213 80.316 -159.62 0.15 1087
1089 4 -71.761 87.706 -160.35 0.15 1088
1090 4 -71.693 92.734 -162.34 0.15 1089
1091 4 0.5 14.5 8 1.85 1
1092 4 0.5 18 9 1.45 1091
1093 4 -0.821 21.475 11.486 1.45 1092
1094 4 -1.925 25.072 13.63 1.1 1093
1095 4 -3.461 31.871 15.1 0.5 1094
1096 4 0.181 40.036 16.349 0.5 1095
1097 4 0.823 42.225 16.572 0.5 1096
1098 4 2.769 50.593 17.228 0.3 1097
1099 4 6.462 58.81 15.783 0.3 1098
1100 4 9.676 63.454 12.765 0.3 1099
1101 4 11.025 68.125 11.712 0.15 1100
1102 4 12.997 75.904 15.818 0.15 1101
1103 4 15.447 81.33 18.426 0.15 1102
1104 4 16.752 86.635 20.957 0.15 1103
1105 4 17.148 90.682 22.885 0.15 1104
1106 4 18.401 98.73 25.827 0.15 1105
1107 4 21.092 102.62 28.808 0.15 1106
1108 4 22.782 107.17 31.25 0.15 1107
1109 4 24.951 112.46 37.617 0.15 1108
1110 4 25.956 118.62 42.718 0.15 1109
1111 4 27.635 123.64 46.814 0.15 1110
1112 4 27.153 128.53 49.861 0.15 1111
1113 4 27.463 133.42 53.773 0.15 1112
1114 4 28.141 137.53 58.687 0.15 1113
1115 4 29.032 141.27 61.842 0.15 1114
1116 4 30.33 145.87 64.785 0.15 1115
1117 4 31.606 150.55 67.233 0.15 1116
1118 4 33.396 153.92 69.079 0.15 1117
1119 4 35.361 157.89 74.262 0.15 1118
1120 4 35.8 161.06 75.603 0.15 1119
1121 4 9.466 65.565 12.76 0.15 1100
1122 4 9.036 69.841 14.27 0.15 1121
1123 4 7.96 74.011 16.195 0.15 1122
1124 4 8.723 79.265 20.56 0.15 1123
1125 4 9.488 84.859 23.454 0.15 1124
1126 4 11.228 90.962 27.605 0.15 1125
1127 4 14.084 95.065 31.606 0.15 1126
1128 4 14.569 98.781 37.927 0.15 1127
1129 4 16.229 103.44 42.512 0.15 1128
1130 4 20.341 107.27 46.977 0.15 1129
1131 4 23.583 112.02 49.881 0.15 1130
1132 4 26.766 118.95 54.714 0.15 1131
1133 4 28.721 126.22 58.385 0.15 1132
1134 4 30.969 132.21 62.466 0.15 1133
1135 4 31.552 138.34 66.996 0.15 1134
1136 4 31.815 145.22 71.748 0.15 1135
1137 4 33.646 151.96 75.394 0.15 1136
1138 4 35.382 155.02 79.989 0.15 1137
1139 4 37.518 162.55 84.84 0.15 1138
1140 4 9.243 71.597 14.879 0.15 1122
1141 4 11.892 79.797 15.592 0.15 1140
1142 4 16.101 89.458 18.275 0.15 1141
1143 4 18.935 97.061 19.905 0.15 1142
1144 4 17.752 106.36 20.469 0.15 1143
1145 4 17.558 118.88 19.654 0.15 1144
1146 4 20.062 126.65 12.14 0.15 1145
1147 4 19.305 136.26 9.359 0.15 1146
1148 4 19.529 145.47 9.823 0.15 1147
1149 4 20.013 152.2 10.693 0.15 1148
1150 4 22.396 160.23 10.263 0.15 1149
1151 4 19.597 167.26 11.635 0.15 1150
1152 4 20.554 174.22 12.065 0.15 1151
1153 4 22.629 182.38 14.583 0.15 1152
1154 4 22.942 188.87 14.849 0.15 1153
1155 4 23.414 194.85 15.369 0.15 1154
1156 4 22.902 204.75 17 0.15 1155
1157 4 24.323 106.69 18.584 0.15 1143
1158 4 27.591 115.62 17.15 0.15 1157
1159 4 32.955 123.02 14.979 0.15 1158
1160 4 37.918 133.81 10.379 0.15 1159
1161 4 39.984 142.71 5.755 0.15 1160
1162 4 42.795 150.3 3.951 0.15 1161
1163 4 41.571 157.47 1.205 0.15 1162
1164 4 40.845 162.37 -1.654 0.15 1163
1165 4 40.037 171.6 -3.356 0.15 1164
1166 4 36.462 181.32 -7.616 0.15 1165
1167 4 35.117 187.08 -9.108 0.15 1166
1168 4 34.695 189.58 -8.836 0.15 1167
1169 4 33.137 202.18 -9.997 0.15 1168
1170 4 32.9 211.27 -7.209 0.15 1169
1171 4 33.267 217.39 -5.908 0.15 1170
1172 4 4.072 60.444 18.096 0.15 1098
1173 4 2.558 70.218 19.737 0.15 1172
1174 4 6.332 79.667 21.456 0.15 1173
1175 4 11.33 91.532 19.586 0.15 1174
1176 4 11.345 101.73 13.688 0.15 1175
1177 4 11.987 111.84 10.92 0.15 1176
1178 4 11.409 123.45 5.924 0.15 1177
1179 4 12.766 134.48 8.303 0.15 1178
1180 4 15.154 145.66 12.601 0.15 1179
1181 4 21.244 156.08 18.878 0.15 1180
1182 4 22.304 169.11 20.404 0.15 1181
1183 4 27.177 185.92 20.069 0.15 1182
1184 4 36.691 201.84 17.347 0.15 1183
1185 4 0.62 76.678 22.86 0.15 1173
1186 4 -0.313 86.287 25.74 0.15 1185
1187 4 0.769 92.165 28.037 0.15 1186
1188 4 5.099 103.9 33.795 0.15 1187
1189 4 6.317 113.74 40.983 0.15 1188
1190 4 6.676 125.98 45.312 0.15 1189
1191 4 5.167 136.7 48.722 0.15 1190
1192 4 8.612 145.24 51.103 0.15 1191
1193 4 8.796 154.46 57.177 0.15 1192
1194 4 9.707 165.88 60.372 0.15 1193
1195 4 11.525 174.31 64.334 0.15 1194
1196 4 13.067 182.18 67.776 0.15 1195
1197 4 14.346 187.93 71.498 0.15 1196
1198 4 15.42 198.69 73.63 0.15 1197
1199 4 4.456 98.136 29.159 0.15 1187
1200 4 8.056 105.67 32.255 0.15 1199
1201 4 12.992 111.44 36.765 0.15 1200
1202 4 15.99 116.59 38.998 0.15 1201
1203 4 16.811 124.08 35.776 0.15 1202
1204 4 18.366 134.69 32.716 0.15 1203
1205 4 19.107 140.57 28.584 0.15 1204
1206 4 19.733 148.84 26.396 0.15 1205
1207 4 21.137 157.8 24.363 0.15 1206
1208 4 21.962 165.64 23.672 0.15 1207
1209 4 27.744 173.74 22.512 0.15 1208
1210 4 31.823 182.15 24.519 0.15 1209
1211 4 31.467 192.07 24.736 0.15 1210
1212 4 32.438 202.48 23.468 0.15 1211
1213 4 3.366 51.756 18.284 0.15 1097
1214 4 4.065 59.644 18.494 0.15 1213
1215 4 5.409 68.238 19.261 0.15 1214
1216 4 6.352 75.147 18.919 0.15 1215
1217 4 7.088 82.917 19.684 0.15 1216
1218 4 6.733 91.891 24.11 0.15 1217
1219 4 6.762 99.7 28.641 0.15 1218
1220 4 7.102 109.83 32.621 0.15 1219
1221 4 6.933 116.97 33.287 0.15 1220
1222 4 5.422 126.43 35.534 0.15 1221
1223 4 3.837 135.75 41.798 0.15 1222
1224 4 2.002 142.5 47.62 0.15 1223
1225 4 1.933 148.59 53.899 0.15 1224
1226 4 2.912 156.62 59.264 0.15 1225
1227 4 2.489 164.97 63.339 0.15 1226
1228 4 3.948 174.34 66.986 0.15 1227
1229 4 3.513 181.16 68.809 0.15 1228
1230 4 2.45 190.4 73.882 0.15 1229
1231 4 4.186 206.22 74.021 0.15 1230
1232 4 1.679 215.32 79.511 0.15 1231
1233 4 -2.783 28.557 16 0.15 1094
1234 4 -2.397 29.592 19.877 0.15 1233
1235 4 -1.76 32.897 25.483 0.15 1234
1236 4 -4.912 38.403 29.257 0.15 1235
1237 4 -5.903 42.207 33.136 0.15 1236
1238 4 -6.54 47.273 36.696 0.15 1237
1239 4 -14.545 51.545 38.086 0.15 1238
1240 4 -21.569 54.506 43.599 0.15 1239
1241 4 -25.652 59.185 48.466 0.15 1240
1242 4 -29.594 65.988 54.999 0.15 1241
1243 4 -31.842 69.623 59.922 0.15 1242
1244 4 -27.561 81.062 62.625 0.15 1243
1245 4 -27.489 90.137 66.518 0.15 1244
1246 4 -25.338 93.236 77.744 0.15 1245
1247 4 -24.299 97.069 85.472 0.15 1246
1248 4 -24.321 99.798 93.538 0.15 1247
1249 4 -24.14 102.45 97.592 0.15 1248
1250 4 -21.718 106.06 101.58 0.15 1249
1251 4 -18.532 113.46 106.79 0.15 1250
1252 4 -18.809 116.77 113.39 0.15 1251
1253 4 -32.411 73.63 64.517 0.15 1243
1254 4 -32.974 78.374 70.321 0.15 1253
1255 4 -34.813 85.117 76.946 0.15 1254
1256 4 -38.062 91.557 84.343 0.15 1255
1257 4 -42.277 95.939 92.453 0.15 1256
1258 4 -43.642 96.309 100.25 0.15 1257
1259 4 -46.26 99.325 107.32 0.15 1258
1260 4 -50.216 101.96 114.7 0.15 1259
1261 4 -52.282 102.41 122.64 0.15 1260
1262 4 -55.84 103.89 128.67 0.15 1261
1263 4 -58.386 107.34 136.86 0.15 1262
1264 4 -64.38 109.32 144.84 0.15 1263
1265 4 -73.776 109.21 157.66 0.15 1264
1266 4 -6.865 49.97 40.353 0.15 1238
1267 4 -11.84 57.637 47.966 0.15 1266
1268 4 -15.486 61.506 51.465 0.15 1267
1269 4 -17.506 63.275 58.232 0.15 1268
1270 4 -23.269 65.652 65.89 0.15 1269
1271 4 -29.679 64.452 70.099 0.15 1270
1272 4 -36.048 65.772 75.192 0.15 1271
1273 4 -40.417 66.984 81.84 0.15 1272
1274 4 -41.564 71.979 87.922 0.15 1273
1275 4 -40.059 80.28 94.092 0.15 1274
1276 4 -40.076 86.314 101.24 0.15 1275
1277 4 -44.247 94.076 105.91 0.15 1276
1278 4 -47.066 97.944 109.36 0.15 1277
1279 4 -48.652 100.75 114.82 0.15 1278
1280 4 -51.008 104.67 121.19 0.15 1279
1281 4 -56.71 108.39 126.73 0.15 1280
1282 4 -6.564 46.052 36.746 0.15 1237
1283 4 -11.667 57.258 42.523 0.15 1282
1284 4 -12.06 66.04 52.572 0.15 1283
1285 4 -15.537 68.205 58.226 0.15 1284
1286 4 -19.305 75.675 65.297 0.15 1285
1287 4 -21.641 83.171 73.241 0.15 1286
1288 4 -21.258 87.505 81.072 0.15 1287
1289 4 -24.459 93.957 94.134 0.15 1288
1290 4 -24.896 102.74 107.2 0.15 1289
1291 4 -19.89 107.63 121.49 0.15 1290
1292 4 -19.299 109.5 124.12 0.15 1291
1293 4 -18.79 114.83 136.87 0.15 1292
1294 4 -19.17 120.58 143.86 0.15 1293
1295 4 -30.423 88.299 71.875 0.15 1286
1296 4 -35.906 94.601 77.141 0.15 1295
1297 4 -42.461 101.6 83.035 0.15 1296
1298 4 -44.157 106.83 86.545 0.15 1297
1299 4 -44.708 108.47 87.25 0.15 1298
1300 4 -2.55 32.274 23.555 0.15 1234
1301 4 -1.909 37.852 31.616 0.15 1300
1302 4 1.407 43.617 36.44 0.15 1301
1303 4 5.556 49.554 46.047 0.15 1302
1304 4 8.447 55.359 53.996 0.15 1303
1305 4 10.037 63.099 59.636 0.15 1304
1306 4 12.452 68.585 67.61 0.15 1305
1307 4 13.039 73.794 73.755 0.15 1306
1308 4 13.807 81.065 83.682 0.15 1307
1309 4 15.635 87.606 90.493 0.15 1308
1310 4 16.148 94.868 97.421 0.15 1309
1311 4 16.908 103.68 106.27 0.15 1310
1312 4 19.351 112.85 116.01 0.15 1311
1313 4 19.398 119.97 121.7 0.15 1312
1314 4 21.022 123.26 128.55 0.15 1313
1315 4 23.278 125.67 134.58 0.15 1314
1316 4 25.84 128.32 141.63 0.15 1315
1317 4 -0.455 25.205 12.884 0.15 1093
1318 4 1.91 35.296 14.903 0.15 1317
1319 4 2.982 39.516 13.767 0.15 1318
1320 4 -0.296 58.941 11.444 0.15 1319
1321 4 -1.746 74.676 0.533 0.15 1320
1322 4 -2.206 79.909 -0.656 0.15 1321
1323 4 -2.123 89.887 -1.481 0.15 1322
1324 4 2.27 99.274 -1.206 0.15 1323
1325 4 3.742 103.38 -1.683 0.15 1324
1326 4 6.276 113.74 -2.945 0.15 1325
1327 4 10.164 122.88 -2.055 0.15 1326
1328 4 15.828 130.02 -0.657 0.15 1327
1329 4 18.438 133.52 1.25 0.15 1328
1330 4 19.832 140.76 6.011 0.15 1329
1331 4 20.702 147.17 12.56 0.15 1330
1332 4 21.214 151 18.731 0.15 1331
1333 4 21.748 154.98 22.745 0.15 1332
1334 4 20.524 159.74 27.555 0.15 1333
1335 4 6.761 108.68 -1.841 0.15 1325
1336 4 9.549 118.05 -3.219 0.15 1335
1337 4 8.652 125.49 -2.009 0.15 1336
1338 4 8.963 128.24 -1.267 0.15 1337
1339 4 8.314 136.22 -0.781 0.15 1338
1340 4 7.533 143.62 0.093 0.15 1339
1341 4 7.418 148.31 1.917 0.15 1340
1342 4 4.868 155.88 -4.762 0.15 1341
1343 4 7.986 160.75 -8.77 0.15 1342
1344 4 10.194 168.29 -13.615 0.15 1343
1345 4 11.151 174.51 -15.541 0.15 1344
1346 4 9.339 179.76 -16.986 0.15 1345
1347 4 5.391 135.89 -1.279 0.15 1338
1348 4 2.835 143.11 -2.517 0.15 1347
1349 4 1.229 148.59 -3.327 0.15 1348
1350 4 -0.85 162.39 -6.574 0.15 1349
1351 4 -0.959 169.37 -7.816 0.15 1350
1352 4 -1.047 177.49 -9.545 0.15 1351
1353 4 -2.373 184.99 -10.562 0.15 1352
1354 4 -3.211 196.38 -9.958 0.15 1353
1355 4 -3.503 208.8 -12.38 0.15 1354
1356 4 4.749 47.811 12.616 0.15 1319
1357 4 8.416 56.946 14.067 0.15 1356
1358 4 10.719 65.126 15.488 0.15 1357
1359 4 13.655 74.179 22.832 0.15 1358
1360 4 13.629 79.983 30.805 0.15 1359
1361 4 13.823 86.366 36.525 0.15 1360
1362 4 15.361 94.907 39.385 0.15 1361
1363 4 18.086 107.36 39.74 0.15 1362
1364 4 9.238 121.9 43.857 0.15 1363
1365 4 3.075 129.82 41.716 0.15 1364
1366 4 -1.258 136.54 38.972 0.15 1365
1367 4 -4.384 144.11 38.642 0.15 1366
1368 4 -5.73 148.95 38.601 0.15 1367
1369 4 -7.628 154.15 39.411 0.15 1368
1370 4 -9.86 161.65 42.81 0.15 1369
1371 4 -9.167 171.35 44.993 0.15 1370
1372 4 -5.114 184.8 50.283 0.15 1371
1373 4 10.817 70.385 19.683 0.15 1358
1374 4 10.567 78.708 23.061 0.15 1373
1375 4 12.269 91.212 27.45 0.15 1374
1376 4 14.514 98.24 30.108 0.15 1375
1377 4 18.868 107.67 35.268 0.15 1376
1378 4 22.335 118.3 41.704 0.15 1377
1379 4 26.636 127.61 42.722 0.15 1378
1380 4 30.048 135.03 48.712 0.15 1379
1381 4 34.754 144.39 53.447 0.15 1380
1382 4 36.962 150.02 55.301 0.15 1381
1383 4 38.83 155.07 56.906 0.15 1382
1384 4 45.71 163.85 59.918 0.15 1383
