# Supplementary material for: Influence of extracellular oscillations on neural communication: a computational perspective
Source: Front Comput Neurosci. 2014 Feb 7;8:9. doi: 10.3389/fncom.2014.00009 (PMC3916728; doi:10.3389/fncom.2014.00009)
Supplement: Supplementary file 4 [file DataSheet1.ZIP › influence_of_extracellular_oscillations/cell_l.swc]

1 1 0 0 0 10 -1
2 1 0 10 0 10 1
3 1 0 -10 0 10 1
4 3 -2.5 -28.5 3.5 1.6 1
5 3 4 -37.5 7 1.25 4
6 3 9.51 -44.19 10.52 1 5
7 3 10.987 -46.335 12.382 1 6
8 3 15.831 -55.117 22.77 1 7
9 3 15.26 -64.951 28.704 1 8
10 3 14.154 -74.677 36.977 0.8 9
11 3 15.571 -84.59 46.888 0.8 10
12 3 17.744 -91.965 52.665 0.3 11
13 3 21.271 -102.46 64.072 0.3 12
14 3 20.405 -103.51 67.337 0.3 13
15 3 20.547 -111.77 84.678 0.3 14
16 3 25.498 -119.26 98.09 0.3 15
17 3 30.17 -119.27 110.4 0.2 16
18 3 37.982 -126.09 122.44 0.2 17
19 3 42.847 -138.55 128.88 0.25 18
20 3 50.154 -154.68 139.85 0.25 19
21 3 51.236 -165.14 147.9 0.25 20
22 3 63.143 -164.32 156.72 0.25 21
23 3 73.38 -167.6 169.24 0.25 22
24 3 76.783 -180.95 172.54 0.25 23
25 3 85.15 -197.44 182.88 0.25 24
26 3 104.94 -216.22 192.27 0.25 25
27 3 118.41 -232.04 208.21 0.25 26
28 3 125.12 -243.04 221.55 0.25 27
29 3 129.18 -249.62 227.25 0.25 28
30 3 133.79 -257.91 234.36 0.15 29
31 3 134.3 -270.77 241.36 0.15 30
32 3 133.58 -285.2 248.76 0.15 31
33 3 135.59 -290.67 250.6 0.15 32
34 3 147.43 -302.06 251.37 0.15 33
35 3 156.72 -314.5 252.82 0.15 34
36 3 157.65 -318.05 253.82 0.15 35
37 3 159.48 -323.78 258.13 0.15 36
38 3 161.12 -332 263.94 0.15 37
39 3 161.55 -337.87 272.88 0.15 38
40 3 168.19 -343.89 281.65 0.15 39
41 3 178.81 -355.71 292.79 0.15 40
42 3 188.17 -364.44 302.09 0.15 41
43 3 196.39 -373.49 310.33 0.15 42
44 3 200.56 -379.45 313.7 0.15 43
45 3 204.82 -385.82 317.23 0.15 44
46 3 140.75 -257.74 235.07 0.15 29
47 3 144.65 -261.54 237.87 0.15 46
48 3 147.35 -270.91 245.16 0.15 47
49 3 150.01 -283.18 254.63 0.15 48
50 3 148.92 -292.13 267.48 0.15 49
51 3 144.48 -300.8 278.94 0.15 50
52 3 140.13 -309.47 288.76 0.15 51
53 3 137.71 -318.84 297.85 0.15 52
54 3 133.13 -329.71 305.56 0.15 53
55 3 134.63 -343.7 315.61 0.15 54
56 3 135.5 -355.08 324.11 0.15 55
57 3 135.97 -365.86 328.48 0.15 56
58 3 137.73 -371.59 331.14 0.15 57
59 3 36.112 -122.74 105.8 0.15 16
60 3 48.389 -121.91 121.72 0.15 59
61 3 51.579 -123.53 131.74 0.15 60
62 3 53.265 -122.32 148.26 0.15 61
63 3 57.794 -121.08 156.17 0.15 62
64 3 59.361 -125.3 170.47 0.15 63
65 3 57.556 -132.32 183.98 0.15 64
66 3 63.739 -135.94 195.11 0.15 65
67 3 16.609 -99.835 56.821 0.25 12
68 3 16.738 -103.01 58.661 0.25 67
69 3 18.209 -112.19 63.572 0.25 68
70 3 15.684 -120.42 66.76 0.25 69
71 3 14.378 -126.68 68.672 0.25 70
72 3 12.614 -131.87 69.735 0.15 71
73 3 12.226 -136.38 71.624 0.15 72
74 3 11.17 -143.99 74.054 0.15 73
75 3 11.362 -152.94 77.237 0.15 74
76 3 9.749 -162.82 79.938 0.15 75
77 3 10.872 -175.64 79.429 0.15 76
78 3 8.37 -182.93 85.167 0.15 77
79 3 5.744 -191.54 89.089 0.15 78
80 3 8.911 -197.2 94.036 0.15 79
81 3 9.706 -198.81 95.543 0.15 80
82 3 10.192 -139.15 74.347 0.15 73
83 3 9.59 -147.14 78.123 0.15 82
84 3 9.206 -154.74 81.104 0.15 83
85 3 7.735 -161.44 83.873 0.15 84
86 3 6.696 -169.42 86.614 0.15 85
87 3 3.828 -176.41 88.381 0.15 86
88 3 1.016 -188.29 92.256 0.15 87
89 3 1.776 -199.1 98.665 0.15 88
90 3 0.331 -201.38 110.37 0.15 89
91 3 -1.372 -203.55 117.36 0.15 90
92 3 -2.146 -205.22 120.42 0.15 91
93 3 13.354 -132.36 69.713 0.2 71
94 3 12.541 -143.04 70.612 0.2 93
95 3 12.329 -153.01 68.823 0.2 94
96 3 12.187 -163.15 64.88 0.2 95
97 3 15.5 -171.37 64.924 0.2 96
98 3 15.973 -180.73 65.523 0.2 97
99 3 13.288 -186.21 60.904 0.2 98
100 3 10.952 -194.25 60.515 0.2 99
101 3 7.882 -205.19 61.877 0.2 100
102 3 6.777 -219.34 65.825 0.2 101
103 3 2.93 -231.03 70.4 0.2 102
104 3 0.384 -239.68 74.294 0.2 103
105 3 -3.835 -268.01 85.384 0.2 104
106 3 -6.318 -292.31 81.371 0.2 105
107 3 -7.011 -295.27 81.328 0.2 106
108 3 -5.422 -315.32 83.287 0.15 107
109 3 -13.933 -338.16 86.34 0.15 108
110 3 -18.651 -361.39 81.991 0.15 109
111 3 -18.805 -375.2 91.118 0.15 110
112 3 -11.89 -379.94 106.16 0.15 111
113 3 -7.699 -388.74 115.66 0.15 112
114 3 -6.724 -399.69 121.64 0.15 113
115 3 -5.902 -410.6 127.27 0.15 114
116 3 -3.238 -419.85 140.16 0.15 115
117 3 1.178 -424.6 144.48 0.15 116
118 3 8.066 -438.19 148.28 0.15 117
119 3 11.076 -451.19 152.25 0.15 118
120 3 14.592 -458.32 157.76 0.15 119
121 3 13.482 -467.31 160.09 0.15 120
122 3 15.589 -477.45 160.14 0.15 121
123 3 15.367 -487.93 160.46 0.15 122
124 3 14.535 -496.87 161.33 0.15 123
125 3 12.932 -506.77 163.73 0.15 124
126 3 9.006 -513.24 163.74 0.15 125
127 3 -7.065 -299.66 81.372 0.15 107
128 3 -4.523 -310.33 79.814 0.15 127
129 3 -2.775 -317.54 78.721 0.15 128
130 3 -0.137 -324.39 78.523 0.15 129
131 3 0.331 -329.7 77.165 0.15 130
132 3 -1.638 -335.92 75.672 0.15 131
133 3 -4.962 -341.06 76.704 0.15 132
134 3 -9.503 -346.47 76.781 0.15 133
135 3 -13.235 -352.76 77.704 0.15 134
136 3 15.736 -184.78 66.296 0.15 98
137 3 13.949 -192.53 68.285 0.15 136
138 3 9.916 -198.55 71.23 0.15 137
139 3 7.635 -204.84 73.369 0.15 138
140 3 4.77 -214.82 73.935 0.15 139
141 3 3.261 -224.89 75.083 0.15 140
142 3 2.33 -235.9 74.973 0.15 141
143 3 2.423 -243.43 76.187 0.15 142
144 3 2.195 -250.93 80.899 0.15 143
145 3 12.134 -92.565 59.22 0.3 11
146 3 7.959 -96.236 66.693 0.3 145
147 3 6.126 -98.965 70.686 0.3 146
148 3 5.297 -102.48 75.345 0.3 147
149 3 4.916 -106.51 80.427 0.3 148
150 3 8.917 -111.97 86.144 0.2 149
151 3 10.697 -112.56 92.682 0.2 150
152 3 11.72 -118.01 104.03 0.2 151
153 3 5.375 -123.96 113.94 0.2 152
154 3 0.88 -130.73 124.3 0.2 153
155 3 0.223 -136.16 130.51 0.2 154
156 3 1.099 -140.52 136.65 0.2 155
157 3 4.325 -150.46 150.83 0.2 156
158 3 5.445 -159.92 163.22 0.15 157
159 3 -0.585 -171.72 170.31 0.3 158
160 3 -7.772 -186.99 180.81 0.25 159
161 3 -14.363 -193.34 187.93 0.25 160
162 3 -17.541 -198.66 195.11 0.25 161
163 3 -22.942 -204.33 208.66 0.25 162
164 3 -27.827 -216.01 225.48 0.15 163
165 3 -21.655 -228.11 239.54 0.15 164
166 3 -15.493 -240.07 252.78 0.15 165
167 3 -11.745 -249.18 266.68 0.15 166
168 3 -9.813 -253.21 272 0.15 167
169 3 -8.037 -254.36 275.54 0.15 168
170 3 -5.216 -259.53 283.52 0.15 169
171 3 -4.051 -263.52 288.29 0.15 170
172 3 -2.965 -265.19 292.2 0.15 171
173 3 -10.539 -271.87 300.48 0.15 172
174 3 -16.389 -277.96 307.69 0.15 173
175 3 -25.488 -281.46 310.71 0.15 174
176 3 -32.422 -281.31 312.18 0.15 175
177 3 -37.207 -280.13 315.05 0.15 176
178 3 -39.948 -283.03 317.79 0.15 177
179 3 -42.659 -290.23 326.74 0.15 178
180 3 -47.201 -298.69 335.3 0.15 179
181 3 -46.572 -302.24 340.01 0.15 180
182 3 -48.513 -303.77 345.7 0.15 181
183 3 -57.014 -306.57 355.86 0.15 182
184 3 -68.108 -308.83 373.72 0.15 183
185 3 -70.778 -310.16 378.37 0.15 184
186 3 -74.012 -311.87 381.95 0.15 185
187 3 -84.441 -317.55 386.4 0.15 186
188 3 -11.542 -250.08 258.81 0.15 166
189 3 -7.759 -258.02 268.29 0.15 188
190 3 -10.583 -267.96 275.34 0.15 189
191 3 -5.573 -275.07 284.45 0.15 190
192 3 -0.887 -283.78 291.01 0.15 191
193 3 1.414 -286.94 293.88 0.15 192
194 3 3.268 -297.71 303.46 0.15 193
195 3 1.205 -304.16 309.51 0.15 194
196 3 0.008 -312.59 310.87 0.15 195
197 3 -2.855 -320.48 311.34 0.15 196
198 3 4.519 -127.98 116.83 0.15 153
199 3 4.419 -135.05 122.77 0.15 198
200 3 2.404 -139.85 132.55 0.15 199
201 3 1.78 -148.23 139.22 0.15 200
202 3 2.707 -154.03 144.43 0.15 201
203 3 1.423 -158.88 148.44 0.15 202
204 3 1.069 -163.34 152.7 0.15 203
205 3 -1.926 -168.61 157.24 0.15 204
206 3 -3.896 -174.12 162.21 0.15 205
207 3 -5.752 -184.01 168.77 0.15 206
208 3 -6.604 -193.75 177.46 0.15 207
209 3 -9.893 -200.65 183.27 0.15 208
210 3 -13.809 -207.16 186.97 0.15 209
211 3 5.11 -107 82.833 0.15 148
212 3 4.768 -117.02 93.773 0.15 211
213 3 0.558 -133.27 102.42 0.15 212
214 3 0.386 -145.85 112.34 0.15 213
215 3 4.266 -154.74 119.07 0.15 214
216 3 8.675 -165.01 124.61 0.15 215
217 3 13.051 -174.95 128.92 0.15 216
218 3 2.747 -101.93 75.163 0.15 147
219 3 -2.301 -106.66 75.99 0.15 218
220 3 -1.431 -114.53 75.988 0.15 219
221 3 -1.943 -123.53 76.507 0.15 220
222 3 -3.873 -129.79 80.254 0.15 221
223 3 -6.263 -138.92 84.839 0.15 222
224 3 -8.155 -145.64 89.171 0.15 223
225 3 -8.833 -149.42 93.233 0.15 224
226 3 -8.094 -156.05 97.492 0.15 225
227 3 -4.228 -162.49 102.67 0.15 226
228 3 -2.073 -169.69 110.09 0.15 227
229 3 3.223 -174.7 116.85 0.15 228
230 3 4.135 -179.83 122.43 0.15 229
231 3 5.835 -187.29 129.54 0.15 230
232 3 -5.5 -36 4 1 1
233 3 -6.5 -45 -1 1 232
234 3 -6.045 -49.537 -3.866 0.8 233
235 3 -5.605 -52.565 -6.076 0.8 234
236 3 -7.856 -55.304 -9.775 0.75 235
237 3 -2.233 -60.927 -16.485 0.75 236
238 3 1.041 -65.897 -21.783 0.75 237
239 3 3.178 -69.859 -26.024 0.4 238
240 3 4.845 -78.36 -34.537 0.4 239
241 3 5.946 -86.09 -39.664 0.4 240
242 3 6.946 -96.306 -44.26 0.4 241
243 3 8.329 -104.51 -46.599 0.3 242
244 3 14.138 -115.88 -48.912 0.3 243
245 3 22.945 -129.01 -53.291 0.3 244
246 3 26.395 -140.74 -62.846 0.25 245
247 3 32.523 -143.06 -78.292 0.25 246
248 3 39.878 -146.42 -85.51 0.15 247
249 3 51.967 -150.68 -97.127 0.15 248
250 3 61.847 -163.01 -108.85 0.15 249
251 3 67.188 -178.73 -112.92 0.15 250
252 3 69.771 -191.52 -116.11 0.15 251
253 3 72.403 -202.97 -123.98 0.15 252
254 3 68.45 -214.23 -130.49 0.15 253
255 3 65.825 -226.63 -138.37 0.15 254
256 3 63.084 -235.67 -145.64 0.15 255
257 3 62.451 -243.39 -153.98 0.15 256
258 3 62.336 -251.31 -161.41 0.15 257
259 3 61.649 -259.39 -167.12 0.15 258
260 3 60.771 -263.79 -170.26 0.15 259
261 3 59.833 -268.21 -170.48 0.15 260
262 3 59.338 -272.42 -174.39 0.15 261
263 3 60.858 -281.07 -179.43 0.15 262
264 3 62.094 -285.73 -181.51 0.15 263
265 3 63.633 -296.05 -185.21 0.15 264
266 3 69.023 -302.55 -189.92 0.15 265
267 3 73.856 -305.54 -195.02 0.15 266
268 3 75.959 -307.24 -197.75 0.15 267
269 3 63.13 -292 -181.74 0.15 264
270 3 63.8 -298.35 -187.56 0.15 269
271 3 65.243 -303.39 -190.84 0.15 270
272 3 66.092 -309.08 -196.12 0.15 271
273 3 65.957 -314.49 -199.63 0.15 272
274 3 67.106 -320 -203.02 0.15 273
275 3 24.972 -135.49 -53.695 0.15 245
276 3 23.81 -141.29 -55.513 0.15 275
277 3 20.684 -150.42 -59.796 0.15 276
278 3 20.723 -157.76 -64.195 0.15 277
279 3 15.427 -162.86 -72.923 0.15 278
280 3 13.233 -168.6 -77.259 0.15 279
281 3 16.358 -177.36 -80.954 0.15 280
282 3 19.95 -183.47 -84.997 0.15 281
283 3 23.367 -189.57 -89.448 0.15 282
284 3 27.155 -195.19 -90.968 0.15 283
285 3 31.363 -203.05 -93.877 0.15 284
286 3 16.065 -119.86 -50.541 0.15 244
287 3 16.467 -125.49 -52.188 0.15 286
288 3 16.509 -128.24 -53.281 0.15 287
289 3 16.734 -132.1 -55.092 0.15 288
290 3 19.004 -138 -56.918 0.15 289
291 3 21.501 -143.23 -55.227 0.15 290
292 3 24.455 -149.09 -53.769 0.15 291
293 3 28.218 -154.75 -56.23 0.15 292
294 3 30.931 -159.78 -58.858 0.15 293
295 3 33.993 -164.83 -61.42 0.15 294
296 3 35.416 -171.16 -62.639 0.15 295
297 3 38.894 -175.17 -64.15 0.15 296
298 3 39.474 -179.76 -68.133 0.15 297
299 3 41.264 -184.47 -72.47 0.15 298
300 3 44.173 -187.32 -75.424 0.15 299
301 3 1.521 -70.952 -22.767 0.5 238
302 3 -0.103 -75.761 -25.315 0.5 301
303 3 1.482 -89.506 -29.194 0.5 302
304 3 0.098 -103.79 -23.638 0.3 303
305 3 -0.019 -110.96 -22.021 0.3 304
306 3 2.907 -122.23 -16.863 0.3 305
307 3 1.103 -128.72 -15.477 0.3 306
308 3 -2.257 -137.47 -11.386 0.3 307
309 3 -4.042 -143.21 -8.492 0.3 308
310 3 -5.774 -145.15 -6.37 0.15 309
311 3 -8.357 -149.75 -3.147 0.15 310
312 3 -13.769 -162 -0.659 0.15 311
313 3 -16.171 -174.11 -0.383 0.15 312
314 3 -13.685 -183.25 -1.415 0.15 313
315 3 -12.924 -189.79 -2.516 0.15 314
316 3 -11.871 -198.57 -4.817 0.15 315
317 3 -13.515 -210.35 -5.901 0.15 316
318 3 -14.344 -222.51 -6.674 0.15 317
319 3 -15.476 -234.6 -6.177 0.15 318
320 3 -6.608 -249.1 -15.144 0.15 319
321 3 -5.221 -261.76 -22.147 0.15 320
322 3 0.482 -273.88 -26.612 0.15 321
323 3 10.475 -287.05 -32.733 0.15 322
324 3 14.709 -294.95 -34.441 0.15 323
325 3 22.851 -308.2 -36.59 0.15 324
326 3 24.718 -315.02 -37.065 0.15 325
327 3 31.724 -328.74 -31.854 0.15 326
328 3 38.595 -343.71 -26.683 0.15 327
329 3 41.05 -349.93 -26.751 0.15 328
330 3 43.729 -364.42 -29.833 0.15 329
331 3 43.515 -377.47 -30.622 0.15 330
332 3 51.757 -393 -30.457 0.15 331
333 3 54.842 -403.12 -29.821 0.15 332
334 3 61.593 -413.13 -32.15 0.15 333
335 3 -11.529 -202.47 -5.599 0.15 315
336 3 -11.473 -216.47 -8.803 0.15 335
337 3 -12.93 -226.24 -12.415 0.15 336
338 3 -14.053 -235.93 -13.084 0.15 337
339 3 -13.863 -249.66 -15.237 0.15 338
340 3 -15.945 -257.18 -16.296 0.15 339
341 3 -24.042 -269.45 -21.502 0.15 340
342 3 -29.126 -283.7 -22.651 0.15 341
343 3 -28.236 -295.67 -21.098 0.15 342
344 3 -26.663 -305.12 -19.84 0.15 343
345 3 -26.991 -319.72 -18.157 0.15 344
346 3 -27.465 -331.87 -19.721 0.15 345
347 3 -27.613 -337.25 -20.752 0.15 346
348 3 -26.493 -346.73 -20.738 0.15 347
349 3 -27.169 -358.95 -19.861 0.15 348
350 3 -31.95 -372.44 -19.775 0.15 349
351 3 -34.374 -382.9 -19.712 0.15 350
352 3 -38.938 -394.41 -20.628 0.15 351
353 3 -44.081 -412.19 -18.195 0.15 352
354 3 -41.083 -425.1 -21.134 0.15 353
355 3 -36.741 -440.04 -22.749 0.15 354
356 3 -30.233 -454.19 -29.232 0.15 355
357 3 -25.755 -467.25 -31.985 0.15 356
358 3 -21.632 -482.33 -31.792 0.15 357
359 3 -18.981 -493.86 -33.304 0.15 358
360 3 -18.031 -503.82 -34.744 0.15 359
361 3 -11.41 -156.49 -0.594 0.15 311
362 3 -11.36 -171.02 4.624 0.15 361
363 3 -16.544 -190.68 7.663 0.15 362
364 3 -13.477 -202.88 1.177 0.15 363
365 3 -13.735 -216.61 -4.491 0.15 364
366 3 -14.854 -225.66 -7.124 0.15 365
367 3 -15.106 -235.83 -8.199 0.15 366
368 3 -13.048 -157.12 -2.206 0.15 309
369 3 -25.983 -172.17 -3.172 0.15 368
370 3 -29.399 -181.82 -2.111 0.15 369
371 3 -28.257 -198.63 -8.254 0.15 370
372 3 -28.485 -216.16 -13.88 0.15 371
373 3 -31.492 -226.86 -19.711 0.15 372
374 3 -31.969 -233.99 -23.098 0.15 373
375 3 -34.392 -239 -26.099 0.15 374
376 3 -38.307 -249.43 -31.823 0.15 375
377 3 -42.709 -258.37 -45.835 0.15 376
378 3 -44.214 -264.3 -51.106 0.15 377
379 3 -45.13 -268.4 -53.3 0.15 378
380 3 -43.87 -272.55 -53.238 0.15 379
381 3 -1.725 -113.16 -23.953 0.15 305
382 3 -3.32 -119.86 -22.902 0.15 381
383 3 -5.466 -126.23 -21.912 0.15 382
384 3 -7.308 -132.5 -21.175 0.15 383
385 3 -7.329 -137.8 -21.626 0.15 384
386 3 -8.161 -142.83 -22.16 0.15 385
387 3 -12.03 -152.87 -22.504 0.15 386
388 3 -13.981 -156.43 -23.375 0.15 387
389 3 -16.1 -159.86 -23.251 0.15 388
390 3 -17.841 -163.53 -23.103 0.15 389
391 3 -20.714 -166.25 -22.191 0.15 390
392 3 -24.806 -170.28 -19.897 0.15 391
393 3 -28.944 -176.04 -15.375 0.15 392
394 3 -30.724 -177.04 -12.86 0.15 393
395 3 -33.787 -178.76 -5.398 0.15 394
396 3 -35.266 -178.78 -1.549 0.15 395
397 3 -37.421 -184.39 6.962 0.15 396
398 3 -40.035 -191.96 13.755 0.15 397
399 3 -41.702 -198.82 16.111 0.15 398
400 3 -41.72 -202.36 16.134 0.15 399
401 3 -13 -26.5 7 2.3 1
402 3 -18.5 -30 4.5 1.5 401
403 3 -26.205 -36.485 0.683 1.2 402
404 3 -31.736 -41.868 -0.283 1 403
405 3 -35.385 -46.459 0.048 1 404
406 3 -38.178 -50.471 -1.486 1 405
407 3 -46.719 -54.289 -8.608 1 406
408 3 -58.177 -56.138 -14.158 0.6 407
409 3 -68.123 -64.781 -19.759 0.6 408
410 3 -74.332 -69.047 -21.63 0.6 409
411 3 -81.684 -76.186 -26.156 0.6 410
412 3 -86.288 -83.092 -28.242 0.4 411
413 3 -89.144 -88.448 -27.165 0.4 412
414 3 -93.463 -94.72 -27.113 0.4 413
415 3 -105.08 -104.66 -24.531 0.4 414
416 3 -115.23 -111.76 -24.799 0.25 415
417 3 -128.59 -122.78 -25.697 0.25 416
418 3 -136.46 -127.79 -28.061 0.3 417
419 3 -141.1 -132.53 -31.967 0.3 418
420 3 -147.83 -142.9 -36.035 0.3 419
421 3 -156.34 -161.32 -40.141 0.2 420
422 3 -172.64 -180.18 -45.71 0.2 421
423 3 -183.5 -201.17 -50.843 0.2 422
424 3 -198.25 -215.77 -56.79 0.2 423
425 3 -213.06 -225.62 -59.752 0.2 424
426 3 -228.36 -231.44 -65.427 0.2 425
427 3 -240.66 -237.88 -71.23 0.15 426
428 3 -249.97 -243.82 -78.127 0.15 427
429 3 -255.89 -264.26 -71.641 0.15 428
430 3 -258.75 -270.15 -71.028 0.15 429
431 3 -266.56 -277.65 -68.846 0.15 430
432 3 -277.87 -284.8 -68.687 0.15 431
433 3 -291.5 -292.76 -73.505 0.15 432
434 3 -296.55 -296.74 -74.559 0.15 433
435 3 -302.16 -296.89 -74.615 0.15 434
436 3 -311.84 -296.92 -72.972 0.15 435
437 3 -328.63 -297.81 -71.48 0.15 436
438 3 -339.43 -301.63 -72.412 0.15 437
439 3 -354.82 -296.78 -68.125 0.15 438
440 3 -369.74 -294.61 -66.435 0.15 439
441 3 -378.66 -293.46 -65.64 0.15 440
442 3 -389.2 -294.44 -65.857 0.15 441
443 3 -270.47 -281.95 -67.633 0.15 431
444 3 -278.3 -286.63 -72.553 0.15 443
445 3 -282.36 -288.41 -73.798 0.15 444
446 3 -291.53 -289.44 -73.937 0.15 445
447 3 -298.03 -291 -71.788 0.15 446
448 3 -303.81 -289.86 -71.644 0.15 447
449 3 -288.28 -293.43 -77.921 0.15 445
450 3 -293.6 -298.4 -82.401 0.15 449
451 3 -301.85 -310 -86.83 0.15 450
452 3 -307.08 -321.48 -89.72 0.15 451
453 3 -314.35 -333.53 -94.742 0.15 452
454 3 -313.87 -347.71 -95.931 0.15 453
455 3 -315.57 -362.3 -99.283 0.15 454
456 3 -319.78 -371.16 -101.78 0.15 455
457 3 -175.75 -184.37 -46.203 0.15 422
458 3 -180.18 -190.76 -46.513 0.15 457
459 3 -187.07 -198.79 -47.488 0.15 458
460 3 -197.39 -207.82 -38.364 0.15 459
461 3 -207.03 -218.17 -32.414 0.15 460
462 3 -203.94 -226.69 -34.248 0.15 461
463 3 -207.51 -230.65 -36.86 0.15 462
464 3 -209.12 -234.1 -38.173 0.15 463
465 3 -152.88 -145.98 -38.328 0.15 420
466 3 -158.22 -148.3 -38.483 0.15 465
467 3 -170.97 -151.89 -38.503 0.15 466
468 3 -181.44 -155.42 -37.747 0.15 467
469 3 -189.01 -161.21 -37.827 0.15 468
470 3 -193.6 -169.41 -39.094 0.15 469
471 3 -200.2 -176.69 -41.362 0.15 470
472 3 -208.49 -183.62 -42.674 0.15 471
473 3 -214.34 -188.27 -41.052 0.15 472
474 3 -218.41 -193.2 -41.796 0.15 473
475 3 -108.55 -107.49 -23.808 0.15 415
476 3 -111 -110.87 -23.711 0.15 475
477 3 -114.37 -119.61 -21.064 0.15 476
478 3 -118.57 -125.98 -19.543 0.15 477
479 3 -123.92 -129.33 -17.02 0.15 478
480 3 -129.02 -133.77 -13.705 0.15 479
481 3 -133.25 -138.89 -12.59 0.15 480
482 3 -137.03 -144.24 -13.328 0.15 481
483 3 -143.13 -151.5 -15.036 0.15 482
484 3 -149.2 -158.69 -16.215 0.15 483
485 3 -154.5 -163.32 -17.087 0.15 484
486 3 -160.39 -168.87 -16.988 0.15 485
487 3 -165.42 -173.97 -16.563 0.15 486
488 3 -170.6 -180.55 -16.777 0.15 487
489 3 -177.75 -184.21 -14.768 0.15 488
490 3 -182.56 -187.67 -12.682 0.15 489
491 3 -183.84 -193.73 -11.315 0.15 490
492 3 -184.63 -198.5 -8.683 0.15 491
493 3 -85.166 -79.242 -28.101 0.25 411
494 3 -89.473 -81.903 -30.068 0.25 493
495 3 -95.538 -86.625 -31.917 0.25 494
496 3 -104.95 -96.444 -32.656 0.25 495
497 3 -113.34 -105.7 -37.391 0.25 496
498 3 -126.19 -121.92 -49.268 0.25 497
499 3 -133.62 -134.29 -42.444 0.15 498
500 3 -142.72 -147.37 -33.036 0.15 499
501 3 -150.78 -160.25 -25.972 0.15 500
502 3 -159.53 -167.99 -24.241 0.15 501
503 3 -164.54 -174.89 -17.922 0.15 502
504 3 -173.5 -183.84 -8.633 0.15 503
505 3 -188.25 -190.31 6.462 0.15 504
506 3 -202.38 -199.12 18.084 0.15 505
507 3 -221.78 -205.67 20.957 0.15 506
508 3 -232.4 -210.21 20.901 0.15 507
509 3 -238.23 -212.67 15.88 0.15 508
510 3 -244.18 -219.1 6.707 0.15 509
511 3 -155.07 -165.53 -24.176 0.25 501
512 3 -162.81 -170.65 -20.256 0.25 511
513 3 -169.69 -178.98 -15.518 0.25 512
514 3 -176.38 -185.29 -13.55 0.25 513
515 3 -183.35 -195.86 -9.74 0.15 514
516 3 -194.27 -208.51 -8.243 0.15 515
517 3 -201.49 -222.27 -7.409 0.15 516
518 3 -214.49 -232.6 -8.572 0.15 517
519 3 -218.77 -242.45 0.327 0.15 518
520 3 -222.31 -257.3 4.757 0.15 519
521 3 -228.41 -272.47 6.196 0.15 520
522 3 -235 -287.65 7.715 0.15 521
523 3 -249.04 -295.14 4.934 0.15 522
524 3 -269.17 -307.45 -0.207 0.15 523
525 3 -284.2 -318.94 -11.017 0.15 524
526 3 -295.9 -322.99 -23.867 0.15 525
527 3 -298.56 -324.71 -25.736 0.15 526
528 3 -313.68 -334.76 -30.408 0.15 527
529 3 -319.08 -339.72 -32.203 0.15 528
530 3 -338.27 -351.51 -28.41 0.15 529
531 3 -344.88 -356.8 -27.044 0.15 530
532 3 -354.9 -366.86 -22.08 0.15 531
533 3 -358.64 -371.39 -20.342 0.15 532
534 3 -368.21 -373.63 -19.582 0.15 533
535 3 -377.69 -376.61 -19.862 0.15 534
536 3 -390.02 -385.19 -13.307 0.15 535
537 3 -398.11 -393.53 -8.95 0.15 536
538 3 -405.95 -397.26 -2.461 0.15 537
539 3 -181.61 -188.95 -12.632 0.15 514
540 3 -191.16 -198.82 -12.014 0.15 539
541 3 -200.16 -206.95 -10.87 0.15 540
542 3 -206.91 -214.96 -11.644 0.15 541
543 3 -216.53 -222.46 -11.765 0.15 542
544 3 -226.59 -230.57 -13.543 0.15 543
545 3 -233.64 -233.26 -13.409 0.15 544
546 3 -92.928 -89.639 -31.282 0.15 494
547 3 -104.92 -98.782 -23.095 0.15 546
548 3 -114.94 -104.61 -18.416 0.15 547
549 3 -125.42 -109.89 -15.671 0.15 548
550 3 -130.87 -114.94 -15.969 0.15 549
551 3 -132.17 -121.2 -13.669 0.15 550
552 3 -132.81 -130.07 -15.235 0.15 551
553 3 -135.28 -136.43 -19.003 0.15 552
554 3 -139.03 -147.96 -21.429 0.15 553
555 3 -137.94 -151.66 -31.042 0.15 554
556 3 -138.04 -157.78 -39.749 0.15 555
557 3 -136.42 -162.95 -46.928 0.15 556
558 3 -135.23 -169.99 -49.768 0.15 557
559 3 -81.268 -76.864 -24.088 0.15 410
560 3 -86.148 -84.255 -27.488 0.15 559
561 3 -89.335 -90.057 -26.527 0.15 560
562 3 -93.481 -95.237 -25.538 0.15 561
563 3 -100.39 -101.94 -23.573 0.15 562
564 3 -109.22 -107.03 -21.395 0.15 563
565 3 -118.04 -114.34 -22.627 0.15 564
566 3 -123.69 -126.44 -22.071 0.15 565
567 3 -129.05 -133.88 -21.724 0.15 566
568 3 -132.41 -139.35 -17.847 0.15 567
569 3 -142.51 -148.39 -12.871 0.15 568
570 3 -147.28 -155.31 -11.326 0.15 569
571 3 -96.457 -99.751 -23.296 0.15 562
572 3 -102.07 -106.56 -20.519 0.15 571
573 3 -105.94 -111.25 -18.728 0.15 572
574 3 -112.4 -116.08 -17.496 0.15 573
575 3 -116.66 -118.74 -16.994 0.15 574
576 3 -122.46 -120.31 -18.168 0.15 575
577 3 -129.13 -125.29 -21.926 0.15 576
578 3 -132.85 -134.02 -20.13 0.15 577
579 3 -136.79 -143.08 -18.228 0.15 578
580 3 -136.05 -149.54 -23.23 0.15 579
581 3 -135.55 -154.45 -26.249 0.15 580
582 3 -71.184 -68.28 -21.667 0.25 409
583 3 -72.818 -75.59 -25.427 0.25 582
584 3 -76.442 -81.692 -27.127 0.25 583
585 3 -82.382 -90.871 -29.765 0.25 584
586 3 -89.621 -100.06 -25.256 0.25 585
587 3 -93.3 -104.32 -23.421 0.25 586
588 3 -96.744 -109.27 -22.065 0.25 587
589 3 -103.14 -115.38 -22.603 0.15 588
590 3 -107.29 -124.91 -23.085 0.15 589
591 3 -110.57 -132.44 -22.786 0.15 590
592 3 -108.13 -140 -21.348 0.15 591
593 3 -108.61 -148.07 -20.274 0.15 592
594 3 -109.26 -154.13 -19.692 0.15 593
595 3 -111.13 -163.3 -20.817 0.15 594
596 3 -112.88 -169.49 -20.949 0.15 595
597 3 -115.72 -177.74 -21.766 0.15 596
598 3 -118.49 -186.75 -26.399 0.15 597
599 3 -120.72 -195.38 -29.177 0.15 598
600 3 -105.29 -119.32 -21.344 0.15 588
601 3 -114.31 -127.01 -16.074 0.15 600
602 3 -117.6 -133.56 -9.199 0.15 601
603 3 -113.6 -144.4 -9.159 0.15 602
604 3 -117.92 -152.27 -6.089 0.15 603
605 3 -122.68 -158.92 -4.516 0.15 604
606 3 -127.23 -165.11 -4.415 0.15 605
607 3 -132.66 -173.1 -3.866 0.15 606
608 3 -135.33 -183.32 -2.127 0.15 607
609 4 9.5 6 -12.5 0.85 1
610 4 13 11.5 -14 0.5 609
611 4 16.141 15.171 -15.629 0.5 610
612 4 20.148 24.111 -20.755 0.5 611
613 4 21.261 26.209 -21.354 0.25 612
614 4 23.495 31.364 -23.792 0.25 613
615 4 25.889 34.468 -25.762 0.25 614
616 4 29.082 40.748 -29.807 0.25 615
617 4 29.904 43.18 -31.36 0.25 616
618 4 30.857 44.413 -32.267 0.25 617
619 4 32.112 46.434 -33.182 0.15 618
620 4 33.181 50.823 -36.279 0.15 619
621 4 35.571 54.781 -39.689 0.15 620
622 4 36.039 56.436 -41.571 0.15 621
623 4 37.172 59.256 -43.575 0.15 622
624 4 38.343 62.1 -44.463 0.15 623
625 4 43.758 66.604 -50.739 0.15 624
626 4 48.873 69.119 -55.404 0.15 625
627 4 54.076 73.186 -61.639 0.15 626
628 4 58.283 76.782 -65.365 0.15 627
629 4 62.571 81.196 -68.775 0.15 628
630 4 64.584 86.101 -76.562 0.15 629
631 4 64.366 91.23 -80.323 0.15 630
632 4 67.008 101.28 -85.249 0.15 631
633 4 70.326 108.77 -88.881 0.15 632
634 4 72.212 114.6 -94.642 0.15 633
635 4 73.267 116.93 -97.417 0.15 634
636 4 75.183 118.37 -99.541 0.15 635
637 4 81.536 122.32 -102.46 0.15 636
638 4 88.791 122.63 -107.83 0.15 637
639 4 94.706 124.54 -114.06 0.15 638
640 4 99.141 128.11 -117.07 0.15 639
641 4 103 130.22 -119.51 0.15 640
642 4 35.501 59.071 -41.444 0.15 622
643 4 35.711 68.042 -44.72 0.15 642
644 4 37.235 75.238 -46.817 0.15 643
645 4 35.759 81.293 -49.247 0.15 644
646 4 36.95 84.901 -50.925 0.15 645
647 4 37.642 91.771 -54.364 0.15 646
648 4 38.807 95.262 -56.154 0.15 647
649 4 38.628 98.688 -57.47 0.15 648
650 4 38.93 101.81 -58.655 0.15 649
651 4 39.266 107.67 -60.734 0.15 650
652 4 39.447 113.35 -63.762 0.15 651
653 4 41.42 118.25 -67.588 0.15 652
654 4 43.61 124.11 -70.199 0.15 653
655 4 45.475 128.24 -71.615 0.15 654
656 4 31.54 49.477 -36.158 0.15 618
657 4 38.542 57.038 -43.251 0.15 656
658 4 42.103 62.269 -45.79 0.15 657
659 4 42.741 63.005 -46.018 0.15 658
660 4 45.286 69.835 -46.371 0.15 659
661 4 52.88 81.552 -48.186 0.15 660
662 4 58.178 95.788 -46.959 0.15 661
663 4 68.935 107.13 -50.072 0.15 662
664 4 79.761 116.33 -56.179 0.15 663
665 4 86.492 123.33 -64.378 0.15 664
666 4 93.279 132.52 -70.783 0.15 665
667 4 100.3 140.22 -75.221 0.15 666
668 4 106.82 146.53 -83.494 0.15 667
669 4 112.42 148.94 -86.865 0.15 668
670 4 114.78 153.36 -90.039 0.15 669
671 4 117.69 160.04 -94.906 0.15 670
672 4 120.26 165.62 -97.691 0.15 671
673 4 124.75 170.45 -102.72 0.15 672
674 4 125.81 175.18 -106.81 0.15 673
675 4 127.57 178.65 -110.53 0.15 674
676 4 48.693 68.36 -48.054 0.15 659
677 4 55.962 77.194 -50.948 0.15 676
678 4 60.705 86.834 -54.864 0.15 677
679 4 66.351 94.307 -57.265 0.15 678
680 4 76.929 102.82 -60.133 0.15 679
681 4 79.975 106.91 -61.71 0.15 680
682 4 83.013 114.91 -63.628 0.15 681
683 4 83.972 121.32 -66.238 0.15 682
684 4 87.7 131.62 -66.92 0.15 683
685 4 91.141 140.89 -69.566 0.15 684
686 4 95.107 146.57 -71.845 0.15 685
687 4 100.16 155.32 -74.342 0.15 686
688 4 105.55 161.04 -77.032 0.15 687
689 4 110.95 169.11 -78.583 0.15 688
690 4 116.15 178.85 -84.117 0.15 689
691 4 121.19 188.13 -88.689 0.15 690
692 4 124.59 191.52 -91.891 0.15 691
693 4 129.12 197.73 -94.754 0.15 692
694 4 47.397 67.09 -46.783 0.15 658
695 4 51.372 73.735 -49.39 0.15 694
696 4 53.54 78.49 -52.379 0.15 695
697 4 55.507 81.537 -53.429 0.15 696
698 4 57.481 87.44 -56.169 0.15 697
699 4 59.704 90.083 -58.307 0.15 698
700 4 65.218 94.561 -59.044 0.15 699
701 4 66.093 106.38 -61.178 0.15 700
702 4 67.49 114.22 -63.123 0.15 701
703 4 68.033 121.3 -65.612 0.15 702
704 4 69.321 129.18 -68.209 0.15 703
705 4 71.144 134.76 -70.646 0.15 704
706 4 71.366 139.08 -70.882 0.15 705
707 4 72.865 143.19 -72.243 0.15 706
708 4 74.234 148.99 -74.64 0.15 707
709 4 24.316 30.154 -23.855 0.15 612
710 4 25.955 32.955 -25.577 0.15 709
711 4 30.064 34.79 -26.446 0.15 710
712 4 34.546 36.33 -25.91 0.15 711
713 4 39.34 39.152 -25.163 0.15 712
714 4 41.381 39.075 -24.885 0.15 713
715 4 46.435 39.606 -27.049 0.15 714
716 4 55.349 40.752 -27.52 0.15 715
717 4 65.01 39.674 -27.489 0.15 716
718 4 73.657 40.81 -28.458 0.15 717
719 4 84.503 45.249 -29.747 0.15 718
720 4 88.737 49.375 -25.024 0.15 719
721 4 100.19 56.118 -22.637 0.15 720
722 4 107.32 63.161 -23.617 0.15 721
723 4 113.61 73.923 -26.463 0.15 722
724 4 124.53 85.637 -31.98 0.15 723
725 4 133.96 89.411 -35.144 0.15 724
726 4 142.27 91.79 -41.353 0.15 725
727 4 147.71 94.528 -45.874 0.15 726
728 4 155.04 101.79 -48.263 0.15 727
729 4 162.19 105.9 -49.842 0.15 728
730 4 171.96 112.49 -51.48 0.15 729
731 4 176.49 116.04 -52.104 0.15 730
732 4 179.47 117.08 -52.6 0.15 731
733 4 88.387 46.504 -30.663 0.15 719
734 4 96.011 49.035 -32.314 0.15 733
735 4 101.66 50.996 -34.05 0.15 734
736 4 107.45 51.986 -35.53 0.15 735
737 4 111.92 54.299 -37.258 0.15 736
738 4 117.89 59.304 -36.704 0.15 737
739 4 123.88 62.667 -37.849 0.15 738
740 4 127.88 62.127 -38.816 0.15 739
741 4 -0.5 11.5 2 1.5 1
742 4 0.5 17.5 3 1.1 741
743 4 0.507 26.731 2.823 0.85 742
744 4 -0.282 31.594 3.813 0.6 743
745 4 -2.1 36.921 5.952 0.6 744
746 4 -3.108 40.71 4.256 0.6 745
747 4 -11.071 42.284 0.212 0.5 746
748 4 -17.284 41.433 -3.651 0.3 747
749 4 -21.671 47.135 -8.394 0.3 748
750 4 -24.572 54.136 -10.217 0.3 749
751 4 -24.861 54.697 -10.535 0.3 750
752 4 -26.156 57.072 -12.319 0.15 751
753 4 -29.06 63.279 -12.859 0.15 752
754 4 -29.911 66.383 -12.479 0.15 753
755 4 -33.96 74.375 -11.786 0.15 754
756 4 -36.393 82.433 -10.98 0.15 755
757 4 -42.102 90.117 -6.172 0.15 756
758 4 -44.578 96.541 -2.255 0.15 757
759 4 -49.693 102.09 0.585 0.15 758
760 4 -52.878 109.79 1.458 0.15 759
761 4 -57.681 119.2 3.358 0.15 760
762 4 -62.914 124.81 2.664 0.15 761
763 4 -64.991 132.04 4.965 0.15 762
764 4 -66.948 138.72 5.998 0.15 763
765 4 -69.188 147.45 6.629 0.15 764
766 4 -71.259 153.14 8.04 0.15 765
767 4 -75.93 158.2 10.307 0.15 766
768 4 -81.739 165.19 12.5 0.15 767
769 4 -87.934 171.88 16.788 0.15 768
770 4 -91.213 180.16 23.051 0.15 769
771 4 -94.528 187.46 24.762 0.15 770
772 4 -26.159 56.392 -11.369 0.15 751
773 4 -30.165 64.101 -12.953 0.15 772
774 4 -34.323 69.638 -16.045 0.15 773
775 4 -38.925 78.389 -16.744 0.15 774
776 4 -41.015 89.116 -20.721 0.15 775
777 4 -44.995 98.668 -23.257 0.15 776
778 4 -52.85 107.57 -25.557 0.15 777
779 4 -58.733 116.18 -29.056 0.15 778
780 4 -61.891 126.71 -31.155 0.15 779
781 4 -66.826 134.51 -31.137 0.15 780
782 4 -77.877 135.47 -32.996 0.15 781
783 4 -82.771 137.25 -37.512 0.15 782
784 4 -89.774 139.88 -40.908 0.15 783
785 4 -98.678 142.03 -41.816 0.15 784
786 4 -106.89 147.78 -40.866 0.15 785
787 4 -112.84 151.25 -41.834 0.15 786
788 4 -25.522 59.804 -12.272 0.15 750
789 4 -34.932 67.1 -10.157 0.15 788
790 4 -45.029 76.592 -0.4 0.15 789
791 4 -53.898 87.713 4.2 0.15 790
792 4 -56.555 92.214 7.23 0.15 791
793 4 -61.956 102.3 15.351 0.15 792
794 4 -68.908 113.49 22.831 0.15 793
795 4 -71.496 129.95 34.336 0.15 794
796 4 -73.212 139.58 39.008 0.15 795
797 4 -71.88 151.3 43.057 0.15 796
798 4 -73.294 161.11 46.859 0.15 797
799 4 -77.383 167.89 48.894 0.15 798
800 4 -82.831 178.7 47.252 0.15 799
801 4 -60.981 99.138 10.308 0.15 792
802 4 -68.057 109.5 14.068 0.15 801
803 4 -72.028 120.67 13.402 0.15 802
804 4 -78.372 125.35 14.574 0.15 803
805 4 -89.035 135.27 19.079 0.15 804
806 4 -97.509 144.9 22.546 0.15 805
807 4 -103.56 152.79 25.577 0.15 806
808 4 -111.48 160.65 28.037 0.15 807
809 4 -119.11 163.52 33.108 0.15 808
810 4 -127.05 168.49 37.902 0.15 809
811 4 -128.83 169.85 39.128 0.15 810
812 4 -17.182 43.579 -4.423 0.15 747
813 4 -19.345 50.183 -7.618 0.15 812
814 4 -19.93 53.328 -9.037 0.15 813
815 4 -20.098 60.172 -11.707 0.15 814
816 4 -17.306 71.811 -16.476 0.15 815
817 4 -20.433 78.538 -15.788 0.15 816
818 4 -23.397 85.658 -15.917 0.15 817
819 4 -28.298 93.505 -16.55 0.15 818
820 4 -32.314 98.643 -17.537 0.15 819
821 4 -34.736 107.68 -17.58 0.15 820
822 4 -35.507 116.37 -15.309 0.15 821
823 4 -40.838 123.13 -10.478 0.15 822
824 4 -48.562 128.06 -2.778 0.15 823
825 4 -57.086 132.71 1.907 0.15 824
826 4 -62.802 139.13 2.841 0.15 825
827 4 -21.647 64.912 -13.331 0.15 815
828 4 -29.196 71.865 -9.309 0.15 827
829 4 -36.554 80.501 -4.863 0.15 828
830 4 -47.882 88.715 -8.951 0.15 829
831 4 -65.54 96.95 -13.299 0.15 830
832 4 -73.611 102.81 -16.269 0.15 831
833 4 -81.932 113.78 -19.532 0.15 832
834 4 -82.669 126.11 -18.142 0.15 833
835 4 -86.778 136.44 -15.799 0.15 834
836 4 -90.158 144.52 -14.836 0.15 835
837 4 -91.619 151.86 -17.316 0.15 836
838 4 -98.656 155.63 -16.06 0.15 837
839 4 -103.1 160.25 -15.468 0.15 838
840 4 -107.45 163.76 -15.629 0.15 839
841 4 -23.01 59.054 -12.776 0.15 814
842 4 -29.346 72.73 -17.604 0.15 841
843 4 -37.435 84.162 -18.671 0.15 842
844 4 -44.23 95.623 -21.494 0.15 843
845 4 -45.703 107.97 -32.7 0.15 844
846 4 -45.145 123.51 -39.815 0.15 845
847 4 -51.13 133.43 -41.23 0.15 846
848 4 -57.872 138.77 -49.022 0.15 847
849 4 -61.951 144.6 -56.677 0.15 848
850 4 -67.071 153.92 -63.346 0.15 849
851 4 -71.102 159.46 -68.986 0.15 850
852 4 -76.569 165.61 -72.704 0.15 851
853 4 -79.572 170.64 -75.561 0.15 852
854 4 -82.89 176.64 -77.352 0.15 853
855 4 -3.776 46.349 4.169 0.15 746
856 4 -2.977 59.309 2.196 0.15 855
857 4 -0.462 65.207 5.094 0.15 856
858 4 1.424 73.275 7.055 0.15 857
859 4 0.951 88.414 11.036 0.15 858
860 4 8.924 99.775 10.25 0.15 859
861 4 14.201 118.27 11.119 0.15 860
862 4 11.909 126.47 11.967 0.15 861
863 4 15.16 143.35 20.437 0.15 862
864 4 10.707 156.12 30.362 0.15 863
865 4 8.177 165.37 34.167 0.15 864
866 4 8.688 177.79 37.295 0.15 865
867 4 6.585 186.27 42.054 0.15 866
868 4 2.869 197.52 47.505 0.15 867
869 4 1.397 206.54 51.298 0.15 868
870 4 -0.401 213.41 53.484 0.15 869
871 4 0.837 219.24 57.358 0.15 870
872 4 0.396 223.52 61.299 0.15 871
873 4 2.998 74.259 7.979 0.15 857
874 4 4.671 83.21 11.632 0.15 873
875 4 7.568 100.01 16.733 0.15 874
876 4 4.683 117.58 25.92 0.15 875
877 4 1.596 129.88 31.516 0.15 876
878 4 0.461 144.78 36.439 0.15 877
879 4 -0.299 160.04 43.151 0.15 878
880 4 0.73 174.71 51.864 0.15 879
881 4 -4.367 184.3 53.962 0.15 880
882 4 -6.936 193.97 55.692 0.15 881
883 4 -10.7 202.1 56.238 0.15 882
884 4 -10.036 208.35 58.178 0.15 883
885 4 -10.115 214.22 60.111 0.15 884
886 4 -2.947 61.736 3.466 0.15 856
887 4 -3.245 68.917 6.083 0.15 886
888 4 -1.566 76.827 8.502 0.15 887
889 4 -0.933 80.313 14.242 0.15 888
890 4 0.829 84.051 18.733 0.15 889
891 4 3.02 92.014 25.1 0.15 890
892 4 2.302 102.27 31.255 0.15 891
893 4 1.374 116.92 33.466 0.15 892
894 4 2.152 131.23 39.28 0.15 893
895 4 1.074 146.69 47.808 0.15 894
896 4 -1.076 159.85 54.892 0.15 895
897 4 -4.22 170.49 59.261 0.15 896
898 4 -4.579 181.7 64.177 0.15 897
899 4 -3.089 190.35 69.248 0.15 898
900 4 -3.102 196.29 69.5 0.15 899
901 4 -2.429 202.49 71.104 0.15 900
902 4 -1.769 207.39 71.157 0.15 901
903 4 2.499 87.592 26.059 0.15 890
904 4 3.827 92.337 33.59 0.15 903
905 4 3.327 97.729 40.143 0.15 904
906 4 2.391 103.68 46.777 0.15 905
907 4 2.402 112.11 54.105 0.15 906
908 4 5.643 124.97 62.375 0.15 907
909 4 4.529 130.99 65.961 0.15 908
910 4 -0.516 137.08 71.974 0.15 909
911 4 2.548 144.99 81.077 0.15 910
912 4 6.505 153.5 85.233 0.15 911
913 4 9.775 162.93 89.209 0.15 912
914 4 11.516 171.75 93.43 0.15 913
915 4 11.191 179.05 97.375 0.15 914
916 4 -0.048 38.208 5.38 0.15 744
917 4 -3.073 46.757 5.233 0.15 916
918 4 -0.406 55.161 4.734 0.15 917
919 4 -0.118 65.352 4.167 0.15 918
920 4 0.207 75.607 1.434 0.15 919
921 4 -0.785 88.051 -1.982 0.15 920
922 4 -1.958 99.473 -2.797 0.15 921
923 4 -4.5 119.06 -2.228 0.15 922
924 4 -4.922 134.13 -1.958 0.15 923
925 4 -3.141 149.09 -0.781 0.15 924
926 4 -1.265 158.89 1.68 0.15 925
927 4 0.735 165.35 8.804 0.15 926
928 4 2.865 178.77 18.229 0.15 927
929 4 -0.831 107.44 -4.757 0.15 922
930 4 -2.544 122.22 -7.326 0.15 929
931 4 -2.275 138.61 -12.618 0.15 930
932 4 0.01 146.8 -13.932 0.15 931
933 4 4.584 151.37 -14.735 0.15 932
934 4 -0.712 30.351 5.679 0.15 743
935 4 -4.076 40.376 11.548 0.15 934
936 4 0.541 52.083 21.85 0.15 935
937 4 -1.992 62.786 29.757 0.15 936
938 4 -2.674 68.546 31.026 0.15 937
939 4 -4.266 78.586 37.264 0.15 938
940 4 2.858 86.03 41.989 0.15 939
941 4 10.636 94.894 46.013 0.15 940
942 4 13.738 108.13 49.357 0.15 941
943 4 15.287 120.43 48.235 0.15 942
944 4 16.852 134.6 48.331 0.15 943
945 4 22.431 149.72 53.172 0.15 944
946 4 30.376 163.93 57.641 0.15 945
947 4 37.139 179.32 56.273 0.15 946
948 4 31.993 187.78 55.088 0.15 947
949 4 27.951 197.63 53.884 0.15 948
950 4 29.689 207.62 53.356 0.15 949
951 4 -6.673 78.339 35.565 0.15 938
952 4 -12.282 88.867 35.108 0.15 951
953 4 -18.133 100.61 37.535 0.15 952
954 4 -19.85 112.07 32.235 0.15 953
955 4 -18.14 125.5 31.947 0.15 954
956 4 -16.451 137.17 33.223 0.15 955
957 4 -19.125 146.25 38.116 0.15 956
958 4 -21.632 154.25 44.614 0.15 957
959 4 -23.918 167.84 45.104 0.15 958
960 4 -26.758 181.58 47.438 0.15 959
961 4 -23.609 190.83 49.865 0.15 960
962 4 -21.465 193.04 49.907 0.15 961
963 4 -2.43 67.048 32.43 0.15 937
964 4 -1.724 74.494 34.992 0.15 963
965 4 -0.814 81.37 36.832 0.15 964
966 4 -1.548 88.008 38.806 0.15 965
967 4 -5.353 96.349 36.946 0.15 966
968 4 -9.721 106.95 38 0.15 967
969 4 -19.111 114.42 44.058 0.15 968
970 4 -33.648 122.75 52.88 0.15 969
971 4 -42.063 133.14 62.766 0.15 970
972 4 -44.503 149.46 70.084 0.15 971
973 4 -45.202 162.12 75.414 0.15 972
974 4 -47.413 171.01 82.148 0.15 973
975 4 -47.913 177.55 88.925 0.15 974
976 4 -48.26 183.41 95.838 0.15 975
977 4 -10.954 110.25 42.069 0.15 968
978 4 -10.182 117.06 44.715 0.15 977
979 4 -10.251 127.48 47.311 0.15 978
980 4 -12.884 141.33 48.881 0.15 979
981 4 -16.607 150.02 57.362 0.15 980
982 4 -18.118 157.07 65.248 0.15 981
983 4 -15.269 167.43 72.331 0.15 982
984 4 -14.47 177.09 76.143 0.15 983
985 4 -14.363 184.59 78.689 0.15 984
986 4 -18.025 192.3 81.015 0.15 985
987 4 -19.498 197.18 82.114 0.15 986
988 4 -7 9.5 0 1 1
989 4 -7.5 12 0.5 1 988
990 4 -9.018 16.91 1.413 0.6 989
991 4 -12.712 22.536 0.956 0.6 990
992 4 -16.477 27.768 -1.484 0.4 991
993 4 -18.073 32.811 -4.841 0.4 992
994 4 -20.158 36.755 -3.678 0.4 993
995 4 -24.476 43.216 -4.605 0.15 994
996 4 -28.955 51.3 -2.295 0.15 995
997 4 -31.49 55.504 -1.662 0.15 996
998 4 -33.619 61.473 -1.944 0.15 997
999 4 -38.616 68.47 -2.855 0.15 998
1000 4 -43.4 74.766 -5.633 0.15 999
1001 4 -47.955 80.827 -5.775 0.15 1000
1002 4 -53.449 87.827 -3.955 0.15 1001
1003 4 -58.486 94.404 -4.744 0.15 1002
1004 4 -62.418 102.07 -4.973 0.15 1003
1005 4 -71.017 118.17 -6.237 0.15 1004
1006 4 -71.082 131.55 -7.618 0.15 1005
1007 4 -71.603 141.04 -5.145 0.15 1006
1008 4 -73.854 149.26 -5.076 0.15 1007
1009 4 -80.482 157.79 -7.568 0.15 1008
1010 4 -85.023 165.76 -8.607 0.15 1009
1011 4 -87.935 170.4 -10.482 0.15 1010
1012 4 -88.449 171.87 -12.008 0.15 1011
1013 4 -90.81 177.68 -18.099 0.15 1012
1014 4 -32.508 60.001 -2.521 0.15 997
1015 4 -34.468 67.103 -3.508 0.15 1014
1016 4 -40.695 79.376 -4.422 0.15 1015
1017 4 -38.343 94.113 -8.269 0.15 1016
1018 4 -39.369 106.3 -10.646 0.15 1017
1019 4 -43.983 119.54 -7.074 0.15 1018
1020 4 -35.092 134.73 -9.091 0.15 1019
1021 4 -32.058 149.56 -8.063 0.15 1020
1022 4 -32.431 163.97 -2.552 0.15 1021
1023 4 -32.176 175.73 0.573 0.15 1022
1024 4 -31.428 186.83 2.255 0.15 1023
1025 4 -31.841 195.37 2.863 0.15 1024
1026 4 -25.049 42.784 -3.204 0.15 994
1027 4 -27.693 55.561 -5.653 0.15 1026
1028 4 -29.952 62.47 -6.3 0.15 1027
1029 4 -35.041 70.02 -8.446 0.15 1028
1030 4 -42.519 78.039 -8.601 0.15 1029
1031 4 -46.374 85.519 -12.806 0.15 1030
1032 4 -49.277 93.437 -17.591 0.15 1031
1033 4 -53.364 102.21 -18.132 0.15 1032
1034 4 -66.782 111.92 -15.862 0.15 1033
1035 4 -70.358 122.75 -16.287 0.15 1034
1036 4 -75.363 130.03 -15.412 0.15 1035
1037 4 -76.002 141.59 -18.308 0.15 1036
1038 4 -80.153 152.3 -22.461 0.15 1037
1039 4 -82.57 163.01 -27.367 0.15 1038
1040 4 -80.662 173.61 -31.277 0.15 1039
1041 4 -80.298 189.26 -30.027 0.15 1040
1042 4 -79.874 192.66 -28.809 0.15 1041
1043 4 -80.682 196.65 -28.759 0.15 1042
1044 4 -45.538 84.71 -10.225 0.15 1030
1045 4 -46.038 95.648 -8.463 0.15 1044
1046 4 -48.038 109.89 -4.899 0.15 1045
1047 4 -52.986 124.55 -6.303 0.15 1046
1048 4 -56.74 144.92 -11.18 0.15 1047
1049 4 -54.708 158.93 -12.6 0.15 1048
1050 4 -56.201 170.82 -12.498 0.15 1049
1051 4 -63.245 180.43 -9.297 0.15 1050
1052 4 -69.076 192.19 -7.539 0.15 1051
1053 4 -16.695 30.975 0.31 0.15 991
1054 4 -20.429 36.742 0.546 0.15 1053
1055 4 -24.721 40.6 2.823 0.15 1054
1056 4 -30.731 49.012 8.079 0.15 1055
1057 4 -36.802 56.432 12.243 0.15 1056
1058 4 -42.579 61.453 15.694 0.15 1057
1059 4 -45.714 69.12 18.123 0.15 1058
1060 4 -44.106 90.234 18.903 0.15 1059
1061 4 -47.509 105.94 20.452 0.15 1060
1062 4 -51.078 113.67 22.457 0.15 1061
1063 4 -57.382 123.56 26.817 0.15 1062
1064 4 -59.881 127.92 26.968 0.15 1063
1065 4 -61.71 135.45 29.697 0.15 1064
1066 4 -67.565 142.59 32.782 0.15 1065
1067 4 -70.905 150.16 35.007 0.15 1066
1068 4 -72.353 156.07 36.026 0.15 1067
1069 4 -72.93 159.66 36.537 0.15 1068
1070 4 -74.534 167.48 39.134 0.15 1069
1071 4 -48.693 66.041 15.962 0.15 1058
1072 4 -54.373 70.34 15.917 0.15 1071
1073 4 -61.446 75.453 14.565 0.15 1072
1074 4 -66.055 82.746 12.545 0.15 1073
1075 4 -71.789 93.469 13.608 0.15 1074
1076 4 -79.387 102.39 15.835 0.15 1075
1077 4 -85.74 104.27 21.886 0.15 1076
1078 4 -93.688 106.66 28.565 0.15 1077
1079 4 -97.832 109.22 30.503 0.15 1078
1080 4 -101.79 114.82 32.023 0.15 1079
1081 4 -105.63 119.45 32.516 0.15 1080
1082 4 -110.1 123.97 33.325 0.15 1081
1083 4 -113.79 130.7 33.819 0.15 1082
1084 4 -118.53 137.44 37.681 0.15 1083
1085 4 -123.75 140.44 42.753 0.15 1084
1086 4 -129.32 143.31 49.539 0.15 1085
1087 4 -23.437 39.029 1.649 0.15 1054
1088 4 -29.695 44.464 -0.425 0.15 1087
1089 4 -32.968 54.15 -2.148 0.15 1088
1090 4 -37.382 66.319 -2.963 0.15 1089
1091 4 -39.955 72.462 -2.332 0.15 1090
1092 4 -44.383 76.258 -0.275 0.15 1091
1093 4 -56.023 85.009 4.244 0.15 1092
1094 4 -61.562 94.092 7.128 0.15 1093
1095 4 -68.302 104.52 7.348 0.15 1094
1096 4 -73.281 116.38 6.639 0.15 1095
1097 4 -76.505 126.95 7.124 0.15 1096
1098 4 -78.975 135.37 3.325 0.15 1097
1099 4 -80.144 142.34 -1.659 0.15 1098
1100 4 -81.826 150.12 -6.49 0.15 1099
1101 4 -85.122 157.08 -8.156 0.15 1100
1102 4 -86.771 164.39 -8.928 0.15 1101
1103 4 -88.72 172.89 -7.746 0.15 1102
1104 4 -88.412 180.47 -7.699 0.15 1103
1105 4 -86.931 184.59 -6.432 0.15 1104
1106 4 -12.644 20.347 4.121 0.15 989
1107 4 -13.385 29.243 10.084 0.15 1106
1108 4 -15.92 37.722 15.027 0.15 1107
1109 4 -17.98 45.57 19.434 0.15 1108
1110 4 -19.933 52.345 24.585 0.15 1109
1111 4 -24.716 61.402 32.745 0.15 1110
1112 4 -28.093 68.095 39.89 0.15 1111
1113 4 -32.506 79.981 45.657 0.15 1112
1114 4 -36.401 87.551 48.444 0.15 1113
1115 4 -41.345 100.53 50.977 0.15 1114
1116 4 -50.763 105.76 65.493 0.15 1115
1117 4 -60.233 110.05 69.867 0.15 1116
1118 4 -63.356 114.56 72.405 0.15 1117
1119 4 -66.547 119.83 75.752 0.15 1118
1120 4 -32.825 84.804 47.922 0.15 1113
1121 4 -37.628 97.491 51.76 0.15 1120
1122 4 -42.719 108.98 53.419 0.15 1121
1123 4 -43.221 124.08 60.652 0.15 1122
1124 4 -47.199 137.87 62.662 0.15 1123
1125 4 -52.571 147.68 60.133 0.15 1124
1126 4 -55.384 155.99 62.074 0.15 1125
1127 4 -58.665 164.59 64.07 0.15 1126
1128 4 -61.843 169.02 65.311 0.15 1127
1129 4 -63.177 178.61 66.544 0.15 1128
1130 4 -67.881 184.53 67.891 0.15 1129
1131 4 -72.897 191.25 70.662 0.15 1130
1132 4 -76.431 197.13 71.958 0.15 1131
