# Supplementary material for: Influence of extracellular oscillations on neural communication: a computational perspective
Source: Front Comput Neurosci. 2014 Feb 7;8:9. doi: 10.3389/fncom.2014.00009 (PMC3916728; doi:10.3389/fncom.2014.00009)
Supplement: Supplementary file 4 [file DataSheet1.ZIP › influence_of_extracellular_oscillations/cell_m.swc]

1 1 0 0 0 10 -1
2 1 0 10 0 10 1
3 1 0 -10 0 10 1
4 3 -8.5 -25.5 -1 3.3 1
5 3 -12 -36.5 -2.5 2.4 4
6 3 -13.763 -52.247 -7.737 1.85 5
7 3 -18.832 -60.276 -7.451 1.85 6
8 3 -20.924 -75.843 -11.845 1.2 7
9 3 -25.137 -85.248 -12.024 1.2 8
10 3 -26.958 -93.814 -13.624 1.2 9
11 3 -27.608 -101.67 -14.294 1.2 10
12 3 -30.747 -122.56 -16.342 1.2 11
13 3 -29.779 -133.23 -16.396 0.65 12
14 3 -31.227 -141.57 -14.27 0.65 13
15 3 -33.447 -148.6 -13.779 0.65 14
16 3 -34.911 -152.97 -12.759 0.65 15
17 3 -40.213 -169.04 -10.19 0.65 16
18 3 -40.849 -178.78 -9.035 0.6 17
19 3 -45.317 -190.1 -10.544 0.5 18
20 3 -44.528 -202.8 -10.679 0.5 19
21 3 -45.392 -219.51 -11.081 0.5 20
22 3 -45.885 -235 -7.342 0.5 21
23 3 -47.594 -243.42 -3.952 0.5 22
24 3 -46.763 -253.42 0.716 0.4 23
25 3 -45.432 -261.85 4.396 0.4 24
26 3 -45.454 -272.8 7.43 0.4 25
27 3 -46.99 -283.06 8.661 0.4 26
28 3 -49.041 -292.18 11.083 0.4 27
29 3 -51.682 -300.62 14.535 0.4 28
30 3 -49.485 -313.55 19.749 0.4 29
31 3 -47.744 -326.38 24.737 0.4 30
32 3 -47.729 -336.61 28.305 0.25 31
33 3 -50.647 -347.27 26.331 0.25 32
34 3 -55.63 -355.74 25.689 0.25 33
35 3 -61.092 -362.84 25.589 0.25 34
36 3 -67.781 -371.43 26.557 0.25 35
37 3 -73.284 -380.91 27.938 0.25 36
38 3 -75.796 -393.08 22.355 0.25 37
39 3 -76.494 -397.01 21.477 0.25 38
40 3 -76.444 -403.44 20.54 0.25 39
41 3 -74.703 -412.42 22.543 0.25 40
42 3 -75.157 -421.94 28.464 0.25 41
43 3 -72.367 -429.19 32.321 0.25 42
44 3 -70.816 -441.07 37.577 0.2 43
45 3 -68.469 -449.25 43.224 0.2 44
46 3 -67.179 -458.36 48.603 0.2 45
47 3 -67.854 -470.33 55.295 0.2 46
48 3 -67.238 -481.34 62.628 0.2 47
49 3 -67.023 -492.93 68.522 0.2 48
50 3 -67.273 -496.07 69.06 0.2 49
51 3 -69.141 -508.39 71.756 0.2 50
52 3 -69.763 -511.89 73.12 0.2 51
53 3 -71.549 -524.16 75.241 0.2 52
54 3 -74.37 -538.73 71.501 0.2 53
55 3 -75.112 -545.54 72.847 0.2 54
56 3 -75.879 -552.16 70.321 0.2 55
57 3 -80.441 -570.64 73.448 0.2 56
58 3 -83.63 -585.03 73.844 0.2 57
59 3 -89.09 -594.22 78.139 0.2 58
60 3 -92.415 -604.78 83.279 0.2 59
61 3 -95.237 -616.34 95.476 0.2 60
62 3 -98.141 -619.81 96.329 0.2 61
63 3 -105.15 -630.31 96.009 0.2 62
64 3 -107.13 -639.45 100.6 0.2 63
65 3 -109.81 -649.43 103.38 0.2 64
66 3 -110.86 -656.4 104.93 0.2 65
67 3 -69.057 -502.59 71.859 0.2 50
68 3 -70.377 -508.01 72.224 0.2 67
69 3 -72.615 -517.65 73.233 0.2 68
70 3 -75.795 -531.36 72.488 0.2 69
71 3 -80.152 -541.55 75.18 0.2 70
72 3 -84.713 -554.65 80.25 0.2 71
73 3 -89.438 -566.39 81.863 0.2 72
74 3 -96.052 -576.49 85.187 0.2 73
75 3 -98.946 -589.43 87.888 0.2 74
76 3 -97.299 -602.12 85.658 0.2 75
77 3 -46.322 -334.76 28.763 0.25 31
78 3 -50.173 -349 37.455 0.25 77
79 3 -54.717 -357.97 43.382 0.25 78
80 3 -56.818 -365.53 50.983 0.25 79
81 3 -58.929 -377.64 60.489 0.15 80
82 3 -60.459 -386.15 66.272 0.15 81
83 3 -54.359 -391.87 71.054 0.15 82
84 3 -46.771 -398.71 73.327 0.15 83
85 3 -40.661 -403.35 72.726 0.15 84
86 3 -34.978 -411.49 72.229 0.15 85
87 3 -29.627 -425 71.206 0.15 86
88 3 -26.483 -436.03 71.229 0.15 87
89 3 -23.066 -443.94 72.995 0.15 88
90 3 -18.66 -456.38 73.436 0.15 89
91 3 -11.76 -467.28 78.539 0.15 90
92 3 -5.183 -481.46 90.62 0.15 91
93 3 -2.797 -494.56 101.66 0.15 92
94 3 -2.6 -502.14 108.39 0.15 93
95 3 0.6 -511.15 109.86 0.15 94
96 3 2.279 -519.77 112.05 0.15 95
97 3 0.701 -533.29 113.54 0.15 96
98 3 0.689 -545.16 115.51 0.15 97
99 3 1.973 -553 119.54 0.15 98
100 3 -48.873 -321.51 23.069 0.15 30
101 3 -47.122 -335.17 24.95 0.15 100
102 3 -47.388 -343.34 25.755 0.15 101
103 3 -50.875 -362.89 29.367 0.15 102
104 3 -36.555 -376.36 35.265 0.15 103
105 3 -27.502 -385.13 46.593 0.15 104
106 3 -22.193 -393.01 59.968 0.15 105
107 3 -19.076 -406.39 73.843 0.15 106
108 3 -19.149 -416.87 82.009 0.15 107
109 3 -18.542 -425.38 83.273 0.15 108
110 3 -20.769 -438.15 89.626 0.15 109
111 3 -23.116 -454.04 97.029 0.15 110
112 3 -26.436 -469.98 101.46 0.15 111
113 3 -29.103 -482.14 106.25 0.15 112
114 3 -27.443 -499.61 108.64 0.15 113
115 3 -25.995 -522.13 110.93 0.15 114
116 3 -28.897 -532.89 113.81 0.15 115
117 3 -41.214 -555.35 119.31 0.15 116
118 3 -47.183 -563.79 125.51 0.15 117
119 3 -52.315 -568.18 134.15 0.15 118
120 3 -56.944 -580.89 145.53 0.15 119
121 3 -58.793 -591.18 151.36 0.15 120
122 3 -57.582 -599.88 155.53 0.15 121
123 3 -57.027 -608.7 160.83 0.15 122
124 3 -56.417 -617.43 164.13 0.15 123
125 3 -51.681 -261.48 4.374 0.2 23
126 3 -55.645 -275.67 12.648 0.2 125
127 3 -61.384 -287.01 15.333 0.2 126
128 3 -62.279 -291 13.99 0.2 127
129 3 -66.787 -314.94 8.358 0.2 128
130 3 -73.503 -328.74 4.648 0.2 129
131 3 -82.211 -354.74 1.842 0.2 130
132 3 -91.838 -380.06 3.304 0.2 131
133 3 -107.89 -402.02 0.898 0.2 132
134 3 -114.96 -415.62 5.42 0.2 133
135 3 -119.06 -432.15 7.446 0.2 134
136 3 -122.15 -442.16 8.209 0.2 135
137 3 -126.49 -458.59 3.707 0.2 136
138 3 -131.74 -472.26 2.019 0.2 137
139 3 -137.29 -481.02 0.906 0.2 138
140 3 -142.04 -491.14 -1.194 0.2 139
141 3 -151.99 -498.91 -6.34 0.2 140
142 3 -169.31 -510.87 -12.63 0.2 141
143 3 -179.64 -510.64 -18.323 0.2 142
144 3 -194.02 -509.12 -21.646 0.2 143
145 3 -204.9 -508.96 -25.079 0.2 144
146 3 -219.96 -510.97 -28.571 0.2 145
147 3 -231.01 -513.63 -29.979 0.2 146
148 3 -241.38 -512.6 -31.841 0.2 147
149 3 -255.81 -507.84 -42.685 0.2 148
150 3 -262.17 -507.01 -45.59 0.2 149
151 3 -270.82 -508.18 -45.23 0.2 150
152 3 -281.05 -509.36 -45.466 0.2 151
153 3 -135.26 -480.92 1.631 0.2 138
154 3 -136.16 -488.74 5.118 0.2 153
155 3 -139.88 -497.2 7.808 0.2 154
156 3 -143.35 -504.02 10.187 0.2 155
157 3 -153.1 -521.75 10.392 0.2 156
158 3 -159.46 -535.63 8.989 0.2 157
159 3 -165.49 -547.01 8.165 0.2 158
160 3 -169.35 -553.28 6.49 0.2 159
161 3 -182.62 -563.03 3.822 0.2 160
162 3 -189.02 -572.06 -1.629 0.2 161
163 3 -194.32 -581.56 -5.582 0.2 162
164 3 -197.13 -589.88 -11.417 0.2 163
165 3 -201.78 -599.62 -16.386 0.2 164
166 3 -205.08 -607.55 -20.531 0.15 165
167 3 -206.67 -611.58 -21.937 0.15 166
168 3 -44.002 -176.32 -8.16 0.25 17
169 3 -43.159 -183.62 -6.945 0.25 168
170 3 -39.934 -189.26 -4.287 0.15 169
171 3 -39.198 -195.01 -1.672 0.15 170
172 3 -39.736 -202.01 2.207 0.15 171
173 3 -41.739 -207.79 0.185 0.15 172
174 3 -44.461 -212.61 -1.899 0.15 173
175 3 -47.942 -217.66 -3.863 0.15 174
176 3 -50.967 -224.52 -8.075 0.15 175
177 3 -53.613 -231.3 -11.545 0.15 176
178 3 -57.826 -235.81 -14.582 0.15 177
179 3 -60.269 -240.37 -16.368 0.15 178
180 3 -61.67 -247.13 -17.634 0.15 179
181 3 -48.75 -195.63 -4.478 0.15 169
182 3 -55.515 -206.46 -2.71 0.15 181
183 3 -63.181 -213.08 -3.639 0.15 182
184 3 -72.369 -223.56 -5.714 0.15 183
185 3 -76.588 -231.02 -7.444 0.15 184
186 3 -83.314 -241.44 -9.313 0.15 185
187 3 -88.481 -250.53 -8.147 0.15 186
188 3 -33.812 -158.54 -13.403 0.15 16
189 3 -32.968 -163.86 -13.605 0.15 188
190 3 -32.795 -165.23 -14.366 0.15 189
191 3 -31.498 -170.89 -15.639 0.15 190
192 3 -29.092 -177.09 -18.593 0.15 191
193 3 -27.471 -181.63 -21.184 0.15 192
194 3 -25.213 -190.1 -25.273 0.15 193
195 3 -23.949 -196.37 -27.989 0.15 194
196 3 -26.59 -203.61 -29.727 0.15 195
197 3 -33.097 -208.85 -34.871 0.15 196
198 3 -33.483 -218 -36.779 0.15 197
199 3 -36.839 -223.33 -41.452 0.15 198
200 3 -32.045 -171.88 -16.548 0.15 190
201 3 -32.005 -179.21 -18.674 0.15 200
202 3 -31.061 -187.16 -19.787 0.15 201
203 3 -30.522 -194.15 -19.942 0.15 202
204 3 -32.416 -200.45 -17.608 0.15 203
205 3 -33.289 -207.05 -14.93 0.15 204
206 3 -35.273 -213.4 -12.09 0.15 205
207 3 -36.284 -219.13 -10.943 0.15 206
208 3 -37.763 -225.15 -12.39 0.15 207
209 3 -39.425 -231.33 -14.005 0.15 208
210 3 -44.187 -238.71 -15.948 0.15 209
211 3 -50.579 -243.92 -17.832 0.15 210
212 3 -55.684 -250.31 -22.051 0.15 211
213 3 -57.05 -258.25 -21.365 0.15 212
214 3 -60.108 -267.28 -19.295 0.15 213
215 3 -31.957 -134.38 -17.431 0.4 12
216 3 -34.184 -149.18 -23.328 0.35 215
217 3 -35.877 -171.3 -26.469 0.35 216
218 3 -42.15 -194.6 -41.589 0.35 217
219 3 -45.221 -203.88 -52.764 0.25 218
220 3 -51.11 -221.89 -57.491 0.25 219
221 3 -63.72 -241.1 -67.652 0.25 220
222 3 -68.16 -254.14 -72.203 0.25 221
223 3 -72.591 -265.13 -77.601 0.25 222
224 3 -82.21 -290.27 -92.363 0.25 223
225 3 -90.799 -307.56 -93.456 0.25 224
226 3 -95.437 -324.26 -90.223 0.2 225
227 3 -98.468 -341.84 -92.006 0.2 226
228 3 -104.2 -356.28 -91.546 0.2 227
229 3 -106.24 -365.12 -91.394 0.2 228
230 3 -109.27 -374.4 -92.449 0.15 229
231 3 -114.54 -382.85 -94.47 0.15 230
232 3 -119.7 -395.03 -96.454 0.15 231
233 3 -117.33 -410.05 -99.633 0.15 232
234 3 -115.61 -428.71 -102.61 0.15 233
235 3 -118.32 -445.66 -106.44 0.15 234
236 3 -112.79 -461.75 -112.82 0.15 235
237 3 -108.32 -477.78 -118.97 0.15 236
238 3 -108.47 -498.2 -116.29 0.15 237
239 3 -110.79 -517.39 -109.7 0.15 238
240 3 -112.22 -533.6 -104.63 0.15 239
241 3 -119.26 -544.62 -103.9 0.15 240
242 3 -122.6 -555.57 -103.67 0.15 241
243 3 -109.09 -369.13 -90.656 0.15 229
244 3 -114.74 -376.26 -91.313 0.15 243
245 3 -122.47 -384.14 -91.614 0.15 244
246 3 -130.12 -390.66 -101.69 0.15 245
247 3 -140.11 -399.47 -104.5 0.15 246
248 3 -147.71 -406.12 -110.21 0.15 247
249 3 -154.09 -420.13 -113.99 0.15 248
250 3 -163.67 -432.59 -122.77 0.15 249
251 3 -166.48 -443.5 -130.73 0.15 250
252 3 -164.31 -455.94 -138.42 0.15 251
253 3 -164.21 -468.03 -145.55 0.15 252
254 3 -159.7 -474.95 -146.98 0.15 253
255 3 -153.75 -481.63 -142.34 0.15 254
256 3 -147.56 -490.57 -141.79 0.15 255
257 3 -142.12 -502.55 -143.23 0.15 256
258 3 -141.44 -511.68 -142.47 0.15 257
259 3 -141.22 -519.53 -140.75 0.15 258
260 3 -138.36 -538.07 -139.91 0.15 259
261 3 -137.46 -546.81 -140.26 0.15 260
262 3 -135.48 -554.91 -139.47 0.15 261
263 3 -136.41 -562.53 -138.89 0.15 262
264 3 -138.58 -569.62 -140.02 0.15 263
265 3 -136.97 -575.59 -140.17 0.15 264
266 3 -132.11 -584 -139.8 0.15 265
267 3 -129.05 -591.06 -140.96 0.15 266
268 3 -126.18 -597.08 -142.29 0.15 267
269 3 -125.08 -608.88 -143.06 0.15 268
270 3 -123.3 -617.94 -143.1 0.15 269
271 3 -121.3 -624.88 -143.3 0.15 270
272 3 -119.26 -629.65 -145.57 0.15 271
273 3 -117.95 -633.51 -147.04 0.15 272
274 3 -137.03 -544.98 -138.52 0.15 260
275 3 -136.22 -558.55 -136.6 0.15 274
276 3 -167.93 -478.91 -149.59 0.15 253
277 3 -170.08 -497.08 -143.75 0.15 276
278 3 -170.75 -512.84 -136.08 0.15 277
279 3 -167.29 -525.2 -123.41 0.15 278
280 3 -162.64 -533.14 -119.58 0.15 279
281 3 -159.64 -540.28 -118.83 0.15 280
282 3 -160.47 -552.48 -118 0.15 281
283 3 -96.371 -320.71 -91.938 0.15 225
284 3 -102.63 -331.92 -98.085 0.15 283
285 3 -100.57 -341.57 -104.36 0.15 284
286 3 -98.152 -360.51 -107.63 0.15 285
287 3 -99.261 -374.97 -109.39 0.15 286
288 3 -103.63 -394.37 -107.22 0.15 287
289 3 -107.57 -405.64 -106.81 0.15 288
290 3 -113.42 -417.3 -106.2 0.15 289
291 3 -117.74 -427.91 -107.24 0.15 290
292 3 -127.49 -439.88 -111.01 0.15 291
293 3 -136.95 -452.93 -112.38 0.15 292
294 3 -153.43 -458.95 -106.32 0.15 293
295 3 -167.48 -468.02 -103.83 0.15 294
296 3 -179.79 -477.97 -102.42 0.15 295
297 3 -198.03 -488.95 -101.58 0.15 296
298 3 -220.48 -494.21 -95.908 0.15 297
299 3 -237.99 -501.7 -90.062 0.15 298
300 3 -245.58 -505.62 -87.967 0.15 299
301 3 -250.6 -511.69 -87.385 0.15 300
302 3 -45.387 -200.88 -46.128 0.15 218
303 3 -48.536 -213.47 -54.262 0.15 302
304 3 -47.636 -227.59 -62.859 0.15 303
305 3 -46.498 -238.06 -71.236 0.15 304
306 3 -47.323 -246.4 -80.297 0.15 305
307 3 -48.535 -253.01 -86.064 0.15 306
308 3 -51.2 -259.48 -94.702 0.15 307
309 3 -52.031 -264.11 -102.07 0.15 308
310 3 -54.069 -268.81 -106.05 0.15 309
311 3 -33.036 -177.67 -24.561 0.15 217
312 3 -29.186 -185.7 -23.176 0.15 311
313 3 -26.917 -193.47 -25.616 0.15 312
314 3 -25.211 -202.26 -29.331 0.15 313
315 3 -23.443 -212.09 -35.403 0.15 314
316 3 -19.971 -224.22 -33.204 0.15 315
317 3 -15.037 -231.01 -34.05 0.15 316
318 3 -9.388 -239.44 -34.834 0.15 317
319 3 -7.552 -245.27 -34.468 0.15 318
320 3 -0.344 -252.82 -31.389 0.15 319
321 3 4.799 -263 -27.898 0.15 320
322 3 -28.536 -108.37 -13.825 0.15 11
323 3 -28.839 -115.45 -14.046 0.15 322
324 3 -31.421 -125.42 -13.911 0.15 323
325 3 -31.573 -132.43 -14.991 0.15 324
326 3 -31.841 -138.91 -19.049 0.15 325
327 3 -34.035 -148.77 -25.902 0.15 326
328 3 -39.101 -156.99 -30.818 0.15 327
329 3 -42.974 -166.91 -36.285 0.15 328
330 3 -46.651 -175.75 -40.477 0.15 329
331 3 -46.204 -181.81 -44.76 0.15 330
332 3 -28.079 -65.086 -5.242 0.7 7
333 3 -31.879 -75.184 -12.049 1.05 332
334 3 -35.621 -86.698 -18.021 1.05 333
335 3 -37.791 -92.531 -19.684 1.05 334
336 3 -45.615 -95.192 -17.968 0.8 335
337 3 -57.08 -98.757 -19.8 0.8 336
338 3 -67.249 -105.17 -23.363 0.8 337
339 3 -71.973 -109.56 -25.578 0.8 338
340 3 -77.728 -111.61 -29.84 0.8 339
341 3 -88.661 -117.86 -39.984 0.6 340
342 3 -89.537 -118.7 -41.116 0.6 341
343 3 -99.506 -124.49 -47.486 0.6 342
344 3 -117.09 -138.99 -53.737 0.4 343
345 3 -130.91 -148.54 -62.575 0.4 344
346 3 -139.34 -160.44 -65.747 0.4 345
347 3 -155.68 -170.13 -69.538 0.4 346
348 3 -164.93 -175.1 -72.892 0.4 347
349 3 -176.01 -179.18 -75.225 0.4 348
350 3 -183.55 -182.03 -74.815 0.4 349
351 3 -191.78 -186.53 -74.526 0.3 350
352 3 -200.81 -192.36 -75.269 0.3 351
353 3 -210.34 -196.9 -76.994 0.3 352
354 3 -221.06 -207.23 -82.233 0.3 353
355 3 -223.44 -217.86 -84.057 0.3 354
356 3 -230.04 -229.48 -89.312 0.3 355
357 3 -235.27 -235.53 -92.017 0.3 356
358 3 -242.97 -243.3 -93.58 0.3 357
359 3 -249.18 -252.7 -95.521 0.3 358
360 3 -257.67 -261.41 -101.07 0.3 359
361 3 -264.77 -264.77 -103.28 0.3 360
362 3 -286.05 -270.17 -103.62 0.3 361
363 3 -293.15 -280.76 -106.07 0.3 362
364 3 -298.96 -290.04 -105.79 0.3 363
365 3 -306.5 -298.2 -104.03 0.3 364
366 3 -312.46 -306.93 -102.68 0.25 365
367 3 -321.25 -316.56 -106.83 0.25 366
368 3 -326.53 -327.6 -107.75 0.2 367
369 3 -334.61 -339.18 -111.17 0.2 368
370 3 -337.47 -341.59 -112.9 0.2 369
371 3 -343.59 -349.48 -117.46 0.2 370
372 3 -348.53 -355.41 -120.78 0.2 371
373 3 -354.77 -364.6 -123.79 0.15 372
374 3 -362.04 -374.7 -128.85 0.15 373
375 3 -372.58 -382.43 -135.67 0.15 374
376 3 -385.36 -393.73 -145.62 0.15 375
377 3 -399.13 -404.69 -156.22 0.15 376
378 3 -356.52 -369.6 -127.19 0.15 372
379 3 -362.94 -386.25 -129.21 0.15 378
380 3 -367.81 -399.73 -131.2 0.15 379
381 3 -368.82 -416.55 -133.55 0.15 380
382 3 -371.64 -425.89 -137.72 0.15 381
383 3 -382.27 -433.89 -138.49 0.15 382
384 3 -393.95 -441.5 -139.39 0.15 383
385 3 -401.93 -447.26 -137.24 0.15 384
386 3 -412.26 -454.7 -134.97 0.15 385
387 3 -189.5 -183.58 -73.601 0.35 350
388 3 -203.37 -187.74 -69.92 0.35 387
389 3 -218.19 -192.44 -71.264 0.35 388
390 3 -229.22 -196.79 -74.438 0.35 389
391 3 -243.83 -206.99 -86.87 0.35 390
392 3 -247.29 -209.5 -87.376 0.35 391
393 3 -261.64 -221.67 -90.661 0.2 392
394 3 -265.33 -233.21 -89.081 0.2 393
395 3 -269.28 -238.72 -86.736 0.2 394
396 3 -277.29 -247.04 -83.52 0.2 395
397 3 -288.36 -258.6 -83.4 0.2 396
398 3 -301.24 -265.98 -88.597 0.2 397
399 3 -312.73 -273.01 -90.592 0.2 398
400 3 -317.74 -277.71 -90.913 0.2 399
401 3 -326.75 -281.77 -89.606 0.2 400
402 3 -332.16 -283.88 -87.653 0.2 401
403 3 -339.43 -293.5 -88.03 0.15 402
404 3 -346.23 -298.69 -88.138 0.15 403
405 3 -359.38 -311.01 -86.26 0.15 404
406 3 -377.62 -319.76 -88.881 0.15 405
407 3 -391.43 -328.91 -89.527 0.15 406
408 3 -402 -342.4 -86.146 0.15 407
409 3 -409.6 -352.41 -85.191 0.15 408
410 3 -414.23 -356.95 -81.71 0.15 409
411 3 -418.31 -360.92 -80.239 0.15 410
412 3 -421.67 -364.79 -78.19 0.15 411
413 3 -424.78 -370.18 -76.176 0.15 412
414 3 -430.14 -377.51 -76.122 0.15 413
415 3 -434.15 -381.08 -75.712 0.15 414
416 3 -435.85 -386.34 -74.876 0.15 415
417 3 -437.22 -389.85 -74.292 0.15 416
418 3 -403.28 -350.01 -84.416 0.15 408
419 3 -406.28 -362.13 -81.581 0.15 418
420 3 -410.45 -373.92 -77.294 0.15 419
421 3 -414.28 -382.63 -73.2 0.15 420
422 3 -419.66 -388.04 -73.566 0.15 421
423 3 -425.67 -391.81 -73.329 0.15 422
424 3 -431.06 -392.36 -77.765 0.15 423
425 3 -252.58 -217.02 -87 0.15 392
426 3 -263.74 -220.71 -88.108 0.15 425
427 3 -276.1 -225.7 -96.443 0.15 426
428 3 -287.8 -232.54 -102.97 0.15 427
429 3 -294.14 -240.94 -107.64 0.15 428
430 3 -302.66 -250.99 -109.25 0.15 429
431 3 -307.83 -260.55 -109.52 0.15 430
432 3 -312.4 -269.57 -97.849 0.15 431
433 3 -314.88 -272.66 -94.274 0.15 432
434 3 -322.47 -278.71 -87.855 0.15 433
435 3 -327.71 -284.98 -80.4 0.15 434
436 3 -335.38 -294.19 -73.122 0.15 435
437 3 -340.5 -302.05 -67.758 0.15 436
438 3 -349.79 -308.51 -55.889 0.15 437
439 3 -364.32 -310.29 -51.952 0.15 438
440 3 -381.45 -317.95 -45.918 0.15 439
441 3 -390.11 -328.07 -43.456 0.15 440
442 3 -401.56 -343.3 -41.404 0.15 441
443 3 -410.54 -358.01 -43.212 0.15 442
444 3 -418.02 -363.68 -43.51 0.15 443
445 3 -425.57 -368.69 -41.664 0.15 444
446 3 -432.52 -374.77 -40.152 0.15 445
447 3 -437.68 -384.66 -37.146 0.15 446
448 3 -442.45 -386.51 -36.932 0.15 447
449 3 -358.48 -314.06 -49.905 0.15 438
450 3 -369.74 -323.38 -44.942 0.15 449
451 3 -375.15 -331.22 -43.7 0.15 450
452 3 -381.86 -343.22 -44.039 0.15 451
453 3 -391.39 -356.56 -45.885 0.15 452
454 3 -396.99 -363.54 -41.35 0.15 453
455 3 -401.53 -367.28 -38.761 0.15 454
456 3 -104.31 -127.49 -47.023 0.2 343
457 3 -111.14 -133.27 -46.595 0.2 456
458 3 -123.51 -138.17 -44.745 0.2 457
459 3 -136.59 -143.36 -37.212 0.2 458
460 3 -144.85 -149.07 -33.013 0.15 459
461 3 -157.43 -157.14 -31.187 0.15 460
462 3 -164.27 -167.33 -29.752 0.15 461
463 3 -168.11 -171.8 -29.019 0.15 462
464 3 -169.32 -177.75 -25.993 0.15 463
465 3 -174.42 -183.64 -26.048 0.15 464
466 3 -177.77 -187.56 -27.028 0.15 465
467 3 -182.21 -190.95 -28.548 0.15 466
468 3 -186.57 -194.47 -28.839 0.15 467
469 3 -97.014 -122.09 -50.753 0.15 342
470 3 -101.23 -123.14 -58.073 0.15 469
471 3 -105.36 -127.41 -62.664 0.15 470
472 3 -109.75 -133.53 -67.427 0.15 471
473 3 -113.04 -139.07 -70.784 0.15 472
474 3 -115.19 -146.02 -74.296 0.15 473
475 3 -116.46 -153.44 -76.429 0.15 474
476 3 -118.99 -157.31 -79.765 0.15 475
477 3 -120.47 -161.32 -83.218 0.15 476
478 3 -124.27 -166.71 -86.258 0.15 477
479 3 -128.64 -172.41 -88.066 0.15 478
480 3 -131.21 -175.89 -93.406 0.15 479
481 3 -132.47 -177.72 -98.82 0.15 480
482 3 -134.12 -182.91 -103.97 0.15 481
483 3 -100.11 -123.14 -53.845 0.15 469
484 3 -106.14 -126.08 -57.51 0.15 483
485 3 -114.25 -129.95 -61.576 0.15 484
486 3 -119.8 -132.89 -65.459 0.15 485
487 3 -124.39 -136.45 -71.136 0.15 486
488 3 -129.77 -141.47 -78.17 0.15 487
489 3 -132.9 -146.16 -84.146 0.15 488
490 3 -138.23 -152.93 -90.544 0.15 489
491 3 -142.07 -157.1 -96.14 0.15 490
492 3 -146.48 -160.73 -99.038 0.15 491
493 3 -150.81 -163.18 -101.73 0.15 492
494 3 -156.37 -165.79 -104.52 0.15 493
495 3 -161.27 -169.52 -108.94 0.15 494
496 3 -163.59 -173.82 -112.32 0.15 495
497 3 -169.93 -185.02 -117.79 0.15 496
498 3 -78.243 -115.98 -28.172 0.15 339
499 3 -88.191 -133.8 -39.114 0.15 498
500 3 -95.001 -144.24 -46.186 0.15 499
501 3 -100.43 -152.15 -49.921 0.15 500
502 3 -110.44 -165.81 -55.349 0.15 501
503 3 -118.18 -171.11 -57.694 0.15 502
504 3 -128.05 -181 -59.221 0.15 503
505 3 -134.89 -188.76 -58.229 0.15 504
506 3 -139.75 -195.39 -57.574 0.15 505
507 3 -148.24 -202.03 -60.422 0.15 506
508 3 -153.19 -209.27 -64.704 0.15 507
509 3 -157.54 -215.19 -67.59 0.15 508
510 3 -157.85 -223.01 -69.025 0.15 509
511 3 -39.679 -106.6 -21.236 0.8 335
512 3 -37.397 -122.99 -19.954 0.6 511
513 3 -37.3 -129.72 -20.147 0.6 512
514 3 -41.607 -135.92 -20.872 0.6 513
515 3 -54.108 -146.98 -20.815 0.6 514
516 3 -63.661 -155.81 -20.557 0.4 515
517 3 -67.225 -160.98 -21.807 0.35 516
518 3 -74.152 -173.48 -25.005 0.35 517
519 3 -77.373 -179.21 -25.561 0.35 518
520 3 -87.484 -189.34 -27.945 0.35 519
521 3 -90.734 -198.8 -29.014 0.35 520
522 3 -93.728 -213.99 -31.946 0.35 521
523 3 -93.125 -220.84 -33.656 0.35 522
524 3 -94.167 -237.54 -37.521 0.35 523
525 3 -94.438 -252.74 -40.879 0.35 524
526 3 -85.727 -262.16 -44.67 0.35 525
527 3 -71.988 -276.59 -48.18 0.35 526
528 3 -62.466 -295.9 -52.996 0.35 527
529 3 -53.146 -310.17 -59.289 0.35 528
530 3 -52.356 -318.3 -69.842 0.35 529
531 3 -56.18 -333.83 -79.275 0.35 530
532 3 -60.837 -343.26 -83.846 0.35 531
533 3 -66.126 -349.26 -81.96 0.35 532
534 3 -69.437 -353.5 -78.418 0.35 533
535 3 -75.399 -361.56 -74.451 0.35 534
536 3 -79.865 -370.32 -71.366 0.35 535
537 3 -83.552 -375.81 -68.11 0.35 536
538 3 -86.775 -381.39 -67.134 0.35 537
539 3 -88.535 -390.32 -69.506 0.35 538
540 3 -91.776 -398.73 -71.381 0.35 539
541 3 -91.593 -409.43 -70.569 0.35 540
542 3 -90.484 -419.8 -69.394 0.35 541
543 3 -89.74 -432.31 -66.49 0.35 542
544 3 -90.36 -438 -65.004 0.35 543
545 3 -92.456 -442.64 -62.699 0.15 544
546 3 -92.408 -449.64 -62.915 0.15 545
547 3 -95.271 -456.44 -63.465 0.15 546
548 3 -97.924 -466.26 -64.541 0.15 547
549 3 -102.69 -474.52 -65.197 0.15 548
550 3 -106.99 -483.55 -65.689 0.15 549
551 3 -111.67 -489.07 -66.052 0.15 550
552 3 -114.64 -495.72 -66.369 0.15 551
553 3 -117.08 -505.74 -64.547 0.15 552
554 3 -118.82 -514.54 -64.21 0.15 553
555 3 -120.79 -523.59 -62.872 0.15 554
556 3 -124.49 -531.04 -65.929 0.15 555
557 3 -126.12 -542.86 -69.156 0.15 556
558 3 -88.747 -449.3 -62.161 0.15 544
559 3 -89.885 -458.73 -60.072 0.15 558
560 3 -91.891 -466.91 -60.67 0.15 559
561 3 -95.65 -474.38 -60.041 0.15 560
562 3 -101.71 -488.55 -57.617 0.15 561
563 3 -105.64 -500.44 -56.028 0.15 562
564 3 -106.3 -509.37 -60.321 0.15 563
565 3 -106.81 -517.24 -63.967 0.15 564
566 3 -109.99 -524.36 -68.603 0.15 565
567 3 -111.47 -531.19 -71.668 0.15 566
568 3 -120.39 -542.3 -76.544 0.15 567
569 3 -126.34 -550.33 -77.994 0.15 568
570 3 -130.13 -555.1 -79.051 0.15 569
571 3 -148.06 -566.55 -73.7 0.15 570
572 3 -156.26 -576.86 -71.679 0.15 571
573 3 -164.27 -589.73 -66.926 0.15 572
574 3 -58.197 -339.77 -84.488 0.15 531
575 3 -56.45 -347.95 -96.93 0.15 574
576 3 -55.471 -352.64 -101.17 0.15 575
577 3 -53.452 -367.34 -109.14 0.15 576
578 3 -56.457 -379.93 -113.9 0.15 577
579 3 -58.325 -395.3 -120.71 0.15 578
580 3 -67.794 -408.89 -126.38 0.15 579
581 3 -75.375 -416.98 -132.49 0.15 580
582 3 -91.537 -422.71 -139.18 0.15 581
583 3 -101.33 -424.26 -143.56 0.15 582
584 3 -110.41 -420.89 -146.49 0.15 583
585 3 -119.54 -415.44 -159.59 0.15 584
586 3 -128.02 -416.11 -170.14 0.15 585
587 3 -133.39 -415.31 -176.67 0.15 586
588 3 -147.53 -423.14 -190.79 0.15 587
589 3 -157.57 -435.07 -196.72 0.15 588
590 3 -165.39 -447.34 -201.91 0.15 589
591 3 -173.87 -459.23 -208.06 0.15 590
592 3 -179.42 -465.78 -210.8 0.15 591
593 3 -186.01 -476.63 -216.82 0.15 592
594 3 -188.08 -482 -220.48 0.15 593
595 3 -192.75 -487.53 -227.35 0.15 594
596 3 -108.54 -426.38 -147.68 0.15 583
597 3 -111.6 -430.01 -157.28 0.15 596
598 3 -111.68 -436.34 -162.1 0.15 597
599 3 -111.16 -446.4 -166.9 0.15 598
600 3 -113.39 -452.5 -169.61 0.15 599
601 3 -114.22 -458.12 -172.15 0.15 600
602 3 -112.86 -468.55 -174.64 0.15 601
603 3 -110.98 -478.89 -178.41 0.15 602
604 3 -93.166 -206.9 -30.829 0.15 521
605 3 -97.318 -213.3 -27.899 0.15 604
606 3 -106.41 -223.56 -26.712 0.15 605
607 3 -112.98 -232.46 -26.838 0.15 606
608 3 -122.89 -241.57 -31.455 0.15 607
609 3 -128.82 -248.44 -33.189 0.15 608
610 3 -135.13 -255.13 -35.83 0.15 609
611 3 -138.06 -261.31 -34.591 0.15 610
612 3 -63.794 -155.01 -16.044 0.15 515
613 3 -74.795 -166.3 -18.146 0.15 612
614 3 -86.145 -184.97 -18.357 0.15 613
615 3 -91.392 -192.91 -19.384 0.15 614
616 3 -95.937 -203.44 -21.353 0.15 615
617 3 -101.69 -216.49 -24.041 0.15 616
618 3 -100.27 -229.69 -28.624 0.15 617
619 3 -100.03 -241.34 -31.647 0.15 618
620 3 -100.15 -246.6 -34.211 0.15 619
621 3 -43.839 -139.88 -20.601 0.15 514
622 3 -49.508 -148.88 -21.176 0.15 621
623 3 -51.953 -157.73 -24.631 0.15 622
624 3 -51.847 -170.74 -30.223 0.15 623
625 3 -56.826 -180.02 -35.748 0.15 624
626 3 -59.624 -188.49 -39.487 0.15 625
627 3 -63.62 -198.35 -43 0.15 626
628 3 -69.788 -209.64 -41.66 0.15 627
629 3 -69.223 -218.28 -39.389 0.15 628
630 3 -68.912 -226.74 -38.123 0.15 629
631 3 -67.749 -236.88 -36.278 0.15 630
632 3 -69.033 -252.64 -39.191 0.15 631
633 3 -66.721 -263.38 -40.106 0.15 632
634 3 -66.759 -274.76 -41.876 0.15 633
635 3 -64.955 -280.78 -43.814 0.15 634
636 3 -61.512 -286.08 -51.254 0.15 635
637 3 -36.586 -135.96 -19.983 0.15 513
638 3 -38.737 -143.67 -17.825 0.15 637
639 3 -47.449 -152.94 -15.767 0.15 638
640 3 -52.074 -161.84 -16.515 0.15 639
641 3 -57.282 -170.32 -19.384 0.15 640
642 3 -64.715 -181.38 -19.658 0.15 641
643 3 -73.762 -189.47 -8.641 0.15 642
644 3 -79.058 -197.47 -1.85 0.15 643
645 3 -91.934 -209.77 7.806 0.15 644
646 3 -97.662 -215.74 8.319 0.15 645
647 3 -106.12 -225.81 9.141 0.15 646
648 3 -109.55 -234.67 9.237 0.15 647
649 3 -113.46 -246.38 8.143 0.15 648
650 3 -120.45 -252.53 1.881 0.15 649
651 3 -125.15 -258.39 -1.329 0.15 650
652 3 -17.162 -47.784 -7.324 0.9 5
653 3 -16.032 -59.4 -11.237 0.9 652
654 3 -13.007 -73.817 -11.22 0.9 653
655 3 -14.678 -88.601 -14.402 0.9 654
656 3 -16.805 -101.28 -19.051 0.9 655
657 3 -18.884 -113.21 -19.898 0.9 656
658 3 -18.793 -125.88 -17.085 0.9 657
659 3 -18.192 -131.7 -17.018 0.9 658
660 3 -15.76 -138.59 -15.545 0.45 659
661 3 -13.559 -150.02 -12.238 0.45 660
662 3 -12.935 -154.54 -10.935 0.45 661
663 3 -13.143 -165.47 -8.105 0.45 662
664 3 -15.153 -176.32 -8.475 0.45 663
665 3 -16.77 -188.61 -6.484 0.45 664
666 3 -13.596 -199.1 -12.067 0.45 665
667 3 -3.954 -212.81 -13.331 0.45 666
668 3 1.756 -229.99 -14.815 0.45 667
669 3 2.979 -236.24 -16.137 0.45 668
670 3 -2.959 -246.18 -14.94 0.45 669
671 3 -14.49 -261.15 -17.041 0.35 670
672 3 -24.575 -285.96 -20.184 0.35 671
673 3 -25.133 -303.17 -23.759 0.35 672
674 3 -26.969 -321.63 -24.054 0.35 673
675 3 -25.87 -333.93 -25.782 0.35 674
676 3 -21.111 -348.7 -27.481 0.35 675
677 3 -19.565 -357.74 -30.539 0.35 676
678 3 -17.449 -366.95 -32.596 0.35 677
679 3 -21.556 -374.61 -37.593 0.35 678
680 3 -25.605 -383.53 -41.36 0.3 679
681 3 -31.1 -393.75 -45.697 0.3 680
682 3 -36.796 -404.75 -47.443 0.25 681
683 3 -43.555 -418.79 -42.474 0.25 682
684 3 -46.317 -432.25 -36.2 0.25 683
685 3 -51.737 -448.58 -36.525 0.25 684
686 3 -51.968 -462.76 -41.167 0.25 685
687 3 -53.9 -470.79 -43.855 0.25 686
688 3 -54.153 -478.29 -45.965 0.25 687
689 3 -56.891 -489.39 -47.349 0.25 688
690 3 -59.587 -500.36 -48.973 0.25 689
691 3 -58.958 -506.82 -53.353 0.25 690
692 3 -56.717 -517.74 -62.642 0.25 691
693 3 -55.417 -530.22 -72.998 0.25 692
694 3 -59.604 -539.95 -78.474 0.25 693
695 3 -65.698 -546.59 -82.391 0.25 694
696 3 -71.975 -559.81 -87.69 0.25 695
697 3 -74.402 -563.35 -90.349 0.25 696
698 3 -79.545 -577.56 -93.496 0.25 697
699 3 -83.217 -592.95 -95.172 0.25 698
700 3 -82.86 -605.4 -94.766 0.25 699
701 3 -81.234 -615.84 -93.478 0.25 700
702 3 -79.473 -627.74 -92.831 0.25 701
703 3 -75.058 -638.78 -94.053 0.25 702
704 3 -66.783 -644.78 -90.218 0.25 703
705 3 -26.052 -383.93 -41.204 0.25 679
706 3 -33.543 -393.75 -45.231 0.25 705
707 3 -37.37 -400.08 -47.931 0.25 706
708 3 -40.204 -411.27 -52.751 0.25 707
709 3 -42.19 -418.45 -63.142 0.25 708
710 3 -42.868 -424.87 -71.503 0.25 709
711 3 -43.818 -429.09 -74.743 0.25 710
712 3 -45.26 -434.81 -77.975 0.15 711
713 3 -15.903 -161.38 -8.781 0.15 662
714 3 -13.395 -170.84 -10.572 0.15 713
715 3 -11.54 -183.23 -12.382 0.15 714
716 3 -9.878 -192.58 -15.044 0.15 715
717 3 -11.83 -201.95 -17.008 0.15 716
718 3 -14.029 -214.17 -18.842 0.15 717
719 3 -12.059 -224.03 -16.211 0.15 718
720 3 -13.142 -233.55 -14.582 0.15 719
721 3 -15.301 -242.37 -13.13 0.15 720
722 3 -17.361 -256.8 -10.452 0.15 721
723 3 -19.586 -264.15 -2.377 0.15 722
724 3 -28.39 -268.56 3.951 0.15 723
725 3 -31.567 -272.38 6.315 0.15 724
726 3 -34.267 -278.31 6.771 0.15 725
727 3 -36.469 -281.12 6.844 0.15 726
728 3 -9.571 -160.55 -11.04 0.15 661
729 3 -6.774 -170.06 -7.689 0.15 728
730 3 -2.656 -175.78 -6.085 0.15 729
731 3 -1.702 -182.35 -4.855 0.15 730
732 3 -1.566 -185.27 -10.571 0.15 731
733 3 -3.041 -187.75 -14.777 0.15 732
734 3 -3.909 -192.4 -18.535 0.15 733
735 3 -2.616 -202.03 -22.846 0.15 734
736 3 -2.066 -206.58 -24.166 0.15 735
737 3 3.066 -206.94 -32.52 0.15 736
738 3 5.31 -207.83 -39.352 0.15 737
739 3 8.797 -211.22 -42.288 0.15 738
740 3 -18.699 -138.1 -17.3 0.35 659
741 3 -21.4 -157.81 -21.094 0.25 740
742 3 -22.101 -172.76 -17.567 0.15 741
743 3 -16.796 -187.12 -11.918 0.15 742
744 3 -16.076 -197.93 -10.501 0.15 743
745 3 -14.709 -210.21 -10.396 0.15 744
746 3 -13.776 -218.8 -9.676 0.15 745
747 3 -13.927 -229.45 -8.639 0.15 746
748 3 -17.469 -238.77 -11.61 0.15 747
749 3 -18.439 -243.77 -12.538 0.15 748
750 3 -21.544 -166.57 -21.741 0.15 741
751 3 -23.162 -184.19 -22.898 0.15 750
752 3 -30.148 -199.58 -26.347 0.15 751
753 3 -26.268 -212.91 -28.914 0.15 752
754 3 -23.03 -219.28 -30.086 0.15 753
755 3 -20.405 -144.51 -19.102 0.15 740
756 3 -22.365 -150.99 -20.314 0.15 755
757 3 -22.967 -154.02 -23.656 0.15 756
758 4 -8.5 8 -4 1.1 1
759 4 -13 13 -7 1 758
760 4 -16.128 21.361 -9.41 0.7 759
761 4 -20.213 30.972 -12.483 0.55 760
762 4 -24.504 39.956 -11.312 0.45 761
763 4 -31.076 47.348 -13.088 0.25 762
764 4 -37.345 54.165 -13.58 0.25 763
765 4 -38.777 56.849 -14.578 0.25 764
766 4 -41.519 60.87 -16.712 0.25 765
767 4 -44.744 70.454 -22.877 0.25 766
768 4 -46.265 83.573 -29.865 0.25 767
769 4 -48.308 93.756 -28.929 0.25 768
770 4 -48.605 101.53 -29.629 0.2 769
771 4 -49.274 105.22 -31.604 0.2 770
772 4 -47.06 114.33 -33.435 0.2 771
773 4 -46.021 127.85 -30.635 0.2 772
774 4 -48.223 135.41 -26.22 0.2 773
775 4 -55.901 139.87 -25.591 0.2 774
776 4 -66.639 144.65 -26.637 0.2 775
777 4 -72.121 148.64 -29.134 0.2 776
778 4 -75.049 158.75 -30.622 0.2 777
779 4 -75.357 166.04 -32.052 0.2 778
780 4 -72.278 173.07 -31.253 0.2 779
781 4 -48.661 109 -37.594 0.2 771
782 4 -49.956 115.6 -46.155 0.2 781
783 4 -50.752 118.1 -51.845 0.2 782
784 4 -50.656 127.46 -58.449 0.2 783
785 4 -50.632 132.38 -61.645 0.2 784
786 4 -46.369 143.23 -62.86 0.2 785
787 4 -46.743 151.76 -64.003 0.2 786
788 4 -46.934 158.44 -65.248 0.2 787
789 4 -47.528 162.9 -67.311 0.2 788
790 4 -45.844 169.36 -71.976 0.2 789
791 4 -43.149 177.46 -73.325 0.2 790
792 4 -42.19 183.08 -74.654 0.2 791
793 4 -43.081 185.67 -76.313 0.2 792
794 4 -46.223 69.335 -22.792 0.2 766
795 4 -45.911 83.994 -26.506 0.2 794
796 4 -44.989 90.591 -30.128 0.2 795
797 4 -46.086 98.978 -35.602 0.2 796
798 4 -47.239 104.25 -43.549 0.2 797
799 4 -43.65 109.01 -47.38 0.2 798
800 4 -42.359 117.2 -49.822 0.2 799
801 4 -43.748 121.93 -51.131 0.2 800
802 4 -45.451 125.52 -51.988 0.2 801
803 4 -23.225 44.016 -22.321 0.2 761
804 4 -25.556 54.536 -28.249 0.2 803
805 4 -25.355 63.891 -29.087 0.2 804
806 4 -24.929 85.03 -36.533 0.2 805
807 4 -24.645 98.75 -42.61 0.2 806
808 4 -22.528 110.27 -47.212 0.2 807
809 4 -23.119 116.7 -50.256 0.2 808
810 4 -30.756 128.42 -58.652 0.2 809
811 4 -34.226 137.43 -62.393 0.2 810
812 4 -37.077 149.85 -71.605 0.2 811
813 4 -33.197 158.05 -77.355 0.2 812
814 4 -33.122 164.03 -81.324 0.2 813
815 4 -28.908 167.63 -83.923 0.2 814
816 4 -20.118 173.59 -90.955 0.2 815
817 4 -18.916 189.32 -106.24 0.2 816
818 4 -16.114 199.75 -113.22 0.2 817
819 4 -13.236 211.78 -123.04 0.2 818
820 4 -16.777 27.639 -12.478 0.2 760
821 4 -19.454 33.077 -15.604 0.2 820
822 4 -22.556 43.573 -18.596 0.2 821
823 4 -24.303 50.311 -18.37 0.2 822
824 4 -29.778 56.926 -19.699 0.2 823
825 4 -31.683 57.711 -19.786 0.2 824
826 4 -40.758 64.775 -22.019 0.2 825
827 4 -48.335 73.418 -25.745 0.2 826
828 4 -50.371 78.062 -28.536 0.2 827
829 4 -53.795 81.717 -34.028 0.2 828
830 4 -55.745 87.25 -36.915 0.2 829
831 4 -58.859 97.169 -41.517 0.2 830
832 4 -63.411 107.59 -45.44 0.2 831
833 4 -68.689 114.6 -47.021 0.2 832
834 4 -69.807 120.27 -48.058 0.2 833
835 4 -74.24 128.25 -48.041 0.2 834
836 4 -78.106 132.86 -48.199 0.2 835
837 4 -84.103 140.96 -50.416 0.2 836
838 4 -88.838 146.75 -47.852 0.2 837
839 4 -95.175 151.78 -49.874 0.2 838
840 4 -100.44 158.84 -50.82 0.2 839
841 4 -102.17 163.96 -51.063 0.2 840
842 4 -34.633 60.5 -19.68 0.2 825
843 4 -40.436 65.863 -22.477 0.2 842
844 4 -45.441 73.762 -26.16 0.2 843
845 4 -50.828 79.146 -29.998 0.2 844
846 4 -50.426 83.344 -34.658 0.2 845
847 4 -48.423 90.281 -37.133 0.2 846
848 4 -48.267 96.589 -39.354 0.2 847
849 4 -51.167 102.03 -40.931 0.2 848
850 4 -52.593 105.16 -42.128 0.2 849
851 4 -54.88 109.76 -43.559 0.2 850
852 4 -57.016 115.58 -45 0.2 851
853 4 -59.628 120.94 -48.417 0.2 852
854 4 -62.641 125.01 -47.13 0.2 853
855 4 -65.794 128.75 -45.7 0.2 854
856 4 -69.969 133.76 -45.628 0.2 855
857 4 -75.957 135.98 -47.192 0.2 856
858 4 -79.651 140.86 -48.884 0.2 857
859 4 -83.025 144.46 -50.242 0.2 858
860 4 -6.5 8.5 1.5 0.45 1
861 4 -9.5 12.5 7 0.15 860
862 4 -22.314 13.223 17.655 0.15 861
863 4 -36.338 16.604 25.602 0.15 862
864 4 -45.178 19.754 31.533 0.15 863
865 4 -50.781 21.928 32.596 0.15 864
866 4 -54.444 23.791 34.743 0.15 865
867 4 -60.105 23.363 40.245 0.15 866
868 4 -69.175 23.291 47.574 0.15 867
869 4 -74.792 24.648 53.848 0.15 868
870 4 -79.222 23.749 59.489 0.15 869
871 4 -88.184 23.17 60.267 0.15 870
872 4 -94.572 23.553 59.526 0.15 871
873 4 -102.59 22.595 62.365 0.15 872
874 4 -113.05 19.328 62.981 0.15 873
875 4 -48.84 23.883 35.954 0.15 864
876 4 -46.977 33.75 49.534 0.15 875
877 4 -49.367 44.161 61.073 0.15 876
878 4 -52.236 52.33 68.965 0.15 877
879 4 -56.987 64.682 79.554 0.15 878
880 4 -54.993 76.209 91.07 0.15 879
881 4 -62.354 88.469 92.295 0.15 880
882 4 -74.556 102.49 101.57 0.15 881
883 4 -87.951 115.72 109.94 0.15 882
884 4 -94.352 127.59 118.79 0.15 883
885 4 -60.966 60.346 75.967 0.15 878
886 4 -68.903 62.832 79.914 0.15 885
887 4 -79.387 62.453 87.574 0.15 886
888 4 -82.315 61.9 90.51 0.15 887
889 4 -89.367 65.157 93.998 0.15 888
890 4 -91.128 70.209 98.935 0.15 889
891 4 -94.624 74.83 102.16 0.15 890
892 4 -96.709 85.406 114.14 0.15 891
893 4 -98.924 89.996 119.55 0.15 892
894 4 -102.22 95.299 125.48 0.15 893
895 4 -107.22 97.117 129.22 0.15 894
896 4 3 9.5 -11.5 1.35 1
897 4 4.5 14.5 -17 1.35 896
898 4 4.537 21.822 -20.261 0.55 897
899 4 2.82 30.009 -27.063 0.45 898
900 4 3.669 39.041 -31.026 0.45 899
901 4 4.732 44.76 -33.56 0.45 900
902 4 10.043 54.909 -33.747 0.45 901
903 4 13.705 62.093 -36.032 0.35 902
904 4 13.523 69.299 -36.57 0.35 903
905 4 13.129 76.224 -38.606 0.35 904
906 4 12.193 82.013 -39.658 0.35 905
907 4 12.145 89.794 -40.497 0.35 906
908 4 12.93 94.815 -42.349 0.35 907
909 4 13.429 106.55 -44.437 0.35 908
910 4 17.507 118.49 -47.085 0.35 909
911 4 21.976 128.5 -47.615 0.35 910
912 4 26.084 138.54 -49.945 0.35 911
913 4 27.135 143.17 -51.568 0.35 912
914 4 26.361 150.12 -50.796 0.15 913
915 4 26.522 155.06 -51.405 0.15 914
916 4 24.424 164.44 -51.674 0.15 915
917 4 21.884 168.44 -56.574 0.15 916
918 4 21.557 173.25 -62.237 0.15 917
919 4 21.502 176.72 -63.881 0.15 918
920 4 21.571 181.89 -66.073 0.15 919
921 4 21.178 183.7 -67.221 0.15 920
922 4 14.395 101.39 -43.302 0.15 908
923 4 16.531 106.02 -44.52 0.15 922
924 4 18.793 115.36 -47.696 0.15 923
925 4 20.673 122.85 -50.021 0.15 924
926 4 20.292 129.91 -51.839 0.15 925
927 4 17.828 135.74 -51.22 0.15 926
928 4 16.082 142.91 -50.959 0.15 927
929 4 18.244 147.65 -51.534 0.15 928
930 4 19.299 153.35 -52.91 0.15 929
931 4 18.523 160.68 -56.213 0.15 930
932 4 19.152 168.08 -60.139 0.15 931
933 4 19.492 171.19 -61.931 0.15 932
934 4 19.04 109.94 -46.267 0.15 923
935 4 18.052 119.44 -46.297 0.15 934
936 4 16.459 126.61 -46.695 0.15 935
937 4 15.189 132.69 -47.043 0.15 936
938 4 13.547 138.76 -47.029 0.15 937
939 4 11.933 147.59 -48.95 0.15 938
940 4 12.223 155.92 -49.836 0.15 939
941 4 14.636 163.12 -54.79 0.15 940
942 4 15.377 165.73 -57.053 0.15 941
943 4 13.856 87.133 -39.522 0.15 906
944 4 15.136 95.416 -40.53 0.15 943
945 4 17.976 104.27 -43.032 0.15 944
946 4 17.775 111.83 -46.139 0.15 945
947 4 17.838 120.81 -49.386 0.15 946
948 4 17.319 126.07 -51.75 0.15 947
949 4 16.724 131.4 -55.135 0.15 948
950 4 13.915 137.89 -58.17 0.15 949
951 4 14.846 144.24 -60.645 0.15 950
952 4 15.551 151.89 -61.068 0.15 951
953 4 15.728 158.54 -61.155 0.15 952
954 4 15.62 165.41 -60.907 0.15 953
955 4 13.586 74.983 -36.139 0.15 904
956 4 11.451 81.206 -38.479 0.15 955
957 4 9.784 86.459 -42.736 0.15 956
958 4 9.044 91.131 -45.586 0.15 957
959 4 7.906 95.316 -49.516 0.15 958
960 4 8.766 99.462 -54.371 0.15 959
961 4 8.779 101.66 -62.776 0.15 960
962 4 6.916 104.99 -68.516 0.15 961
963 4 4.794 107.82 -73.415 0.15 962
964 4 3.771 110.99 -76.141 0.15 963
965 4 2.316 115.72 -77.855 0.15 964
966 4 1.799 120.21 -79.891 0.15 965
967 4 4.159 52.215 -34.323 0.15 901
968 4 1.162 58.587 -37.268 0.15 967
969 4 -0.94 64.717 -39.559 0.15 968
970 4 -2.833 69.501 -40.986 0.15 969
971 4 -4.756 75.923 -39.168 0.15 970
972 4 -5.263 79.783 -38.58 0.15 971
973 4 -2.683 88.395 -39.878 0.15 972
974 4 -0.765 95.6 -42.092 0.15 973
975 4 4.198 99.854 -42.222 0.15 974
976 4 7.843 104.73 -43.773 0.15 975
977 4 11.625 108.89 -44.404 0.15 976
978 4 16.57 112.66 -43.623 0.15 977
979 4 17.775 117.39 -45.189 0.15 978
980 4 18.349 120.97 -43.651 0.15 979
981 4 17.582 125.8 -42.894 0.15 980
982 4 19.088 130.83 -44.598 0.15 981
983 4 18.088 134.15 -45.088 0.15 982
984 4 17.506 137.81 -45.773 0.15 983
985 4 17.047 141.97 -45.776 0.15 984
986 4 17.657 146.3 -45.148 0.15 985
987 4 18.228 152.23 -43.728 0.15 986
988 4 18.588 156.79 -42.981 0.15 987
989 4 19.283 163.04 -42.787 0.15 988
990 4 18.445 167.84 -45.008 0.15 989
991 4 5.867 20.37 -23.94 0.35 897
992 4 7.947 24.731 -27.703 0.35 991
993 4 8.518 30.952 -31.668 0.35 992
994 4 9.297 32.859 -33.171 0.35 993
995 4 14.621 40.146 -37.62 0.3 994
996 4 17.621 43.159 -42.537 0.3 995
997 4 21.185 45.72 -44.337 0.3 996
998 4 27.913 49.209 -46.224 0.2 997
999 4 32.481 52.085 -50.362 0.2 998
1000 4 40.774 55.508 -54.331 0.15 999
1001 4 46.383 61.816 -54.264 0.15 1000
1002 4 52.413 65.189 -57.005 0.15 1001
1003 4 58.6 71.468 -60.289 0.15 1002
1004 4 63.55 78.429 -63.459 0.15 1003
1005 4 66.346 82.777 -66.585 0.15 1004
1006 4 68.522 84.326 -69.919 0.15 1005
1007 4 24.275 46.938 -47.687 0.15 997
1008 4 28.543 49.553 -51.982 0.15 1007
1009 4 33.396 55.601 -55.354 0.15 1008
1010 4 35.576 61.044 -61.217 0.15 1009
1011 4 36.61 65.592 -65.4 0.15 1010
1012 4 36.416 66.586 -72.198 0.15 1011
1013 4 34.005 70.514 -76.781 0.15 1012
1014 4 32.921 74.448 -80.365 0.15 1013
1015 4 32.938 78.169 -83.852 0.15 1014
1016 4 34.525 82.667 -88.951 0.15 1015
1017 4 35.927 84.939 -91.269 0.15 1016
1018 4 32.003 51.949 -55.11 0.15 1008
1019 4 37.643 58.645 -60.17 0.15 1018
1020 4 41.906 66.282 -64.726 0.15 1019
1021 4 44.509 70.416 -68.28 0.15 1020
1022 4 48.839 77.454 -71.882 0.15 1021
1023 4 52.458 82.968 -75.345 0.15 1022
1024 4 56.296 90.191 -77.243 0.15 1023
1025 4 58.823 94.608 -80.133 0.15 1024
1026 4 61.513 99.535 -76.326 0.15 1025
1027 4 67.217 105.79 -75.31 0.15 1026
1028 4 72.104 112.57 -76.947 0.15 1027
1029 4 10.869 36.657 -35.002 0.4 994
1030 4 12.892 39.849 -35.988 0.4 1029
1031 4 16.03 45.601 -38.346 0.25 1030
1032 4 20.758 57.242 -44.21 0.15 1031
1033 4 24.892 68.43 -51.209 0.15 1032
1034 4 29.217 74.082 -56.581 0.15 1033
1035 4 28.797 82.256 -63.158 0.15 1034
1036 4 33.087 92.053 -66.297 0.15 1035
1037 4 36.016 102.42 -73.746 0.15 1036
1038 4 38.603 113.07 -78.953 0.15 1037
1039 4 40.473 121.68 -84.942 0.15 1038
1040 4 41.93 131.81 -91.614 0.15 1039
1041 4 45.115 137.19 -98.624 0.15 1040
1042 4 46.921 142.63 -104.82 0.15 1041
1043 4 46.952 147.33 -111.89 0.15 1042
1044 4 46.498 152.47 -117.9 0.15 1043
1045 4 14.418 50.848 -47.422 0.15 1031
1046 4 11.248 58.331 -53.376 0.15 1045
1047 4 10 61.749 -56.983 0.15 1046
1048 4 8.311 68.054 -64.976 0.15 1047
1049 4 8.597 71.646 -67.895 0.15 1048
1050 4 7.011 78.375 -71.01 0.15 1049
1051 4 7.99 85.935 -72.783 0.15 1050
1052 4 9.162 92.247 -72.623 0.15 1051
1053 4 9.592 95.485 -72.91 0.15 1052
1054 4 12.743 99.589 -73.764 0.15 1053
1055 4 9.905 64.148 -60.26 0.15 1047
1056 4 7.186 69.508 -67.684 0.15 1055
1057 4 3.953 75.291 -75.241 0.15 1056
1058 4 8.992 83.263 -73.422 0.15 1057
1059 4 11.594 91.862 -76.027 0.15 1058
1060 4 11.876 97.108 -77.73 0.15 1059
1061 4 9.894 102.24 -80.882 0.15 1060
1062 4 8.534 107.4 -84.892 0.15 1061
1063 4 6.039 117.03 -93.287 0.15 1062
1064 4 5.02 122.79 -101.53 0.15 1063
1065 4 -6.547 124.49 -105.63 0.15 1064
1066 4 -13.406 133.46 -106.63 0.15 1065
1067 4 -15.107 139.68 -108.18 0.15 1066
1068 4 -15.057 145.4 -110.1 0.15 1067
1069 4 -17.218 154.01 -113.45 0.15 1068
1070 4 -20.289 160.2 -116.73 0.15 1069
1071 4 -22.452 164.17 -124.1 0.15 1070
1072 4 -23.657 169.14 -130.68 0.15 1071
1073 4 -24.025 173.34 -134.25 0.15 1072
1074 4 16.269 43.043 -38.928 0.15 1030
1075 4 20.239 47.1 -45.353 0.15 1074
1076 4 22.484 49.514 -49.079 0.15 1075
1077 4 26.976 53.677 -54.887 0.15 1076
1078 4 34.385 62.941 -62.683 0.15 1077
1079 4 39.356 69.329 -66.555 0.15 1078
1080 4 43.542 78.158 -75.188 0.15 1079
1081 4 47.449 88.106 -82.33 0.15 1080
1082 4 49.815 95.334 -90.183 0.15 1081
1083 4 51.356 101.33 -95.925 0.15 1082
1084 4 54.355 105.11 -102.4 0.15 1083
1085 4 57.093 108.91 -107.55 0.15 1084
1086 4 57.758 113.33 -113.17 0.15 1085
1087 4 58.928 116.04 -117.91 0.15 1086
1088 4 62.394 120.45 -120.48 0.15 1087
1089 4 63.645 123.72 -120.94 0.15 1088
1090 4 66.324 131.93 -124.03 0.15 1089
1091 4 69.24 138.18 -125.82 0.15 1090
1092 4 74.908 147.09 -130.27 0.15 1091
1093 4 81.186 151.17 -133.6 0.15 1092
1094 4 88.662 156.03 -136.2 0.15 1093
1095 4 23.502 52.155 -53.014 0.15 1076
1096 4 24.106 56.887 -58.887 0.15 1095
1097 4 26.525 60.476 -64.228 0.15 1096
1098 4 29.852 62.989 -69.313 0.15 1097
1099 4 35.959 60.609 -74.44 0.15 1098
1100 4 42.298 62.163 -80.453 0.15 1099
1101 4 45.965 65.914 -85.451 0.15 1100
1102 4 51.119 68.314 -88.977 0.15 1101
1103 4 53.386 72.893 -91.696 0.15 1102
1104 4 53.929 77 -97.968 0.15 1103
1105 4 52.431 80.699 -101.75 0.15 1104
1106 4 52.046 84.859 -106.12 0.15 1105
1107 4 3.5 15 -9 0.55 1
1108 4 7.5 29 -12.5 0.55 1107
1109 4 9.132 31.941 -12.937 0.55 1108
1110 4 11.593 37.25 -12.873 0.35 1109
1111 4 14.167 43.231 -16.758 0.35 1110
1112 4 17.291 47.285 -17.004 0.35 1111
1113 4 20.305 54.49 -17.01 0.35 1112
1114 4 22.196 59.627 -18.141 0.35 1113
1115 4 25.001 65.796 -19.397 0.35 1114
1116 4 29.942 70.097 -18.813 0.35 1115
1117 4 35.148 72.237 -16.249 0.35 1116
1118 4 40.804 75.203 -18.587 0.35 1117
1119 4 44.36 83.581 -20.139 0.2 1118
1120 4 51.578 98.08 -17.461 0.2 1119
1121 4 55.848 107.31 -17.796 0.2 1120
1122 4 61.774 112.47 -27.917 0.2 1121
1123 4 60.579 117.09 -31.003 0.15 1122
1124 4 59.956 120.73 -34.825 0.15 1123
1125 4 60.016 125.05 -39.016 0.15 1124
1126 4 56.797 130.63 -41.271 0.15 1125
1127 4 53.842 140.24 -45.287 0.15 1126
1128 4 54.685 148.45 -49.538 0.15 1127
1129 4 59.519 152.19 -54.324 0.15 1128
1130 4 66.044 160.22 -59.656 0.15 1129
1131 4 67.618 164.12 -61.612 0.15 1130
1132 4 67.533 168.15 -64.93 0.15 1131
1133 4 67.846 173.09 -69.144 0.15 1132
1134 4 44.024 77.85 -19.521 0.15 1118
1135 4 47.044 82.134 -19.679 0.15 1134
1136 4 50.424 87.67 -20.094 0.15 1135
1137 4 52.353 90.874 -19.972 0.15 1136
1138 4 54.807 97.294 -20.066 0.15 1137
1139 4 57.531 102.36 -20.425 0.15 1138
1140 4 58.286 106.57 -22.427 0.15 1139
1141 4 59.255 113.01 -27.702 0.15 1140
1142 4 62.643 118.84 -31.86 0.15 1141
1143 4 64.423 123.85 -36.759 0.15 1142
1144 4 67.342 134.26 -43.722 0.15 1143
1145 4 74.789 143.21 -49.695 0.15 1144
1146 4 77.818 149.6 -52.289 0.15 1145
1147 4 80.275 156 -54.097 0.15 1146
1148 4 82.176 161.7 -55.202 0.15 1147
1149 4 85.09 169.12 -56.005 0.15 1148
1150 4 12.287 37.71 -12.866 0.25 1109
1151 4 16.007 43.722 -12.701 0.25 1150
1152 4 17.022 55.858 -8.934 0.25 1151
1153 4 18.142 65.29 -6.285 0.25 1152
1154 4 21.746 72.965 -5.687 0.15 1153
1155 4 25.594 79.142 -4.096 0.15 1154
1156 4 26.889 88.385 -3.712 0.15 1155
1157 4 29.058 93.295 -1.727 0.15 1156
1158 4 32.119 100.14 1.976 0.15 1157
1159 4 33.305 103.9 2.029 0.15 1158
1160 4 38.431 110.53 1.973 0.15 1159
1161 4 42.241 115.66 3.877 0.15 1160
1162 4 44.025 122.24 6.896 0.15 1161
1163 4 46.045 128.69 7.624 0.15 1162
1164 4 48.004 133.85 7.419 0.15 1163
1165 4 51.882 144.21 7.775 0.15 1164
1166 4 56.658 151.72 7.211 0.15 1165
1167 4 59.391 156.71 7.478 0.15 1166
1168 4 61.228 165.03 7.361 0.15 1167
1169 4 35.086 109.31 1.457 0.15 1159
1170 4 38.725 114.69 -2.93 0.15 1169
1171 4 40.984 120.38 -6.941 0.15 1170
1172 4 44.478 127.94 -9.611 0.15 1171
1173 4 48.557 135.02 -8.744 0.15 1172
1174 4 49.118 142 -6.626 0.15 1173
1175 4 23.705 78.762 -6.84 0.15 1153
1176 4 27.946 85.161 -4.534 0.15 1175
1177 4 32.707 93.34 -3.559 0.15 1176
1178 4 32.735 104.63 -0.909 0.15 1177
1179 4 33.497 112.8 -1.233 0.15 1178
1180 4 35.652 121.52 1.204 0.15 1179
1181 4 35.829 131.64 0.331 0.15 1180
1182 4 36.261 140.08 -2.24 0.15 1181
1183 4 39.902 150.78 -3.371 0.15 1182
1184 4 42.661 156.24 -6.02 0.15 1183
1185 4 49.873 163.73 -9.167 0.15 1184
1186 4 53.271 173.29 -13.589 0.15 1185
1187 4 53.998 180.78 -15.642 0.15 1186
1188 4 57.577 191.75 -17.668 0.15 1187
1189 4 60.374 198.34 -18.777 0.15 1188
1190 4 29.928 93.964 -4.829 0.15 1176
1191 4 30.672 106.33 -7.041 0.15 1190
1192 4 30.655 116.32 -10.918 0.15 1191
1193 4 33.691 127.99 -16.584 0.15 1192
1194 4 31.857 130.99 -23.578 0.15 1193
1195 4 26.862 137.19 -35.651 0.15 1194
1196 4 23.074 145.91 -45.709 0.15 1195
1197 4 22.597 150.62 -52.661 0.15 1196
1198 4 25.243 156.74 -58.055 0.15 1197
1199 4 28.254 161.91 -61.849 0.15 1198
1200 4 32.939 167.41 -65.64 0.15 1199
1201 4 1 14 4.5 0.7 1
1202 4 4 24 4.5 0.7 1201
1203 4 4.233 32.357 5.103 0.7 1202
1204 4 4.417 38.787 6.157 0.7 1203
1205 4 4.898 51.125 8.994 0.7 1204
1206 4 5.125 58.838 11.383 0.7 1205
1207 4 4.912 63.782 12.713 0.5 1206
1208 4 3.506 66.987 11.714 0.5 1207
1209 4 2.234 77.823 8.044 0.3 1208
1210 4 1.531 88.128 5.25 0.15 1209
1211 4 3.227 97.343 3.681 0.15 1210
1212 4 1.107 105.68 -0.416 0.15 1211
1213 4 -2.713 113.48 -3.855 0.15 1212
1214 4 -7.28 121.91 -5.437 0.15 1213
1215 4 -10.629 128.51 -4.566 0.15 1214
1216 4 -12.329 134.6 -4.534 0.15 1215
1217 4 -10.479 146.03 -8.305 0.15 1216
1218 4 -7.605 154.41 -9.496 0.15 1217
1219 4 -4.12 161.99 -10.471 0.15 1218
1220 4 -1.161 167.81 -13.328 0.15 1219
1221 4 2.034 177.35 -18.946 0.15 1220
1222 4 5.246 185.87 -20.533 0.15 1221
1223 4 9.539 191.56 -19.22 0.15 1222
1224 4 13.395 197.4 -18.529 0.15 1223
1225 4 3.519 88.89 6.985 0.15 1209
1226 4 4.072 99.47 6.903 0.15 1225
1227 4 2.382 110.11 3.575 0.15 1226
1228 4 3.238 115.53 2.359 0.15 1227
1229 4 4.309 125.7 0.741 0.15 1228
1230 4 4.595 138.14 6.691 0.15 1229
1231 4 5.658 143.8 8.507 0.15 1230
1232 4 7.838 148.18 8.881 0.15 1231
1233 4 5.585 150.29 -0.799 0.15 1232
1234 4 -1.192 159.18 -2.92 0.15 1233
1235 4 -2.304 167.03 -1.661 0.15 1234
1236 4 -3.198 179.99 -1.217 0.15 1235
1237 4 -4.257 196.87 1.704 0.15 1236
1238 4 -6.503 208.04 -1.727 0.15 1237
1239 4 -9.906 213.82 -2.429 0.15 1238
1240 4 -0.198 79.27 9.499 0.15 1208
1241 4 -6.005 90.336 11.963 0.15 1240
1242 4 -11.285 99.003 15.086 0.15 1241
1243 4 -14.966 105.65 15.827 0.15 1242
1244 4 -18.125 115.37 18.227 0.15 1243
1245 4 -21.397 121.81 16.867 0.15 1244
1246 4 -26.104 126.06 16.013 0.15 1245
1247 4 -31.421 134.4 14.7 0.15 1246
1248 4 -34.282 148.12 17.152 0.15 1247
1249 4 -36.56 153.7 21.701 0.15 1248
1250 4 -45.5 155.73 26.25 0.15 1249
1251 4 -56.617 159.68 30.59 0.15 1250
1252 4 -65.027 162.24 30.108 0.15 1251
1253 4 -69.772 163.61 28.023 0.15 1252
1254 4 -32.478 132.72 16.601 0.15 1246
1255 4 -35.657 138.59 18.223 0.15 1254
1256 4 -39.797 141.57 19.102 0.15 1255
1257 4 -45.805 146.7 19.377 0.15 1256
1258 4 -50.592 150.69 17.544 0.15 1257
1259 4 0.307 74.994 15.967 0.2 1207
1260 4 -0.243 80.176 19.182 0.3 1259
1261 4 -2.072 92.761 22.756 0.15 1260
1262 4 -5.311 102.62 26.324 0.15 1261
1263 4 -8.168 108.35 28.686 0.15 1262
1264 4 -11.833 117.51 30.703 0.15 1263
1265 4 -14.995 124.63 30.897 0.15 1264
1266 4 -18.622 134.36 31.613 0.15 1265
1267 4 -24.62 141.69 35.896 0.15 1266
1268 4 -25.201 147.16 38.122 0.15 1267
1269 4 -27.533 158.15 46.186 0.15 1268
1270 4 -31.059 172.83 55.716 0.15 1269
1271 4 -32.921 189.15 59.563 0.15 1270
1272 4 -33.445 202.16 63.045 0.15 1271
1273 4 -0.269 84.266 22.685 0.15 1260
1274 4 2.178 93.531 26.581 0.15 1273
1275 4 7.637 103.18 32.697 0.15 1274
1276 4 11.28 112.29 37.22 0.15 1275
1277 4 13.524 122.2 40.891 0.15 1276
1278 4 14.799 132.66 44.192 0.15 1277
1279 4 18.395 146.55 48.821 0.15 1278
1280 4 20.533 151.09 55.539 0.15 1279
1281 4 24.201 159.9 64.925 0.15 1280
1282 4 22.467 171.15 69.801 0.15 1281
1283 4 19.166 179.58 72.136 0.15 1282
1284 4 16.061 189.82 74.916 0.15 1283
1285 4 12.034 65.835 14.927 0.15 1206
1286 4 20.636 72.059 17.054 0.15 1285
1287 4 30.567 80.969 24.177 0.15 1286
1288 4 36.461 95.969 28.083 0.15 1287
1289 4 37.516 101.27 30.829 0.15 1288
1290 4 41.823 108.55 40.673 0.15 1289
1291 4 40.366 126 44.159 0.15 1290
1292 4 40.48 132.47 45.851 0.15 1291
1293 4 43.977 142.58 47.217 0.15 1292
1294 4 48.806 147.96 50.567 0.15 1293
1295 4 50.61 154.71 57.158 0.15 1294
1296 4 53.193 159.01 61.04 0.15 1295
1297 4 57.12 166.1 64.66 0.15 1296
1298 4 60.805 170.94 67.164 0.15 1297
1299 4 11.241 47.15 6.184 0.15 1204
1300 4 19.14 61.187 9.024 0.15 1299
1301 4 27.433 66.626 9.661 0.15 1300
1302 4 35.326 74.741 9.37 0.15 1301
1303 4 38.875 77.987 10.736 0.15 1302
1304 4 40.981 84.537 12.369 0.15 1303
1305 4 43.888 109.29 22.998 0.15 1304
1306 4 46.703 122.69 26.138 0.15 1305
1307 4 53.699 133.68 36.279 0.15 1306
1308 4 62.191 148.43 43.393 0.15 1307
1309 4 75.079 156.56 54.348 0.15 1308
1310 4 81.69 170.18 65.542 0.15 1309
1311 4 89.07 174.31 71.519 0.15 1310
1312 4 99.56 181.94 79.641 0.15 1311
1313 4 4 14.5 4.5 1.1 1
1314 4 10 22 7.5 1.1 1313
1315 4 15.09 28.114 10.232 1.1 1314
1316 4 16.614 29.218 11.074 1.1 1315
1317 4 18.974 32.104 11.664 0.7 1316
1318 4 21.391 34.184 11.947 0.7 1317
1319 4 29.646 37.441 16.249 0.35 1318
1320 4 35.363 42.576 19.48 0.35 1319
1321 4 45.345 47.252 18.477 0.3 1320
1322 4 56.732 54.048 12.023 0.3 1321
1323 4 62.086 59.523 8.437 0.3 1322
1324 4 69.108 66.392 6.037 0.2 1323
1325 4 73.754 73.863 2.707 0.2 1324
1326 4 79.878 82.246 0.982 0.2 1325
1327 4 86.494 92.848 -0.057 0.2 1326
1328 4 90.128 97.46 0.077 0.2 1327
1329 4 97.486 103.95 -1.057 0.2 1328
1330 4 105.7 110.19 -1.33 0.2 1329
1331 4 111.97 116.61 -0.394 0.2 1330
1332 4 119.99 123.2 1.207 0.2 1331
1333 4 125.88 131.28 6.429 0.2 1332
1334 4 132.88 140.77 9.467 0.2 1333
1335 4 67.989 65.083 5.89 0.2 1323
1336 4 73.536 70.048 3.635 0.2 1335
1337 4 84.867 75.616 -2.776 0.2 1336
1338 4 97.528 86.568 -2.823 0.15 1337
1339 4 100.9 95.874 -0.121 0.15 1338
1340 4 111.06 102.14 -1.089 0.15 1339
1341 4 125.21 108.93 -2.158 0.15 1340
1342 4 139.01 111.8 -2.049 0.15 1341
1343 4 147.1 114.35 -1.207 0.15 1342
1344 4 158.91 118.55 0.54 0.15 1343
1345 4 171.27 120.34 7.197 0.15 1344
1346 4 180.01 123.85 10.706 0.15 1345
1347 4 188.41 127.87 13.32 0.15 1346
1348 4 196.92 134.85 12.751 0.15 1347
1349 4 30.977 40.455 14.194 0.3 1318
1350 4 39.372 48.133 18.56 0.3 1349
1351 4 53.369 63.602 19.985 0.3 1350
1352 4 60.516 73.113 19.003 0.3 1351
1353 4 67.354 81.251 19.113 0.15 1352
1354 4 74.686 93.368 20.08 0.15 1353
1355 4 77.909 100.54 20.411 0.15 1354
1356 4 80.198 104.28 20.62 0.15 1355
1357 4 85.32 118.79 24.385 0.15 1356
1358 4 90.847 130.31 25.886 0.15 1357
1359 4 93.459 142.34 27.616 0.15 1358
1360 4 96.057 154.01 32.281 0.15 1359
1361 4 100.14 164.94 33.352 0.15 1360
1362 4 104.04 179.85 37.736 0.15 1361
1363 4 107.14 190.47 45.347 0.15 1362
1364 4 111.08 207.09 54.121 0.15 1363
1365 4 66.44 80.781 20.901 0.15 1352
1366 4 72.295 92.226 21.895 0.15 1365
1367 4 76.553 96.232 22.156 0.15 1366
1368 4 88.134 109.92 25.297 0.15 1367
1369 4 102.96 118.33 26.695 0.15 1368
1370 4 116.02 120.12 20.484 0.15 1369
1371 4 125.39 120.06 3.827 0.15 1370
1372 4 135.66 127.13 -11.332 0.15 1371
1373 4 142.14 132.67 -19.082 0.15 1372
1374 4 147.82 136.37 -25.042 0.15 1373
1375 4 161.52 144.01 -33.535 0.15 1374
1376 4 41.499 52.803 22.422 0.15 1350
1377 4 43.611 58.92 26.375 0.15 1376
1378 4 49.742 63.926 28.575 0.15 1377
1379 4 56.933 70.88 29.667 0.15 1378
1380 4 63.392 77.047 30.379 0.15 1379
1381 4 71.331 85.564 32.088 0.15 1380
1382 4 77.526 91.293 34.338 0.15 1381
1383 4 84.994 94.523 34.869 0.15 1382
1384 4 94.897 97.178 42.688 0.15 1383
1385 4 102.79 101.63 44.807 0.15 1384
1386 4 106.6 104.13 46.591 0.15 1385
1387 4 108.56 106.48 48.498 0.15 1386
1388 4 44.322 66.713 26.531 0.15 1377
1389 4 45.905 73.761 27.28 0.15 1388
1390 4 49.01 85.227 32.971 0.15 1389
1391 4 52.106 91.755 35.105 0.15 1390
1392 4 56.931 99.006 41.898 0.15 1391
1393 4 61.317 105.26 45.723 0.15 1392
1394 4 72.237 114.92 59.678 0.15 1393
1395 4 77.092 120.02 65.666 0.15 1394
1396 4 84.387 123.67 70.984 0.15 1395
1397 4 90.347 131.62 78.729 0.15 1396
1398 4 90.096 135.89 80.71 0.15 1397
1399 4 95.238 144.33 87.966 0.15 1398
1400 4 107.19 146.18 99.01 0.15 1399
1401 4 117.05 147.67 106.02 0.15 1400
1402 4 21.9 40.631 14.107 0.15 1317
1403 4 22.237 47.92 17.68 0.15 1402
1404 4 24.339 57.604 21.56 0.15 1403
1405 4 25.351 68.505 24.278 0.15 1404
1406 4 23.481 74.072 28.248 0.15 1405
1407 4 23.287 82.675 33.653 0.15 1406
1408 4 26.153 82.363 41.149 0.15 1407
1409 4 25.817 82.593 51.449 0.15 1408
1410 4 25.35 88.443 60.603 0.15 1409
1411 4 24.771 98.558 71.988 0.15 1410
1412 4 25.567 104.39 78.476 0.15 1411
1413 4 28.402 107.94 83.461 0.15 1412
1414 4 32.708 116.21 90.511 0.15 1413
1415 4 39.757 122.34 96.003 0.15 1414
1416 4 48.346 129.11 101.42 0.15 1415
1417 4 52.985 133.11 106.27 0.15 1416
1418 4 60.098 141.42 114.49 0.15 1417
1419 4 66.853 148.26 120.25 0.15 1418
1420 4 30.481 85.925 47.072 0.15 1408
1421 4 41.971 108.22 60.241 0.15 1420
1422 4 54.87 121.94 70.254 0.15 1421
1423 4 57.849 125.55 76.798 0.15 1422
1424 4 63.421 130.28 82.786 0.15 1423
1425 4 74.118 148.35 96.721 0.15 1424
1426 4 83.736 164.01 98.402 0.15 1425
1427 4 85.086 167.59 99.664 0.15 1426
1428 4 19.241 31.095 12.599 0.25 1316
1429 4 25.948 38.97 14.399 0.25 1428
1430 4 37.8 44.966 17.614 0.25 1429
1431 4 44.669 50.468 20.266 0.15 1430
1432 4 48.895 57.73 23.374 0.15 1431
1433 4 51.193 67.214 23.512 0.15 1432
1434 4 53.143 76.398 22.922 0.15 1433
1435 4 53.816 84.05 25.659 0.15 1434
1436 4 49.966 87.956 29.712 0.15 1435
1437 4 52.843 91.287 34.944 0.15 1436
1438 4 55.859 95.039 38.729 0.15 1437
1439 4 59.284 99.525 41.669 0.15 1438
1440 4 61.171 107.56 47.071 0.15 1439
1441 4 63.885 114.48 51.562 0.15 1440
1442 4 66.139 120.22 55.065 0.15 1441
1443 4 67.94 130.58 57.015 0.15 1442
1444 4 71.57 142.37 59.578 0.15 1443
1445 4 71.484 152.84 59.537 0.15 1444
1446 4 71.247 161 61.227 0.15 1445
1447 4 75.489 174.56 63.088 0.15 1446
1448 4 51.361 64.072 24.859 0.15 1432
1449 4 55.79 74.769 30.533 0.15 1448
1450 4 69.23 90.654 48.659 0.15 1449
1451 4 69.72 102.14 62.141 0.15 1450
1452 4 69.444 111.64 75.341 0.15 1451
1453 4 69.745 118.07 81.675 0.15 1452
1454 4 72.551 128.45 92.479 0.15 1453
1455 4 77.193 136.26 101.08 0.15 1454
1456 4 75.995 144.22 108.51 0.15 1455
1457 4 77.988 160.15 122.86 0.15 1456
1458 4 45.333 49.824 19.318 0.15 1430
1459 4 52.154 56.299 19.537 0.15 1458
1460 4 54.957 59.228 19.788 0.15 1459
1461 4 61.814 66.661 21.36 0.15 1460
1462 4 67.368 72.789 20.306 0.15 1461
1463 4 75.414 77.56 20.273 0.15 1462
1464 4 78.528 84.788 19.135 0.15 1463
1465 4 83.619 88.329 19.353 0.15 1464
1466 4 88.604 91.04 19.131 0.15 1465
1467 4 93.369 94.853 20.865 0.15 1466
1468 4 97.659 104.23 21.984 0.15 1467
1469 4 101.86 114.14 25.355 0.15 1468
1470 4 107.1 127.63 26.457 0.15 1469
1471 4 9 -7 -0.5 0.45 1
1472 4 16 -6 -0.5 0.45 1471
1473 4 30.039 -11.32 -0.838 0.35 1472
1474 4 35.512 -13.194 -1.005 0.35 1473
1475 4 41.762 -15.311 -0.025 0.35 1474
1476 4 47.7 -17.484 0.488 0.35 1475
1477 4 56.965 -20.212 0.952 0.35 1476
1478 4 69.372 -22.167 3.87 0.25 1477
1479 4 76.152 -24.251 5.976 0.25 1478
1480 4 85.492 -20.636 10.686 0.15 1479
1481 4 92.556 -19.48 10.567 0.15 1480
1482 4 100.07 -17.521 11.432 0.15 1481
1483 4 109.21 -16.865 14.107 0.15 1482
1484 4 115.72 -14.799 17.401 0.15 1483
1485 4 125.46 -12.214 21.052 0.15 1484
1486 4 131.76 -15.008 23.732 0.15 1485
1487 4 136.74 -16.797 25.317 0.15 1486
1488 4 146.65 -22.27 25.977 0.15 1487
1489 4 154.89 -25.81 20.403 0.15 1488
1490 4 159.98 -27.928 19.06 0.15 1489
1491 4 180.11 -35.324 16.465 0.15 1490
1492 4 187.68 -35.468 15.989 0.15 1491
