# Supplementary material for: Influence of extracellular oscillations on neural communication: a computational perspective
Source: Front Comput Neurosci. 2014 Feb 7;8:9. doi: 10.3389/fncom.2014.00009 (PMC3916728; doi:10.3389/fncom.2014.00009)
Supplement: Supplementary file 4 [file DataSheet1.ZIP › influence_of_extracellular_oscillations/cell_n.swc]

1 1 0 0 0 10 -1
2 1 0 10 0 10 1
3 1 0 -10 0 10 1
4 3 41 -23 0.5 1.05 1
5 3 60 -28.5 0 0.7 4
6 3 89.102 -38.526 -6.127 0.6 5
7 3 120.55 -51.067 -22.77 0.6 6
8 3 128.94 -55.209 -22.86 0.6 7
9 3 130.94 -55.293 -23.325 0.5 8
10 3 141.87 -56.748 -21.54 0.5 9
11 3 158.65 -58.871 -23.397 0.45 10
12 3 166.69 -57.874 -22.549 0.45 11
13 3 169.24 -57.72 -22.511 0.45 12
14 3 190.91 -60.498 -28.755 0.45 13
15 3 212.84 -59.155 -32.027 0.45 14
16 3 235.29 -71.328 -24.581 0.45 15
17 3 250.43 -77.912 -22.183 0.45 16
18 3 260.28 -84.715 -20.184 0.45 17
19 3 270.9 -89.9 -20.823 0.3 18
20 3 278.7 -96.187 -20.459 0.3 19
21 3 296.07 -101.55 -22.361 0.3 20
22 3 306.51 -108.35 -22.062 0.3 21
23 3 311.62 -111.78 -20.285 0.3 22
24 3 320.14 -119.22 -19.889 0.15 23
25 3 331.79 -125.36 -18.42 0.15 24
26 3 343.1 -127.64 -19.552 0.15 25
27 3 356.15 -132.81 -16.318 0.15 26
28 3 378 -137.6 -15.134 0.15 27
29 3 392.67 -137.38 -17.714 0.15 28
30 3 410.25 -139.16 -21.998 0.15 29
31 3 425.63 -145.6 -32.436 0.15 30
32 3 449.82 -154.29 -42.56 0.15 31
33 3 462.91 -158.43 -48.393 0.15 32
34 3 470.65 -160.87 -56.316 0.15 33
35 3 478.03 -161.16 -66.416 0.15 34
36 3 485.5 -163.98 -70.354 0.15 35
37 3 489.55 -171.11 -74.852 0.15 36
38 3 493.94 -179.73 -78.712 0.15 37
39 3 494.21 -180.13 -78.849 0.15 38
40 3 504.99 -181.23 -85.473 0.15 39
41 3 515.75 -176.92 -89.486 0.15 40
42 3 521.45 -178.76 -92.013 0.15 41
43 3 530.99 -182.05 -95.275 0.15 42
44 3 541.22 -186.99 -96.004 0.15 43
45 3 553.34 -187.16 -91.741 0.15 44
46 3 559.64 -184.55 -88.42 0.15 45
47 3 565.77 -184.19 -86.464 0.15 46
48 3 572.2 -185.91 -84.037 0.15 47
49 3 577.21 -187.8 -81.567 0.15 48
50 3 582.08 -189.97 -81.002 0.15 49
51 3 494.51 -183.35 -78.918 0.15 39
52 3 496.19 -189.43 -80.053 0.15 51
53 3 497.12 -194.87 -79.86 0.15 52
54 3 502.62 -204.92 -77.568 0.15 53
55 3 507.97 -210.94 -76.9 0.15 54
56 3 513.54 -214.34 -78.335 0.15 55
57 3 518.77 -221.32 -78.785 0.15 56
58 3 527.35 -227.72 -81.451 0.15 57
59 3 537.74 -230.25 -83.905 0.15 58
60 3 547.56 -231.69 -86.974 0.15 59
61 3 319.65 -115.92 -18.166 0.15 23
62 3 333.19 -120.76 -15.978 0.15 61
63 3 343.34 -126.05 -16.394 0.15 62
64 3 350.13 -129.84 -16.347 0.15 63
65 3 352.98 -131.37 -16.038 0.15 64
66 3 365.29 -136.3 -16.523 0.15 65
67 3 377.69 -143.32 -17.953 0.15 66
68 3 382.95 -145.03 -16.666 0.15 67
69 3 391.87 -146.88 -14.948 0.15 68
70 3 397.84 -151.92 -14.931 0.15 69
71 3 409.71 -155.61 -14.498 0.15 70
72 3 416.52 -160.23 -12.292 0.15 71
73 3 428.2 -167.29 -6.277 0.15 72
74 3 437.02 -170.63 -8.585 0.15 73
75 3 442.88 -172.52 -9.817 0.15 74
76 3 449.56 -173.81 -10.843 0.15 75
77 3 460.51 -175.56 -10.086 0.15 76
78 3 478.36 -178.99 -12.723 0.15 77
79 3 488.51 -182.14 -9.844 0.15 78
80 3 492.63 -191.41 -8.586 0.15 79
81 3 493.98 -198.34 -8.972 0.15 80
82 3 500.06 -209.95 -11.053 0.15 81
83 3 499.8 -219.58 -11.707 0.15 82
84 3 501.24 -231.4 -11.147 0.15 83
85 3 505.18 -243.45 -10.57 0.15 84
86 3 513.04 -255.07 -7.635 0.15 85
87 3 523.1 -258.57 -2.818 0.15 86
88 3 532.26 -262.23 4.065 0.15 87
89 3 542.3 -264.31 9.735 0.15 88
90 3 551.92 -271.71 9.982 0.15 89
91 3 555.53 -271.76 11.186 0.15 90
92 3 559.32 -272.31 11.979 0.15 91
93 3 564.92 -272.46 13.669 0.15 92
94 3 569.35 -273.43 15.039 0.15 93
95 3 577.35 -276.13 18.624 0.15 94
96 3 583.88 -277.69 22.915 0.15 95
97 3 450.63 -175 -10.557 0.15 75
98 3 460.88 -177.76 -13.046 0.15 97
99 3 469.65 -181.98 -11.403 0.15 98
100 3 478.67 -180.54 -6.829 0.15 99
101 3 489.18 -176.8 -3.251 0.15 100
102 3 497.66 -178.55 -2.248 0.15 101
103 3 505.49 -179.88 -1.945 0.15 102
104 3 514.42 -179.43 0.579 0.15 103
105 3 522.49 -178.28 2.331 0.15 104
106 3 534.25 -183.37 3.814 0.15 105
107 3 542.46 -184.37 5.576 0.15 106
108 3 551.86 -188.15 7.037 0.15 107
109 3 549.85 -195.71 4.287 0.15 108
110 3 553.72 -201.17 5.517 0.15 109
111 3 417.1 -156.68 -13.927 0.15 71
112 3 432.57 -157.56 -14.389 0.15 111
113 3 445.05 -161.7 -16.514 0.15 112
114 3 458.09 -162.89 -16.503 0.15 113
115 3 473.16 -166.3 -18.713 0.15 114
116 3 482.2 -176.44 -26.455 0.15 115
117 3 491.92 -186.66 -35.592 0.15 116
118 3 502.75 -192.35 -41.235 0.15 117
119 3 515.57 -198.89 -46.843 0.15 118
120 3 525.39 -206.85 -51.038 0.15 119
121 3 538.62 -213.7 -57.964 0.15 120
122 3 547.56 -217.44 -64.078 0.15 121
123 3 551.48 -228.09 -59.927 0.15 122
124 3 561.81 -237.01 -55.212 0.15 123
125 3 569.88 -245.71 -55.225 0.15 124
126 3 574.58 -250.82 -56.583 0.15 125
127 3 583.05 -261.46 -59.109 0.15 126
128 3 588.76 -267.81 -58.514 0.15 127
129 3 592.41 -275.18 -56.358 0.15 128
130 3 599.87 -282.96 -53.651 0.15 129
131 3 605.5 -286.74 -53.212 0.15 130
132 3 611.21 -289.63 -47.91 0.15 131
133 3 270.98 -91.882 -20.612 0.15 18
134 3 278.89 -94.97 -21.499 0.15 133
135 3 287.18 -96.398 -20.358 0.15 134
136 3 290.64 -96.944 -17.194 0.15 135
137 3 296.24 -97.849 -15.131 0.15 136
138 3 300.9 -98.788 -18.118 0.15 137
139 3 303.87 -100.32 -20.134 0.15 138
140 3 309.76 -103.48 -21.43 0.15 139
141 3 317.2 -105.43 -22.565 0.15 140
142 3 323.22 -103.25 -22.385 0.15 141
143 3 330.59 -102.39 -19.481 0.15 142
144 3 335.43 -101.75 -17.701 0.15 143
145 3 341.82 -102.27 -18.26 0.15 144
146 3 174.41 -56.583 -23.612 0.15 13
147 3 183.11 -58.903 -25.191 0.15 146
148 3 192.25 -60.421 -27.711 0.15 147
149 3 201.51 -63.011 -28.153 0.15 148
150 3 209.29 -65.094 -32.212 0.15 149
151 3 213.25 -67.447 -35.253 0.15 150
152 3 220.06 -68.134 -39.336 0.15 151
153 3 226.11 -67.125 -42.596 0.15 152
154 3 230.39 -68.366 -45.58 0.15 153
155 3 235.61 -69.481 -49.079 0.15 154
156 3 242.36 -71.809 -54.133 0.15 155
157 3 248.25 -73.402 -58.557 0.15 156
158 3 173.7 -57.357 -24.261 0.15 12
159 3 182.2 -58.965 -34.39 0.15 158
160 3 184.09 -60.515 -37.223 0.15 159
161 3 186.83 -63.203 -41.616 0.15 160
162 3 191.22 -65.331 -46.405 0.15 161
163 3 192.18 -65.822 -47.559 0.15 162
164 3 197.3 -69.518 -51.39 0.15 163
165 3 204.4 -74.001 -54.201 0.15 164
166 3 213.53 -76.366 -59.426 0.15 165
167 3 218.55 -76.682 -61.481 0.15 166
168 3 227.11 -76.255 -64.439 0.15 167
169 3 231.05 -76.968 -68.71 0.15 168
170 3 195.47 -67.289 -50.109 0.15 163
171 3 199.84 -68.911 -53.035 0.15 170
172 3 205.8 -70.404 -55.167 0.15 171
173 3 210.51 -73.284 -57.76 0.15 172
174 3 215.59 -76.15 -60.848 0.15 173
175 3 221.29 -79.582 -63.529 0.15 174
176 3 224.95 -83.021 -67.747 0.15 175
177 3 229.84 -83.311 -70.286 0.15 176
178 3 234.81 -85.232 -71.984 0.15 177
179 3 240.16 -87.131 -74.281 0.15 178
180 3 134 -56.027 -22.996 0.15 9
181 3 142.95 -57.581 -17.139 0.15 180
182 3 154.56 -62.24 -14.735 0.15 181
183 3 165.76 -67.987 -15.762 0.15 182
184 3 168.6 -70.216 -18.089 0.15 183
185 3 170.87 -72.418 -19.318 0.15 184
186 3 182.28 -75.199 -24.076 0.15 185
187 3 188.07 -78.325 -28.077 0.15 186
188 3 196.19 -82.009 -32.148 0.15 187
189 3 204.97 -84.248 -33.143 0.15 188
190 3 208.99 -86.49 -33.72 0.15 189
191 3 213.41 -88.683 -34.355 0.15 190
192 3 217.52 -91.493 -33.697 0.15 191
193 3 225.49 -97.439 -34.295 0.15 192
194 3 233.06 -102.6 -36.426 0.15 193
195 3 237.88 -102.92 -38.465 0.15 194
196 3 242.88 -105.75 -41.852 0.15 195
197 3 139.96 -56.209 -23.076 0.15 180
198 3 147.09 -54.41 -23.873 0.15 197
199 3 153.28 -53.594 -25.018 0.15 198
200 3 158.61 -52.071 -27.566 0.15 199
201 3 163.43 -56.046 -29.619 0.15 200
202 3 168.1 -62.214 -31.334 0.15 201
203 3 173.59 -64.287 -32.556 0.15 202
204 3 179.99 -66.672 -33.35 0.15 203
205 3 190.42 -70.459 -29.073 0.15 204
206 3 200.21 -77.29 -26.293 0.15 205
207 3 206.51 -82.185 -23.67 0.15 206
208 3 214.47 -85.136 -21.245 0.15 207
209 3 219.5 -86.801 -20.263 0.15 208
210 3 228.78 -89.53 -20.306 0.15 209
211 3 138.99 -60.945 -24.469 0.15 8
212 3 147.07 -69.694 -26.662 0.15 211
213 3 155.85 -67.254 -28.803 0.15 212
214 3 168.43 -65.111 -28.878 0.15 213
215 3 180.72 -64.478 -30.047 0.15 214
216 3 198.75 -64.659 -32.597 0.15 215
217 3 203.34 -65.962 -39.356 0.15 216
218 3 210.24 -68.615 -47.396 0.15 217
219 3 220.47 -74.486 -56.864 0.15 218
220 3 229.57 -79.05 -60.802 0.15 219
221 3 234.27 -80.733 -65.344 0.15 220
222 3 241.41 -85.011 -69.949 0.15 221
223 3 205.05 -65.341 -29.42 0.15 216
224 3 212.73 -65.205 -26.338 0.15 223
225 3 218.77 -65.404 -25.048 0.15 224
226 3 223.96 -71.602 -23.672 0.15 225
227 3 229.93 -77.903 -22.693 0.15 226
228 3 235.45 -85.483 -25.057 0.15 227
229 3 241.49 -88.49 -26.788 0.15 228
230 3 246.07 -89.557 -28.758 0.15 229
231 3 248.25 -92.683 -28.308 0.15 230
232 3 130.97 -54.513 -24.504 0.15 7
233 3 136.7 -56.814 -26.828 0.15 232
234 3 144.57 -60.854 -28.832 0.15 233
235 3 149.95 -63.914 -29.51 0.15 234
236 3 154.22 -67.693 -28.219 0.15 235
237 3 158.42 -70.907 -25.011 0.15 236
238 3 161.16 -73.498 -23.422 0.15 237
239 3 165.74 -75.273 -22.761 0.15 238
240 3 169.75 -73.486 -19.933 0.15 239
241 3 176 -74.192 -17.569 0.15 240
242 3 184.05 -76.171 -15.617 0.15 241
243 3 192.61 -77.845 -14.401 0.15 242
244 3 200.45 -80.572 -12.369 0.15 243
245 3 205.68 -85.006 -11.917 0.15 244
246 3 209.87 -86.024 -10.633 0.15 245
247 3 214.02 -86.195 -10.788 0.15 246
248 3 35.5 -28.5 1.5 1.55 1
249 3 41 -36.5 2 1.2 248
250 3 44.046 -41.25 4.378 1.2 249
251 3 50.026 -45.522 7.292 0.8 250
252 3 59.346 -46.604 9.017 0.8 251
253 3 65.815 -48.335 11.342 0.5 252
254 3 78.215 -51.084 15.891 0.45 253
255 3 87.03 -56.588 20.989 0.45 254
256 3 98.388 -60.447 22.443 0.45 255
257 3 103.79 -65.528 25.083 0.45 256
258 3 113.5 -71.584 24.687 0.45 257
259 3 121.62 -86.349 20.082 0.45 258
260 3 128.89 -94.787 16.811 0.4 259
261 3 138.34 -106.65 16.566 0.35 260
262 3 144.19 -113.36 11.269 0.35 261
263 3 150.15 -126.23 10.156 0.35 262
264 3 161.54 -141.68 11.533 0.25 263
265 3 166.19 -162.07 17.485 0.25 264
266 3 168.5 -175.33 19.854 0.25 265
267 3 176.7 -195.1 22.165 0.25 266
268 3 185.62 -209.51 30.76 0.25 267
269 3 189.24 -219.51 37.264 0.25 268
270 3 198.91 -225.74 42.042 0.25 269
271 3 209.77 -229.57 49.277 0.25 270
272 3 216.68 -236.38 53.891 0.25 271
273 3 221.52 -236.79 64.784 0.25 272
274 3 229.06 -235.72 76.539 0.25 273
275 3 234.53 -239.74 85.678 0.25 274
276 3 241.78 -242.89 93.124 0.25 275
277 3 251.91 -250.93 100.25 0.25 276
278 3 258.67 -255.83 105.23 0.25 277
279 3 267.45 -263.57 103.25 0.25 278
280 3 277.09 -279.52 105.11 0.25 279
281 3 279.86 -289.31 109.55 0.25 280
282 3 284.29 -296.14 107.1 0.25 281
283 3 292.73 -305.43 104.41 0.25 282
284 3 300.05 -315.5 97.908 0.25 283
285 3 310.12 -317.9 92.662 0.25 284
286 3 317.19 -319.68 91.238 0.15 285
287 3 321.36 -322.68 92.948 0.15 286
288 3 328.71 -329.52 93.295 0.15 287
289 3 335.76 -339.27 97.691 0.15 288
290 3 342.74 -345.99 102.48 0.15 289
291 3 353.53 -348.69 105.91 0.15 290
292 3 369.29 -354.45 109.41 0.15 291
293 3 385.99 -361.21 114.35 0.15 292
294 3 394.64 -366.51 117.87 0.15 293
295 3 403.68 -377.08 125.42 0.15 294
296 3 407.09 -383.61 130.71 0.15 295
297 3 411.44 -389.07 136.6 0.15 296
298 3 415.15 -391.18 139.65 0.15 297
299 3 326.57 -325.97 95.808 0.15 287
300 3 336.2 -334.51 101.14 0.15 299
301 3 340.48 -344.25 101.07 0.15 300
302 3 345.59 -353.09 103.13 0.15 301
303 3 354.81 -362.61 104.55 0.15 302
304 3 367.94 -376.87 109.26 0.15 303
305 3 377.42 -391.26 111.39 0.15 304
306 3 386.91 -401.22 111.62 0.15 305
307 3 396.04 -407.02 112.88 0.15 306
308 3 399.19 -417.47 113.23 0.15 307
309 3 404.71 -430.91 118.64 0.15 308
310 3 286.34 -302.17 104.6 0.15 282
311 3 293.4 -315.26 100.34 0.15 310
312 3 301.37 -325.14 98.867 0.15 311
313 3 309.54 -334.78 97.181 0.15 312
314 3 316.89 -342.69 96.592 0.15 313
315 3 322.98 -347.16 99.453 0.15 314
316 3 330.28 -354.11 101.57 0.15 315
317 3 343.38 -359.69 104.34 0.15 316
318 3 348.75 -366.91 98.481 0.15 317
319 3 354.65 -373.07 98.013 0.15 318
320 3 366.28 -383.67 101.57 0.15 319
321 3 380.1 -385.14 104.43 0.15 320
322 3 384.21 -385.76 104.96 0.15 321
323 3 390.67 -387.4 101.96 0.15 322
324 3 402.79 -385.74 98.837 0.15 323
325 3 413.77 -387.67 95.622 0.15 324
326 3 425.35 -389.92 91.965 0.15 325
327 3 433.67 -392.07 88.098 0.15 326
328 3 437.34 -392.7 85.164 0.15 327
329 3 441.37 -394.45 82.487 0.15 328
330 3 351.79 -364.05 106.68 0.15 317
331 3 362.33 -370.27 110.78 0.15 330
332 3 367.63 -376.45 112.28 0.15 331
333 3 366.13 -382.38 115.99 0.15 332
334 3 367.54 -391.16 120.35 0.15 333
335 3 366.83 -396.6 124.66 0.15 334
336 3 367.84 -404.35 125.15 0.15 335
337 3 367.89 -419.76 121.79 0.15 336
338 3 369.58 -424.86 120.64 0.15 337
339 3 370.9 -431.28 119.51 0.15 338
340 3 372.15 -437.22 118.29 0.15 339
341 3 125.35 -93.221 17.765 0.15 259
342 3 134 -100.39 12.931 0.15 341
343 3 141.16 -105.84 11.7 0.15 342
344 3 152.95 -110.32 10.5 0.15 343
345 3 158.34 -118.05 8.353 0.15 344
346 3 163.01 -126.85 7.22 0.15 345
347 3 163.73 -133.97 5.185 0.15 346
348 3 165.78 -140.75 3.503 0.15 347
349 3 166.69 -145.92 1.238 0.15 348
350 3 171.67 -155.23 -3.765 0.15 349
351 3 177.12 -165.5 -7.268 0.15 350
352 3 181.12 -170.61 -6.61 0.15 351
353 3 186.42 -172.82 -4.785 0.15 352
354 3 195.59 -178.82 -7.934 0.15 353
355 3 200.77 -183.32 -9.087 0.15 354
356 3 163.79 -127.96 5.428 0.15 345
357 3 175.3 -131.46 8.42 0.15 356
358 3 184.46 -138.61 9.814 0.15 357
359 3 188.74 -142.63 10.109 0.15 358
360 3 194.47 -153.03 12.423 0.15 359
361 3 199.26 -159.66 11.839 0.15 360
362 3 202.94 -166.52 8.18 0.15 361
363 3 207.25 -170.1 2.919 0.15 362
364 3 210.44 -172.83 -0.177 0.15 363
365 3 66.663 -49.804 8.327 0.35 252
366 3 76.08 -59.301 4.538 0.35 365
367 3 84.579 -63.296 -4.256 0.35 366
368 3 95.256 -69.155 -16.743 0.35 367
369 3 106.15 -74.893 -25.662 0.35 368
370 3 113.01 -80.181 -27.622 0.35 369
371 3 116.16 -85.549 -28.494 0.25 370
372 3 121.88 -91.37 -29.236 0.25 371
373 3 131.38 -100.3 -27.442 0.25 372
374 3 138.95 -111.72 -28.846 0.2 373
375 3 142.6 -123.94 -28.002 0.2 374
376 3 144.38 -130.21 -27.128 0.2 375
377 3 146.22 -142.62 -28.865 0.2 376
378 3 142.69 -152.85 -30 0.2 377
379 3 145.32 -163.53 -30.678 0.2 378
380 3 153.76 -179.61 -29.919 0.2 379
381 3 159.72 -190.18 -28.791 0.2 380
382 3 166.1 -198.38 -25.815 0.2 381
383 3 173.63 -212.36 -27.628 0.2 382
384 3 177.96 -221.75 -27.478 0.2 383
385 3 177.97 -227.18 -32.816 0.2 384
386 3 178.72 -235.06 -38.045 0.2 385
387 3 184.58 -247.83 -38.168 0.15 386
388 3 188.57 -258.97 -38.652 0.15 387
389 3 197.89 -264.33 -36.76 0.15 388
390 3 202.66 -272.54 -33.238 0.25 389
391 3 211.49 -283.04 -25.278 0.25 390
392 3 227.61 -298.82 -27.906 0.25 391
393 3 238.27 -318.46 -30.414 0.25 392
394 3 249.2 -337.4 -30.247 0.25 393
395 3 258.29 -348.58 -28.961 0.25 394
396 3 269.84 -362.54 -28.911 0.25 395
397 3 278.33 -371.74 -34.794 0.25 396
398 3 286.04 -378.4 -32.703 0.25 397
399 3 296.54 -388.78 -29.958 0.25 398
400 3 312.66 -402.01 -32.094 0.25 399
401 3 329.75 -414.49 -41.344 0.25 400
402 3 343.32 -427.35 -43.312 0.25 401
403 3 350.88 -436.05 -44.162 0.25 402
404 3 355.1 -453.87 -53.206 0.25 403
405 3 367.38 -463.97 -63.911 0.25 404
406 3 375.64 -470.16 -67.74 0.25 405
407 3 381.07 -475.37 -69.471 0.25 406
408 3 384.26 -482.01 -68.082 0.25 407
409 3 386.15 -487.26 -64.797 0.15 408
410 3 392.63 -492.49 -62.1 0.15 409
411 3 397.68 -497.99 -60.512 0.15 410
412 3 398.96 -502.39 -59.8 0.15 411
413 3 402.77 -505.25 -57.677 0.15 412
414 3 405.12 -509.4 -55.493 0.15 413
415 3 408.15 -512.74 -54.853 0.15 414
416 3 411.87 -518.76 -55.687 0.15 415
417 3 417.19 -524.39 -60.236 0.15 416
418 3 420.64 -530.06 -62.764 0.15 417
419 3 423.92 -533.89 -64.223 0.15 418
420 3 431.11 -539.89 -66.413 0.15 419
421 3 439.09 -540.83 -67.191 0.15 420
422 3 445.6 -544.61 -64.979 0.15 421
423 3 450.6 -549.09 -61.503 0.15 422
424 3 452.33 -554.22 -57.235 0.15 423
425 3 453.59 -557.06 -54.018 0.15 424
426 3 455.74 -559.43 -50.555 0.15 425
427 3 456.79 -565.17 -47.477 0.15 426
428 3 384.66 -480.69 -72.67 0.15 407
429 3 386.07 -488 -77.128 0.15 428
430 3 388.71 -493.71 -81.434 0.15 429
431 3 394.47 -503.73 -82.602 0.15 430
432 3 401.09 -512.73 -85.869 0.15 431
433 3 406.6 -520.76 -86.627 0.15 432
434 3 410.58 -523.87 -84.385 0.15 433
435 3 414.36 -527.67 -84.354 0.15 434
436 3 424.54 -539.94 -86.602 0.15 435
437 3 431.7 -548.64 -89.695 0.15 436
438 3 439.76 -557.62 -90.678 0.15 437
439 3 444.81 -567.42 -92.591 0.15 438
440 3 450.02 -575.83 -95.243 0.15 439
441 3 450.64 -582.18 -96.491 0.15 440
442 3 461.99 -591 -98.695 0.15 441
443 3 465.75 -595.07 -100.4 0.15 442
444 3 476.81 -601.15 -97.13 0.15 443
445 3 482.67 -605.88 -95.193 0.15 444
446 3 490.15 -613.22 -92.87 0.15 445
447 3 496.23 -617.68 -93.252 0.15 446
448 3 498.6 -625.75 -94.6 0.15 447
449 3 146.51 -136.57 -25.896 0.15 376
450 3 154.69 -147.5 -28.142 0.15 449
451 3 162.57 -153.6 -30.666 0.15 450
452 3 167.37 -156.29 -35.273 0.15 451
453 3 174.02 -161.51 -41.499 0.15 452
454 3 181.07 -165.65 -45.793 0.15 453
455 3 188.22 -169.59 -50.858 0.15 454
456 3 191.66 -171.74 -56.173 0.15 455
457 3 196.59 -173.05 -59.664 0.15 456
458 3 199.66 -173.89 -63.034 0.15 457
459 3 205.39 -176.61 -67.037 0.15 458
460 3 129.51 -93.823 -27.487 0.15 372
461 3 139.49 -97.182 -22.597 0.15 460
462 3 152.17 -104.91 -20.552 0.15 461
463 3 159.98 -106.37 -21.165 0.15 462
464 3 172.6 -106.3 -18.963 0.15 463
465 3 182.12 -109.86 -16.496 0.15 464
466 3 191.86 -114.08 -17.149 0.15 465
467 3 197.47 -118.97 -17.047 0.15 466
468 3 204.48 -123.63 -17.54 0.15 467
469 3 210.18 -133.25 -17.643 0.15 468
470 3 209.01 -141.77 -16.112 0.15 469
471 3 210.25 -148.72 -14.016 0.15 470
472 3 212.53 -152.73 -13.54 0.15 471
473 3 116.35 -85.836 -31.135 0.15 370
474 3 116.88 -86.641 -31.89 0.15 473
475 3 122.4 -87.759 -32.884 0.15 474
476 3 125.92 -88.825 -32.702 0.15 475
477 3 129.48 -93.003 -31.249 0.15 476
478 3 132.96 -99.043 -29.341 0.15 477
479 3 137.16 -100.25 -25.319 0.15 478
480 3 143.73 -102.05 -21.192 0.15 479
481 3 147.29 -105.57 -18.853 0.15 480
482 3 152.26 -108.4 -16.895 0.15 481
483 3 158.81 -110.5 -14.093 0.15 482
484 3 163.25 -112.39 -13.115 0.15 483
485 3 169.53 -115.72 -13.322 0.15 484
486 3 175.05 -118.99 -13.148 0.15 485
487 3 180.81 -121.72 -13.721 0.15 486
488 3 187.15 -124.07 -15.799 0.15 487
489 3 193.52 -130.81 -17.854 0.15 488
490 3 197.88 -137.01 -16.948 0.15 489
491 3 201.05 -142.56 -18.985 0.15 490
492 3 204.08 -146.85 -22.136 0.15 491
493 3 208.01 -149.46 -25.874 0.15 492
494 3 210.9 -152.18 -29.188 0.15 493
495 3 130.62 -90.449 -32.768 0.15 476
496 3 135.78 -93.505 -32.063 0.15 495
497 3 140.3 -96.845 -33.438 0.15 496
498 3 146.14 -99.868 -33.44 0.15 497
499 3 151.04 -102.68 -32.78 0.15 498
500 3 155.3 -105.86 -32.313 0.15 499
501 3 159.37 -111.5 -31.663 0.15 500
502 3 164.09 -112.94 -32.555 0.15 501
503 3 170.14 -115.6 -34.54 0.15 502
504 3 175.8 -116.89 -36.672 0.15 503
505 3 181.88 -118.28 -38.084 0.15 504
506 3 187.81 -118.72 -37.687 0.15 505
507 3 193.79 -120.83 -38.718 0.15 506
508 3 197.51 -121.8 -38.724 0.15 507
509 3 200.52 -122.88 -38.194 0.15 508
510 3 205.16 -127.2 -41.54 0.15 509
511 3 210.41 -132.94 -41.727 0.15 510
512 3 119.83 -88.695 -33.905 0.15 474
513 3 124.15 -91.732 -35.74 0.15 512
514 3 128.28 -97.243 -38.584 0.15 513
515 3 132.26 -101.14 -40.08 0.15 514
516 3 134.51 -106.58 -37.518 0.15 515
517 3 137.23 -109.58 -35.981 0.15 516
518 3 142.32 -115.01 -36.776 0.15 517
519 3 146.83 -118.46 -36.805 0.15 518
520 3 150 -118.66 -36.396 0.15 519
521 3 44.105 -49.764 6.832 1 250
522 3 53.976 -61.227 3.976 0.6 521
523 3 61.142 -70.665 1.836 0.6 522
524 3 67.011 -81.691 -1.935 0.6 523
525 3 71.359 -93.249 -8.9 0.6 524
526 3 73.422 -99.134 -12.001 0.6 525
527 3 73.953 -100.98 -14.924 0.6 526
528 3 78.19 -104.05 -18.55 0.6 527
529 3 86.178 -108.11 -21.585 0.6 528
530 3 91.078 -112.02 -24.972 0.6 529
531 3 93.239 -112.38 -27.561 0.6 530
532 3 100.3 -116 -32.881 0.5 531
533 3 106.62 -119.56 -37.576 0.5 532
534 3 119.79 -129.73 -44.542 0.45 533
535 3 120.98 -141.2 -55.43 0.45 534
536 3 122.76 -151.21 -64.474 0.45 535
537 3 129.66 -156.66 -71.908 0.45 536
538 3 140.78 -165.96 -79.056 0.45 537
539 3 153.2 -175.06 -84.789 0.45 538
540 3 164.8 -184.64 -91.595 0.45 539
541 3 179.99 -190.63 -92.95 0.45 540
542 3 188.35 -197.97 -79.246 0.45 541
543 3 197.8 -207.34 -68.56 0.45 542
544 3 199.21 -209.24 -67.605 0.45 543
545 3 207.04 -218.77 -64.776 0.45 544
546 3 217.5 -225.89 -66.854 0.25 545
547 3 232.96 -236.86 -62.647 0.25 546
548 3 251.49 -244.16 -60.269 0.2 547
549 3 266.57 -252.18 -63.534 0.2 548
550 3 275.22 -260.7 -62.45 0.2 549
551 3 281.11 -265.73 -62.017 0.2 550
552 3 284.71 -274.5 -60.81 0.2 551
553 3 287.18 -277.79 -60.544 0.2 552
554 3 290.64 -284.14 -61.007 0.2 553
555 3 293.06 -292.55 -60.147 0.15 554
556 3 301.11 -308.03 -65.645 0.15 555
557 3 311.6 -317.34 -69.628 0.15 556
558 3 318.57 -323.03 -72.469 0.15 557
559 3 330.22 -329.93 -70.176 0.15 558
560 3 337.51 -331.73 -66.157 0.15 559
561 3 344.23 -334.63 -63.955 0.15 560
562 3 353.59 -335.86 -58.267 0.15 561
563 3 366.1 -335.84 -55.78 0.15 562
564 3 380.33 -328 -58.021 0.15 563
565 3 392.55 -326.69 -57.298 0.15 564
566 3 405.66 -330.45 -54.706 0.15 565
567 3 413.18 -332.9 -53.208 0.15 566
568 3 422.17 -337.54 -49.952 0.15 567
569 3 434.59 -343.63 -47.143 0.15 568
570 3 444.17 -348.17 -46.29 0.15 569
571 3 454.53 -350.64 -49.73 0.15 570
572 3 458.9 -352.03 -50.154 0.15 571
573 3 466.77 -354.2 -48.791 0.15 572
574 3 475.08 -355.08 -45.844 0.15 573
575 3 486.21 -351.95 -40.855 0.15 574
576 3 493.92 -349.83 -39.67 0.15 575
577 3 501.73 -350.43 -40.61 0.15 576
578 3 511.89 -357.82 -41.625 0.15 577
579 3 516.99 -364.18 -42.454 0.15 578
580 3 524.1 -371.35 -44.366 0.15 579
581 3 530.84 -376.73 -45.003 0.15 580
582 3 419.01 -336.8 -52.895 0.15 567
583 3 425.92 -344.15 -57.206 0.15 582
584 3 432.7 -351.65 -58.845 0.15 583
585 3 443.41 -357.84 -57.018 0.15 584
586 3 450.89 -360.88 -56.727 0.15 585
587 3 462.08 -364.36 -60.062 0.15 586
588 3 470.44 -365.64 -61.356 0.15 587
589 3 211.37 -228.55 -63.705 0.15 545
590 3 214.75 -237.29 -64.505 0.15 589
591 3 217.43 -249.03 -71.945 0.15 590
592 3 221.94 -257.22 -78.691 0.15 591
593 3 231.97 -270.59 -88.386 0.15 592
594 3 235.93 -280.11 -100.96 0.15 593
595 3 241.88 -289.45 -111.79 0.15 594
596 3 248.85 -297.17 -125.22 0.15 595
597 3 255.73 -298.03 -136.06 0.15 596
598 3 263.03 -303.85 -145.72 0.15 597
599 3 267.89 -303.81 -150.09 0.15 598
600 3 282.23 -303.59 -161.17 0.15 599
601 3 298.41 -305.9 -174.15 0.15 600
602 3 311.11 -306.37 -180.14 0.15 601
603 3 322 -309.46 -179.83 0.15 602
604 3 332.06 -313.9 -180.61 0.15 603
605 3 332.27 -317.4 -187.33 0.15 604
606 3 337.71 -325.92 -196.64 0.15 605
607 3 348.41 -338.69 -209.09 0.15 606
608 3 357.95 -349.69 -215.05 0.15 607
609 3 370.23 -355.62 -222.58 0.15 608
610 3 380.26 -361.94 -225.72 0.15 609
611 3 392.83 -363.14 -232.3 0.15 610
612 3 406.05 -365.62 -235.26 0.15 611
613 3 413.44 -367.68 -239.7 0.15 612
614 3 425.18 -369.21 -247.75 0.15 613
615 3 431.48 -371.19 -252.39 0.15 614
616 3 438.86 -377.91 -250.7 0.15 615
617 3 445.2 -382.17 -249.15 0.15 616
618 3 459 -389 -251 0.15 617
619 3 470.48 -395.53 -252.05 0.15 618
620 3 480.51 -392.13 -254.35 0.15 619
621 3 488.43 -389.42 -253.75 0.15 620
622 3 498.47 -387.99 -255.69 0.15 621
623 3 518.03 -390.31 -267.06 0.15 622
624 3 202.54 -212.16 -63.563 0.15 544
625 3 211.96 -221.67 -64.135 0.15 624
626 3 218.69 -228.34 -65.062 0.15 625
627 3 224.57 -234.91 -66.608 0.15 626
628 3 231.87 -243.59 -66.923 0.15 627
629 3 237.69 -252.41 -69.021 0.15 628
630 3 243.72 -261.47 -66.608 0.15 629
631 3 246.93 -270.51 -63.027 0.15 630
632 3 250.66 -278.27 -61.525 0.15 631
633 3 248.99 -286.96 -64.783 0.15 632
634 3 251.09 -297.25 -64.589 0.15 633
635 3 255.45 -309.87 -66.785 0.15 634
636 3 261.05 -317.84 -67.406 0.15 635
637 3 265.61 -325.19 -67.565 0.15 636
638 3 272.15 -337.61 -71.727 0.15 637
639 3 279.63 -343.82 -76.022 0.15 638
640 3 284.46 -353.97 -76.518 0.15 639
641 3 290.68 -364.03 -75.293 0.15 640
642 3 296.14 -372.04 -77.673 0.15 641
643 3 307.4 -380.29 -81.755 0.15 642
644 3 313.95 -384.61 -82.657 0.15 643
645 3 322.52 -391.64 -80.31 0.15 644
646 3 327.93 -395.54 -80.178 0.15 645
647 3 330.52 -399.29 -86.318 0.15 646
648 3 333.36 -402.93 -92.035 0.15 647
649 3 333.16 -409.78 -100.02 0.15 648
650 3 334.05 -418.56 -99.538 0.15 649
651 3 333.17 -427.26 -100.94 0.15 650
652 3 334.98 -432.18 -106.6 0.15 651
653 3 337.24 -437.74 -109.13 0.15 652
654 3 112.77 -124.97 -45.202 0.15 533
655 3 123.91 -133.54 -54.791 0.15 654
656 3 130.85 -138.63 -62.979 0.15 655
657 3 141.88 -146.35 -72.05 0.15 656
658 3 150.59 -156.91 -77.652 0.15 657
659 3 159.43 -169.14 -83.221 0.15 658
660 3 162.57 -175.59 -84.112 0.15 659
661 3 167.07 -181.62 -85.749 0.15 660
662 3 95.332 -110.81 -34.318 0.15 531
663 3 102.35 -110.56 -39.945 0.15 662
664 3 110.53 -110.98 -40.569 0.15 663
665 3 118.3 -111.78 -42.38 0.15 664
666 3 124.7 -113.07 -45.638 0.15 665
667 3 131.4 -115.73 -47.261 0.15 666
668 3 137.51 -118.07 -49.528 0.15 667
669 3 142.11 -123.5 -52.145 0.15 668
670 3 144.42 -128.2 -53.982 0.15 669
671 3 148.21 -132.85 -56.106 0.15 670
672 3 98.104 -119.05 -29.807 0.15 530
673 3 104.22 -125.31 -33.506 0.15 672
674 3 110.53 -131.06 -36.544 0.15 673
675 3 115.72 -134.07 -38.031 0.15 674
676 3 123.17 -139.44 -39.713 0.15 675
677 3 133.61 -145.48 -38.704 0.15 676
678 3 137.17 -154.96 -40.176 0.15 677
679 3 141.04 -165.59 -43.998 0.15 678
680 3 143.78 -172.13 -45.396 0.15 679
681 3 145.72 -180.6 -48.507 0.15 680
682 3 148.26 -187.09 -51.084 0.15 681
683 3 152.89 -193.13 -52.052 0.15 682
684 3 156.8 -195.54 -52.643 0.15 683
685 3 82.923 -114.01 -25.247 0.15 528
686 3 89.352 -120.21 -29.577 0.15 685
687 3 96.102 -119.91 -36.567 0.15 686
688 3 104.3 -123.47 -39.786 0.15 687
689 3 112.23 -129.89 -40.887 0.15 688
690 3 116.82 -139.41 -45.453 0.15 689
691 3 120.34 -145.92 -49.155 0.15 690
692 3 124.25 -151.48 -54.238 0.15 691
693 3 124.07 -159.47 -59.93 0.15 692
694 3 128.44 -165.46 -70.719 0.15 693
695 3 133.17 -171.06 -77.6 0.15 694
696 3 132.92 -177.57 -83.745 0.15 695
697 3 135.1 -183.36 -89.928 0.15 696
698 3 136.92 -186.59 -94.48 0.15 697
699 3 144.52 -189.24 -99.09 0.15 698
700 3 75.616 -104.67 -18.266 0.15 527
701 3 78.457 -110.28 -23.547 0.15 700
702 3 82.773 -118.45 -26.314 0.15 701
703 3 85.375 -128.1 -30.512 0.15 702
704 3 87.884 -134.91 -36.157 0.15 703
705 3 93.301 -141.76 -42.394 0.15 704
706 3 98.91 -147.36 -47.937 0.15 705
707 3 100.93 -151.88 -51.058 0.15 706
708 3 103.51 -155.78 -53.151 0.15 707
709 3 105.96 -159.1 -54.634 0.15 708
710 3 109.76 -162.42 -58.215 0.15 709
711 3 113.72 -168.82 -61.16 0.15 710
712 3 116.61 -173.38 -62.923 0.15 711
713 3 119.24 -177.52 -63.35 0.15 712
714 3 123.77 -186.69 -61.262 0.15 713
715 3 126.28 -190.72 -58.672 0.15 714
716 3 130.28 -197.65 -56.19 0.15 715
717 3 139.75 -205.51 -52.479 0.15 716
718 4 1 10 4.5 1.9 1
719 4 0 13 8.5 1.9 718
720 4 1.047 16.778 12.669 1.3 719
721 4 2.815 21.822 17.244 0.95 720
722 4 4.804 26.453 20.382 0.9 721
723 4 5.168 30.304 22.262 0.35 722
724 4 5.948 35.749 29.728 0.35 723
725 4 6.27 40.006 35.069 0.35 724
726 4 9.933 43.11 40.588 0.35 725
727 4 13.438 48.565 48.299 0.35 726
728 4 17.711 55.999 56.958 0.35 727
729 4 20.633 60.135 60.543 0.35 728
730 4 22.624 63.99 64.864 0.35 729
731 4 23.465 66.48 70.573 0.35 730
732 4 24.945 69.785 73.677 0.15 731
733 4 25.321 72.387 78.56 0.15 732
734 4 25.84 74.196 81.908 0.15 733
735 4 27.768 76.683 85.729 0.15 734
736 4 31.835 79.812 91.743 0.15 735
737 4 36.265 82.327 94.912 0.15 736
738 4 39.888 86.999 97.705 0.15 737
739 4 42.761 91.262 101.18 0.15 738
740 4 43.373 93.053 102.37 0.15 739
741 4 44.393 96.766 105.14 0.15 740
742 4 44.956 100.14 107.44 0.15 741
743 4 49.796 101.66 111.25 0.15 742
744 4 55.08 102.35 115.1 0.15 743
745 4 56.492 102.89 117.15 0.15 744
746 4 25.734 67.045 65.415 0.15 729
747 4 27.412 74.132 67.404 0.15 746
748 4 28.672 79.293 70.908 0.15 747
749 4 29.825 80.523 73.63 0.15 748
750 4 32.929 82.972 78.225 0.15 749
751 4 32.588 85.96 80.615 0.15 750
752 4 32.608 92.25 83.247 0.15 751
753 4 32.166 98.729 86.089 0.15 752
754 4 34.889 105.09 89.379 0.15 753
755 4 38.085 111.19 94.417 0.15 754
756 4 40.698 114.01 98.883 0.15 755
757 4 44.478 120.64 104.57 0.15 756
758 4 42.27 132.87 106.02 0.15 757
759 4 44.427 139.65 109.45 0.15 758
760 4 43.866 148.06 112.7 0.15 759
761 4 43.47 152.69 115.33 0.15 760
762 4 44.658 161.14 120.24 0.15 761
763 4 6.33 44.089 39.048 0.15 725
764 4 5.562 51.118 45.152 0.15 763
765 4 3.179 58.174 51.538 0.15 764
766 4 2.688 61.725 53.634 0.15 765
767 4 3.858 72.444 63.893 0.15 766
768 4 5.379 83.022 73.642 0.15 767
769 4 8.092 95.002 80.757 0.15 768
770 4 10.693 106.11 85.702 0.15 769
771 4 9.277 115.17 88.749 0.15 770
772 4 9.022 119.86 89.565 0.15 771
773 4 7.82 127.78 91.74 0.15 772
774 4 8.111 135.98 95.906 0.15 773
775 4 13.102 144.82 96.326 0.15 774
776 4 15.76 150.76 98.289 0.15 775
777 4 17.872 157.63 101.23 0.15 776
778 4 18.741 164.32 105.67 0.15 777
779 4 19.648 173.22 107.17 0.15 778
780 4 4.757 63.926 56.97 0.15 766
781 4 5.611 70.567 63.406 0.15 780
782 4 6.279 79.501 69.127 0.15 781
783 4 8.18 85.548 73.878 0.15 782
784 4 13.338 93.551 76.294 0.15 783
785 4 11.27 98.712 79.843 0.15 784
786 4 9.344 101.87 82.361 0.15 785
787 4 5.831 109.01 88.004 0.15 786
788 4 5.186 112.94 92.626 0.15 787
789 4 6.793 85.9 72.335 0.15 782
790 4 5.95 92.249 76.04 0.15 789
791 4 6.657 107.65 78.018 0.15 790
792 4 8.846 115.05 80.839 0.15 791
793 4 5.268 123.23 80.338 0.15 792
794 4 3.402 133.62 81.405 0.15 793
795 4 5.097 149.04 86.911 0.15 794
796 4 5.734 155.35 94.003 0.15 795
797 4 6.18 163.05 102.1 0.15 796
798 4 2.437 173.83 110.76 0.15 797
799 4 -3.136 183.99 122.07 0.15 798
800 4 -5.627 189.71 125.9 0.15 799
801 4 -7.664 195.26 129.6 0.15 800
802 4 -6.571 200.51 132.39 0.15 801
803 4 -9.721 207.59 129.83 0.15 802
804 4 -12.612 212.83 130.43 0.15 803
805 4 7.036 31.812 21.281 0.15 722
806 4 8.169 34.337 25.927 0.15 805
807 4 12.118 38.269 24.362 0.15 806
808 4 16.266 41.226 24.146 0.15 807
809 4 18.358 47.615 25.172 0.15 808
810 4 20.227 52.981 28.407 0.15 809
811 4 20.598 56.908 30.047 0.15 810
812 4 21.891 63.048 31.816 0.15 811
813 4 22.092 67.245 32.585 0.15 812
814 4 22.806 72.725 34.304 0.15 813
815 4 24.322 77.951 37.07 0.15 814
816 4 23.005 86.75 42.734 0.15 815
817 4 22.219 91.443 50.124 0.15 816
818 4 23.62 95.727 51.909 0.15 817
819 4 28.221 100.6 53.938 0.15 818
820 4 31.807 102.83 59.992 0.15 819
821 4 34.672 106.58 65.189 0.15 820
822 4 36.195 110.79 70.157 0.15 821
823 4 37.114 115.44 74.959 0.15 822
824 4 37.113 122.9 79.577 0.15 823
825 4 35.64 128.14 82.984 0.15 824
826 4 35.88 137.01 86.942 0.15 825
827 4 37.72 149.86 90.36 0.15 826
828 4 36.49 161.34 95.913 0.15 827
829 4 36.895 164.14 97.412 0.15 828
830 4 40.954 171.17 101.37 0.15 829
831 4 45.219 185.82 108.49 0.15 830
832 4 47.306 192.69 114.81 0.15 831
833 4 48.211 196.67 118.39 0.15 832
834 4 24.574 76.344 37.35 0.15 814
835 4 29.32 84.197 39.365 0.15 834
836 4 30.98 88.109 42.928 0.15 835
837 4 31.916 91.681 44.621 0.15 836
838 4 32.505 95.383 46.901 0.15 837
839 4 33.373 104 51.398 0.15 838
840 4 33.501 105.95 52.22 0.15 839
841 4 33.081 112.83 54.392 0.15 840
842 4 36.06 120.29 60.369 0.15 841
843 4 40.425 127.87 66.716 0.15 842
844 4 42.236 137.95 71.455 0.15 843
845 4 42.661 151.79 77.575 0.15 844
846 4 42.512 164.69 79.459 0.15 845
847 4 42.816 173.04 80.728 0.15 846
848 4 45.761 179.74 87.656 0.15 847
849 4 45.523 189.18 94 0.15 848
850 4 48.772 198.61 99.201 0.15 849
851 4 48.751 203.22 102.37 0.15 850
852 4 50.327 208.47 104.23 0.15 851
853 4 53.182 217.08 107.12 0.15 852
854 4 64.696 223.21 111.93 0.15 853
855 4 72.078 224.64 117.91 0.15 854
856 4 79.051 228.63 124.6 0.15 855
857 4 21.369 52.937 24.839 0.15 809
858 4 22.578 57.041 28.031 0.15 857
859 4 21.411 60.874 31.523 0.15 858
860 4 22.391 64.429 35.116 0.15 859
861 4 23.391 70.053 38.667 0.15 860
862 4 25.348 73.712 38.848 0.15 861
863 4 27.256 78.234 41.008 0.15 862
864 4 29.191 81.329 42.79 0.15 863
865 4 30.755 83.429 48.371 0.15 864
866 4 31.904 88.181 56.638 0.15 865
867 4 31.705 93.727 62.998 0.15 866
868 4 32.567 100.26 66.061 0.15 867
869 4 33.693 103.25 69.84 0.15 868
870 4 35.651 109.75 74.209 0.15 869
871 4 35.064 114.24 80.714 0.15 870
872 4 35.099 117.46 86.467 0.15 871
873 4 31.197 123.97 92.706 0.15 872
874 4 29.352 130.5 96.633 0.15 873
875 4 29.102 134.87 97.553 0.15 874
876 4 27.348 140.06 100.05 0.15 875
877 4 25.567 150.49 105.29 0.15 876
878 4 20.308 161.41 106.67 0.15 877
879 4 19.872 170.31 110.11 0.15 878
880 4 5.634 39.344 22.712 0.15 805
881 4 6.136 48.882 29.253 0.15 880
882 4 7.651 54.459 33.593 0.15 881
883 4 7.879 63.477 43.127 0.15 882
884 4 4.159 69.771 56.693 0.15 883
885 4 1.561 76.291 64.406 0.15 884
886 4 0.967 79.765 67.988 0.15 885
887 4 -5.301 89.103 79.725 0.15 886
888 4 -11.654 102.7 92.337 0.15 887
889 4 -15.803 106.64 100.18 0.15 888
890 4 -20.183 104.65 115.02 0.15 889
891 4 -21.082 104.92 126.92 0.15 890
892 4 -24.727 111.39 139.08 0.15 891
893 4 -27.989 117.43 148.15 0.15 892
894 4 -34.559 124.52 154.22 0.15 893
895 4 -37.386 128.34 160.75 0.15 894
896 4 -38.594 131 165.52 0.15 895
897 4 6.817 52.736 32.404 0.15 881
898 4 7.602 57.637 39.322 0.15 897
899 4 3.578 63.637 47.884 0.15 898
900 4 1.537 69.968 56.19 0.15 899
901 4 3.173 77.757 67.038 0.15 900
902 4 4.846 86.892 76.257 0.15 901
903 4 4.5 99.84 83.02 0.15 902
904 4 3.987 111.65 88.037 0.15 903
905 4 3.104 123.95 89.935 0.15 904
906 4 4.693 130.66 91.196 0.15 905
907 4 6.005 143.38 99.736 0.15 906
908 4 3.323 152.03 105.53 0.15 907
909 4 -1.896 164.75 117.22 0.15 908
910 4 -3.136 172.2 123.07 0.15 909
911 4 -6.792 179.76 133.29 0.15 910
912 4 -7.211 182.8 138.49 0.15 911
913 4 -14.507 185.31 150.82 0.15 912
914 4 7.811 56.311 36.433 0.15 897
915 4 8.81 61.952 41.475 0.15 914
916 4 10.857 64.92 44.348 0.15 915
917 4 14.24 69.307 43.6 0.15 916
918 4 18.664 73.6 43.585 0.15 917
919 4 20.848 77.942 44.859 0.15 918
920 4 22.247 83.784 43.304 0.15 919
921 4 24.491 90.651 43.528 0.15 920
922 4 25.651 94.844 45.419 0.15 921
923 4 22.163 105.36 45.977 0.15 922
924 4 19.245 115.49 46.368 0.15 923
925 4 19.049 118.55 47.127 0.15 924
926 4 18.769 124.23 48.667 0.15 925
927 4 17.773 130.85 49.893 0.15 926
928 4 19.246 139.13 50.732 0.15 927
929 4 23.512 145.84 53.74 0.15 928
930 4 27.063 154.57 55.385 0.15 929
931 4 30.013 162.87 53.234 0.15 930
932 4 31.776 166.03 53.63 0.15 931
933 4 35.714 171.25 52.426 0.15 932
934 4 40.164 179.26 51.382 0.15 933
935 4 39.533 188.62 48.463 0.15 934
936 4 19.51 121.79 48.642 0.15 925
937 4 20.567 127.46 50.449 0.15 936
938 4 22.203 133.78 52.973 0.15 937
939 4 22.293 139.22 57.733 0.15 938
940 4 21.513 147.32 63.142 0.15 939
941 4 21.219 150.7 69.386 0.15 940
942 4 22.354 155.62 73.326 0.15 941
943 4 24.013 163.99 75.156 0.15 942
944 4 25.469 170.21 77.081 0.15 943
945 4 26.629 173.97 78.42 0.15 944
946 4 30.292 177.78 83.523 0.15 945
947 4 29.674 184.12 88.806 0.15 946
948 4 30.088 188.59 92.292 0.15 947
949 4 32.628 195.73 96.902 0.15 948
950 4 35.437 201.93 101.62 0.15 949
951 4 29.409 208.31 113.03 0.15 950
952 4 -6.5 7 0 0.5 1
953 4 -9 10 -2 0.4 952
954 4 -11.448 16.893 -0.065 0.3 953
955 4 -14.755 20.205 -1.329 0.3 954
956 4 -20.183 26.259 0.51 0.3 955
957 4 -24.236 30.79 1.045 0.3 956
958 4 -24.644 33.483 3.067 0.3 957
959 4 -26.479 38.449 6.837 0.15 958
960 4 -28.657 44.961 10.881 0.15 959
961 4 -31.195 52.901 13.065 0.15 960
962 4 -33.675 59.004 15.323 0.15 961
963 4 -36.44 66.829 16.864 0.15 962
964 4 -39.038 75.944 17.949 0.15 963
965 4 -37.359 82.59 19.177 0.15 964
966 4 -36.201 87.495 20.226 0.15 965
967 4 -38.578 92.943 23.039 0.15 966
968 4 -39.757 99.979 26.178 0.15 967
969 4 -40.425 105.84 28.031 0.15 968
970 4 -40.9 110.65 29.751 0.15 969
971 4 -41.881 115.12 30.983 0.15 970
972 4 -23.388 30.191 1.838 0.15 956
973 4 -28.933 33.204 1.191 0.15 972
974 4 -34.242 36.391 0.788 0.15 973
975 4 -41.88 38.868 0.656 0.15 974
976 4 -47.673 43.31 -1.396 0.15 975
977 4 -53.704 46.184 -3.088 0.15 976
978 4 -58.584 50.393 -2.394 0.15 977
979 4 -62.039 54.502 -1.977 0.15 978
980 4 -64.15 56.862 -2.454 0.15 979
981 4 -68.255 61.452 -0.314 0.15 980
982 4 -71.991 66.705 0.776 0.15 981
983 4 -76.148 73.899 -0.795 0.15 982
984 4 -84.586 79.366 2.231 0.15 983
985 4 -95.299 92.119 1.449 0.15 984
986 4 -101.11 98.708 -0.062 0.15 985
987 4 -109.53 103.19 2.874 0.15 986
988 4 -120.4 107.47 7.979 0.15 987
989 4 -131.57 116.21 10.589 0.15 988
990 4 -135.02 121.06 12.015 0.15 989
991 4 -142.79 128.91 11.112 0.15 990
992 4 -143.55 132.56 10.86 0.15 991
993 4 -144.64 136.72 10.846 0.15 992
994 4 -145.1 144.62 13.002 0.15 993
995 4 -150.15 152.64 13.461 0.15 994
996 4 -154.28 157.79 12.277 0.15 995
997 4 -161.28 160.4 10.676 0.15 996
998 4 -166.25 163.54 11.511 0.15 997
999 4 -70.226 59.057 -3.458 0.15 980
1000 4 -73.309 67.188 -5.425 0.15 999
1001 4 -75.984 71.695 -8.43 0.15 1000
1002 4 -86.305 78.588 -7.97 0.15 1001
1003 4 -91.759 84.659 -9.252 0.15 1002
1004 4 -97.772 88.571 -8.23 0.15 1003
1005 4 -101.17 91.619 -7.607 0.15 1004
1006 4 -105.92 95.427 -6.523 0.15 1005
1007 4 -108.95 98.884 -5.353 0.15 1006
1008 4 -18.309 24.634 -3.879 0.15 955
1009 4 -26 35.453 -6.125 0.15 1008
1010 4 -41.222 49.263 -5.55 0.15 1009
1011 4 -52.942 62.214 0.21 0.15 1010
1012 4 -57.207 69.351 3.543 0.15 1011
1013 4 -66.59 81.623 10.866 0.15 1012
1014 4 -66.313 91.429 12.599 0.15 1013
1015 4 -67.416 99.537 16.818 0.15 1014
1016 4 -72.446 105.47 23.354 0.15 1015
1017 4 -74.687 111.6 26.58 0.15 1016
1018 4 -77.886 116.4 28.306 0.15 1017
1019 4 -68.276 102.93 14.089 0.15 1014
1020 4 -70.976 114.85 18.056 0.15 1019
1021 4 -76.822 128.87 19.627 0.15 1020
1022 4 -81.66 139.2 20.129 0.15 1021
1023 4 -90.555 146.38 20.439 0.15 1022
1024 4 -98.214 157.42 23.541 0.15 1023
1025 4 -107.48 163.33 30.154 0.15 1024
1026 4 -114.79 169.48 32.556 0.15 1025
1027 4 -126.34 177.59 35.568 0.15 1026
1028 4 -134.09 182.24 38.267 0.15 1027
1029 4 -139.94 187.84 40.688 0.15 1028
1030 4 -144.47 192.4 42.073 0.15 1029
1031 4 -148.06 196.19 41.956 0.15 1030
1032 4 -21 -3.5 -3.5 0.15 1
1033 4 -26 -7.5 -7.5 0.15 1032
1034 4 -32.424 -10.404 -11.949 0.15 1033
1035 4 -39.241 -13.921 -15.679 0.15 1034
1036 4 -47.849 -21.21 -16.917 0.15 1035
1037 4 -54.716 -22.101 -15.243 0.15 1036
1038 4 -62.582 -22.187 -12.622 0.15 1037
1039 4 -68.409 -21.834 -13.031 0.15 1038
1040 4 -76.067 -19.641 -11.689 0.15 1039
1041 4 -90.336 -19.938 -10.797 0.15 1040
1042 4 -99.77 -20.585 -10.498 0.15 1041
1043 4 -104.77 -21.705 -5.187 0.15 1042
1044 4 -111.64 -25.139 5.636 0.15 1043
1045 4 -117.78 -27.742 5.515 0.15 1044
1046 4 -124.93 -30.969 6.892 0.15 1045
1047 4 -131.99 -34.519 7.261 0.15 1046
1048 4 -145.61 -42.884 5.566 0.15 1047
1049 4 -160.18 -54.438 4.941 0.15 1048
1050 4 -164.74 -56.924 4.42 0.15 1049
1051 4 -172.8 -53.4 5.625 0.15 1050
1052 4 -176.7 -51.747 2.372 0.15 1051
1053 4 -183.97 -49.932 -1.939 0.15 1052
1054 4 -185.39 -55.704 -4.795 0.15 1053
1055 4 -188.75 -62.719 -7.245 0.15 1054
1056 4 -194.16 -70.106 -9.762 0.15 1055
1057 4 -202.6 -79.216 -10.047 0.15 1056
1058 4 -209.79 -84.855 -10.191 0.15 1057
1059 4 -214.65 -87.882 -11.691 0.15 1058
1060 4 -225.22 -96.28 -17.853 0.15 1059
1061 4 -228.95 -102.14 -21.058 0.15 1060
1062 4 -232.68 -104.9 -21.717 0.15 1061
1063 4 -237.51 -105.37 -16.95 0.15 1062
1064 4 -241.47 -106.42 -14.361 0.15 1063
1065 4 -245.31 -108.93 -11.63 0.15 1064
1066 4 -250.13 -111.61 -9.36 0.15 1065
1067 4 -257.47 -115.26 -9.353 0.15 1066
1068 4 -265.56 -119.49 -9.673 0.15 1067
1069 4 -271.69 -123.72 -9.968 0.15 1068
1070 4 -275.72 -126.63 -9.723 0.15 1069
1071 4 -284.34 -130.15 -11.669 0.15 1070
1072 4 -292.53 -129.31 -14.563 0.15 1071
1073 4 -297.15 -130.67 -14.824 0.15 1072
1074 4 -129.05 -28.361 8.479 0.15 1045
1075 4 -139.56 -29.04 9.264 0.15 1074
1076 4 -142.16 -27.81 10.662 0.15 1075
1077 4 -149.83 -27.618 12.281 0.15 1076
1078 4 -161.18 -28.196 17.204 0.15 1077
1079 4 -167.09 -30.59 15.789 0.15 1078
1080 4 -175.99 -35.254 15.18 0.15 1079
1081 4 -183.52 -38.255 14.281 0.15 1080
1082 4 -189.55 -38.921 13.633 0.15 1081
1083 4 -194.21 -40.18 14.088 0.15 1082
1084 4 -110.23 -23.065 -2.087 0.15 1043
1085 4 -117.18 -24.407 1.808 0.15 1084
1086 4 -121.97 -25.665 2.683 0.15 1085
1087 4 -124.78 -26.763 -0.209 0.15 1086
1088 4 -125.38 -30.222 -2.645 0.15 1087
1089 4 -129.96 -36.598 -6.524 0.15 1088
1090 4 -75.703 -21.348 -13.276 0.15 1039
1091 4 -83.244 -22.051 -5.601 0.15 1090
1092 4 -91.477 -24.876 -2.915 0.15 1091
1093 4 -104.87 -30.789 0.689 0.15 1092
1094 4 -113.11 -33.738 -0.046 0.15 1093
1095 4 -123.97 -32.436 0.021 0.15 1094
1096 4 -133.51 -34.441 -2.085 0.15 1095
1097 4 -144.15 -36.344 -6.279 0.15 1096
1098 4 -150.6 -37.723 -7.712 0.15 1097
1099 4 -158.85 -38.984 -9.857 0.15 1098
1100 4 -167.98 -42.888 -10.192 0.15 1099
1101 4 -176.04 -47.752 -12.673 0.15 1100
1102 4 -185.69 -47.067 -11.964 0.15 1101
1103 4 -197.3 -46.447 -15.39 0.15 1102
1104 4 -204.51 -45.252 -19.131 0.15 1103
1105 4 -207.35 -43.33 -20.866 0.15 1104
1106 4 -215.85 -40.325 -24.777 0.15 1105
1107 4 -223.36 -38.84 -27.586 0.15 1106
1108 4 -231.84 -37.947 -29.976 0.15 1107
1109 4 -238.18 -39.439 -31.525 0.15 1108
1110 4 -242.82 -41.222 -32.253 0.15 1109
1111 4 -249.99 -39.835 -33.954 0.15 1110
1112 4 -256.04 -39.514 -35.385 0.15 1111
1113 4 -260.67 -41.473 -35.387 0.15 1112
1114 4 -21 -2 -10.5 0.4 1
1115 4 -26 -3 -13.5 0.4 1114
1116 4 -33.527 -4.551 -15.987 0.4 1115
1117 4 -38.525 -3.277 -17.613 0.4 1116
1118 4 -42.848 -3.018 -19.193 0.4 1117
1119 4 -46.354 -2.727 -20.467 0.4 1118
1120 4 -50.731 -1.408 -22.835 0.4 1119
1121 4 -55.255 0.344 -24.555 0.3 1120
1122 4 -58.866 1.733 -27.3 0.3 1121
1123 4 -65.488 3.535 -30.325 0.3 1122
1124 4 -72.96 5.685 -34.602 0.3 1123
1125 4 -80.686 8.775 -33.48 0.2 1124
1126 4 -89.958 9.373 -34.135 0.2 1125
1127 4 -92.259 8.211 -34.914 0.2 1126
1128 4 -102.05 9.007 -39.909 0.15 1127
1129 4 -107.99 9.854 -45.085 0.15 1128
1130 4 -115.5 10.731 -46.918 0.15 1129
1131 4 -121.1 11.547 -50.414 0.15 1130
1132 4 -127.71 17.767 -54.001 0.15 1131
1133 4 -136.54 22.681 -65.361 0.15 1132
1134 4 -142.89 23.672 -71.357 0.15 1133
1135 4 -150.86 25.869 -77.906 0.15 1134
1136 4 -160.59 26.537 -82.077 0.15 1135
1137 4 -169.31 29.494 -85.53 0.15 1136
1138 4 -175.85 31.356 -88.995 0.15 1137
1139 4 -182.63 33.695 -90.948 0.15 1138
1140 4 -186.41 34.896 -91.71 0.15 1139
1141 4 -192.16 37.763 -92.781 0.15 1140
1142 4 -197.62 40.407 -95.731 0.15 1141
1143 4 -204.98 40.645 -98.661 0.15 1142
1144 4 -210.59 41.347 -105.33 0.15 1143
1145 4 -214.4 40.395 -108.81 0.15 1144
1146 4 -220.71 39.934 -113.85 0.15 1145
1147 4 -224.99 40.434 -117.72 0.15 1146
1148 4 -228.8 40.984 -120.05 0.15 1147
1149 4 -239.15 39.715 -119.68 0.15 1148
1150 4 -124.9 11.636 -53.88 0.15 1131
1151 4 -130.83 11.517 -54.103 0.15 1150
1152 4 -134.63 11.918 -56.093 0.15 1151
1153 4 -142.68 12.476 -57.218 0.15 1152
1154 4 -148.85 13.672 -59.181 0.15 1153
1155 4 -157.54 13.838 -63.33 0.15 1154
1156 4 -162.35 14.351 -65.68 0.15 1155
1157 4 -169.79 16.089 -69.135 0.15 1156
1158 4 -174.68 18.209 -73.354 0.15 1157
1159 4 -182.9 20.158 -79.002 0.15 1158
1160 4 -192.05 19.07 -83.654 0.15 1159
1161 4 -194.77 19.443 -85.049 0.15 1160
1162 4 -197.21 19.926 -86.484 0.15 1161
1163 4 -201.5 25.779 -89.671 0.15 1162
1164 4 -206.93 29.352 -92.702 0.15 1163
1165 4 -212.4 32.161 -94.261 0.15 1164
1166 4 -220.43 37.911 -99.341 0.15 1165
1167 4 -226.62 45.482 -107.97 0.15 1166
1168 4 -227.71 49.737 -111.75 0.15 1167
1169 4 -232.46 53.74 -115.15 0.15 1168
1170 4 -236.61 56.904 -117.56 0.15 1169
1171 4 -112.52 9.385 -48.93 0.15 1129
1172 4 -118.65 8.919 -52.2 0.15 1171
1173 4 -126.01 10.115 -56.15 0.15 1172
1174 4 -129.48 11.763 -59.499 0.15 1173
1175 4 -132.66 14.144 -62.931 0.15 1174
1176 4 -137.08 15.384 -67.944 0.15 1175
1177 4 -141.56 16.299 -71.16 0.15 1176
1178 4 -147.12 16.056 -73.851 0.15 1177
1179 4 -152.39 15.876 -76.188 0.15 1178
1180 4 -156.86 14.994 -80.124 0.15 1179
1181 4 -161.09 14.424 -83.328 0.15 1180
1182 4 -168.3 15.801 -88.188 0.15 1181
1183 4 -172.52 15.874 -89.299 0.15 1182
1184 4 -177.96 16.477 -88.83 0.15 1183
1185 4 -181.45 15.912 -88.793 0.15 1184
1186 4 -186.19 13.838 -90.965 0.15 1185
1187 4 -116.25 9.34 -51.13 0.15 1171
1188 4 -121.7 10.747 -54.672 0.15 1187
1189 4 -125.15 10.472 -57.023 0.15 1188
1190 4 -128.43 10.588 -58.665 0.15 1189
1191 4 -132.97 11.297 -59.842 0.15 1190
1192 4 -137.73 10.045 -61.59 0.15 1191
1193 4 -141.59 7.892 -63.226 0.15 1192
1194 4 -145.75 5.544 -64.862 0.15 1193
1195 4 -150.92 4.937 -66.705 0.15 1194
1196 4 -156.37 3.786 -68.286 0.15 1195
1197 4 -159.08 3.192 -75.253 0.15 1196
1198 4 -161.15 4.238 -78.739 0.15 1197
1199 4 -96.343 7.608 -36.397 0.15 1127
1200 4 -103.21 8.857 -39.498 0.15 1199
1201 4 -109.22 9.712 -40.11 0.15 1200
1202 4 -113.37 10.486 -41.408 0.15 1201
1203 4 -118.1 9.658 -44.822 0.15 1202
1204 4 -124.6 9.269 -52.934 0.15 1203
1205 4 -131.99 10.644 -58.508 0.15 1204
1206 4 -138.43 11.617 -62.386 0.15 1205
1207 4 -144.08 10.577 -65.855 0.15 1206
1208 4 -151.16 10.68 -68.873 0.15 1207
1209 4 -164.19 7.09 -68.487 0.15 1208
1210 4 -173.17 4.687 -69.457 0.15 1209
1211 4 -178.74 5.568 -72.369 0.15 1210
1212 4 -184.91 6.132 -75.137 0.15 1211
1213 4 -190.78 8.636 -78.411 0.15 1212
1214 4 -198.11 6.644 -80.009 0.15 1213
1215 4 -208.07 8.455 -82.023 0.15 1214
1216 4 -214.57 8.657 -83.725 0.15 1215
1217 4 -221.04 8.278 -88.506 0.15 1216
1218 4 -229.03 5.182 -96.127 0.15 1217
1219 4 -233.74 2.89 -104.83 0.15 1218
1220 4 -240.81 3.502 -109.49 0.15 1219
1221 4 -243.27 3.807 -111.52 0.15 1220
1222 4 -252.62 2.41 -117.95 0.15 1221
1223 4 -257.05 0.844 -121.25 0.15 1222
1224 4 -121.11 12.951 -44.682 0.15 1202
1225 4 -135.76 16.504 -43.424 0.15 1224
1226 4 -145.99 12.902 -37.904 0.15 1225
1227 4 -154.5 11.087 -36.277 0.15 1226
1228 4 -167.8 12.347 -38.806 0.15 1227
1229 4 -177.65 11.222 -39.928 0.15 1228
1230 4 -184.74 13.574 -38.051 0.15 1229
1231 4 -188.01 15.313 -36.735 0.15 1230
1232 4 -67.531 2.227 -31.065 0.15 1122
1233 4 -75.203 0.733 -32.84 0.15 1232
1234 4 -82.872 2.066 -35.421 0.15 1233
1235 4 -88.68 3.585 -38.373 0.15 1234
1236 4 -96.132 6.655 -37.641 0.15 1235
1237 4 -104.33 7.06 -37.264 0.15 1236
1238 4 -116.43 9.551 -38.876 0.15 1237
1239 4 -121.57 11.071 -40.768 0.15 1238
1240 4 -127.33 11.941 -45.46 0.15 1239
1241 4 -135.1 12.194 -47.391 0.15 1240
1242 4 -142.12 12.159 -45.595 0.15 1241
1243 4 -155.47 15.42 -42.625 0.15 1242
1244 4 -163.61 16.742 -44.481 0.15 1243
1245 4 -168.32 15.555 -48.594 0.15 1244
1246 4 -173.39 14.423 -53.009 0.15 1245
1247 4 -179.44 15.169 -58.215 0.15 1246
1248 4 -184.1 12.252 -64.699 0.15 1247
1249 4 -193.65 9.742 -72.699 0.15 1248
1250 4 -198.43 3.729 -78.488 0.15 1249
1251 4 -200.86 0.082 -81.495 0.15 1250
1252 4 -206.61 -4.971 -85.923 0.15 1251
1253 4 -213.35 -9.255 -89.729 0.15 1252
1254 4 -221.63 -12.354 -93.476 0.15 1253
1255 4 -231.56 -14.766 -98.022 0.15 1254
1256 4 -238.83 -16.385 -98.154 0.15 1255
1257 4 -245.39 -16.281 -99.331 0.15 1256
1258 4 -251.52 -16.603 -100.11 0.15 1257
1259 4 -72.689 4.372 -30.862 0.15 1232
1260 4 -77.757 6.108 -34.261 0.15 1259
1261 4 -82.333 8.256 -36.048 0.15 1260
1262 4 -83.274 8.761 -36.649 0.15 1261
1263 4 -85.516 13.316 -41.416 0.15 1262
1264 4 -88.727 16.928 -45.109 0.15 1263
1265 4 -93.601 21.466 -49.816 0.15 1264
1266 4 -97.46 24.597 -52.118 0.15 1265
1267 4 -100.01 29.399 -55.423 0.15 1266
1268 4 -103.08 36.035 -59.525 0.15 1267
1269 4 -104.19 37.616 -63.942 0.15 1268
1270 4 -105.97 40.174 -67.822 0.15 1269
1271 4 -108.95 42.356 -69.9 0.15 1270
1272 4 -113.08 45.19 -72.43 0.15 1271
1273 4 -115.84 47.264 -75.526 0.15 1272
1274 4 -118.51 47.709 -77.802 0.15 1273
1275 4 -85.562 10.526 -40.17 0.15 1262
1276 4 -90.14 12.186 -43.567 0.15 1275
1277 4 -93.039 10.004 -47.7 0.15 1276
1278 4 -96.59 9.445 -51.212 0.15 1277
1279 4 -102.39 9.176 -55.772 0.15 1278
1280 4 -107.88 11.713 -60.205 0.15 1279
1281 4 -111.11 18.524 -57.876 0.15 1280
1282 4 -115.58 23.071 -56.95 0.15 1281
1283 4 -116.57 32.3 -58.103 0.15 1282
1284 4 -117.39 36.148 -59.914 0.15 1283
1285 4 -122.38 44.597 -59.473 0.15 1284
1286 4 -127.48 51.364 -58.489 0.15 1285
1287 4 -132.55 57.826 -58.615 0.15 1286
1288 4 -136.03 62.012 -59.409 0.15 1287
1289 4 -140.99 65.664 -60.995 0.15 1288
1290 4 -144.57 67.505 -64.811 0.15 1289
1291 4 -21 -1.5 -1.5 1 1
1292 4 -26 0 -2 1 1291
1293 4 -28.708 0.964 -2.7 1.05 1292
1294 4 -32.205 1.381 -3.617 0.65 1293
1295 4 -35.807 1.378 -4.146 0.65 1294
1296 4 -42.51 1.63 -4.855 0.5 1295
1297 4 -49.831 -0.212 -8.631 0.3 1296
1298 4 -56.959 -2.541 -16.264 0.3 1297
1299 4 -69.192 -2.856 -19.544 0.3 1298
1300 4 -77.113 -3.644 -20.918 0.3 1299
1301 4 -80.671 -5.917 -14.482 0.15 1300
1302 4 -89.136 -6.87 -4.96 0.15 1301
1303 4 -96.01 -7.817 1.413 0.15 1302
1304 4 -102.88 -12.799 9.043 0.15 1303
1305 4 -109.04 -17.017 16.43 0.15 1304
1306 4 -117.57 -18.607 21.413 0.15 1305
1307 4 -128.88 -12.998 21.965 0.15 1306
1308 4 -136.48 -11.014 23.632 0.15 1307
1309 4 -147.45 -8.959 26.61 0.15 1308
1310 4 -157.77 -7.759 28.808 0.15 1309
1311 4 -164.42 -3.388 30.847 0.15 1310
1312 4 -173.6 0.738 30.802 0.15 1311
1313 4 -181.88 -0.767 27.325 0.15 1312
1314 4 -189.94 -2.537 25.547 0.15 1313
1315 4 -195.18 -4.962 27.586 0.15 1314
1316 4 -199.22 -5.554 28.349 0.15 1315
1317 4 -153.26 -10.561 26.541 0.15 1308
1318 4 -168.6 -11.869 29.75 0.15 1317
1319 4 -176.48 -13.335 32.964 0.15 1318
1320 4 -185.35 -12.63 34.293 0.15 1319
1321 4 -192.79 -12.09 40.365 0.15 1320
1322 4 -201.62 -11.801 43.007 0.15 1321
1323 4 -210.95 -10.801 44.555 0.15 1322
1324 4 -221.57 -14.529 49.022 0.15 1323
1325 4 -81.769 -2.464 -24.717 0.15 1300
1326 4 -85.299 -0.967 -27.51 0.15 1325
1327 4 -90.086 2.497 -30.646 0.15 1326
1328 4 -95.452 3.666 -33.702 0.15 1327
1329 4 -101.91 3.694 -35.586 0.15 1328
1330 4 -107.9 4.592 -36.846 0.15 1329
1331 4 -115.3 4.062 -37.441 0.15 1330
1332 4 -117.58 0.519 -39.388 0.15 1331
1333 4 -119.94 -4.257 -41.351 0.15 1332
1334 4 -124.83 -6.439 -44.272 0.15 1333
1335 4 -130.91 -10.143 -46.305 0.15 1334
1336 4 -138.68 -12.836 -47.327 0.15 1335
1337 4 -147.51 -16.501 -49.03 0.15 1336
1338 4 -155.5 -21.967 -49.88 0.15 1337
1339 4 -163.17 -27.993 -49.569 0.15 1338
1340 4 -176.32 -35.55 -49.933 0.15 1339
1341 4 -181.77 -39.811 -50.738 0.15 1340
1342 4 -185.23 -45.824 -52.422 0.15 1341
1343 4 -190.79 -49.582 -54.707 0.15 1342
1344 4 -201.01 -55.872 -56.306 0.15 1343
1345 4 -209.37 -62.47 -61.008 0.15 1344
1346 4 -215.72 -68.541 -62.272 0.15 1345
1347 4 -224.32 -72.92 -59.403 0.15 1346
1348 4 -230.91 -75.059 -57.508 0.15 1347
1349 4 -235.35 -80.805 -55.84 0.15 1348
1350 4 -243.53 -88.582 -55.97 0.15 1349
1351 4 -247.25 -92.687 -57.226 0.15 1350
1352 4 -251.89 -95.488 -58.572 0.15 1351
1353 4 -255.44 -98.258 -58.585 0.15 1352
1354 4 -260.6 -101.95 -58.662 0.15 1353
1355 4 -56.184 -3.02 -10.632 0.15 1297
1356 4 -62.633 -8.417 -11.368 0.15 1355
1357 4 -68.774 -11.993 -12.07 0.15 1356
1358 4 -75.281 -16.518 -12.893 0.15 1357
1359 4 -83.174 -17.016 -16.049 0.15 1358
1360 4 -92.084 -18.722 -17.767 0.15 1359
1361 4 -96.538 -19.669 -19.573 0.15 1360
1362 4 -109.09 -24.15 -24.534 0.15 1361
1363 4 -117.66 -23.251 -27.845 0.15 1362
1364 4 -121.9 -22.678 -30.489 0.15 1363
1365 4 -126.24 -25.221 -32.417 0.15 1364
1366 4 -137.74 -26.957 -32.078 0.15 1365
1367 4 -147.12 -24.453 -29.624 0.15 1366
1368 4 -157.05 -24.257 -29.344 0.15 1367
1369 4 -168.77 -26.33 -30.3 0.15 1368
1370 4 -180.09 -24.162 -31.378 0.15 1369
1371 4 -188.86 -22.746 -32.152 0.15 1370
1372 4 -200.57 -22.518 -32.183 0.15 1371
1373 4 -209.24 -22.506 -35.265 0.15 1372
1374 4 -220.99 -21.997 -38.759 0.15 1373
1375 4 -233.85 -20.85 -43.236 0.15 1374
1376 4 -246.52 -21.05 -48.619 0.15 1375
1377 4 -257.76 -21.272 -51.107 0.15 1376
1378 4 -265.25 -22.721 -51.091 0.15 1377
1379 4 -270.04 -23.839 -51.41 0.15 1378
1380 4 -273.32 -26.39 -50.191 0.15 1379
1381 4 -276.14 -30.889 -52.49 0.15 1380
1382 4 -277.93 -33.204 -54.538 0.15 1381
1383 4 -52.472 0.14 -5.741 0.15 1296
1384 4 -61.689 -1.956 -11.836 0.15 1383
1385 4 -68.008 -2.356 -16.597 0.15 1384
1386 4 -74.478 -2.95 -19.432 0.15 1385
1387 4 -81.286 -3.678 -20.704 0.15 1386
1388 4 -95.36 2.895 -26.784 0.15 1387
1389 4 -114.52 9.22 -33.933 0.15 1388
1390 4 -130.26 17.394 -36.104 0.15 1389
1391 4 -140.05 22.234 -40.825 0.15 1390
1392 4 -145.2 24.406 -40.914 0.15 1391
1393 4 -159.75 36.731 -42.077 0.15 1392
1394 4 -170.87 40.683 -44.791 0.15 1393
1395 4 -188.35 44.862 -47.095 0.15 1394
1396 4 -195.41 44.53 -49.645 0.15 1395
1397 4 -207.85 49.037 -55.687 0.15 1396
1398 4 -216.54 52.898 -60.483 0.15 1397
1399 4 -222.85 57.639 -67.709 0.15 1398
1400 4 -237.18 62.184 -82.586 0.15 1399
1401 4 -72.042 -4.841 -21.266 0.15 1385
1402 4 -77.347 -5.058 -27.536 0.15 1401
1403 4 -82.399 -5.905 -27.483 0.15 1402
1404 4 -90.221 -7.608 -29.757 0.15 1403
1405 4 -106.73 -7.68 -28.45 0.15 1404
1406 4 -124.24 -15.563 -23.691 0.15 1405
1407 4 -138.64 -14.805 -22.863 0.15 1406
1408 4 -142.72 -15.219 -20.705 0.15 1407
1409 4 -153.06 -14.928 -17.923 0.15 1408
1410 4 -167.4 -15.707 -20.611 0.15 1409
1411 4 -174.72 -17.852 -23.067 0.15 1410
1412 4 -183.07 -19.338 -25.146 0.15 1411
1413 4 -193.51 -19.416 -28.832 0.15 1412
1414 4 -202.92 -23.16 -32.677 0.15 1413
1415 4 -209.63 -23.682 -34.467 0.15 1414
1416 4 -218.46 -23.728 -35.191 0.15 1415
1417 4 -226.12 -24.979 -35.185 0.15 1416
1418 4 -236.8 -25.679 -34.419 0.15 1417
1419 4 -149 -16.543 -17.99 0.15 1408
1420 4 -155.79 -16.682 -16.31 0.15 1419
1421 4 -162.04 -18.977 -17.268 0.15 1420
1422 4 -170.54 -22.228 -17.711 0.15 1421
1423 4 -178.79 -23.856 -16.785 0.15 1422
1424 4 -187.16 -24.352 -15.004 0.15 1423
1425 4 -195.73 -29.24 -18.27 0.15 1424
1426 4 -209.91 -34.196 -24.135 0.15 1425
1427 4 -218.71 -34.49 -19.523 0.15 1426
1428 4 -236.41 -35.116 -19.445 0.15 1427
1429 4 -249.64 -37.301 -22.013 0.15 1428
1430 4 -255.77 -40.74 -25.303 0.15 1429
1431 4 -265.09 -43.252 -30.166 0.15 1430
1432 4 -273.65 -44.535 -33.815 0.15 1431
1433 4 -280.93 -52.331 -43.021 0.15 1432
1434 4 -287.91 -59.18 -46.97 0.15 1433
1435 4 -93.058 -7.137 -29.025 0.15 1403
1436 4 -104.9 -8.45 -32.85 0.15 1435
1437 4 -113.98 -10.64 -36.591 0.15 1436
1438 4 -125.93 -11.55 -38.759 0.15 1437
1439 4 -132.47 -12.29 -41.577 0.15 1438
1440 4 -142.73 -11.297 -42.942 0.15 1439
1441 4 -154.49 -8.071 -46.397 0.15 1440
1442 4 -165.66 -3.731 -44.154 0.15 1441
1443 4 -170.28 -3.368 -41.712 0.15 1442
1444 4 -180.51 -5.201 -34.927 0.15 1443
1445 4 -187.61 -10.353 -25.856 0.15 1444
1446 4 -191.23 -10.32 -24.304 0.15 1445
1447 4 -198.66 -11.52 -22.102 0.15 1446
1448 4 -201.97 -11.881 -23.189 0.15 1447
1449 4 -48.537 -0.394 -6.983 0.15 1295
1450 4 -56.65 -2.739 -8.069 0.15 1449
1451 4 -60.23 -9.344 -5.71 0.15 1450
1452 4 -69.352 -16.393 -4.937 0.15 1451
1453 4 -85.795 -26.701 -4.345 0.15 1452
1454 4 -92.102 -33.928 -5.57 0.15 1453
1455 4 -105.44 -43.352 -13.749 0.15 1454
1456 4 -120.88 -50.395 -22.583 0.15 1455
1457 4 -131.9 -54.769 -31.777 0.15 1456
1458 4 -145.45 -63.539 -38.604 0.15 1457
1459 4 -155.43 -73.866 -40.908 0.15 1458
1460 4 -164.4 -83.46 -45.5 0.15 1459
1461 4 -172.64 -92.567 -49.311 0.15 1460
1462 4 -184.17 -99.603 -55.234 0.15 1461
1463 4 -193.38 -104.8 -57.832 0.15 1462
1464 4 -202.93 -107.82 -61.161 0.15 1463
1465 4 -211.52 -110.05 -62.808 0.15 1464
1466 4 -219.98 -113.4 -65.016 0.15 1465
1467 4 -227.18 -117.28 -66.816 0.15 1466
1468 4 -49.152 3.032 -5.151 0.15 1294
1469 4 -57.059 0.042 -5.333 0.15 1468
1470 4 -69.16 0.961 -1.838 0.15 1469
1471 4 -81.046 1.861 -2.49 0.15 1470
1472 4 -83.25 1.891 -2.863 0.15 1471
1473 4 -101.38 4.285 -4.599 0.15 1472
1474 4 -113.24 15.435 -5.307 0.15 1473
1475 4 -122.09 20.407 -5.522 0.15 1474
1476 4 -125.88 21.022 -5.65 0.15 1475
1477 4 -135.6 21.269 -5.75 0.15 1476
1478 4 -142.29 24.139 -10.245 0.15 1477
1479 4 -150.21 26.835 -14.186 0.15 1478
1480 4 -158.8 28.907 -16.869 0.15 1479
1481 4 -163.18 31.522 -17.974 0.15 1480
1482 4 -163.55 37.957 -27.833 0.15 1481
1483 4 -165.19 41.108 -30.975 0.15 1482
1484 4 -168.88 44.496 -32.528 0.15 1483
1485 4 -171.72 46.429 -34.393 0.15 1484
1486 4 -176.31 48.416 -35.582 0.15 1485
1487 4 -180.22 50.419 -35.563 0.15 1486
1488 4 -132.81 21.625 -5.249 0.15 1476
1489 4 -140.77 23.888 -5.505 0.15 1488
1490 4 -146.01 26.99 -6.587 0.15 1489
1491 4 -149.38 29.173 -6.884 0.15 1490
1492 4 -163.4 35.307 -6.862 0.15 1491
1493 4 -171.77 38.481 -6.603 0.15 1492
1494 4 -178.21 43.659 -4.053 0.15 1493
1495 4 -181.8 47.472 -3.811 0.15 1494
1496 4 -184.03 49.146 -4.26 0.15 1495
1497 4 -149.73 28.224 -7.629 0.15 1490
1498 4 -158.69 28.614 -5.251 0.15 1497
1499 4 -164.36 29.276 -4.827 0.15 1498
1500 4 -174.9 27.191 -2.384 0.15 1499
1501 4 -179.32 24.418 -4.117 0.15 1500
1502 4 -181.65 23.518 -5.256 0.15 1501
1503 4 -186.84 21.564 -6.466 0.15 1502
1504 4 -189.37 20.652 -6.59 0.15 1503
1505 4 -195.14 21.485 -6.08 0.15 1504
1506 4 -201.7 23.353 -6.248 0.15 1505
1507 4 -206.13 23.1 -5.512 0.15 1506
1508 4 -210.6 22.418 -5.416 0.15 1507
1509 4 -216.02 21.267 -6.937 0.15 1508
1510 4 -221.79 20.558 -7.586 0.15 1509
1511 4 -228.07 18.697 -6.133 0.15 1510
1512 4 -233.89 18.182 -4.342 0.15 1511
1513 4 -239.67 18.245 -2.398 0.15 1512
1514 4 -245.12 18.647 -1.781 0.15 1513
1515 4 -86.704 2.174 -2.374 0.15 1472
1516 4 -93.59 1.084 -5.823 0.15 1515
1517 4 -100.76 0.84 -8.532 0.15 1516
1518 4 -107.31 1.386 -7.988 0.15 1517
1519 4 -111.77 -0.482 -8.252 0.15 1518
1520 4 -120.67 -2.508 -8.682 0.15 1519
1521 4 -134.46 -0.32 -7.523 0.15 1520
1522 4 -144.25 -0.923 -8.133 0.15 1521
1523 4 -162.23 -5.241 -5.876 0.15 1522
1524 4 -174.6 -9.313 -3.443 0.15 1523
1525 4 -187.65 -12.334 -1.595 0.15 1524
1526 4 -195.05 -18.212 12.683 0.15 1525
1527 4 -201.55 -20.109 19.369 0.15 1526
1528 4 -210.66 -26.053 20.636 0.15 1527
1529 4 -222.03 -25.269 21.833 0.15 1528
1530 4 -233 -29.416 28.3 0.15 1529
1531 4 -240.58 -30.597 30.131 0.15 1530
1532 4 -246.69 -30.099 29.36 0.15 1531
1533 4 -250.93 -29.924 29.147 0.15 1532
1534 4 -256.86 -29.895 30.152 0.15 1533
1535 4 -261.95 -30.225 31.39 0.15 1534
1536 4 -270.17 -29.922 32.569 0.15 1535
1537 4 -64.597 -2.163 -9.016 0.15 1469
1538 4 -69.215 -9.149 -10.474 0.15 1537
1539 4 -76.328 -11.629 -9.251 0.15 1538
1540 4 -85.912 -15.537 -7.792 0.15 1539
1541 4 -89.512 -17.538 -6.773 0.15 1540
1542 4 -94.207 -18.299 -5.402 0.15 1541
1543 4 -99.175 -16.085 -4.018 0.15 1542
1544 4 -108 -9.714 -0.822 0.15 1543
1545 4 -114.27 -7.489 -0.103 0.15 1544
1546 4 -122.73 -6.882 1.429 0.15 1545
1547 4 -133.68 -6.737 1.413 0.15 1546
1548 4 -145.53 -8.818 3.805 0.15 1547
1549 4 -154.73 -10.653 4.799 0.15 1548
1550 4 -163.31 -11.31 7.531 0.15 1549
1551 4 -170.41 -12.948 13.12 0.15 1550
1552 4 -174.22 -13.816 15.751 0.15 1551
1553 4 -41.454 9.711 -5.399 0.15 1293
1554 4 -49.805 17.093 0.28 0.15 1553
1555 4 -51.805 21.05 1.967 0.15 1554
1556 4 -55.351 24.787 3.613 0.15 1555
1557 4 -58.306 26.325 6.838 0.15 1556
1558 4 -66.009 30.112 11.668 0.15 1557
1559 4 -69.952 31.498 8.273 0.15 1558
1560 4 -74.236 33.211 4.277 0.15 1559
1561 4 -76.066 35.042 2.604 0.15 1560
1562 4 -79.948 37.339 1.532 0.15 1561
1563 4 -83.678 41.645 -0.418 0.15 1562
1564 4 -85.441 45.978 -1.02 0.15 1563
1565 4 -90.067 52.211 -1.096 0.15 1564
1566 4 -93.529 58.305 -1.455 0.15 1565
1567 4 -98.244 63.789 -2.284 0.15 1566
1568 4 -101.1 67.186 -3.884 0.15 1567
1569 4 -105.05 70.823 -5.258 0.15 1568
1570 4 -109.97 77.478 1.355 0.15 1569
1571 4 -116 83.457 5.088 0.15 1570
1572 4 -122.72 87.908 9.585 0.15 1571
1573 4 -123.8 88.124 17.604 0.15 1572
1574 4 -125.6 89.329 23.243 0.15 1573
1575 4 -128.25 92.329 30.134 0.15 1574
1576 4 -131.17 93.276 32.881 0.15 1575
1577 4 -136.54 95.384 37.153 0.15 1576
1578 4 -140.71 98.878 40.305 0.15 1577
1579 4 -145.29 102.93 39.998 0.15 1578
1580 4 -152.29 112.11 38.933 0.15 1579
1581 4 -155.21 119.32 40.87 0.15 1580
1582 4 -96.781 62.738 -1.302 0.15 1566
1583 4 -101.16 68.477 -2.777 0.15 1582
1584 4 -105.4 72.454 -1.813 0.15 1583
1585 4 -109.12 75.96 -1.519 0.15 1584
1586 4 -114.81 79.287 -1.22 0.15 1585
1587 4 -119.85 82.575 -1.189 0.15 1586
1588 4 -125.76 84.806 0.717 0.15 1587
1589 4 -130.78 88.762 -0.086 0.15 1588
1590 4 -134.23 93.751 -0.751 0.15 1589
1591 4 -138.78 98.293 0.972 0.15 1590
1592 4 -140.99 103.98 0.439 0.15 1591
1593 4 -144.68 109.54 -0.889 0.15 1592
1594 4 -150.49 114.67 -2.972 0.15 1593
1595 4 -157 118.14 -4.431 0.15 1594
1596 4 -168.2 122.99 -5.146 0.15 1595
1597 4 -186.11 122.34 -5.487 0.15 1596
1598 4 -65.952 31.391 9.902 0.15 1557
1599 4 -75.669 35.684 15.592 0.15 1598
1600 4 -86.288 39.513 18.301 0.15 1599
1601 4 -96.558 47.459 17.497 0.15 1600
1602 4 -105.94 49.978 20.358 0.15 1601
1603 4 -111.37 49.932 19.374 0.15 1602
1604 4 -119.58 52.498 17.856 0.15 1603
1605 4 -122.52 55.178 19.04 0.15 1604
1606 4 -126.56 61.332 19.272 0.15 1605
1607 4 -128.59 68.78 20.461 0.15 1606
1608 4 -132.71 74.513 23.186 0.15 1607
1609 4 -132.84 76.017 28.379 0.15 1608
1610 4 -137.82 79.155 34.836 0.15 1609
1611 4 -140.3 80.673 36.166 0.15 1610
1612 4 -141.18 81.229 36.574 0.15 1611
1613 4 -146.15 86.904 40.618 0.15 1612
1614 4 -151.86 93.636 44.305 0.15 1613
1615 4 -154.74 97.876 46.538 0.15 1614
1616 4 -159.43 103.88 47.994 0.15 1615
1617 4 -164.75 110.3 50.203 0.15 1616
1618 4 -170.53 116.45 54.694 0.15 1617
1619 4 -176.34 125.33 60.15 0.15 1618
1620 4 -180.88 130.04 65.037 0.15 1619
1621 4 -145.62 85.993 38.768 0.15 1612
1622 4 -154.55 88.652 40.57 0.15 1621
1623 4 -162.66 93.112 42.396 0.15 1622
1624 4 -170.03 93.695 44.098 0.15 1623
1625 4 -175.1 95.803 45.144 0.15 1624
1626 4 -182.44 97.493 47.247 0.15 1625
1627 4 -189.42 102.4 49.848 0.15 1626
1628 4 -204.09 110.21 48.542 0.15 1627
1629 4 -213.24 116.42 46.597 0.15 1628
1630 4 -221.24 117.5 39.242 0.15 1629
1631 4 -231.47 123.88 35.803 0.15 1630
1632 4 -54.524 22.989 2.554 0.15 1555
1633 4 -64.58 24.31 6.003 0.15 1632
1634 4 -70.083 24.84 9.458 0.15 1633
1635 4 -72.906 24.553 11.791 0.15 1634
1636 4 -78.598 25.042 12.396 0.15 1635
1637 4 -87.461 24.641 14.278 0.15 1636
1638 4 -94.534 25.951 15.278 0.15 1637
1639 4 -97.995 29.621 18.602 0.15 1638
1640 4 -101.69 32.484 21.279 0.15 1639
1641 4 -109.46 37.939 24.768 0.15 1640
1642 4 -115.57 38.677 24.619 0.15 1641
1643 4 -120.45 39.289 25.989 0.15 1642
1644 4 -128.81 39.734 29.171 0.15 1643
1645 4 -135.59 43.761 33.653 0.15 1644
1646 4 -143.29 47.637 38.784 0.15 1645
1647 4 -150.87 53.687 44.1 0.15 1646
1648 4 -157.51 57.595 46.817 0.15 1647
1649 4 -165.86 59.981 50.834 0.15 1648
1650 4 -174.3 62.574 55.13 0.15 1649
1651 4 -186.46 69.656 59.545 0.15 1650
1652 4 -195.57 73.752 60.552 0.15 1651
1653 4 -200.28 75.425 61.661 0.15 1652
1654 4 -206.19 76.59 62.659 0.15 1653
1655 4 -212.06 77.78 63.824 0.15 1654
1656 4 -220.65 73.873 60.822 0.15 1655
1657 4 -230.91 73.027 61.524 0.15 1656
1658 4 -77.465 26.71 14.802 0.15 1635
1659 4 -82.127 29.032 21.078 0.15 1658
1660 4 -91.236 33.775 26.3 0.15 1659
1661 4 -99.236 37.27 30.517 0.15 1660
1662 4 -106.69 36.352 40.025 0.15 1661
1663 4 -111.77 43.122 40.799 0.15 1662
1664 4 -119.1 51.003 42.638 0.15 1663
1665 4 -129.87 60.537 43.824 0.15 1664
1666 4 -138.71 74.616 52.926 0.15 1665
1667 4 -145.83 81.856 59.795 0.15 1666
1668 4 -150.16 85.285 63.03 0.15 1667
1669 4 -153.73 90.057 65.018 0.15 1668
1670 4 -161.81 96.018 70.678 0.15 1669
1671 4 -163.51 98.563 72.65 0.15 1670
1672 4 -164.04 99.204 75.574 0.15 1671
1673 4 -170.24 103.74 83.147 0.15 1672
1674 4 -29.675 1.614 -2.376 0.15 1292
1675 4 -36.682 3.373 -2.622 0.15 1674
1676 4 -49.283 3.877 -4.481 0.15 1675
1677 4 -59.388 4.17 -7.406 0.15 1676
1678 4 -72.459 5.096 -11.015 0.15 1677
1679 4 -88.189 5.862 -14.513 0.15 1678
1680 4 -99.087 6.256 -16.819 0.15 1679
1681 4 -113.39 5.543 -18.64 0.15 1680
1682 4 -123.18 5.928 -17.259 0.15 1681
1683 4 -129.32 8.006 -19.12 0.15 1682
1684 4 -136.96 9.232 -22.381 0.15 1683
1685 4 -147.91 12.115 -24.43 0.15 1684
1686 4 -160.63 16.207 -27.118 0.15 1685
1687 4 -173.41 17.205 -27.128 0.15 1686
1688 4 -183.53 17.48 -27.637 0.15 1687
1689 4 -193.79 17.367 -26.619 0.15 1688
1690 4 -200.56 16.55 -25.74 0.15 1689
1691 4 -205.49 14.514 -27.75 0.15 1690
1692 4 -134.85 9.33 -18.015 0.15 1683
1693 4 -141.79 8.593 -19.114 0.15 1692
1694 4 -148.17 9.748 -19.786 0.15 1693
1695 4 -153.33 9.943 -20.6 0.15 1694
1696 4 -160.92 10.444 -19.793 0.15 1695
1697 4 -169.19 11.717 -20.086 0.15 1696
1698 4 -179.16 9.806 -20.608 0.15 1697
1699 4 -183.09 9.669 -20.361 0.15 1698
1700 4 -189.7 13.462 -15.872 0.15 1699
1701 4 -199.61 19.211 -14.619 0.15 1700
1702 4 -209.08 21.091 -12.695 0.15 1701
1703 4 -217.65 22.535 -10.04 0.15 1702
1704 4 -223.42 28.802 -8.774 0.15 1703
1705 4 -229.99 35.034 -9.247 0.15 1704
1706 4 -237.77 40.881 -6.023 0.15 1705
1707 4 -243 44.987 -3.368 0.15 1706
1708 4 -249.46 50.245 -1.174 0.15 1707
1709 4 -256.24 55.171 0.503 0.15 1708
1710 4 -157.25 10.003 -20.329 0.15 1695
1711 4 -163.62 9.813 -21.271 0.15 1710
1712 4 -176.85 12.263 -19.682 0.15 1711
1713 4 -183.88 15.665 -21.69 0.15 1712
1714 4 -193.52 16.151 -22.694 0.15 1713
1715 4 -203.29 13.281 -26.494 0.15 1714
1716 4 -212.59 12.745 -25.816 0.15 1715
1717 4 -222.59 12.755 -25.946 0.15 1716
1718 4 -232.58 10.051 -25.354 0.15 1717
1719 4 -241.54 8.505 -26.939 0.15 1718
1720 4 -252.53 4.257 -33.543 0.15 1719
1721 4 -33.405 -2.176 -2.852 0.15 1674
1722 4 -41.203 -10.472 -2.067 0.15 1721
1723 4 -49.413 -13.16 -1.725 0.15 1722
1724 4 -58.633 -17.017 -2.34 0.15 1723
1725 4 -65.279 -19.628 -2.241 0.15 1724
1726 4 -74.034 -20.943 -0.878 0.15 1725
1727 4 -78.968 -21.698 -0.584 0.15 1726
1728 4 -84.911 -20.736 -0.078 0.15 1727
1729 4 -88.354 -20.963 3.807 0.15 1728
1730 4 -92.339 -21.685 6.009 0.15 1729
1731 4 -102.49 -23.933 9.917 0.15 1730
1732 4 -113.98 -26.167 11.225 0.15 1731
1733 4 -121.39 -26.502 10.733 0.15 1732
1734 4 -126.42 -26.856 11.631 0.15 1733
1735 4 -134.34 -28.325 11.761 0.15 1734
1736 4 -145.4 -29.197 11.797 0.15 1735
1737 4 -159.27 -30.81 11.173 0.15 1736
1738 4 -166.94 -33.356 7.823 0.15 1737
1739 4 -173.49 -39.57 7.886 0.15 1738
1740 4 -182.51 -47.108 7.156 0.15 1739
1741 4 -187.03 -47.502 8.47 0.15 1740
1742 4 -197.32 -47.677 10.522 0.15 1741
1743 4 -204.25 -45.619 10.516 0.15 1742
1744 4 -213.21 -44.318 15.816 0.15 1743
1745 4 -216.88 -45.486 18.964 0.15 1744
1746 4 -140.81 -27.95 10.995 0.15 1735
1747 4 -148.69 -29.811 16.031 0.15 1746
1748 4 -157.46 -32.55 15.089 0.15 1747
1749 4 -165.26 -37.045 18.844 0.15 1748
1750 4 -175.01 -37.691 17.831 0.15 1749
1751 4 -177.88 -36.7 19.353 0.15 1750
1752 4 -182.3 -36.023 20.218 0.15 1751
1753 4 -126.88 -26.098 7.929 0.15 1733
1754 4 -134.16 -27.008 2.853 0.15 1753
1755 4 -141.41 -27.983 -0.419 0.15 1754
1756 4 -146.37 -26.209 -1.634 0.15 1755
1757 4 -155.03 -24.297 -2.41 0.15 1756
1758 4 -162.14 -25.096 -2.349 0.15 1757
1759 4 -168.11 -24.251 -0.623 0.15 1758
1760 4 -177.38 -23.687 1.464 0.15 1759
1761 4 -183 -24.263 3.625 0.15 1760
