# Supplementary material for: Influence of extracellular oscillations on neural communication: a computational perspective
Source: Front Comput Neurosci. 2014 Feb 7;8:9. doi: 10.3389/fncom.2014.00009 (PMC3916728; doi:10.3389/fncom.2014.00009)
Supplement: Supplementary file 4 [file DataSheet1.ZIP › influence_of_extracellular_oscillations/cell_o.swc]

1 1 0 0 0 10 -1
2 1 0 10 0 10 1
3 1 0 -10 0 10 1
4 3 -0.5 -12.5 -1.5 3.35 1
5 3 -1 -19.5 1 2.35 4
6 3 -1.537 -30.04 6.087 1.75 5
7 3 -2.237 -31.755 8.041 1.75 6
8 3 -0.326 -37.481 15.935 1.15 7
9 3 -1.308 -51.699 27.087 1.15 8
10 3 0.087 -58.264 33.717 0.95 9
11 3 0.691 -62.806 37.931 0.95 10
12 3 1.166 -71.439 43.476 0.95 11
13 3 -1.871 -77.36 46.787 0.95 12
14 3 -2.922 -84.036 50.368 0.95 13
15 3 0.295 -94.462 54.426 0.95 14
16 3 2.125 -100.71 56.91 0.85 15
17 3 5.989 -106.24 59.501 0.85 16
18 3 8.408 -114.8 60.655 0.6 17
19 3 10.8 -120.84 67.001 0.6 18
20 3 10.338 -129.24 67.066 0.6 19
21 3 7.586 -140.23 67.923 0.6 20
22 3 7.331 -147.32 71.132 0.6 21
23 3 7.175 -150.59 73.691 0.6 22
24 3 7.015 -156.48 72.442 0.6 23
25 3 9.411 -159.87 73.771 0.6 24
26 3 14.427 -166.64 78.266 0.6 25
27 3 17.482 -172.37 81.335 0.6 26
28 3 18.613 -177.86 83.945 0.6 27
29 3 22.36 -187.38 86.809 0.6 28
30 3 24.857 -192.59 89.493 0.4 29
31 3 25.934 -196.64 93.081 0.4 30
32 3 25.103 -203.82 101.52 0.3 31
33 3 24.499 -208.63 107.99 0.3 32
34 3 24.863 -212.87 113.5 0.3 33
35 3 20.671 -217.14 120.58 0.2 34
36 3 12.309 -220.3 126.91 0.2 35
37 3 -1.893 -225.66 134.78 0.2 36
38 3 -13.635 -228.38 141.65 0.2 37
39 3 -18.542 -226.84 149.24 0.2 38
40 3 -20.633 -227.19 153.45 0.2 39
41 3 -22.288 -228.65 157.62 0.2 40
42 3 -25.324 -231.34 164.34 0.2 41
43 3 -26.72 -236 170.46 0.2 42
44 3 -25.336 -237.38 179.02 0.2 43
45 3 -24.332 -240.74 186.08 0.2 44
46 3 -24.223 -243.77 192.01 0.2 45
47 3 -23.494 -248.13 204.32 0.2 46
48 3 -22.624 -252.15 211.61 0.2 47
49 3 -26.865 -255.8 217.85 0.2 48
50 3 -29.009 -257.54 222.05 0.2 49
51 3 -33.876 -267.25 231.3 0.2 50
52 3 -34.562 -270.61 234.49 0.2 51
53 3 -36.594 -274.64 235.96 0.2 52
54 3 -46.306 -285.19 233.6 0.15 53
55 3 -48.462 -294.82 235.06 0.15 54
56 3 -49.038 -298.51 237.41 0.15 55
57 3 -50.042 -308.17 244.76 0.15 56
58 3 -52.758 -313.58 247.91 0.15 57
59 3 -57.669 -318.48 251.13 0.15 58
60 3 -61.041 -325.6 253.99 0.15 59
61 3 -61.434 -334.02 258.19 0.15 60
62 3 -60.656 -346.74 263.16 0.15 61
63 3 -64.263 -353.76 271.55 0.15 62
64 3 -66.984 -358.1 279.19 0.15 63
65 3 23.294 -214.66 119.29 0.15 34
66 3 20.653 -221.1 125.38 0.15 65
67 3 20.682 -225.26 131.8 0.15 66
68 3 25.279 -230.89 135.5 0.15 67
69 3 27.031 -237.01 141.54 0.15 68
70 3 27.601 -246.69 146.49 0.15 69
71 3 27.88 -252.19 151.4 0.15 70
72 3 27.386 -255.33 153.24 0.15 71
73 3 27.084 -258.88 159.77 0.15 72
74 3 28.299 -263.26 163.75 0.15 73
75 3 29.633 -268.34 170.72 0.15 74
76 3 30.555 -273.27 176.85 0.15 75
77 3 23.521 -203.66 92.82 0.45 29
78 3 19.865 -228.61 101.91 0.45 77
79 3 19.137 -239.62 107.45 0.45 78
80 3 18.493 -244.47 118.13 0.45 79
81 3 19.205 -250.94 122.48 0.45 80
82 3 12.498 -261.57 126.25 0.35 81
83 3 5.3 -270.64 136.85 0.35 82
84 3 3.145 -278.18 142.77 0.35 83
85 3 2.323 -286.86 146.94 0.35 84
86 3 1.111 -295.25 150.05 0.35 85
87 3 -0.359 -302.76 154.15 0.35 86
88 3 -2.09 -307.58 157.31 0.35 87
89 3 -3.275 -313.28 160.86 0.35 88
90 3 -4.945 -318.4 163.78 0.35 89
91 3 -6.274 -330.35 171.37 0.3 90
92 3 -7.91 -345.06 173.88 0.3 91
93 3 0.338 -350.79 176.78 0.3 92
94 3 5.619 -357.46 183.59 0.15 93
95 3 7.427 -362.63 187.19 0.15 94
96 3 7.446 -376.25 199.87 0.15 95
97 3 9.03 -387.81 209.04 0.15 96
98 3 5.91 -399.88 213.34 0.15 97
99 3 3.097 -405.79 217.18 0.15 98
100 3 0.911 -419.19 226.92 0.15 99
101 3 -1.758 -428.6 234.32 0.15 100
102 3 -4.751 -436.84 240.52 0.15 101
103 3 -6.39 -444.56 243.2 0.15 102
104 3 -7.423 -451.49 245.73 0.15 103
105 3 -7.224 -455.74 249.22 0.15 104
106 3 -8.842 -463.32 254.54 0.15 105
107 3 -10.553 -468.12 257.65 0.15 106
108 3 -1.455 -426.8 232.87 0.15 100
109 3 -3.912 -435.22 238.08 0.15 108
110 3 -5.968 -444.51 244.59 0.15 109
111 3 -8.057 -455.85 252.58 0.15 110
112 3 -6.102 -461.56 258.58 0.15 111
113 3 -5.048 -464.3 265.02 0.15 112
114 3 -3.183 -471.04 273.98 0.15 113
115 3 -3.049 -476.99 279.35 0.15 114
116 3 -1.288 -479.55 284.03 0.15 115
117 3 25.927 -263.95 126.59 0.15 81
118 3 33.697 -272.35 133.41 0.15 117
119 3 39.132 -276.65 139.57 0.15 118
120 3 40.965 -277.46 140.56 0.15 119
121 3 45.383 -281.38 143.71 0.15 120
122 3 18.215 -182.32 85.786 0.15 28
123 3 21.118 -192.76 93.195 0.15 122
124 3 23.117 -193.69 100.85 0.15 123
125 3 20.987 -201.89 106.03 0.15 124
126 3 21.671 -209.88 111.79 0.15 125
127 3 24.931 -217.28 115.24 0.15 126
128 3 26.288 -221.55 117.07 0.15 127
129 3 27.346 -226.57 119.14 0.15 128
130 3 12.322 -166.08 75.892 0.15 25
131 3 14.178 -171.83 79.002 0.15 130
132 3 15.023 -179.56 83.253 0.15 131
133 3 18.761 -186.25 86.724 0.15 132
134 3 21.441 -194.39 93.69 0.15 133
135 3 25.195 -200.57 97.049 0.15 134
136 3 30.148 -207.31 102.26 0.15 135
137 3 33.231 -212.19 104.26 0.15 136
138 3 35.661 -219.22 105.18 0.15 137
139 3 37.356 -227.79 106.32 0.15 138
140 3 37.92 -236.37 105.41 0.15 139
141 3 38.008 -243.97 106 0.15 140
142 3 39.675 -248.1 106.42 0.15 141
143 3 6.381 -155.01 79.554 0.15 23
144 3 5.079 -158.56 84.102 0.15 143
145 3 3.383 -165.09 90 0.15 144
146 3 -1.799 -171.12 91.402 0.15 145
147 3 -3.497 -180.24 94.315 0.15 146
148 3 -4.451 -187.93 95.707 0.15 147
149 3 -6.815 -195.28 97.356 0.15 148
150 3 -7.72 -205.02 100.59 0.15 149
151 3 -8.274 -213.96 104.64 0.15 150
152 3 -9.011 -217.38 105.48 0.15 151
153 3 -7.188 -224.66 110.01 0.15 152
154 3 -5.041 -228.84 118.76 0.15 153
155 3 -2.559 -232.01 124.78 0.15 154
156 3 1.504 -234.12 126.92 0.15 155
157 3 12.224 -123.19 71.438 0.35 19
158 3 14.394 -124.85 74.449 0.35 157
159 3 18.879 -127.92 75.84 0.25 158
160 3 22.935 -131.41 78.038 0.25 159
161 3 25.727 -135.74 86.584 0.25 160
162 3 27.711 -143.84 94.884 0.25 161
163 3 24.514 -148.04 104.02 0.25 162
164 3 21.738 -152 109.84 0.25 163
165 3 21.551 -157.61 116.77 0.25 164
166 3 23.757 -166.21 125.82 0.15 165
167 3 24.028 -168.42 128.74 0.15 166
168 3 24.916 -173.34 136.17 0.15 167
169 3 26.718 -180.09 140.35 0.15 168
170 3 26.868 -187.25 141.76 0.15 169
171 3 27.65 -195.47 147.63 0.15 170
172 3 28.61 -203.79 153.34 0.15 171
173 3 29.862 -210.12 159.08 0.15 172
174 3 31.715 -215.44 162.85 0.15 173
175 3 32.788 -220.67 167.09 0.15 174
176 3 23.907 -187.27 146.79 0.15 169
177 3 21.379 -191.8 151.83 0.15 176
178 3 18.495 -195.58 155.75 0.15 177
179 3 16.981 -199.03 161.41 0.15 178
180 3 18.452 -129.64 78.868 0.15 158
181 3 21.646 -130.16 83.084 0.15 180
182 3 29.272 -129.3 90.853 0.15 181
183 3 38.653 -132.04 99.572 0.15 182
184 3 44.958 -137.04 107.15 0.15 183
185 3 49.062 -143.59 124.72 0.15 184
186 3 52.465 -148.55 132.11 0.15 185
187 3 59.226 -157.17 135.64 0.15 186
188 3 64.891 -162.35 139.56 0.15 187
189 3 70.571 -168.01 145.26 0.15 188
190 3 75.613 -173.89 155.86 0.15 189
191 3 79.393 -178.65 164.42 0.15 190
192 3 77.555 -189.37 169.14 0.15 191
193 3 72.217 -194.97 175.43 0.15 192
194 3 3.1 -107.41 59.849 0.15 16
195 3 2.85 -114.31 61.064 0.15 194
196 3 1.081 -122.44 63.069 0.15 195
197 3 -3.527 -129.01 64.754 0.15 196
198 3 -10.5 -138.87 69.634 0.15 197
199 3 -12.535 -146.28 76.79 0.15 198
200 3 -14.192 -152.07 81.231 0.15 199
201 3 -17.074 -160.56 87.075 0.15 200
202 3 -14.822 -171.12 89.862 0.15 201
203 3 -13.342 -180.19 90.057 0.15 202
204 3 -11.068 -188.28 96.057 0.15 203
205 3 -7.613 -194.58 101.26 0.15 204
206 3 -2.445 -201.71 105.71 0.15 205
207 3 4.09 -205.23 107.26 0.15 206
208 3 9.486 -212.4 109.97 0.15 207
209 3 12.083 -216.8 116.92 0.15 208
210 3 11.067 -220.48 124.12 0.15 209
211 3 3.661 -98.311 59.774 0.45 15
212 3 7.553 -103.68 64.822 0.45 211
213 3 9.49 -108.09 66.656 0.25 212
214 3 11.1 -112.26 68.993 0.25 213
215 3 10.937 -116.64 72.649 0.25 214
216 3 7.333 -123.9 81.931 0.15 215
217 3 6.32 -129.65 89.172 0.15 216
218 3 6.389 -139.3 100.05 0.15 217
219 3 8.863 -149.12 106.95 0.15 218
220 3 14.623 -157.27 115.71 0.15 219
221 3 15.704 -160.37 118.82 0.15 220
222 3 17.205 -164.2 122.07 0.15 221
223 3 18.623 -166.12 123.42 0.15 222
224 3 9.958 -125.23 80.656 0.15 215
225 3 6.883 -135.3 90.018 0.15 224
226 3 5.181 -144.52 93.933 0.15 225
227 3 1.233 -156.94 102.86 0.15 226
228 3 1.642 -163.01 109.16 0.15 227
229 3 1.744 -166.94 114.35 0.15 228
230 3 2.315 -171.3 119.19 0.15 229
231 3 11.618 -108.88 69.407 0.15 212
232 3 16.595 -112.57 74.001 0.15 231
233 3 22.287 -119.23 81.56 0.15 232
234 3 26.356 -126.13 86.987 0.15 233
235 3 29.675 -131.54 92.641 0.15 234
236 3 33.098 -137.91 98.376 0.15 235
237 3 40.193 -141.95 106.52 0.15 236
238 3 44.919 -140.11 115.33 0.15 237
239 3 47.376 -144.27 122.32 0.15 238
240 3 47.432 -144.95 128.72 0.15 239
241 3 45.925 -148.03 136.37 0.15 240
242 3 17.354 -117.27 81.694 0.15 231
243 3 21.727 -126.83 92.174 0.15 242
244 3 25.484 -132.47 99.876 0.15 243
245 3 27.019 -136.6 106.29 0.15 244
246 3 27.538 -142.62 114.65 0.15 245
247 3 24.872 -150.34 124.62 0.15 246
248 3 22.562 -154.66 133.27 0.15 247
249 3 21.86 -157.78 137.33 0.15 248
250 3 1.909 -66.726 38.227 0.6 10
251 3 1.918 -76.88 45.585 0.6 250
252 3 3.525 -84.163 49.812 0.6 251
253 3 5.84 -88.994 54.455 0.6 252
254 3 9.766 -97.891 57.402 0.5 253
255 3 11.224 -103.69 58.633 0.5 254
256 3 12.95 -113.41 59.895 0.15 255
257 3 14.246 -121.21 59.442 0.15 256
258 3 16.542 -132.38 55.177 0.15 257
259 3 18.004 -138.6 52.644 0.15 258
260 3 23.657 -147.5 48.267 0.15 259
261 3 27.179 -153.14 48.755 0.15 260
262 3 30.608 -159.99 48.638 0.15 261
263 3 37.423 -170.95 47.317 0.15 262
264 3 38.866 -176.36 47.701 0.15 263
265 3 38.113 -185.39 47.223 0.15 264
266 3 36.384 -194.48 45.048 0.15 265
267 3 33.723 -207.36 44.626 0.15 266
268 3 31.508 -216.23 46.536 0.15 267
269 3 31.71 -223.82 47.781 0.15 268
270 3 30.221 -230.17 51.558 0.15 269
271 3 44.861 -186.91 50.897 0.15 264
272 3 49.987 -196.06 53.506 0.15 271
273 3 54.777 -203.44 56.174 0.15 272
274 3 59.563 -213.63 60.101 0.15 273
275 3 62.967 -222.42 68.005 0.15 274
276 3 65.518 -229.16 75.854 0.15 275
277 3 14.96 -121.74 68.76 0.35 255
278 3 11.261 -133.19 79.336 0.35 277
279 3 13.113 -141.37 86.326 0.35 278
280 3 11.44 -152.45 90.838 0.2 279
281 3 6.671 -155.27 92.724 0.2 280
282 3 -0.284 -162.15 96.893 0.2 281
283 3 -3.359 -177.81 101.9 0.2 282
284 3 -5.708 -183.36 98.785 0.2 283
285 3 -7.389 -195.66 95.153 0.15 284
286 3 -7.083 -202.91 94.3 0.15 285
287 3 -7.436 -212.15 94.626 0.15 286
288 3 -2.817 -221.74 96.322 0.15 287
289 3 1.043 -232.04 98.145 0.15 288
290 3 6.006 -245.15 99.033 0.15 289
291 3 16.698 -253.22 102.07 0.15 290
292 3 26.565 -258.73 103.43 0.15 291
293 3 34.039 -267.19 105.26 0.15 292
294 3 41.844 -275.2 109.18 0.15 293
295 3 46.822 -279.57 111.38 0.15 294
296 3 -10.041 -195.12 101.11 0.15 284
297 3 -13.61 -208 101.92 0.15 296
298 3 -13.357 -215.64 104.01 0.15 297
299 3 -12.129 -226.11 109 0.15 298
300 3 -8.664 -234.29 117.74 0.15 299
301 3 -2.052 -243 127.94 0.15 300
302 3 -0.189 -251.76 136.36 0.15 301
303 3 1.471 -257.18 144.25 0.15 302
304 3 -2.245 -261.31 154.34 0.15 303
305 3 -1.883 -268.38 162.12 0.15 304
306 3 12.736 -148.7 92.193 0.15 279
307 3 12.132 -158.51 98.894 0.15 306
308 3 11.831 -165.71 102.3 0.15 307
309 3 11.713 -176.24 107.42 0.15 308
310 3 12.916 -191.8 116.79 0.15 309
311 3 12.603 -200.96 121.51 0.15 310
312 3 13.238 -209.19 124.97 0.15 311
313 3 13.374 -215.91 127.4 0.15 312
314 3 11.7 -223.52 132.23 0.15 313
315 3 14.752 -230.56 131.6 0.15 314
316 3 17.214 -235.67 131.44 0.15 315
317 3 18.822 -242.48 130.1 0.15 316
318 3 19.077 -248.22 127.55 0.15 317
319 3 8.95 -92.719 57.983 0.3 253
320 3 14.252 -99.858 63.5 0.3 319
321 3 15.736 -103.35 66.477 0.3 320
322 3 17.708 -110.38 69.821 0.3 321
323 3 22.366 -116.28 71.16 0.3 322
324 3 25.354 -122.92 74.576 0.15 323
325 3 21.571 -129.63 84.88 0.15 324
326 3 18.056 -138.92 93.415 0.15 325
327 3 16.958 -145.73 97.982 0.15 326
328 3 17.586 -154.16 99.645 0.15 327
329 3 23.022 -164.49 103.4 0.15 328
330 3 26.802 -173.53 110.08 0.15 329
331 3 28.456 -179.92 114.88 0.15 330
332 3 29.903 -185.42 117.54 0.15 331
333 3 32.418 -190.44 122.93 0.15 332
334 3 36.294 -194.84 126.91 0.15 333
335 3 33.302 -129.02 73.293 0.15 323
336 3 42.946 -137.41 75.612 0.15 335
337 3 55.835 -147.78 80.415 0.15 336
338 3 57.909 -158.68 84.607 0.15 337
339 3 60.3 -167.05 88.866 0.15 338
340 3 63.425 -178.25 94.81 0.15 339
341 3 67.756 -187.88 99.426 0.15 340
342 3 73.2 -199.09 102.52 0.15 341
343 3 75.024 -205.68 108.89 0.15 342
344 3 74.252 -208.79 115.16 0.15 343
345 3 -10.768 -51.067 12.623 0.55 7
346 3 -10.223 -64.397 12.112 0.55 345
347 3 -6.178 -76.976 12.514 0.55 346
348 3 -3.817 -89.077 11.812 0.55 347
349 3 -2.005 -97.496 12.124 0.55 348
350 3 -3.602 -103.62 11.708 0.55 349
351 3 -3.25 -110.34 10.83 0.4 350
352 3 -0.098 -117.46 13.433 0.25 351
353 3 1.879 -121.71 12.886 0.25 352
354 3 3.071 -134.48 15.669 0.25 353
355 3 -2.984 -149.49 13.337 0.25 354
356 3 -4.63 -160.06 13.077 0.25 355
357 3 -6.047 -170.51 11.567 0.25 356
358 3 -10.883 -184.72 10.687 0.25 357
359 3 -15.701 -193.28 12.722 0.15 358
360 3 -18.664 -201.4 15.458 0.15 359
361 3 -28.401 -209.96 17.11 0.15 360
362 3 -36.96 -224.5 19.469 0.15 361
363 3 -41.494 -236.96 17.005 0.15 362
364 3 -44.426 -250.04 4.893 0.15 363
365 3 -46.279 -263.07 -2.792 0.15 364
366 3 -46.148 -271.46 -9.189 0.15 365
367 3 -46.502 -279.79 -12.236 0.15 366
368 3 -45.504 -287.29 -15.186 0.15 367
369 3 -11.968 -192.6 11.226 0.15 358
370 3 -12.313 -202.29 12.312 0.15 369
371 3 -12.191 -212.33 9.987 0.15 370
372 3 -11.907 -218.92 9.815 0.15 371
373 3 -13.069 -226.71 11.672 0.15 372
374 3 -17.978 -228.89 13.826 0.15 373
375 3 4.452 -129.15 14.428 0.15 353
376 3 7.339 -141.78 18.06 0.15 375
377 3 8.561 -153.29 26.394 0.15 376
378 3 10.501 -156.03 35.518 0.15 377
379 3 11.026 -159.79 41.644 0.15 378
380 3 11.145 -166.6 48.451 0.15 379
381 3 10.29 -173.1 52.233 0.15 380
382 3 8.387 -180.69 52.048 0.15 381
383 3 7.697 -185.82 51.99 0.15 382
384 3 -3.2 -122.5 10.188 0.15 351
385 3 -4.397 -128.35 9.438 0.15 384
386 3 -5.25 -135.24 4.632 0.15 385
387 3 -7.504 -144.69 0.154 0.15 386
388 3 -11.664 -153.74 -5.529 0.15 387
389 3 -14.689 -162.26 -10.303 0.15 388
390 3 -13.966 -171.49 -12.125 0.15 389
391 3 -14.402 -181.52 -15.374 0.15 390
392 3 -11.782 -189.6 -16.907 0.15 391
393 3 -13.976 -197.88 -17.256 0.15 392
394 3 -17.643 -204.07 -15.765 0.15 393
395 3 -18.363 -216.23 -15.591 0.15 394
396 3 -17.224 -230.97 -13.623 0.15 395
397 3 -14.39 -241.35 -18.698 0.15 396
398 3 -8.403 -152.2 -2.72 0.15 387
399 3 -9.121 -158.34 -4.399 0.15 398
400 3 -10.572 -166.37 -0.231 0.15 399
401 3 -13.06 -176.77 2.044 0.15 400
402 3 -15.605 -179.44 0.964 0.15 401
403 3 -20.884 -185.96 1.081 0.15 402
404 3 -25.945 -191.76 4.049 0.15 403
405 3 -30.221 -198.11 6.074 0.15 404
406 3 -34.555 -209.65 5.443 0.15 405
407 3 -44.028 -219.85 3.889 0.15 406
408 3 -50.093 -230.07 -0.11 0.15 407
409 3 -55.635 -245.07 -3.968 0.15 408
410 3 -54.483 -254.87 -7.938 0.15 409
411 3 -53.901 -265.87 -9.737 0.15 410
412 3 -2.255 -114.01 9.372 0.15 350
413 3 -2.722 -122.36 8.197 0.15 412
414 3 5.222 -127.57 6.392 0.15 413
415 3 10.762 -132.06 5.586 0.15 414
416 3 14.243 -136.42 2.106 0.15 415
417 3 19.446 -147.73 -5.853 0.15 416
418 3 22.207 -156.93 -11.429 0.15 417
419 3 27.443 -173.41 -20.566 0.15 418
420 3 32.13 -184.59 -26.6 0.15 419
421 3 33.87 -192.29 -27.667 0.15 420
422 3 36.628 -204.93 -29.138 0.15 421
423 3 38.04 -213.82 -31.369 0.15 422
424 3 40.041 -224.89 -28.609 0.15 423
425 3 13.102 -143.09 -1.86 0.15 416
426 3 9.574 -151.35 -1.582 0.15 425
427 3 8.299 -159.18 0.777 0.15 426
428 3 3.275 -168.39 1.963 0.15 427
429 3 -1.322 -176.94 2.112 0.15 428
430 3 -7.845 -182.66 -4.167 0.15 429
431 3 -1.503 -102.56 10.955 0.35 349
432 3 0.466 -112.27 7.995 0.35 431
433 3 1.655 -118.35 5.414 0.35 432
434 3 5.376 -126.86 3.697 0.15 433
435 3 7.02 -133.72 4.446 0.15 434
436 3 10.583 -147.67 5.386 0.15 435
437 3 12.134 -152.58 6.389 0.15 436
438 3 15.093 -163.71 8.335 0.15 437
439 3 16.723 -178.37 9.586 0.15 438
440 3 28.836 -193.24 8.097 0.15 439
441 3 37.746 -206.88 7.634 0.15 440
442 3 39.258 -210.9 7.53 0.15 441
443 3 39.604 -218.72 7.011 0.15 442
444 3 44.71 -229.16 3.859 0.15 443
445 3 10.196 -131.45 -0.32 0.15 433
446 3 15.521 -138.77 -2.674 0.15 445
447 3 19.292 -151.69 -9.292 0.15 446
448 3 20.873 -155.4 -10.81 0.15 447
449 3 33.86 -160.79 -14.75 0.15 448
450 3 41.564 -165.07 -15.302 0.15 449
451 3 50.94 -172.59 -16.974 0.15 450
452 3 58.354 -179.49 -21.318 0.15 451
453 3 64.88 -188.25 -26.035 0.15 452
454 3 74.443 -195.79 -26.078 0.15 453
455 4 -7.5 12 0 1.9 1
456 4 -8.5 16 1.5 1.55 455
457 4 -11.467 25.489 4.033 1.55 456
458 4 -13.329 35.602 4.903 0.95 457
459 4 -13.503 38.177 5.197 0.95 458
460 4 -14.197 48.589 7.767 0.95 459
461 4 -14.975 54.951 9.616 0.95 460
462 4 -14.81 63.405 11.556 0.7 461
463 4 -15.829 75.103 12.724 0.45 462
464 4 -16.478 82.785 13.975 0.45 463
465 4 -18.563 84.533 15.425 0.45 464
466 4 -23.317 89.922 18.975 0.25 465
467 4 -28.163 90.851 19.925 0.25 466
468 4 -33.791 90.119 19.73 0.25 467
469 4 -41.174 92.06 21.305 0.15 468
470 4 -43.824 94.788 22.896 0.15 469
471 4 -48.204 100.75 22.206 0.15 470
472 4 -55.925 106.79 18.283 0.15 471
473 4 -60.322 111.59 19.38 0.15 472
474 4 -63.48 116.51 21.039 0.15 473
475 4 -77.041 127.7 26.997 0.15 474
476 4 -86.136 138.57 31.178 0.15 475
477 4 -44.551 96.99 23.125 0.15 468
478 4 -53.053 105.7 26.483 0.15 477
479 4 -61.704 111.29 27.679 0.15 478
480 4 -65.569 117.4 27.588 0.15 479
481 4 -68.208 122.55 28.477 0.15 480
482 4 -68.244 131.75 31.999 0.15 481
483 4 -68.92 142.1 32.841 0.15 482
484 4 -70.457 153.58 31.644 0.15 483
485 4 -69.784 158.93 32.061 0.15 484
486 4 -69.498 163.9 33.268 0.15 485
487 4 -72.665 171 37.514 0.15 486
488 4 -73.899 175.37 38.797 0.15 487
489 4 -69.819 126.14 28.609 0.15 481
490 4 -74.197 128.17 30.256 0.15 489
491 4 -78.806 130.87 32.477 0.15 490
492 4 -84.091 133.75 35.039 0.15 491
493 4 -88.927 139.18 35.408 0.15 492
494 4 -92.571 142.65 34.464 0.15 493
495 4 -99.861 149.38 34.825 0.15 494
496 4 -106.95 154.34 35.603 0.15 495
497 4 -113.05 160.94 36.079 0.15 496
498 4 -112.65 168.21 40.932 0.15 497
499 4 -21.031 91.928 18.66 0.15 465
500 4 -25.862 96.305 22.402 0.15 499
501 4 -32.912 98.756 23.996 0.15 500
502 4 -37.292 101.84 24.182 0.15 501
503 4 -44.703 111.31 24.211 0.15 502
504 4 -51.934 120.44 25.717 0.15 503
505 4 -57.558 129.54 27.267 0.15 504
506 4 -54.086 136.73 28.837 0.15 505
507 4 -53.459 142.09 30.618 0.15 506
508 4 -55.31 148.74 33.118 0.15 507
509 4 -56.222 159.39 37.729 0.15 508
510 4 -56.599 168.39 41.176 0.15 509
511 4 -57.766 177.56 41.45 0.15 510
512 4 -42.242 106.46 25.384 0.15 502
513 4 -48.296 113.01 27.957 0.15 512
514 4 -51.201 119.85 32.461 0.15 513
515 4 -54.702 125.34 34.223 0.15 514
516 4 -57.455 132.89 38.182 0.15 515
517 4 -61.671 139.26 39.895 0.15 516
518 4 -71.598 153.16 46.129 0.15 517
519 4 -76.912 159.5 52.783 0.15 518
520 4 -81.371 167.93 59.073 0.15 519
521 4 -13.92 67.268 15.53 0.15 462
522 4 -14.73 75.092 22.988 0.15 521
523 4 -14.533 80.013 26.415 0.15 522
524 4 -14.226 85.531 29.28 0.15 523
525 4 -13.519 91.848 32.758 0.15 524
526 4 -13.794 100.38 33.398 0.15 525
527 4 -14.092 108.37 32.131 0.15 526
528 4 -16.639 114.85 36.007 0.15 527
529 4 -19.416 120.54 37.787 0.15 528
530 4 -22.788 128.33 37.128 0.15 529
531 4 -25.08 137 37.343 0.15 530
532 4 -27.443 146.66 38.03 0.15 531
533 4 -29.588 153.75 39.684 0.15 532
534 4 -31.442 160.79 42.126 0.15 533
535 4 -31.859 167.35 43.646 0.15 534
536 4 -33.435 172.03 44.559 0.15 535
537 4 -36.24 185.11 46.981 0.15 536
538 4 -14.364 91.182 32.203 0.15 524
539 4 -16.445 97.765 34.163 0.15 538
540 4 -21.303 105.71 36.921 0.15 539
541 4 -27.344 117.22 36.907 0.15 540
542 4 -30.927 126.25 36.704 0.15 541
543 4 -32.73 136.32 37.056 0.15 542
544 4 -32.824 147.72 40.464 0.15 543
545 4 -29.616 158.66 47.458 0.15 544
546 4 -26.555 166.03 54.377 0.15 545
547 4 -28.133 176.42 61.608 0.15 546
548 4 -13.201 74.621 20.183 0.15 521
549 4 -15.02 81.818 23.705 0.15 548
550 4 -17.346 97.898 28.828 0.15 549
551 4 -20.021 107.44 37.492 0.15 550
552 4 -21.681 110.6 40.237 0.15 551
553 4 -25.719 121.16 45.091 0.15 552
554 4 -26.159 124.93 45.447 0.15 553
555 4 -27.846 133.12 43.432 0.15 554
556 4 -27.92 143.19 37.027 0.15 555
557 4 -31.225 154.42 35.051 0.15 556
558 4 -39.048 160.61 26.819 0.15 557
559 4 -45.657 167.43 20.816 0.15 558
560 4 -48.17 175.73 17.512 0.15 559
561 4 -46.277 183.99 19.059 0.15 560
562 4 -18.145 96.879 28.051 0.15 549
563 4 -20.485 100.69 31.409 0.15 562
564 4 -25.766 111.38 38.494 0.15 563
565 4 -33.027 123.42 44.963 0.15 564
566 4 -39.968 127.13 52.077 0.15 565
567 4 -44.05 132.4 60.445 0.15 566
568 4 -48.261 137.7 65.891 0.15 567
569 4 -53.658 144.54 70.4 0.15 568
570 4 -56.438 150.32 74.41 0.15 569
571 4 -10.685 67.075 6.949 0.15 461
572 4 -9.37 79.202 4.508 0.15 571
573 4 -8.094 84.2 4.128 0.15 572
574 4 -7.006 87.549 3.808 0.15 573
575 4 -4.32 98.677 3.369 0.15 574
576 4 -8.993 108.63 10.76 0.15 575
577 4 -9.284 113.41 13.057 0.15 576
578 4 -9.714 118.93 17.968 0.15 577
579 4 -9.487 123.71 19.734 0.15 578
580 4 -13.894 136.19 19.259 0.15 579
581 4 -14.047 142.35 19.125 0.15 580
582 4 -15.664 153.77 16.189 0.15 581
583 4 -17.246 169.36 15.497 0.15 582
584 4 -18.525 177.09 15.064 0.15 583
585 4 -20.003 187.72 13.263 0.15 584
586 4 -19.353 197.9 14.416 0.15 585
587 4 -11.71 119.74 14.237 0.15 577
588 4 -13.155 128.36 17.366 0.15 587
589 4 -11.052 134.94 20.278 0.15 588
590 4 -11.704 141.09 20.821 0.15 589
591 4 -10.981 148.72 22.042 0.15 590
592 4 -6.413 156.93 21.894 0.15 591
593 4 -3.511 163.38 23 0.15 592
594 4 0.179 168.42 23.652 0.15 593
595 4 5.171 175.05 26.754 0.15 594
596 4 -16.99 41.78 5.534 0.4 459
597 4 -21.953 47.082 5.554 0.4 596
598 4 -23.955 53.47 5.992 0.4 597
599 4 -25.6 62.303 9.802 0.4 598
600 4 -25.758 65.835 9.833 0.2 599
601 4 -28.083 69.396 7.3 0.2 600
602 4 -25.213 79.731 6.631 0.15 601
603 4 -23.054 95.197 3.69 0.15 602
604 4 -22.969 101.29 2.003 0.15 603
605 4 -21.664 109.5 -0.279 0.15 604
606 4 -20.164 112.19 -0.213 0.15 605
607 4 -17.763 120.2 -2.722 0.15 606
608 4 -13.669 127.24 -3.845 0.15 607
609 4 -12.477 138.22 -3.395 0.15 608
610 4 -7.618 151.19 -2.17 0.15 609
611 4 -7.858 160.68 -0.678 0.15 610
612 4 -7.07 174.26 -0.391 0.15 611
613 4 -25.565 110.96 2.251 0.15 604
614 4 -30.947 121.57 -0.384 0.15 613
615 4 -31.357 128.52 0.369 0.15 614
616 4 -32.408 131.52 -0.229 0.15 615
617 4 -38.319 143.43 -2.512 0.15 616
618 4 -39.826 155.19 -6.648 0.15 617
619 4 -42.357 161.42 -7.879 0.15 618
620 4 -45.445 171.3 -9.314 0.15 619
621 4 -51.567 176.17 -9.431 0.15 620
622 4 -30.256 75.337 5.014 0.15 601
623 4 -35.283 87.208 1.539 0.15 622
624 4 -35.652 96.674 -0.641 0.15 623
625 4 -38.07 105.21 -2.513 0.15 624
626 4 -39.372 115.65 -7.042 0.15 625
627 4 -39.57 121.69 -7.273 0.15 626
628 4 -43.228 128.25 -7.49 0.15 627
629 4 -45.268 132.62 -8.594 0.15 628
630 4 -48.462 146.43 -12.761 0.15 629
631 4 -55.006 156.4 -16.126 0.15 630
632 4 -56.038 164.91 -18.378 0.15 631
633 4 -56.362 169.75 -23.373 0.15 632
634 4 -59.098 173.45 -25.625 0.15 633
635 4 -26.508 74.389 11.418 0.15 600
636 4 -27.198 83.18 12.64 0.15 635
637 4 -28.528 89.793 12.565 0.15 636
638 4 -28.882 95.734 10.546 0.15 637
639 4 -30.418 102.41 5.488 0.15 638
640 4 -29.575 108.48 1.563 0.15 639
641 4 -24.412 116.54 -7.547 0.15 640
642 4 -24.636 122.15 -12.996 0.15 641
643 4 -25.667 128.2 -16.581 0.15 642
644 4 -27.191 134.46 -20.408 0.15 643
645 4 -28.733 140.45 -22.658 0.15 644
646 4 -27.334 149.68 -28.984 0.15 645
647 4 -27.194 158.65 -31.245 0.15 646
648 4 -27.05 170.03 -34.05 0.15 647
649 4 -27.427 181.46 -35.741 0.15 648
650 4 -27.704 189.55 -32.789 0.15 649
651 4 -32.08 106.85 4.488 0.15 639
652 4 -35.448 114.15 2.871 0.15 651
653 4 -39.637 120.81 -0.393 0.15 652
654 4 -43.491 128.96 -2.876 0.15 653
655 4 -49.146 136.98 -5.15 0.15 654
656 4 -54.759 146.78 -6.805 0.15 655
657 4 -57.392 159 -8.28 0.15 656
658 4 -53.707 170.08 -8.172 0.15 657
659 4 -12.899 29.183 4.775 0.35 457
660 4 -15.081 40.084 5.591 0.35 659
661 4 -17.305 58.447 2.573 0.35 660
662 4 -20.092 68.888 3.881 0.15 661
663 4 -18.815 77.267 6.152 0.15 662
664 4 -18.731 91.775 13.948 0.15 663
665 4 -16.591 104.13 18.967 0.15 664
666 4 -16.735 110.21 21.677 0.15 665
667 4 -17.025 115.1 22.801 0.15 666
668 4 -17.479 125.66 25.145 0.15 667
669 4 -14.363 134.86 24.593 0.15 668
670 4 -13.364 144.9 26.528 0.15 669
671 4 -14.361 153.21 26.006 0.15 670
672 4 -17.17 161.96 28.058 0.15 671
673 4 -19.998 167.19 30.024 0.15 672
674 4 -23.93 177.67 32.486 0.15 673
675 4 -27.219 185.61 32.079 0.15 674
676 4 -16.508 143.17 26.687 0.15 669
677 4 -18.029 148.32 27.091 0.15 676
678 4 -20.752 158.26 29.409 0.15 677
679 4 -24.867 170.88 32.203 0.15 678
680 4 -27.923 177.09 31.365 0.15 679
681 4 -25.844 188.2 33.188 0.15 680
682 4 -24.741 199.96 33.568 0.15 681
683 4 -10.29 20.616 3.734 0.35 456
684 4 -13.537 28.562 11.847 0.35 683
685 4 -11.355 33.419 22.659 0.35 684
686 4 -9.775 35.179 31.241 0.35 685
687 4 -8.801 38.5 39.258 0.35 686
688 4 -9.04 40.613 42.533 0.35 687
689 4 -9.204 43.416 50.206 0.35 688
690 4 -8.819 44.058 55.515 0.35 689
691 4 -10.17 45.292 58.965 0.35 690
692 4 -12.565 46.684 63.529 0.15 691
693 4 -17.283 52.071 73.7 0.15 692
694 4 -19.272 54.693 77.992 0.15 693
695 4 -20.245 55.31 80.979 0.15 694
696 4 -21.435 58.759 87.098 0.15 695
697 4 -21.471 55.23 92.804 0.15 696
698 4 -22.961 52.78 101.76 0.15 697
699 4 -23.728 53.192 108.09 0.15 698
700 4 -24.528 54.45 115.02 0.15 699
701 4 -24.705 59.036 121.61 0.15 700
702 4 -22.276 60.169 129.99 0.15 701
703 4 -22.414 63.138 135.25 0.15 702
704 4 -23.956 70.61 149.47 0.15 703
705 4 -28.098 72.749 159.62 0.15 704
706 4 -30.983 75.337 168 0.15 705
707 4 -31.84 77.124 173.05 0.15 706
708 4 -20.922 58.41 85.359 0.15 695
709 4 -21.397 62.068 92.785 0.15 708
710 4 -23.865 65.513 103.19 0.15 709
711 4 -23.033 69.139 109.91 0.15 710
712 4 -20.499 73.637 115.6 0.15 711
713 4 -19.446 78.309 119.42 0.15 712
714 4 -18.151 80.55 123.2 0.15 713
715 4 -20.17 86.97 131.32 0.15 714
716 4 -21.203 90.138 135.08 0.15 715
717 4 -21.431 99.301 144 0.15 716
718 4 -25.407 111.52 154.05 0.15 717
719 4 -26.421 118.52 160.44 0.15 718
720 4 -14.244 50.909 67.751 0.15 692
721 4 -16.63 56.877 73.663 0.15 720
722 4 -17.418 64.027 80.716 0.15 721
723 4 -14.137 64.592 90.661 0.15 722
724 4 -13.584 65.622 93.285 0.15 723
725 4 -12.503 69.343 101.25 0.15 724
726 4 -13.631 72.769 108.29 0.15 725
727 4 -11.232 77.005 114.06 0.15 726
728 4 -11.841 82.877 119.77 0.15 727
729 4 -8.959 65.868 99.012 0.15 724
730 4 -5.806 69.032 106.38 0.15 729
731 4 -3.203 75.157 115.85 0.15 730
732 4 -0.034 79.306 129.69 0.15 731
733 4 2.507 81.453 141.76 0.15 732
734 4 10.05 82.926 155.44 0.15 733
735 4 14.64 86.455 160.73 0.15 734
736 4 -9.136 46.277 60.828 0.15 690
737 4 -6.176 49.379 72.946 0.15 736
738 4 -8.796 55.678 78.688 0.15 737
739 4 -11.951 58.991 86.109 0.15 738
740 4 -14.851 63.733 99.987 0.15 739
741 4 -13.485 72 101.5 0.15 740
742 4 -15.678 82.751 103.87 0.15 741
743 4 -15.795 92.056 109.54 0.15 742
744 4 -15.903 103.09 113.45 0.15 743
745 4 -17.335 113.35 119.69 0.15 744
746 4 -19.202 121.97 124.89 0.15 745
747 4 -22.355 128.16 133.28 0.15 746
748 4 -10.444 42.786 46.753 0.15 688
749 4 -12.921 50.364 53.381 0.15 748
750 4 -15.783 55.477 57.433 0.15 749
751 4 -23.701 59.23 64.25 0.15 750
752 4 -33.395 62.222 74.942 0.15 751
753 4 -33.554 64.712 87.231 0.15 752
754 4 -36.813 69.035 97.089 0.15 753
755 4 -34.804 75.14 103.19 0.15 754
756 4 -35.198 81.811 110.94 0.15 755
757 4 -36.887 84.171 118.46 0.15 756
758 4 -39.865 89.625 126.81 0.15 757
759 4 -43.209 92.623 140.46 0.15 758
760 4 -46.847 97.989 151.23 0.15 759
761 4 -50.311 103.42 160.68 0.15 760
762 4 5 7.5 -7.5 1.9 1
763 4 7 12.5 -7 1.9 762
764 4 7.075 17.365 -3.709 1.55 763
765 4 7.034 20.169 -3.347 1.55 764
766 4 7.16 24.502 -6.423 0.95 765
767 4 8.574 27.002 -9.116 0.95 766
768 4 11.401 36.132 -16.475 0.6 767
769 4 12.462 38.422 -19.811 0.6 768
770 4 15.724 40.483 -26.62 0.35 769
771 4 19.695 43.05 -35.36 0.35 770
772 4 22.77 44.739 -43.037 0.35 771
773 4 25.224 45.983 -49.094 0.35 772
774 4 27.444 47.526 -55.628 0.15 773
775 4 30.153 50.04 -62.88 0.15 774
776 4 31.99 52.474 -69.298 0.15 775
777 4 37.065 53.052 -75.312 0.15 776
778 4 40.715 55.973 -82.049 0.15 777
779 4 45.763 59.901 -87.254 0.15 778
780 4 50.147 65.233 -92.263 0.15 779
781 4 53.883 73.395 -90.705 0.15 780
782 4 57.811 79.729 -92.1 0.15 781
783 4 59.113 86.224 -91.493 0.15 782
784 4 67.433 94.211 -92.189 0.15 783
785 4 69.702 98.19 -94.538 0.15 784
786 4 72.144 104.12 -98.909 0.15 785
787 4 73.185 107.87 -102.13 0.15 786
788 4 72.543 114.51 -105.81 0.15 787
789 4 74.623 123.05 -116.3 0.15 788
790 4 79.177 125.64 -122.13 0.15 789
791 4 83.884 128.36 -125.69 0.15 790
792 4 26.979 46.745 -52.535 0.15 773
793 4 30.221 50.294 -61.275 0.15 792
794 4 30.053 55.868 -69.575 0.15 793
795 4 41.405 58.477 -76.564 0.15 794
796 4 54.772 67.417 -96.253 0.15 795
797 4 57.919 73.954 -109.73 0.15 796
798 4 60.377 78.078 -124.57 0.15 797
799 4 64.716 82.538 -130.53 0.15 798
800 4 67.535 85.649 -133.55 0.15 799
801 4 70.93 89.75 -138.23 0.15 800
802 4 15.188 43.38 -24.168 0.15 769
803 4 15.233 46.06 -26.682 0.15 802
804 4 16.835 52.075 -30.253 0.2 803
805 4 19.499 58.885 -33.997 0.2 804
806 4 21.215 61.989 -37.302 0.2 805
807 4 26.267 72.043 -46.17 0.2 806
808 4 31.269 76.361 -51.423 0.2 807
809 4 41.94 78.409 -55.351 0.2 808
810 4 51.088 79.2 -62.712 0.2 809
811 4 52.968 82.715 -66.228 0.2 810
812 4 54.959 86.731 -70.4 0.15 811
813 4 61.042 93.888 -74.675 0.15 812
814 4 65.826 101.14 -77.725 0.15 813
815 4 69.482 106.4 -80.84 0.15 814
816 4 75.615 111.59 -86.309 0.15 815
817 4 79.996 118.1 -87.595 0.15 816
818 4 81.554 122.68 -90.025 0.15 817
819 4 84.951 129.69 -91.992 0.15 818
820 4 90.248 135.63 -98.688 0.15 819
821 4 94.556 138.96 -103.31 0.15 820
822 4 96.1 146.88 -108.05 0.15 821
823 4 53.97 84.814 -69.405 0.15 811
824 4 56.91 85.483 -74.243 0.15 823
825 4 64.895 95.235 -86.588 0.15 824
826 4 67.933 101.35 -94.061 0.15 825
827 4 72.086 106.22 -100.47 0.15 826
828 4 75.656 108.82 -105.02 0.15 827
829 4 78.378 111.88 -108.73 0.15 828
830 4 86.787 112.19 -115.78 0.15 829
831 4 95.158 112.63 -120.93 0.15 830
832 4 101.18 112.69 -123.15 0.15 831
833 4 105.72 115.17 -131.78 0.15 832
834 4 14.528 34.736 -15.299 0.35 767
835 4 18.562 42.531 -21.317 0.35 834
836 4 20.49 44.352 -24.394 0.35 835
837 4 22.967 47.036 -28.09 0.15 836
838 4 24.891 50.66 -30.068 0.15 837
839 4 29.034 59.131 -33.852 0.15 838
840 4 31.812 62.038 -36.319 0.15 839
841 4 34.352 65.751 -41.42 0.15 840
842 4 36.329 67.907 -45.381 0.15 841
843 4 37.336 70.294 -46.269 0.15 842
844 4 39.938 75.557 -48.01 0.15 843
845 4 45.415 81.584 -51.74 0.15 844
846 4 50.625 88.372 -56.244 0.15 845
847 4 55.704 92.985 -59.104 0.15 846
848 4 60.003 97.92 -60.737 0.15 847
849 4 67.812 100.7 -63.084 0.15 848
850 4 71.259 106.47 -66.101 0.15 849
851 4 73.574 111.19 -69.242 0.15 850
852 4 76.771 116.02 -72.586 0.15 851
853 4 81.543 121.53 -71.406 0.15 852
854 4 85.413 127.29 -72.178 0.15 853
855 4 92.947 134.87 -71.148 0.15 854
856 4 98.447 142.86 -71.491 0.15 855
857 4 99.941 147.25 -74.23 0.15 856
858 4 44.939 82.693 -46.407 0.15 844
859 4 46.507 85.281 -45.249 0.15 858
860 4 60.841 103.53 -43.973 0.15 859
861 4 74.488 127.66 -40.932 0.15 860
862 4 78.15 140.12 -40.966 0.15 861
863 4 82.851 155.39 -46.193 0.15 862
864 4 87.404 164.68 -47.897 0.15 863
865 4 89.334 171.95 -48.382 0.15 864
866 4 91.745 177.56 -48.408 0.15 865
867 4 40.868 80.507 -50.201 0.15 843
868 4 42.704 86.431 -51.796 0.15 867
869 4 50.348 94.93 -49.906 0.15 868
870 4 60.182 115.07 -46.15 0.15 869
871 4 61.119 118.34 -47.531 0.15 870
872 4 62.145 121.94 -49.093 0.15 871
873 4 65.803 130.18 -52.878 0.15 872
874 4 65.795 137.7 -56.188 0.15 873
875 4 67.598 142.25 -57.937 0.15 874
876 4 72.033 153.65 -64.042 0.15 875
877 4 70.799 161.45 -62.328 0.15 876
878 4 65.446 168.17 -59.428 0.15 877
879 4 33.431 48.485 -23.188 0.15 836
880 4 43.01 48.602 -21.012 0.15 879
881 4 48.602 49.652 -20.398 0.15 880
882 4 52.01 50.505 -20.791 0.15 881
883 4 56.475 61.232 -24.696 0.15 882
884 4 53.414 68.959 -25.343 0.15 883
885 4 45.306 79.435 -31.57 0.15 884
886 4 44.62 93.417 -35.075 0.15 885
887 4 46.072 95.007 -38.135 0.15 886
888 4 51.44 102.11 -47.337 0.15 887
889 4 50.678 110.3 -57.592 0.15 888
890 4 52.589 114.47 -61.391 0.15 889
891 4 58.303 126.22 -71.312 0.15 890
892 4 61.596 133.21 -78.56 0.15 891
893 4 66.114 137.91 -84.37 0.15 892
894 4 67.866 140.97 -86.972 0.15 893
895 4 49.647 102.39 -42.378 0.15 887
896 4 52.005 109.77 -53.67 0.15 895
897 4 50.784 116.02 -63.309 0.15 896
898 4 48.223 124.56 -69.413 0.15 897
899 4 45.72 140.74 -72.256 0.15 898
900 4 54.712 52.509 -20.436 0.15 881
901 4 60.502 59.004 -27.349 0.15 900
902 4 66.895 66.391 -30.636 0.15 901
903 4 71.712 72.102 -37.245 0.15 902
904 4 77.562 76.032 -40.342 0.15 903
905 4 83.213 85.036 -48.603 0.15 904
906 4 88.477 90.682 -52.496 0.15 905
907 4 92.552 94.467 -57.325 0.15 906
908 4 97.68 98.184 -64.851 0.15 907
909 4 104.6 100.47 -70.939 0.15 908
910 4 112.26 106.4 -75.757 0.15 909
911 4 117.19 107.83 -80.7 0.15 910
912 4 7.866 26.648 -3.926 0.5 765
913 4 6.752 40.099 -11.678 0.5 912
914 4 4.945 50.212 -16.747 0.5 913
915 4 4.718 59.737 -26.007 0.15 914
916 4 1.823 59.599 -34.364 0.15 915
917 4 -1.067 61.358 -36.774 0.15 916
918 4 -4.442 64.614 -39.12 0.15 917
919 4 -7.765 69.657 -42.124 0.15 918
920 4 -8.429 76.523 -45.854 0.15 919
921 4 -8.615 80.919 -49.303 0.15 920
922 4 -8.949 87.154 -54.643 0.15 921
923 4 -9.375 94.986 -58.763 0.15 922
924 4 -9.736 99.225 -62.782 0.15 923
925 4 -11.244 108.83 -66.908 0.15 924
926 4 -9.831 117.52 -70.225 0.15 925
927 4 -9.954 122.4 -75.186 0.15 926
928 4 -9.392 130.36 -78.773 0.15 927
929 4 -9.864 135.08 -82.617 0.15 928
930 4 -4.283 140.06 -86.523 0.15 929
931 4 -1.352 144.06 -88.162 0.15 930
932 4 -13.069 106.6 -71.018 0.15 924
933 4 -19.963 106.04 -78.611 0.15 932
934 4 -25.358 110.38 -84.384 0.15 933
935 4 -26.163 116.42 -87.753 0.15 934
936 4 -29.177 122.26 -94.389 0.15 935
937 4 -31.592 127.39 -103.4 0.15 936
938 4 -31.968 128.16 -105.95 0.15 937
939 4 -32.67 128.78 -111.81 0.15 938
940 4 -31.963 130 -118.67 0.15 939
941 4 -32.213 131.8 -121.74 0.15 940
942 4 -32.862 138.26 -128.6 0.15 941
943 4 -7.523 67.098 -41.375 0.15 918
944 4 -9.9 71.665 -44.802 0.15 943
945 4 -11.286 73.919 -46.383 0.15 944
946 4 -12.796 76.902 -48.463 0.15 945
947 4 -14.485 77.28 -54.668 0.15 946
948 4 -15.247 76.542 -63.771 0.15 947
949 4 -14.791 78 -68.149 0.15 948
950 4 -16.16 81.358 -74.116 0.15 949
951 4 -17.374 84.467 -79.371 0.15 950
952 4 -14.479 87.282 -88.573 0.15 951
953 4 -12.869 92.796 -97.766 0.15 952
954 4 -13.646 94.824 -105.77 0.15 953
955 4 -15.101 98.516 -116.75 0.15 954
956 4 -18.548 100.44 -123.3 0.15 955
957 4 -19.667 102.76 -127.94 0.15 956
958 4 -20.128 107.22 -136.7 0.15 957
959 4 -23.622 112.75 -141.26 0.15 958
