# Supplementary material for: Influence of extracellular oscillations on neural communication: a computational perspective
Source: Front Comput Neurosci. 2014 Feb 7;8:9. doi: 10.3389/fncom.2014.00009 (PMC3916728; doi:10.3389/fncom.2014.00009)
Supplement: Supplementary file 4 [file DataSheet1.ZIP › influence_of_extracellular_oscillations/cell_p.swc]

1 1 0 0 0 10 -1
2 1 0 10 0 10 1
3 1 0 -10 0 10 1
4 3 3.5 -21.5 -2.5 2.9 1
5 3 1.5 -29.5 -3 2.9 4
6 3 -0.166 -37.923 -4.012 2.9 5
7 3 -4.439 -44.875 -1.58 2.1 6
8 3 -10.15 -60.837 0.889 1.55 7
9 3 -12.845 -66.543 1.548 1.55 8
10 3 -18.313 -77.255 5.529 1.05 9
11 3 -14.475 -90.32 14.309 1.05 10
12 3 -13.716 -94.81 16.249 1.05 11
13 3 -10.995 -100.22 19.337 0.75 12
14 3 -12.62 -103.3 20.4 0.5 13
15 3 -15.922 -110.13 23.407 0.5 14
16 3 -18.383 -115.41 24.982 0.5 15
17 3 -16.961 -119.12 27.101 0.5 16
18 3 -15.905 -124.63 29.056 0.45 17
19 3 -16.264 -126.18 30.03 0.45 18
20 3 -16.121 -128.02 30.947 0.45 19
21 3 -15.343 -132.22 33.594 0.45 20
22 3 -15.387 -136.19 36.148 0.45 21
23 3 -15.556 -144.48 43.6 0.45 22
24 3 -13.779 -151.31 45.155 0.45 23
25 3 -12.065 -160.19 39.119 0.45 24
26 3 -18.511 -167.82 32.562 0.45 25
27 3 -19.205 -174.09 27.611 0.45 26
28 3 -19.313 -177.79 28.12 0.45 27
29 3 -18.814 -187.51 31.191 0.45 28
30 3 -21.104 -196.21 30.031 0.45 29
31 3 -21.978 -200.51 29.981 0.45 30
32 3 -23.789 -205.5 28.145 0.2 31
33 3 -26.368 -212.85 26.256 0.2 32
34 3 -29.264 -227.85 19.703 0.2 33
35 3 -31.574 -246.87 17.974 0.2 34
36 3 -33.996 -265.97 12.916 0.2 35
37 3 -33.188 -276.93 10.323 0.2 36
38 3 -33.747 -293.21 8.359 0.2 37
39 3 -35.333 -301.5 9.385 0.2 38
40 3 -39.152 -312.13 13.999 0.15 39
41 3 -42.846 -320.58 18.379 0.15 40
42 3 -45.113 -328.15 21.001 0.15 41
43 3 -45.268 -337.8 24.889 0.15 42
44 3 -42.723 -351.48 32.629 0.15 43
45 3 -42.243 -357.99 42.41 0.15 44
46 3 -42.805 -368.3 52.28 0.15 45
47 3 -46.955 -373.45 58.335 0.15 46
48 3 -49.511 -379.25 62.389 0.15 47
49 3 -53.098 -384.08 65.594 0.15 48
50 3 -56.491 -390.44 67.398 0.15 49
51 3 -59.391 -392.75 70.314 0.15 50
52 3 -61.693 -395.05 73.466 0.15 51
53 3 -69.628 -400.68 75.336 0.15 52
54 3 -80.118 -404.29 74.875 0.15 53
55 3 -86.187 -406.17 76.247 0.15 54
56 3 -94.913 -410.27 78.315 0.15 55
57 3 -94.146 -414.81 86.128 0.15 56
58 3 -94.193 -420.81 93.63 0.15 57
59 3 -96.456 -429.37 98.53 0.15 58
60 3 -99.003 -436.72 104.33 0.15 59
61 3 -100.39 -442.98 109.37 0.15 60
62 3 -101.6 -451.06 116.52 0.15 61
63 3 -102.2 -455.29 118.81 0.15 62
64 3 -101.61 -462.82 120.58 0.15 63
65 3 -65.509 -400.43 78.202 0.15 52
66 3 -68.905 -407.66 79.333 0.15 65
67 3 -69.569 -412.37 79.564 0.15 66
68 3 -70.15 -420.31 82.191 0.15 67
69 3 -70.821 -426.33 84.603 0.15 68
70 3 -52.383 -382.77 64.529 0.15 48
71 3 -53.267 -385.48 65.15 0.15 70
72 3 -54.057 -392.5 65.752 0.15 71
73 3 -53.361 -398.51 67.637 0.15 72
74 3 -52 -404.24 69.538 0.15 73
75 3 -50.737 -406.6 71.299 0.15 74
76 3 -49.206 -410.54 72.074 0.15 75
77 3 -35.459 -284.38 9.434 0.15 37
78 3 -36.754 -290.26 7.179 0.15 77
79 3 -35.219 -293.2 4.306 0.15 78
80 3 -33.923 -296.31 1.642 0.15 79
81 3 -31.421 -302.29 -1.569 0.15 80
82 3 -29.011 -308.4 -1.869 0.15 81
83 3 -27.553 -313.05 -1.012 0.15 82
84 3 -25.753 -320.86 0.646 0.15 83
85 3 -24.303 -330.67 2.882 0.15 84
86 3 -23.394 -339.2 4.131 0.15 85
87 3 -19.976 -348.52 1.357 0.15 86
88 3 -19.467 -352.32 -0.072 0.15 87
89 3 -13.938 -359.9 -3.86 0.15 88
90 3 -10.776 -367.23 -6.104 0.15 89
91 3 -8.812 -374.25 -7.253 0.15 90
92 3 -8.768 -381.98 -5.95 0.15 91
93 3 -3.8 -387.19 -10.302 0.15 92
94 3 4.252 -395.24 -13.287 0.15 93
95 3 9.956 -399.57 -13.78 0.15 94
96 3 15.29 -405.57 -14.761 0.15 95
97 3 19.909 -417.82 -13.761 0.15 96
98 3 25.329 -428.53 -14.547 0.15 97
99 3 26.696 -434.49 -13.495 0.15 98
100 3 30.825 -441.25 -13.509 0.15 99
101 3 32.234 -452.35 -13.966 0.15 100
102 3 33.531 -459.82 -15.284 0.15 101
103 3 35.152 -462.43 -14.95 0.15 102
104 3 8.486 -402.57 -16.341 0.15 94
105 3 13.331 -412.28 -17.822 0.15 104
106 3 16.797 -423.44 -18.241 0.15 105
107 3 19.159 -431.33 -21.52 0.15 106
108 3 21.688 -439.35 -24.586 0.15 107
109 3 23.455 -443.67 -25.812 0.15 108
110 3 22.052 -448.14 -28.733 0.15 109
111 3 21.308 -453.43 -31.123 0.15 110
112 3 21.494 -456.86 -32.433 0.15 111
113 3 -21.372 -204.77 29.944 0.2 31
114 3 -19.997 -210.33 30.402 0.2 113
115 3 -21.265 -217.81 29.443 0.2 114
116 3 -22.742 -221.43 31.837 0.2 115
117 3 -23.045 -226.84 35.818 0.2 116
118 3 -21.943 -233.74 41.821 0.2 117
119 3 -16.264 -237.02 44.308 0.2 118
120 3 -11.536 -240.07 46.876 0.2 119
121 3 -4.301 -245.6 51.299 0.2 120
122 3 0.42 -249.05 56.284 0.2 121
123 3 4.071 -252.32 62.069 0.15 122
124 3 7.529 -256.54 68.924 0.15 123
125 3 8.586 -261.41 71.451 0.15 124
126 3 11.135 -266.76 71.877 0.15 125
127 3 8.073 -273.48 73.847 0.15 126
128 3 7.467 -279.87 74.399 0.15 127
129 3 7.575 -284.73 76.097 0.15 128
130 3 8.265 -290.67 77.763 0.15 129
131 3 15.068 -296.15 74.462 0.15 130
132 3 20.354 -301.86 73.499 0.15 131
133 3 23.805 -306.91 72.445 0.15 132
134 3 25.855 -310.42 70.508 0.15 133
135 3 29.596 -320.14 68.505 0.15 134
136 3 36.252 -333.32 63.39 0.15 135
137 3 40.312 -341.95 63.145 0.15 136
138 3 44.244 -350.59 62.783 0.15 137
139 3 43.479 -360.02 68.009 0.15 138
140 3 43.489 -365.54 71.972 0.15 139
141 3 44.502 -376.65 78.833 0.15 140
142 3 44.407 -387.81 84.554 0.15 141
143 3 42.561 -397.81 88.174 0.15 142
144 3 40.534 -405.93 91.671 0.15 143
145 3 40.661 -410.45 95.279 0.15 144
146 3 41.54 -414.11 100.63 0.15 145
147 3 9.183 -267.44 73.278 0.15 125
148 3 10.181 -273.08 76.048 0.15 147
149 3 8.259 -285.17 85.853 0.15 148
150 3 7.568 -290.26 90.631 0.15 149
151 3 6.596 -298.96 96.414 0.15 150
152 3 5.452 -311.45 97.793 0.15 151
153 3 5.558 -326.78 95.753 0.15 152
154 3 0.955 -341.09 97.354 0.15 153
155 3 0.607 -349.98 97.74 0.15 154
156 3 0.781 -364.32 100.53 0.15 155
157 3 1.533 -384.93 109.21 0.15 156
158 3 2.871 -393.35 112.68 0.15 157
159 3 4.399 -399.34 115.68 0.15 158
160 3 -0.602 -250.62 58.622 0.15 122
161 3 -1.694 -253.47 62.526 0.15 160
162 3 -3.277 -257.75 67.784 0.15 161
163 3 -4.064 -262.49 72.183 0.15 162
164 3 -4.583 -269.24 76.312 0.15 163
165 3 -3.412 -275.31 79.808 0.15 164
166 3 -2.679 -280.94 81.545 0.15 165
167 3 -0.975 -287.56 82.872 0.15 166
168 3 -4.421 -295.18 82.345 0.15 167
169 3 -6.515 -301.24 82.766 0.15 168
170 3 -7.642 -307.4 84.654 0.15 169
171 3 -6.94 -311.2 85.404 0.15 170
172 3 -5.33 -315.63 85.541 0.15 171
173 3 -5.076 -320.43 87.634 0.15 172
174 3 -4.04 -327.06 88.33 0.15 173
175 3 -2.457 -333.31 89.624 0.15 174
176 3 -1.664 -336.51 90.891 0.15 175
177 3 -21.145 -191.93 33.987 0.15 29
178 3 -22.541 -195.29 35.488 0.15 177
179 3 -25.195 -204.88 42.063 0.15 178
180 3 -26.397 -213.48 50.197 0.15 179
181 3 -26.856 -223.21 54.499 0.15 180
182 3 -25.838 -230.1 59.411 0.15 181
183 3 -25.314 -239.63 62.424 0.15 182
184 3 -22.604 -244.2 66.132 0.15 183
185 3 -10.058 -252.44 66.14 0.15 184
186 3 -4.979 -259.36 67.741 0.15 185
187 3 -0.975 -268.75 70.981 0.15 186
188 3 3.043 -277.63 73.026 0.15 187
189 3 -13.585 -154.25 45.367 0.15 24
190 3 -14.063 -159.9 44.323 0.15 189
191 3 -13.488 -168.45 44.092 0.15 190
192 3 -12.671 -174.06 46.574 0.15 191
193 3 -12.449 -180.64 49.007 0.15 192
194 3 -11.594 -187.05 50.288 0.15 193
195 3 -9.506 -194.66 52.026 0.15 194
196 3 -8.047 -199.48 53.29 0.15 195
197 3 -5.706 -205.06 56.558 0.15 196
198 3 -3.969 -213.17 60.112 0.15 197
199 3 -1.82 -222.55 61.533 0.15 198
200 3 -0.52 -233.37 64.295 0.15 199
201 3 2.776 -239.79 67.241 0.15 200
202 3 3.713 -244.45 68.871 0.15 201
203 3 -15.793 -129.5 31.63 0.15 20
204 3 -12.3 -132.9 32.837 0.15 203
205 3 -9.67 -140.4 33.487 0.15 204
206 3 -8.317 -147.56 34.57 0.15 205
207 3 -5.894 -153.61 34.538 0.15 206
208 3 -5.996 -158.53 34.662 0.15 207
209 3 -8.946 -163.85 32.845 0.15 208
210 3 -10.183 -168.27 31 0.15 209
211 3 -10.336 -172.42 29.796 0.15 210
212 3 -11.216 -177.72 27.117 0.15 211
213 3 -10.443 -182.56 26.42 0.15 212
214 3 -10.997 -185.84 26.002 0.15 213
215 3 -10.132 -189.97 28.727 0.15 214
216 3 -9.36 -192.91 30.801 0.15 215
217 3 -9.073 -195.54 32.214 0.15 216
218 3 -6.626 -199.79 34.052 0.15 217
219 3 -5.844 -202.88 34.368 0.15 218
220 3 -4.411 -208.87 34.922 0.15 219
221 3 -4.233 -212.93 35.933 0.15 220
222 3 -3.889 -220.01 37.739 0.15 221
223 3 -14.86 -132.22 32.298 0.15 203
224 3 -13.249 -137.5 33.336 0.15 223
225 3 -12.882 -140.83 33.867 0.15 224
226 3 -14.597 -146.89 34.408 0.15 225
227 3 -16.086 -150.64 34.46 0.15 226
228 3 -16.985 -156.53 37.06 0.15 227
229 3 -17.444 -159.96 39.757 0.15 228
230 3 -16.566 -164.14 43.533 0.15 229
231 3 -16.61 -168.11 45.927 0.15 230
232 3 -16.677 -173.62 47.557 0.15 231
233 3 -18.471 -180.57 48.833 0.15 232
234 3 -17.006 -183.32 40.405 0.15 233
235 3 -17.993 -185.98 35.993 0.15 234
236 3 -19.217 -190.66 34.621 0.15 235
237 3 -18.389 -193.21 33.596 0.15 236
238 3 -15.816 -131.51 34.052 0.15 19
239 3 -15.3 -139.03 36.628 0.15 238
240 3 -12.696 -147.29 33.797 0.15 239
241 3 -10.683 -155.01 31.899 0.15 240
242 3 -10.522 -159.88 30.028 0.15 241
243 3 -10.1 -165.34 28.141 0.15 242
244 3 -10.225 -171.38 26.201 0.15 243
245 3 -10.627 -176.67 25.467 0.15 244
246 3 -11.11 -180.9 24.835 0.15 245
247 3 -13.637 -184.84 24.477 0.15 246
248 3 -15.314 -188.9 23.531 0.15 247
249 3 -17.53 -194.89 22.85 0.15 248
250 3 -20.021 -202.31 24.603 0.15 249
251 3 -21.482 -208.36 26.727 0.15 250
252 3 -23.022 -212.61 28.148 0.15 251
253 3 -24.822 -215.71 28.97 0.15 252
254 3 -17.549 -125.78 28.792 0.15 17
255 3 -18.573 -136.46 31.684 0.15 254
256 3 -19.335 -143.89 33 0.15 255
257 3 -19.129 -153.11 34.249 0.15 256
258 3 -19.64 -164.87 37.727 0.15 257
259 3 -19.479 -175.87 39.683 0.15 258
260 3 -16.529 -184.01 32.18 0.15 259
261 3 -14.285 -196.03 27.011 0.15 260
262 3 -10.284 -207.75 20.685 0.15 261
263 3 -9.931 -217.11 17.595 0.15 262
264 3 -6.329 -226.17 13.975 0.15 263
265 3 -5.475 -231.55 11.786 0.15 264
266 3 -5.539 -238.99 9.044 0.15 265
267 3 -4.278 -244.84 5.939 0.15 266
268 3 -4.968 -247.38 0.98 0.15 267
269 3 -13.069 -99.328 18.973 0.55 12
270 3 -12.722 -103.12 19.053 0.55 269
271 3 -12.716 -107.25 20.354 0.3 270
272 3 -14.975 -113.61 24.214 0.3 271
273 3 -19.405 -121.6 27.237 0.3 272
274 3 -29.888 -131.83 35.162 0.25 273
275 3 -35.534 -139.57 40.008 0.25 274
276 3 -37.49 -143.06 41.235 0.15 275
277 3 -34.47 -149.12 48.086 0.15 276
278 3 -34.321 -156.27 52.369 0.15 277
279 3 -33.255 -162.52 63.442 0.15 278
280 3 -31.892 -165.46 67.649 0.15 279
281 3 -29.532 -172.49 73.291 0.15 280
282 3 -29.218 -175.55 73.279 0.15 281
283 3 -27.843 -187.53 76.132 0.15 282
284 3 -26.943 -198.6 75.746 0.15 283
285 3 -28.383 -205.04 78.558 0.15 284
286 3 -32.32 -204.78 84.209 0.15 285
287 3 -38.186 -206.6 91.385 0.15 286
288 3 -40.234 -145.42 42.009 0.15 275
289 3 -39.131 -155.5 45.722 0.2 288
290 3 -37.906 -164.6 49.372 0.2 289
291 3 -35.474 -170.2 50.751 0.2 290
292 3 -34.022 -174.58 51.986 0.2 291
293 3 -33.885 -186.54 57.063 0.2 292
294 3 -37.66 -195.59 55.857 0.2 293
295 3 -40.059 -207.55 54.64 0.2 294
296 3 -46.901 -215.93 53.201 0.2 295
297 3 -54.18 -222.56 53.779 0.2 296
298 3 -60.45 -231.63 55.015 0.2 297
299 3 -61.986 -234.73 57.078 0.15 298
300 3 -62.898 -241.35 60.329 0.15 299
301 3 -61.945 -248.53 65.135 0.15 300
302 3 -62.455 -259.65 72.713 0.15 301
303 3 -66.208 -263.47 78.176 0.15 302
304 3 -75.227 -262.4 85.575 0.15 303
305 3 -82.937 -263.75 93.19 0.15 304
306 3 -88.977 -267.38 99.459 0.15 305
307 3 -93.028 -273.45 101.2 0.15 306
308 3 -95.905 -281.6 103.93 0.15 307
309 3 -94.776 -292.35 102.58 0.15 308
310 3 -95.611 -299.64 102.29 0.15 309
311 3 -97.795 -303.75 103.04 0.15 310
312 3 -100.11 -313.31 108.32 0.15 311
313 3 -101.47 -321.51 112.7 0.15 312
314 3 -102.15 -329.21 120.41 0.15 313
315 3 -105.09 -338.18 125.07 0.15 314
316 3 -114.4 -343.69 127.35 0.15 315
317 3 -117.02 -355.62 133.94 0.15 316
318 3 -116.11 -365.87 140.22 0.15 317
319 3 -115.67 -372.23 149.8 0.15 318
320 3 -113.88 -376.88 154.09 0.15 319
321 3 -113.61 -383.19 159.16 0.15 320
322 3 -114 -389.14 163.02 0.15 321
323 3 -114.37 -395.23 167.05 0.15 322
324 3 -117.5 -404.52 170.58 0.15 323
325 3 -117.41 -420.14 170.1 0.15 324
326 3 -114.77 -427.98 171.45 0.15 325
327 3 -114.09 -432.95 172.71 0.15 326
328 3 -60.738 -234.95 54.637 0.15 298
329 3 -61.602 -240.48 54.216 0.15 328
330 3 -62.438 -248.11 53.682 0.15 329
331 3 -61.78 -254.22 52.959 0.15 330
332 3 -61.625 -261.73 50.487 0.15 331
333 3 -61.499 -266.83 51.159 0.15 332
334 3 -61.845 -272.85 52.199 0.15 333
335 3 -62.307 -278.76 54.032 0.15 334
336 3 -63.206 -287.62 58.444 0.15 335
337 3 -63.701 -292.29 62.735 0.15 336
338 3 -65.31 -299.25 66.512 0.15 337
339 3 -65.715 -306.4 69.15 0.15 338
340 3 -65.956 -310.42 70.819 0.15 339
341 3 -66.377 -314.49 72.685 0.15 340
342 3 -65.876 -319.63 74.031 0.15 341
343 3 -64.788 -325.62 76.542 0.15 342
344 3 -64.813 -330.86 77.865 0.15 343
345 3 -65.36 -335.75 78.875 0.15 344
346 3 -63.718 -347.04 78.728 0.15 345
347 3 -65.376 -362.85 79.125 0.15 346
348 3 -73.619 -376.93 80.173 0.15 347
349 3 -77.066 -386.62 81.036 0.15 348
350 3 -81.417 -397.16 83.842 0.15 349
351 3 -82.442 -410.98 83.085 0.15 350
352 3 -82.553 -425.9 91.087 0.15 351
353 3 -85.234 -432.05 94.006 0.15 352
354 3 -88.72 -441.68 99.123 0.15 353
355 3 -95.186 -448.23 98.421 0.15 354
356 3 -98.452 -455.41 101.02 0.15 355
357 3 -101.27 -465.46 102 0.15 356
358 3 -13.376 -108.55 20.577 0.2 270
359 3 -15.345 -112.63 21.035 0.2 358
360 3 -16.981 -119.8 22.256 0.2 359
361 3 -20.1 -127.8 23.128 0.2 360
362 3 -24.562 -133.37 27.285 0.2 361
363 3 -25.144 -138.62 35.184 0.2 362
364 3 -24.705 -146.73 45.742 0.2 363
365 3 -23.932 -154.19 48.129 0.2 364
366 3 -25.576 -163.1 49.338 0.2 365
367 3 -27.454 -167.25 50.222 0.2 366
368 3 -29.874 -174.6 52.524 0.2 367
369 3 -33.385 -179.91 50.451 0.2 368
370 3 -37.407 -185.64 49.815 0.2 369
371 3 -38.714 -189.43 50.928 0.2 370
372 3 -42.384 -197.23 55.379 0.2 371
373 3 -44.457 -205.82 60.668 0.2 372
374 3 -48.949 -206.85 67.111 0.2 373
375 3 -52.338 -209.58 71.863 0.2 374
376 3 -57.587 -215.74 80.996 0.2 375
377 3 -61.231 -225.3 88.749 0.2 376
378 3 -69.506 -231.62 99.323 0.2 377
379 3 -73.929 -238.46 109.23 0.2 378
380 3 -77.276 -246.02 118.3 0.15 379
381 3 -84.04 -251.7 121.5 0.15 380
382 3 -91.186 -255.36 125.28 0.15 381
383 3 -99.368 -259.94 132.08 0.15 382
384 3 -107.31 -264.15 135.81 0.15 383
385 3 -118.37 -272.63 137.66 0.15 384
386 3 -120.54 -281.4 140.72 0.15 385
387 3 -123.7 -293.14 145.66 0.15 386
388 3 -124.6 -305.93 147.12 0.15 387
389 3 -125.72 -307.12 148.46 0.15 388
390 3 -129.68 -310.79 150.79 0.15 389
391 3 -132.41 -314.95 152.85 0.15 390
392 3 -136.48 -319.72 152.48 0.15 391
393 3 -142.79 -324.25 155.11 0.15 392
394 3 -148.56 -331.44 158.19 0.15 393
395 3 -153.91 -340.1 161.27 0.15 394
396 3 -156.17 -345.17 162.59 0.15 395
397 3 -159.54 -353.34 164.52 0.15 396
398 3 -162.73 -361.4 164.98 0.15 397
399 3 -166.67 -367.25 165.67 0.15 398
400 3 -169.26 -373.46 166.76 0.15 399
401 3 -170.41 -380.88 170.72 0.15 400
402 3 -127.44 -309.95 150.82 0.15 389
403 3 -131.66 -315.05 155.08 0.15 402
404 3 -135.61 -324.67 156.9 0.15 403
405 3 -137.73 -334.04 157.98 0.15 404
406 3 -137.91 -345.95 162.57 0.15 405
407 3 -137.82 -353.33 163.38 0.15 406
408 3 -138.78 -359.07 164.5 0.15 407
409 3 -142.73 -363.01 166.4 0.15 408
410 3 -146.38 -369.36 169.68 0.15 409
411 3 -150.61 -372.3 171.69 0.15 410
412 3 -153.74 -373.05 172.47 0.15 411
413 3 -40.109 -192.67 51.048 0.15 371
414 3 -41.064 -200.16 51.177 0.15 413
415 3 -45.324 -205.83 52.884 0.15 414
416 3 -49.018 -213.21 52.186 0.15 415
417 3 -51.02 -218.99 52.279 0.15 416
418 3 -54.711 -229.32 53.658 0.15 417
419 3 -57.526 -240.73 54.069 0.15 418
420 3 -60.351 -251.21 54.98 0.15 419
421 3 -65.692 -262.15 55.48 0.15 420
422 3 -62.5 -268.04 59.401 0.15 421
423 3 -64.052 -271.58 62.757 0.15 422
424 3 -64.705 -274.07 65.137 0.15 423
425 3 -38.304 -188.3 50.804 0.15 369
426 3 -42.441 -199.49 52.764 0.15 425
427 3 -49.633 -208.03 54.965 0.15 426
428 3 -49.134 -214.08 53.59 0.15 427
429 3 -51.163 -220.97 52.787 0.15 428
430 3 -50.673 -224.26 53.437 0.15 429
431 3 -52.728 -228.17 54.177 0.15 430
432 3 -25.773 -137.56 28.683 0.15 362
433 3 -27.498 -140.42 29.042 0.15 432
434 3 -28.744 -144.99 28.999 0.15 433
435 3 -29.648 -153.03 31.42 0.15 434
436 3 -32.474 -160.83 34.191 0.15 435
437 3 -30.965 -170.51 37.433 0.15 436
438 3 -30.396 -176.58 39.846 0.15 437
439 3 -30.367 -181.25 39.199 0.15 438
440 3 -35.222 -188.53 37.525 0.15 439
441 3 -40.931 -196.02 33.43 0.15 440
442 3 -40.767 -202.71 31.277 0.15 441
443 3 -39.808 -210.38 34.868 0.15 442
444 3 -36.543 -218.19 36.435 0.15 443
445 3 -35.147 -226.83 36.256 0.15 444
446 3 -37.199 -236.25 34.665 0.15 445
447 3 -38.408 -244.13 33.879 0.15 446
448 3 -39.933 -249.65 33.962 0.15 447
449 3 -17.19 -125.84 22.69 0.15 360
450 3 -16.893 -132.95 21.786 0.15 449
451 3 -16.276 -145.52 22.161 0.15 450
452 3 -20.646 -155.09 21.858 0.15 451
453 3 -20.182 -161.79 23.049 0.15 452
454 3 -20.175 -167.44 25.345 0.15 453
455 3 -21.584 -173.12 30.45 0.15 454
456 3 -21.151 -181.29 33.539 0.15 455
457 3 -18.649 -184.95 35.218 0.15 456
458 3 -16.842 -190.6 37.967 0.15 457
459 3 -18.019 -196.48 42.716 0.15 458
460 3 -17.549 -202.98 48.038 0.15 459
461 3 -17.731 -209.49 52.324 0.15 460
462 3 -20.852 -215.98 56.11 0.15 461
463 3 -21.843 -223.32 57.971 0.15 462
464 3 -21.422 -231.82 55.792 0.15 463
465 3 -24.8 -239.4 55.32 0.15 464
466 3 -27.418 -247.01 56.002 0.15 465
467 3 -29.222 -252.49 57.7 0.15 466
468 3 -12.939 -95.176 17.234 0.2 11
469 3 -12.809 -97.946 19.539 0.2 468
470 3 -17.234 -102.69 23.86 0.15 469
471 3 -20.074 -106.77 27.101 0.15 470
472 3 -22.422 -112.38 30.027 0.15 471
473 3 -26.202 -121.23 34.882 0.15 472
474 3 -27.613 -125.62 36.677 0.15 473
475 3 -30.919 -134.77 32.433 0.15 474
476 3 -33.702 -140.54 30.159 0.15 475
477 3 -36.019 -152.03 27.919 0.15 476
478 3 -36.716 -159.89 25.412 0.15 477
479 3 -37.846 -170.28 19.665 0.15 478
480 3 -36.155 -178.1 19.593 0.15 479
481 3 -38.782 -183.34 18.665 0.15 480
482 3 -41.818 -188.79 17.489 0.15 481
483 3 -46.484 -197.95 16.353 0.15 482
484 3 -52.543 -208.38 14.622 0.15 483
485 3 -55.905 -217.96 10.923 0.15 484
486 3 -53.985 -228.19 4.842 0.15 485
487 3 -52.177 -232.79 0.334 0.15 486
488 3 -52.086 -236.87 -1.851 0.15 487
489 3 -12.956 -101.79 22.312 0.15 469
490 3 -14.148 -108.68 24.672 0.15 489
491 3 -14.264 -113.33 25.602 0.15 490
492 3 -13.569 -119.63 25.334 0.15 491
493 3 -9.54 -123.14 26.659 0.15 492
494 3 -9.935 -127.48 28.59 0.15 493
495 3 -10.428 -130.17 33.387 0.15 494
496 3 -12.361 -139.31 40.021 0.15 495
497 3 -11.468 -145.27 42.652 0.15 496
498 3 -10.68 -153.82 45.767 0.15 497
499 3 -8.501 -164.35 48.921 0.15 498
500 3 -7.536 -172.41 51.01 0.15 499
501 3 -5.247 -184.62 56.268 0.15 500
502 3 -4.062 -190.88 59.563 0.15 501
503 3 -3.261 -193.78 62.108 0.15 502
504 3 -1.067 -46.458 -2.746 1.6 6
505 3 -2.271 -58.604 -2.036 1.2 504
506 3 -9.66 -65.513 -4.85 1.2 505
507 3 -13.371 -70.26 -6.567 1.2 506
508 3 -16.318 -74.56 -10.183 0.85 507
509 3 -21.55 -80.734 -17.112 0.7 508
510 3 -22.793 -84.669 -21.553 0.7 509
511 3 -24.118 -90.269 -25.569 0.5 510
512 3 -22.525 -95.575 -29.546 0.45 511
513 3 -22.906 -101.28 -32.158 0.45 512
514 3 -23.889 -106.88 -34.184 0.45 513
515 3 -23.687 -114.97 -37.789 0.35 514
516 3 -22.468 -119.92 -40.306 0.35 515
517 3 -21.968 -126.42 -41.181 0.35 516
518 3 -20.608 -132.41 -44.605 0.35 517
519 3 -19.954 -135.28 -45.202 0.35 518
520 3 -20.335 -139.38 -45.128 0.35 519
521 3 -21.361 -147.47 -46.811 0.25 520
522 3 -28.233 -151.36 -49.232 0.25 521
523 3 -33.992 -157.95 -52.004 0.25 522
524 3 -36.827 -164.67 -53.869 0.25 523
525 3 -40.484 -169.04 -56.883 0.25 524
526 3 -44.561 -174.29 -58.036 0.25 525
527 3 -49.06 -181.07 -59.043 0.25 526
528 3 -52.557 -187.72 -62.121 0.25 527
529 3 -53.216 -191.57 -62.644 0.25 528
530 3 -54.513 -197.51 -63.372 0.25 529
531 3 -56.749 -207.48 -66.559 0.25 530
532 3 -61.96 -218.74 -71.592 0.25 531
533 3 -65.891 -223.81 -69.783 0.25 532
534 3 -68.177 -226.22 -68.379 0.25 533
535 3 -69.574 -227.66 -68.869 0.25 534
536 3 -72.243 -235.13 -70.588 0.25 535
537 3 -76.422 -242.2 -66.57 0.25 536
538 3 -77.266 -245.05 -71.897 0.25 537
539 3 -78.082 -246.78 -73.583 0.25 538
540 3 -81.447 -252.71 -77.627 0.15 539
541 3 -83.008 -258.97 -84.095 0.15 540
542 3 -85.193 -260.59 -88.796 0.15 541
543 3 -88.973 -262.71 -95.484 0.15 542
544 3 -94.556 -265.99 -100.64 0.15 543
545 3 -99.846 -272.55 -109.27 0.15 544
546 3 -102.41 -275.98 -111.75 0.15 545
547 3 -109.66 -283.64 -111.25 0.15 546
548 3 -114.46 -288.68 -111.49 0.15 547
549 3 -119.65 -290.94 -112.69 0.15 548
550 3 -124.35 -293.59 -112.96 0.15 549
551 3 -130.26 -296.67 -111.53 0.15 550
552 3 -130.09 -300.94 -113.53 0.15 551
553 3 -130.13 -307.21 -116.56 0.15 552
554 3 -132.69 -315.94 -119.17 0.15 553
555 3 -136.78 -324.32 -121.73 0.15 554
556 3 -141.98 -328.97 -124.43 0.15 555
557 3 -151.22 -333.11 -127.25 0.15 556
558 3 -159.1 -341.07 -126.99 0.15 557
559 3 -161.89 -343.53 -127.63 0.15 558
560 3 -167.47 -350.61 -126.47 0.15 559
561 3 -169.54 -357.94 -124.43 0.15 560
562 3 -169.71 -365.5 -124.77 0.15 561
563 3 -168.81 -376.76 -126.96 0.15 562
564 3 -170.54 -384.01 -131.33 0.15 563
565 3 -177.81 -395.46 -139.97 0.15 564
566 3 -181.28 -403.24 -144.66 0.15 565
567 3 -184.34 -408.84 -149.32 0.15 566
568 3 -189.14 -415.94 -153.87 0.15 567
569 3 -190.74 -418.5 -155.43 0.15 568
570 3 -193.8 -422.21 -154.37 0.15 569
571 3 -198.44 -427.49 -152.54 0.15 570
572 3 -205.13 -434.9 -154.85 0.15 571
573 3 -172.48 -361.58 -126.32 0.15 561
574 3 -176.52 -367 -128 0.15 573
575 3 -179.94 -372.79 -129.92 0.15 574
576 3 -182.99 -382.13 -133.01 0.15 575
577 3 -190.66 -390.65 -136.3 0.15 576
578 3 -194.51 -397.28 -138.85 0.15 577
579 3 -199.14 -405.15 -141.51 0.15 578
580 3 -204.06 -410.07 -144.66 0.15 579
581 3 -211.09 -411.15 -143.86 0.15 580
582 3 -215.6 -412.76 -142.37 0.15 581
583 3 -221.18 -413.72 -143.24 0.15 582
584 3 -78.175 -249.02 -79.685 0.15 539
585 3 -77.588 -251.22 -84.539 0.15 584
586 3 -74.347 -257.59 -91.624 0.15 585
587 3 -73.872 -261.17 -95.297 0.15 586
588 3 -74.021 -264.09 -98.565 0.15 587
589 3 -73.145 -265.59 -100.62 0.15 588
590 3 -70.744 -270.88 -104.56 0.15 589
591 3 -68.465 -276.44 -107.78 0.15 590
592 3 -61.116 -282.96 -110.13 0.15 591
593 3 -56.233 -289.45 -112.58 0.15 592
594 3 -53.96 -293.55 -115.24 0.15 593
595 3 -49.294 -302.67 -121.64 0.15 594
596 3 -43.804 -309.1 -132.12 0.15 595
597 3 -41.42 -316.71 -138.65 0.15 596
598 3 -42.538 -321.82 -139.93 0.15 597
599 3 -45.571 -328.71 -142.34 0.15 598
600 3 -45.578 -335.16 -143.6 0.15 599
601 3 -45.437 -350.45 -147.01 0.15 600
602 3 -47.339 -358.58 -151.04 0.15 601
603 3 -49.644 -363.92 -156.28 0.15 602
604 3 -50.575 -370.38 -160.15 0.15 603
605 3 -51.446 -375.64 -164.82 0.15 604
606 3 -70.672 -270.61 -106.55 0.15 589
607 3 -72.062 -275.09 -112.78 0.15 606
608 3 -73.489 -278.8 -118.01 0.15 607
609 3 -74.403 -281.59 -121.27 0.15 608
610 3 -76.955 -283.87 -126.03 0.15 609
611 3 -77.894 -287.64 -129.4 0.15 610
612 3 -77.91 -291.14 -130.37 0.15 611
613 3 -75.365 -297.8 -131.6 0.15 612
614 3 -72.383 -302.89 -134.55 0.15 613
615 3 -71.991 -311.31 -138.14 0.15 614
616 3 -72.221 -317.24 -139.58 0.15 615
617 3 -73.502 -322.19 -140.63 0.15 616
618 3 -72.584 -331.06 -143.94 0.15 617
619 3 -69.212 -339.66 -142.78 0.15 618
620 3 -67.781 -344 -144.04 0.15 619
621 3 -66.66 -349.82 -145.31 0.15 620
622 3 -68.667 -357.63 -145.91 0.15 621
623 3 -71.702 -364.04 -145.25 0.15 622
624 3 -72.89 -368.2 -146.09 0.15 623
625 3 -74.776 -371.66 -146.23 0.15 624
626 3 -76.564 -378.77 -150.29 0.15 625
627 3 -84.859 -387.16 -151.51 0.15 626
628 3 -86.94 -391.94 -153.53 0.15 627
629 3 -90.028 -398.35 -152.94 0.15 628
630 3 -46.975 -177.83 -58.972 0.15 526
631 3 -52.39 -190.15 -63.465 0.15 630
632 3 -58.939 -202.34 -63.612 0.15 631
633 3 -59.921 -209.37 -61.35 0.15 632
634 3 -61.899 -220.59 -59.731 0.15 633
635 3 -61.988 -229.92 -54.643 0.15 634
636 3 -65.881 -239.13 -51.951 0.15 635
637 3 -68.052 -247.79 -50.359 0.15 636
638 3 -70.708 -254.3 -52.624 0.15 637
639 3 -74.449 -260.35 -53.593 0.15 638
640 3 -21.84 -144.52 -44.883 0.15 520
641 3 -26.149 -151.44 -46.56 0.15 640
642 3 -30.618 -158.32 -49.901 0.15 641
643 3 -30.83 -162.16 -53.471 0.15 642
644 3 -29.148 -168.25 -51.107 0.15 643
645 3 -28.4 -175.57 -49.583 0.15 644
646 3 -28.743 -187.89 -49.795 0.15 645
647 3 -29.016 -196.48 -53.168 0.15 646
648 3 -29.173 -205.04 -55.631 0.15 647
649 3 -31.275 -216.73 -59.365 0.15 648
650 3 -34.949 -225.73 -65.511 0.15 649
651 3 -37.4 -234.25 -69.261 0.15 650
652 3 -38.499 -241.91 -71.176 0.15 651
653 3 -41.829 -250.46 -71.658 0.15 652
654 3 -41.418 -259.68 -71.002 0.15 653
655 3 -41.474 -270.61 -67.91 0.15 654
656 3 -46.844 -279.43 -64.431 0.15 655
657 3 -50.321 -286.22 -64.326 0.15 656
658 3 -50.744 -295.33 -66.149 0.15 657
659 3 -50.721 -302.44 -65.201 0.15 658
660 3 -50.804 -307.6 -64.876 0.15 659
661 3 -20.224 -133.76 -45.094 0.15 517
662 3 -19.976 -146.49 -48.836 0.15 661
663 3 -21.012 -158.19 -50.745 0.15 662
664 3 -18.68 -165.46 -53.748 0.15 663
665 3 -17.629 -171.14 -54.881 0.15 664
666 3 -16.989 -180.14 -53.941 0.15 665
667 3 -17.891 -189.02 -54.767 0.15 666
668 3 -17.926 -200.25 -55.282 0.15 667
669 3 -17.73 -211.57 -59.883 0.15 668
670 3 -18.47 -227.71 -67.195 0.15 669
671 3 -19.284 -236.16 -69.216 0.15 670
672 3 -19.496 -240.36 -71.349 0.15 671
673 3 -24.248 -244.51 -77.708 0.15 672
674 3 -28.287 -252.28 -82.767 0.15 673
675 3 -28.837 -259.51 -87.477 0.15 674
676 3 -42.616 -264.68 -95.021 0.15 675
677 3 -50.529 -271.38 -96.343 0.15 676
678 3 -53.727 -277.12 -94.516 0.15 677
679 3 -57.481 -282.7 -91.513 0.15 678
680 3 -58.305 -286.17 -89.383 0.15 679
681 3 -24.309 -113.08 -37.606 0.15 514
682 3 -29.76 -119.95 -43.48 0.15 681
683 3 -32.746 -127.65 -45.642 0.15 682
684 3 -34.26 -133.19 -45.537 0.15 683
685 3 -34.543 -138.04 -44.257 0.15 684
686 3 -34.177 -143.83 -42.131 0.15 685
687 3 -33.98 -150.59 -40.89 0.15 686
688 3 -34.511 -155.7 -40.113 0.15 687
689 3 -33.794 -160.6 -40.28 0.15 688
690 3 -33.206 -164.7 -40.095 0.15 689
691 3 -31.537 -169.05 -39.359 0.15 690
692 3 -31.034 -171.55 -38.491 0.15 691
693 3 -34.32 -175.35 -38.489 0.15 692
694 3 -37.471 -179.47 -39.13 0.15 693
695 3 -38.328 -184.16 -40.216 0.15 694
696 3 -39.054 -189.21 -38.987 0.15 695
697 3 -37.303 -194.21 -41.263 0.15 696
698 3 -34.928 -199.69 -42.531 0.15 697
699 3 -32.922 -204.76 -44.253 0.15 698
700 3 -31.933 -210.07 -46.006 0.15 699
701 3 -33.736 -213.13 -46.41 0.15 700
702 3 -35.735 -216.79 -43.347 0.15 701
703 3 -36.914 -219.83 -41.515 0.15 702
704 3 -39.036 -226.92 -42.16 0.15 703
705 3 -41.917 -231.1 -43.391 0.15 704
706 3 -45.266 -235.62 -44.762 0.15 705
707 3 -47.348 -238.92 -46.08 0.15 706
708 3 -50.358 -244.25 -47.968 0.15 707
709 3 -51.733 -249.02 -49.983 0.15 708
710 3 -52.171 -253.47 -52.486 0.15 709
711 3 -57.382 -260.65 -55.226 0.15 710
712 3 -60.879 -265.56 -55.728 0.15 711
713 3 -65.772 -268.56 -55.53 0.15 712
714 3 -25.789 -93.462 -28.694 0.15 511
715 3 -25.36 -97.385 -32.289 0.15 714
716 3 -25.633 -101.05 -33.598 0.15 715
717 3 -27.577 -105.11 -37.064 0.15 716
718 3 -29.105 -111.79 -39.138 0.15 717
719 3 -30.333 -113.49 -39.447 0.15 718
720 3 -33.039 -118.28 -40.45 0.15 719
721 3 -34.903 -122.17 -41.113 0.15 720
722 3 -36.633 -129.39 -41.671 0.15 721
723 3 -37.049 -135.86 -43.526 0.15 722
724 3 -39.235 -142.73 -39.839 0.15 723
725 3 -39.969 -148.88 -36.692 0.15 724
726 3 -41.315 -153.47 -35.431 0.15 725
727 3 -41.884 -158.51 -37.779 0.15 726
728 3 -41.222 -163.86 -40.104 0.15 727
729 3 -40.711 -168.32 -43.086 0.15 728
730 3 -42.556 -172.7 -45.893 0.15 729
731 3 -44.202 -178.1 -49.27 0.15 730
732 3 -44.156 -184.67 -56.207 0.15 731
733 3 -42.749 -191.87 -59.418 0.15 732
734 3 -42.744 -198.84 -60.087 0.15 733
735 3 -31.756 -116.13 -39.608 0.15 719
736 3 -33.836 -120.39 -39.843 0.15 735
737 3 -35.856 -123.39 -40.254 0.15 736
738 3 -38.084 -126.44 -44.125 0.15 737
739 3 -39.324 -129.63 -47.554 0.15 738
740 3 -40.294 -134.08 -50.797 0.15 739
741 3 -45.357 -137.93 -54.115 0.15 740
742 3 -47.848 -141.39 -55.726 0.15 741
743 3 -47.305 -145.19 -57.052 0.15 742
744 3 -49.234 -149.53 -60.586 0.15 743
745 3 -52.676 -152.93 -65.259 0.15 744
746 3 -54.19 -158 -69.523 0.15 745
747 3 -56.452 -162.73 -72.452 0.15 746
748 3 -26.963 -98.779 -36.35 0.15 715
749 3 -27.207 -100.24 -39.712 0.15 748
750 3 -28.941 -103.43 -46.787 0.15 749
751 3 -32.89 -106.18 -53.219 0.15 750
752 3 -39.487 -108.86 -58.722 0.15 751
753 3 -42.459 -113.48 -67.272 0.15 752
754 3 -42.395 -118.47 -74.004 0.15 753
755 3 -43.273 -126.72 -79.295 0.15 754
756 3 -43.521 -131.45 -79.453 0.15 755
757 3 -45.65 -135.39 -81.787 0.15 756
758 3 -52.478 -142.09 -84.087 0.15 757
759 3 -60.485 -148.88 -91.102 0.15 758
760 3 -63.395 -153.55 -92.517 0.15 759
761 3 -65.857 -157.8 -99.58 0.15 760
762 3 -70.824 -161.56 -106.19 0.15 761
763 3 -74.868 -159.72 -110.72 0.15 762
764 3 -77.507 -160.68 -115.78 0.15 763
765 3 -79.245 -162.43 -120.16 0.15 764
766 3 -80.558 -166.53 -124.4 0.15 765
767 3 -83.37 -170.41 -127.56 0.15 766
768 3 -86.866 -172.84 -130.63 0.15 767
769 3 -88.957 -180.17 -133.95 0.15 768
770 3 -89.245 -187.48 -136.95 0.15 769
771 3 -91.817 -192.72 -140.89 0.15 770
772 3 -93.817 -197.44 -142.68 0.15 771
773 3 -94.974 -199.56 -145.54 0.15 772
774 3 -97.132 -199.63 -149.96 0.15 773
775 3 -100.09 -200.26 -153.94 0.15 774
776 3 -104.6 -202.77 -155.98 0.15 775
777 3 -108.28 -205.06 -157.62 0.15 776
778 3 -109.91 -208.27 -158.77 0.15 777
779 3 -25.467 -89.927 -25.484 0.15 510
780 3 -29.339 -95.144 -28.988 0.15 779
781 3 -31.184 -98.156 -31.777 0.15 780
782 3 -32.691 -103.89 -33.551 0.15 781
783 3 -34.769 -111.49 -38.071 0.15 782
784 3 -35.362 -122.16 -40.562 0.15 783
785 3 -36.366 -128.14 -42.128 0.15 784
786 3 -38.189 -133.26 -43.774 0.15 785
787 3 -45.332 -141.44 -46.532 0.15 786
788 3 -49.998 -149.46 -50.093 0.15 787
789 3 -50.922 -156.56 -54.12 0.15 788
790 3 -52.5 -160.84 -58.18 0.15 789
791 3 -54.598 -166.98 -62.035 0.15 790
792 3 -59.454 -171.08 -68.025 0.15 791
793 3 -63.307 -174.31 -72.345 0.15 792
794 3 -67.925 -178.89 -78.042 0.15 793
795 3 -70.866 -183.17 -81.093 0.15 794
796 3 -73.523 -188.86 -83.937 0.15 795
797 3 -74.056 -191.37 -84.895 0.15 796
798 3 -14.849 -74.818 -9.446 0.15 507
799 3 -16.504 -81.086 -9.919 0.15 798
800 3 -17.343 -82.92 -10.347 0.15 799
801 3 -20.115 -88.559 -10.47 0.15 800
802 3 -26.847 -95.796 -13.438 0.15 801
803 3 -32.084 -101.83 -15.959 0.15 802
804 3 -35.828 -105.8 -17.754 0.15 803
805 3 -36.826 -108.77 -18.963 0.15 804
806 3 -35.461 -111.55 -21.682 0.15 805
807 3 -36.019 -114.72 -26.36 0.15 806
808 3 -36.75 -119.5 -30.476 0.15 807
809 3 -33.211 -128.44 -34.92 0.15 808
810 3 -31.875 -136.04 -36.648 0.15 809
811 3 -31.613 -139.02 -36.876 0.15 810
812 3 -32.292 -146.24 -38.908 0.15 811
813 3 -32.331 -150.88 -39.903 0.15 812
814 3 -30.569 -160.38 -42.038 0.15 813
815 3 -29.183 -168.5 -43.897 0.15 814
816 3 -28.545 -176.46 -46.06 0.15 815
817 3 -27.063 -183.44 -49.85 0.15 816
818 3 -28.31 -190.13 -52.61 0.15 817
819 3 -28.723 -194.99 -54.551 0.15 818
820 3 -27.775 -198.35 -55.115 0.15 819
821 3 -28.12 -203.61 -56.204 0.15 820
822 3 -30.138 -207.83 -57.472 0.15 821
823 3 -31.419 -213.11 -59.476 0.15 822
824 3 -18.381 -85.533 -11.118 0.15 800
825 3 -19.745 -90.443 -10.936 0.15 824
826 3 -22.81 -93.217 -12.125 0.15 825
827 3 -22.772 -97.947 -14.548 0.15 826
828 3 -22.881 -101.35 -15.743 0.15 827
829 3 -23.203 -106.12 -17.566 0.15 828
830 3 -25.386 -111.34 -18.116 0.15 829
831 3 -26.938 -116.09 -19.336 0.15 830
832 3 -29.525 -121.2 -21.779 0.15 831
833 3 -30.678 -122.5 -23.897 0.15 832
834 3 -30.261 -123.57 -28.498 0.15 833
835 3 -29.285 -127.52 -32.204 0.15 834
836 3 -25.597 -131.83 -38.101 0.15 835
837 3 -24.065 -134.12 -41.933 0.15 836
838 3 -22.211 -137.34 -44.705 0.15 837
839 3 -19.831 -140.41 -45.787 0.15 838
840 3 -18.082 -143.11 -44.838 0.15 839
841 3 -13.03 -146.33 -45.593 0.15 840
842 3 -10.138 -150.19 -46.072 0.15 841
843 3 -6.627 -154.33 -47.21 0.15 842
844 3 -3.946 -158.03 -47.549 0.15 843
845 3 -1.194 -161.88 -49.02 0.15 844
846 3 0.158 -165.16 -49.793 0.15 845
847 3 3.203 -169.42 -50.185 0.15 846
848 3 3.18 -175.5 -51.783 0.15 847
849 3 1.466 -183.78 -52.576 0.15 848
850 3 0.568 -185.7 -56.286 0.15 849
851 3 -3.196 -190.69 -59.63 0.15 850
852 3 -5.986 -199.62 -63.54 0.15 851
853 4 3 6 15 0.65 1
854 4 5 5.5 20.5 0.55 853
855 4 6.843 6.054 26.292 0.55 854
856 4 5.93 8.558 32.241 0.55 855
857 4 5.019 9.898 36.319 0.35 856
858 4 4.172 10.911 41.467 0.35 857
859 4 3.831 11.197 47.15 0.15 858
860 4 0.106 9.458 51.662 0.15 859
861 4 -0.647 9.017 52.98 0.15 860
862 4 -1.525 7.842 57.786 0.15 861
863 4 -2.264 5.396 62.366 0.15 862
864 4 -1.729 5.34 66.833 0.15 863
865 4 -0.399 6.058 75.663 0.15 864
866 4 -0.419 6.126 77.32 0.15 865
867 4 -0.094 4.383 82.551 0.15 866
868 4 -2.18 1.919 89.208 0.15 867
869 4 -4.41 2.432 93.482 0.15 868
870 4 -6.051 -0.912 99.816 0.15 869
871 4 -7.898 -4.79 105.39 0.15 870
872 4 -6.723 -10.898 112.43 0.15 871
873 4 -6.257 -13.01 115.36 0.15 872
874 4 -5.292 -15.515 123.25 0.15 873
875 4 -2.174 7.652 81.331 0.15 866
876 4 -2.829 7.977 84.109 0.15 875
877 4 -3.138 10.379 96.724 0.15 876
878 4 -5.803 7.475 105.15 0.15 877
879 4 -9.861 6.84 112.4 0.15 878
880 4 -14.772 7.838 118.18 0.15 879
881 4 -17.446 7.986 125.75 0.15 880
882 4 -20.392 9.288 137.1 0.15 881
883 4 -20.442 9.211 141.52 0.15 882
884 4 -20.191 6.809 150.15 0.15 883
885 4 -20.614 7.197 154.88 0.15 884
886 4 -23.011 3.907 160.17 0.15 885
887 4 -21.842 1.608 165.05 0.15 886
888 4 -23.929 -0.311 170.22 0.15 887
889 4 -25.785 -2.421 178.18 0.15 888
890 4 -23.247 -2.527 185.81 0.15 889
891 4 -23.708 -4.609 193.31 0.15 890
892 4 -22.803 -6.937 199.94 0.15 891
893 4 -20.568 -4.535 207.38 0.15 892
894 4 -19.337 -3.155 213.13 0.15 893
895 4 -3.879 8.672 88.4 0.15 876
896 4 -4.174 10.928 95.855 0.15 895
897 4 -0.753 12.881 100.83 0.15 896
898 4 1.688 14.397 107.07 0.15 897
899 4 3.599 14.429 116.9 0.15 898
900 4 5.349 14.766 123.19 0.15 899
901 4 2.202 22.132 131.83 0.15 900
902 4 0.015 25.703 138.19 0.15 901
903 4 -1.117 31.118 146.35 0.15 902
904 4 -2.071 34.583 152.36 0.15 903
905 4 -3.114 36.812 159.1 0.15 904
906 4 -4.637 38.716 166.03 0.15 905
907 4 -3.57 6.238 55.849 0.15 861
908 4 -9.145 0.774 64.25 0.15 907
909 4 -16.208 -2.897 72.654 0.15 908
910 4 -19.679 -4.495 77.115 0.15 909
911 4 -22.228 -5.764 81.038 0.15 910
912 4 -25.277 -7.319 85.458 0.15 911
913 4 -27.481 -9.946 90.067 0.15 912
914 4 -31.511 -10.436 95.899 0.15 913
915 4 -35.998 -10.99 102.39 0.15 914
916 4 -38.748 -10.713 105.36 0.15 915
917 4 -41.092 -10.711 109.61 0.15 916
918 4 -47.841 -11.423 112.29 0.15 917
919 4 -52.738 -12.871 116.05 0.15 918
920 4 -60.394 -11.99 117.5 0.15 919
921 4 -66.803 -15.891 116.53 0.15 920
922 4 -73.035 -19.526 117.62 0.15 921
923 4 -82.038 -24.518 119.97 0.15 922
924 4 -89.25 -26.833 126.76 0.15 923
925 4 -96.12 -28.923 131.34 0.15 924
926 4 -104.66 -32.767 134.91 0.15 925
927 4 -110.84 -38.05 137.72 0.15 926
928 4 -118.83 -42.03 142.48 0.15 927
929 4 4.393 11.982 45.832 0.15 858
930 4 6.438 11.901 50.788 0.15 929
931 4 8.099 10.741 58.095 0.15 930
932 4 8.702 8.478 62.159 0.15 931
933 4 10.383 6.353 69.044 0.15 932
934 4 11.35 5.73 73.452 0.15 933
935 4 9.802 5.174 80.419 0.15 934
936 4 7.079 7.264 88.323 0.15 935
937 4 5.841 8.775 92.469 0.15 936
938 4 2.911 9.501 97.581 0.15 937
939 4 6.592 6.492 104.28 0.15 938
940 4 10.072 4.76 112.35 0.15 939
941 4 12.035 0.668 120.03 0.15 940
942 4 13.384 -0.672 124.62 0.15 941
943 4 14.686 -1.761 129.59 0.15 942
944 4 14.501 -3.991 137.74 0.15 943
945 4 13.916 -7.396 147.57 0.15 944
946 4 15.623 -13.391 154 0.15 945
947 4 18.171 -20.338 164.52 0.15 946
948 4 18.412 -22.964 174.03 0.15 947
949 4 5.508 12.5 38.627 0.15 856
950 4 5.359 15.84 44.938 0.15 949
951 4 6.332 18.236 47.777 0.15 950
952 4 7.859 25.847 54.866 0.15 951
953 4 9.788 29.86 57.59 0.15 952
954 4 12.635 33.314 61.916 0.15 953
955 4 16.337 36.548 63.673 0.15 954
956 4 20.312 41.259 66.502 0.15 955
957 4 25.03 45.801 72.756 0.15 956
958 4 25.777 49.099 77.982 0.15 957
959 4 27.11 53.341 83.342 0.15 958
960 4 26.694 59.357 88.02 0.15 959
961 4 24.839 65.068 94.535 0.15 960
962 4 26.887 73.058 104.23 0.15 961
963 4 27.218 76.122 107.19 0.15 962
964 4 17.058 36.049 66.548 0.15 954
965 4 21.602 39.885 72.559 0.15 964
966 4 23.047 40.999 76.549 0.15 965
967 4 26.051 43.338 81.24 0.15 966
968 4 25.755 47.681 83.373 0.15 967
969 4 24.344 53.141 84.94 0.15 968
970 4 26.124 56.725 87.228 0.15 969
971 4 25.924 60.111 90.185 0.15 970
972 4 24.984 64.529 92.27 0.15 971
973 4 22.618 69.094 92.832 0.15 972
974 4 21.221 74.652 93.466 0.15 973
975 4 21.462 80.207 97.415 0.15 974
976 4 22.704 87.706 102.68 0.15 975
977 4 26.467 93.893 105.52 0.15 976
978 4 30.302 103.29 110.22 0.15 977
979 4 35.424 110.28 116.7 0.15 978
980 4 25.296 45.026 86.444 0.15 967
981 4 24.8 48.224 92.966 0.15 980
982 4 26.972 53.379 102.61 0.15 981
983 4 27.851 53.488 106.03 0.15 982
984 4 29.33 51.904 112.18 0.15 983
985 4 30.874 51.495 119.71 0.15 984
986 4 29.88 48.291 126.83 0.15 985
987 4 30.503 47.535 135.16 0.15 986
988 4 31.718 46.718 139.29 0.15 987
989 4 31.704 47.409 147.88 0.15 988
990 4 26.426 49.57 151.45 0.15 989
991 4 22.649 53.767 158.4 0.15 990
992 4 3.531 16.158 42.013 0.15 949
993 4 2.458 16.492 47.691 0.15 992
994 4 0.622 17.083 54.288 0.15 993
995 4 -0.363 17.999 60.263 0.15 994
996 4 -2.758 17.175 70.695 0.15 995
997 4 -7.361 22.729 82.204 0.15 996
998 4 -10.384 26.591 89.866 0.15 997
999 4 -9.261 28.063 92.662 0.15 998
1000 4 -8.973 31.524 99.403 0.15 999
1001 4 -10.419 35.803 106.27 0.15 1000
1002 4 -9.372 38.152 109.21 0.15 1001
1003 4 -7.62 41.153 115.7 0.15 1002
1004 4 -5.515 45.183 120.63 0.15 1003
1005 4 -2.206 49.21 129.65 0.15 1004
1006 4 -0.365 51 133.88 0.15 1005
1007 4 1.286 49.673 141.61 0.15 1006
1008 4 1.238 49.429 149.78 0.15 1007
1009 4 0.216 50.246 154.55 0.15 1008
1010 4 -1.669 54.366 164.93 0.15 1009
1011 4 -2.757 56.691 175.45 0.15 1010
1012 4 -4.058 58.778 185.41 0.15 1011
1013 4 -3.488 58.82 192.63 0.15 1012
1014 4 -4.898 60.483 200.41 0.15 1013
1015 4 -2.998 62.887 207.46 0.15 1014
1016 4 -0.885 64.148 212.57 0.15 1015
1017 4 1.029 64.038 221.35 0.15 1016
1018 4 -2.003 64.538 229.66 0.15 1017
1019 4 -1.002 70.316 235.52 0.15 1018
1020 4 8 11.5 0 0.7 1
1021 4 11 14 0 0.7 1020
1022 4 15.723 20.319 -0.517 0.7 1021
1023 4 17.51 23.107 -1.047 0.7 1022
1024 4 21.428 27.639 -2.105 0.15 1023
1025 4 25.74 36.623 -3.581 0.15 1024
1026 4 27.153 43.434 -5.547 0.15 1025
1027 4 30.729 46.904 -8.131 0.15 1026
1028 4 36.45 52.848 -9.986 0.15 1027
1029 4 42.953 60.782 -16.31 0.15 1028
1030 4 49.226 67.843 -18.324 0.15 1029
1031 4 51.44 70.721 -19.225 0.15 1030
1032 4 52.924 72.912 -19.93 0.15 1031
1033 4 54.667 77.072 -22.742 0.15 1032
1034 4 60.128 82.554 -26.94 0.15 1033
1035 4 64.706 87.436 -30.096 0.15 1034
1036 4 64.886 94.216 -30.09 0.15 1035
1037 4 67.525 99.243 -32.541 0.15 1036
1038 4 73.948 100.19 -32.855 0.15 1037
1039 4 79.291 102.36 -34.729 0.15 1038
1040 4 83.722 104.18 -36.546 0.15 1039
1041 4 87.857 107.25 -38.105 0.15 1040
1042 4 92.481 110.23 -40.164 0.15 1041
1043 4 95.604 112.91 -41.996 0.15 1042
1044 4 99.038 117.51 -42.709 0.15 1043
1045 4 99.193 121.38 -48.392 0.15 1044
1046 4 54.169 76.366 -20.075 0.15 1032
1047 4 60.011 82.351 -19.526 0.15 1046
1048 4 66.036 88.844 -19.707 0.15 1047
1049 4 72.117 98.871 -21.285 0.15 1048
1050 4 75.437 106.73 -22.876 0.15 1049
1051 4 80.776 110.66 -26.27 0.15 1050
1052 4 86.276 117.1 -27.172 0.15 1051
1053 4 92.122 124.49 -29.277 0.15 1052
1054 4 97.393 128.14 -28.002 0.15 1053
1055 4 103.92 130.96 -26.796 0.15 1054
1056 4 110.16 135.96 -28.87 0.15 1055
1057 4 113.45 138 -30 0.15 1056
1058 4 119.26 144.84 -30.975 0.15 1057
1059 4 122.12 148.96 -31.206 0.15 1058
1060 4 123.63 157.85 -29.495 0.15 1059
1061 4 124.73 164.55 -26.859 0.15 1060
1062 4 126.91 169.1 -26.811 0.15 1061
1063 4 127.95 175.64 -30.437 0.15 1062
1064 4 57.902 79.193 -17.362 0.15 1031
1065 4 59.769 81.885 -17.24 0.15 1064
1066 4 63.568 86.936 -15.42 0.15 1065
1067 4 65.428 93.516 -17.417 0.15 1066
1068 4 63.942 98.67 -20.372 0.15 1067
1069 4 64.756 102.36 -21.04 0.15 1068
1070 4 67.08 106.45 -21.41 0.15 1069
1071 4 70.334 116.22 -19.919 0.15 1070
1072 4 75.332 123.59 -19.446 0.15 1071
1073 4 83.041 129.84 -18.978 0.15 1072
1074 4 90.254 136.41 -20.724 0.15 1073
1075 4 93.172 139.96 -22.271 0.15 1074
1076 4 98.289 147.19 -25.415 0.15 1075
1077 4 99.375 153.2 -28.907 0.15 1076
1078 4 100.47 157.6 -30.301 0.15 1077
1079 4 103 162 -30.969 0.15 1078
1080 4 20.064 25.291 -3.731 0.15 1023
1081 4 24.449 29.873 -7.09 0.15 1080
1082 4 25.852 33.881 -8.493 0.15 1081
1083 4 27.315 40.628 -9.536 0.15 1082
1084 4 29.245 42.716 -10.18 0.15 1083
1085 4 33.037 45.473 -10.7 0.15 1084
1086 4 38.872 49.465 -10.558 0.15 1085
1087 4 44.615 55.282 -12.036 0.15 1086
1088 4 48.597 62.627 -14.259 0.15 1087
1089 4 48.447 71.169 -16.134 0.15 1088
1090 4 49.132 73.605 -16.445 0.15 1089
1091 4 50.862 77.984 -17.018 0.15 1090
1092 4 51.89 84.707 -18.747 0.15 1091
1093 4 53.669 91.604 -20.625 0.15 1092
1094 4 58.709 96.065 -22.482 0.15 1093
1095 4 63.337 100.5 -24.329 0.15 1094
1096 4 67.613 105.36 -26.412 0.15 1095
1097 4 75.883 111.89 -28.743 0.15 1096
1098 4 80.769 116.2 -32.183 0.15 1097
1099 4 87.921 122.42 -35.414 0.15 1098
1100 4 94.612 127.98 -36.172 0.15 1099
1101 4 97.142 132.05 -41.021 0.15 1100
1102 4 101.13 137.05 -44.027 0.15 1101
1103 4 104.65 141.85 -46.242 0.15 1102
1104 4 107.81 146.73 -47.879 0.15 1103
1105 4 51.962 77.658 -16.327 0.15 1089
1106 4 52.752 85.358 -15.567 0.15 1105
1107 4 54.71 93.581 -18.028 0.15 1106
1108 4 56.824 100.54 -21.291 0.15 1107
1109 4 59.686 104.74 -21.718 0.15 1108
1110 4 66.25 110.95 -24.422 0.15 1109
1111 4 69.028 114.55 -26.097 0.15 1110
1112 4 72.344 119.88 -27.022 0.15 1111
1113 4 75.357 122.63 -28.915 0.15 1112
1114 4 80.882 129.05 -31.117 0.15 1113
1115 4 80.885 133.15 -35.55 0.15 1114
1116 4 83.029 139.11 -39.716 0.15 1115
1117 4 84.691 142.4 -41.438 0.15 1116
1118 4 33.279 48.724 -10.547 0.15 1084
1119 4 37.207 53.316 -14.418 0.15 1118
1120 4 41.104 58.668 -18.312 0.15 1119
1121 4 43.08 59.828 -23.16 0.15 1120
1122 4 46.614 63.921 -29.013 0.15 1121
1123 4 52.443 68.987 -32.113 0.15 1122
1124 4 58.515 73.791 -35.512 0.15 1123
1125 4 60.03 77.981 -38.536 0.15 1124
1126 4 60.457 81.686 -39.454 0.15 1125
1127 4 64.799 88.187 -41.932 0.15 1126
1128 4 68.61 92.437 -41.532 0.15 1127
1129 4 72.979 98.04 -42.545 0.15 1128
1130 4 75.394 100.97 -48.777 0.15 1129
1131 4 78.432 102.79 -51.363 0.15 1130
1132 4 84.196 105.02 -56.567 0.15 1131
1133 4 88.214 107.9 -59.442 0.15 1132
1134 4 88.485 113.08 -61.773 0.15 1133
1135 4 90.693 116.17 -66.466 0.15 1134
1136 4 28.696 32.7 -8.58 0.15 1081
1137 4 31.582 37.26 -8.936 0.15 1136
1138 4 36.012 41.541 -9.677 0.15 1137
1139 4 39.54 45.858 -11.231 0.15 1138
1140 4 44.695 52.068 -11.563 0.15 1139
1141 4 49.216 55.039 -12.785 0.15 1140
1142 4 51.575 57.164 -13.744 0.15 1141
1143 4 53.873 58.64 -13.939 0.15 1142
1144 4 57.476 61.728 -16.171 0.15 1143
1145 4 60.995 68.884 -20.932 0.15 1144
1146 4 61.913 72.392 -26.256 0.15 1145
1147 4 63.05 74.733 -30.555 0.15 1146
1148 4 64.86 79.129 -33.968 0.15 1147
1149 4 67.539 82.698 -36.331 0.15 1148
1150 4 70.751 85.162 -39.917 0.15 1149
1151 4 76.831 89.169 -42.696 0.15 1150
1152 4 80.27 92.625 -45.242 0.15 1151
1153 4 83.415 96.237 -47.9 0.15 1152
1154 4 87.106 101.45 -50.853 0.15 1153
1155 4 89.965 104.61 -52.939 0.15 1154
1156 4 92.411 108.57 -55.499 0.15 1155
1157 4 95.575 112.71 -59.758 0.15 1156
1158 4 98.64 115.96 -61.946 0.15 1157
1159 4 102.06 119.62 -63.114 0.15 1158
1160 4 102.41 121.86 -63.735 0.15 1159
1161 4 63.948 77.442 -37.363 0.15 1147
1162 4 66.384 81.475 -43.925 0.15 1161
1163 4 69.309 89.406 -51.673 0.15 1162
1164 4 69.79 92.991 -56.885 0.15 1163
1165 4 68.03 99.176 -61.9 0.15 1164
1166 4 65.887 104.84 -64.746 0.15 1165
1167 4 63.934 110.55 -67.351 0.15 1166
1168 4 62.686 115.94 -70.809 0.15 1167
1169 4 62.928 118.12 -72.105 0.15 1168
1170 4 63.152 126.62 -72.549 0.15 1169
1171 4 63.64 131.02 -73.61 0.15 1170
1172 4 68.842 139.21 -74.665 0.15 1171
1173 4 70.551 146.05 -76.629 0.15 1172
1174 4 59.81 61.568 -13.518 0.15 1143
1175 4 64.547 63.759 -13.653 0.15 1174
1176 4 69.441 66.57 -14.273 0.15 1175
1177 4 76.102 69.822 -12.455 0.15 1176
1178 4 80.14 75.416 -10.298 0.15 1177
1179 4 81.413 81.29 -13.278 0.15 1178
1180 4 86.018 84.901 -14.693 0.15 1179
1181 4 89.556 90.349 -16.707 0.15 1180
1182 4 92.939 95.309 -22.425 0.15 1181
1183 4 93.457 103.99 -25.047 0.15 1182
1184 4 94.711 111.14 -24.528 0.15 1183
1185 4 97.672 117.4 -23.967 0.15 1184
1186 4 95.495 128.62 -23.496 0.15 1185
1187 4 97.159 133.99 -24.4 0.15 1186
1188 4 6.5 14 -10 0.3 1
1189 4 10 18.5 -11.5 0.3 1188
1190 4 12.334 20.962 -14.144 0.3 1189
1191 4 15.098 25.336 -19.041 0.3 1190
1192 4 16.059 28.638 -21.765 0.3 1191
1193 4 18.1 28.671 -29.419 0.3 1192
1194 4 19.875 27.549 -37.219 0.3 1193
1195 4 20.203 29.629 -43.608 0.3 1194
1196 4 20.133 30.58 -50.415 0.3 1195
1197 4 21.01 33.463 -53.484 0.3 1196
1198 4 22.941 36.481 -58.349 0.3 1197
1199 4 25.775 38.793 -63.745 0.3 1198
1200 4 27.98 41.455 -69.295 0.3 1199
1201 4 31.179 45.643 -76.149 0.3 1200
1202 4 33.783 45.679 -79.886 0.3 1201
1203 4 35.806 46.756 -84.04 0.3 1202
1204 4 38.257 47.719 -86.835 0.3 1203
1205 4 41.838 48.446 -91.646 0.3 1204
1206 4 43.291 49.158 -94.627 0.3 1205
1207 4 49.507 52.684 -101.04 0.3 1206
1208 4 54.314 55.796 -106.16 0.3 1207
1209 4 58.681 62.254 -112.31 0.3 1208
1210 4 61.928 65.544 -119.49 0.3 1209
1211 4 64.379 68.199 -123.96 0.3 1210
1212 4 64.716 72.414 -127.02 0.3 1211
1213 4 62.204 76.072 -130.31 0.3 1212
1214 4 60.592 80.112 -134.02 0.3 1213
1215 4 59.159 84.666 -138.97 0.3 1214
1216 4 44.484 51.338 -95.632 0.3 1205
1217 4 47.363 53.758 -101.21 0.3 1216
1218 4 51.32 56.827 -108.52 0.3 1217
1219 4 53.651 60.25 -114.69 0.3 1218
1220 4 58.237 62.433 -126.51 0.3 1219
1221 4 60.17 65.961 -131.42 0.3 1220
1222 4 59.673 71.449 -134.94 0.3 1221
1223 4 60.804 76.818 -141.03 0.3 1222
1224 4 60.445 80.381 -145.32 0.3 1223
1225 4 60.885 83.123 -149.04 0.3 1224
1226 4 61.344 88.367 -151.28 0.3 1225
1227 4 19.16 30.908 -33.434 0.3 1193
1228 4 22.66 33.35 -38.586 0.3 1227
1229 4 25.337 36.923 -41.336 0.3 1228
1230 4 26.785 41.234 -43.75 0.3 1229
1231 4 28.605 44.567 -47.296 0.3 1230
1232 4 29.906 49.287 -51.205 0.3 1231
1233 4 31.421 53.118 -56.404 0.3 1232
1234 4 32.81 56.222 -59.711 0.3 1233
1235 4 33.459 57.667 -60.706 0.3 1234
1236 4 35.99 61.431 -65.335 0.3 1235
1237 4 34.608 61.826 -72.763 0.3 1236
1238 4 37.398 63.554 -78.906 0.3 1237
1239 4 40.415 66.498 -86.998 0.3 1238
1240 4 43.006 69.16 -92.237 0.3 1239
1241 4 46.217 71.72 -97.681 0.3 1240
1242 4 49.792 73.978 -103.79 0.3 1241
1243 4 51.3 71.6 -110.96 0.3 1242
1244 4 52.114 72.62 -116.39 0.3 1243
1245 4 52.831 75.588 -121.46 0.3 1244
1246 4 53.581 80.062 -125.19 0.3 1245
1247 4 53.97 83.621 -128.26 0.3 1246
1248 4 54.243 86.486 -133.74 0.3 1247
1249 4 54.847 89.605 -138.5 0.3 1248
1250 4 36.039 62.023 -63.511 0.3 1235
1251 4 36.874 64.178 -65.288 0.3 1250
1252 4 39.406 68.484 -66.886 0.3 1251
1253 4 43.55 72.659 -68.923 0.3 1252
1254 4 46.094 76.991 -70.795 0.3 1253
1255 4 48.229 81.891 -72.96 0.3 1254
1256 4 50.897 86.734 -71.249 0.3 1255
1257 4 53.156 90.911 -70.275 0.3 1256
1258 4 56.177 94.766 -73.016 0.3 1257
1259 4 60.463 99.173 -77.194 0.3 1258
1260 4 62.795 101.12 -79.203 0.3 1259
1261 4 65.068 102.96 -80.596 0.3 1260
1262 4 67.01 107.25 -80.871 0.3 1261
1263 4 68.222 112.99 -82.875 0.3 1262
1264 4 71.394 116 -85.198 0.3 1263
1265 4 73.922 116.41 -86.17 0.3 1264
1266 4 77.36 118.22 -87.94 0.3 1265
1267 4 80.648 119.74 -90.795 0.3 1266
1268 4 83.682 121.7 -92.35 0.3 1267
1269 4 88.707 125.97 -93.77 0.3 1268
1270 4 -1 12 2 0.3 1
1271 4 -1.5 18.5 0.5 0.3 1270
1272 4 -2.904 24.823 -0.246 0.3 1271
1273 4 -3.417 29.87 -1.368 0.3 1272
1274 4 -4.718 34.645 -1.349 0.15 1273
1275 4 -7.702 39.971 -1.829 0.15 1274
1276 4 -8.384 41.913 -1.702 0.15 1275
1277 4 -8.997 46.585 -3.13 0.15 1276
1278 4 -9.535 51.751 -5.008 0.15 1277
1279 4 -11.154 57.938 -5.787 0.15 1278
1280 4 -12.364 64.208 -6.473 0.15 1279
1281 4 -9.629 68.604 -5.17 0.15 1280
1282 4 -7.762 71.76 -5.4 0.15 1281
1283 4 -4.879 77.76 -7.784 0.15 1282
1284 4 -3.494 86.331 -10.406 0.15 1283
1285 4 -2.838 92.898 -11.8 0.15 1284
1286 4 -2.148 95.411 -12.475 0.15 1285
1287 4 -2.079 101.09 -14.264 0.15 1286
1288 4 -2.577 103.76 -14.67 0.15 1287
1289 4 -2.619 105.88 -21.34 0.15 1288
1290 4 -3.137 108.46 -24.853 0.15 1289
1291 4 -2.226 112.03 -26.633 0.15 1290
1292 4 -2.272 119.24 -28.301 0.15 1291
1293 4 -0.852 125.71 -30.207 0.15 1292
1294 4 -1.602 130.29 -34.096 0.15 1293
1295 4 -4.318 135.33 -38.599 0.15 1294
1296 4 -5.712 142.25 -39.53 0.15 1295
1297 4 -6.992 148.63 -39.982 0.15 1296
1298 4 -12.089 159.86 -37.137 0.15 1297
1299 4 -9.784 44.894 -2.886 0.15 1276
1300 4 -12.519 51.932 -3.874 0.15 1299
1301 4 -16.275 54.77 -9.103 0.15 1300
1302 4 -19.804 57.506 -13.383 0.15 1301
1303 4 -23.48 61.566 -13.335 0.15 1302
1304 4 -28.979 64.792 -12.733 0.15 1303
1305 4 -30.741 66.439 -13.559 0.15 1304
1306 4 -34.314 70.196 -14.341 0.15 1305
1307 4 -40 75.212 -14.45 0.15 1306
1308 4 -42.648 78.387 -14.847 0.15 1307
1309 4 -47.824 81.216 -15.523 0.15 1308
1310 4 -52.198 83.678 -15.771 0.15 1309
1311 4 -56.929 86.195 -18.121 0.15 1310
1312 4 -60.202 90.002 -18.671 0.15 1311
1313 4 -66.075 95.475 -21.799 0.15 1312
1314 4 -72.295 101.05 -23.673 0.15 1313
1315 4 -76.425 103.79 -22.374 0.15 1314
1316 4 -79.174 106.12 -23.382 0.15 1315
1317 4 -85.14 108.83 -27.66 0.15 1316
1318 4 -89.722 111.8 -28.96 0.15 1317
1319 4 -96.525 116.26 -32.134 0.15 1318
1320 4 -3.065 35.901 -1.359 0.2 1273
1321 4 -4.371 44.376 -3.532 0.2 1320
1322 4 -0.754 50.402 -5.224 0.2 1321
1323 4 1.824 54.806 -6.061 0.15 1322
1324 4 6.1 58.874 -11.991 0.15 1323
1325 4 9.13 64.252 -16.132 0.15 1324
1326 4 12.142 70.777 -20.886 0.15 1325
1327 4 14.039 80.216 -23.077 0.15 1326
1328 4 15.463 85.614 -25.387 0.15 1327
1329 4 16.577 89.937 -27.64 0.15 1328
1330 4 15.922 94.095 -29.518 0.15 1329
1331 4 18.782 103.17 -34.44 0.15 1330
1332 4 18.073 109.56 -37.112 0.15 1331
1333 4 17.326 116.44 -40.173 0.15 1332
1334 4 17.86 124.16 -43.725 0.15 1333
1335 4 18.213 127.9 -45.43 0.15 1334
1336 4 19.02 133.78 -47.437 0.15 1335
1337 4 13.099 143.72 -47.285 0.15 1336
1338 4 11.36 148.09 -47.937 0.15 1337
1339 4 5.916 152.16 -52.068 0.15 1338
1340 4 2.318 156.05 -53.615 0.15 1339
1341 4 0.909 54.273 -6.087 0.15 1322
1342 4 2.849 62.387 -7.467 0.15 1341
1343 4 3.78 66.043 -7.603 0.15 1342
1344 4 3.569 68.661 -8.765 0.15 1343
1345 4 2.421 72.221 -9.994 0.15 1344
1346 4 0.985 78.163 -12.313 0.15 1345
1347 4 -0.028 85.594 -14.118 0.15 1346
1348 4 -0.557 91.972 -15.139 0.15 1347
1349 4 1.022 97.203 -17.047 0.15 1348
1350 4 1.679 102.12 -19.632 0.15 1349
1351 4 3.249 108.27 -20.274 0.15 1350
1352 4 3.952 112.52 -21.128 0.15 1351
1353 4 4.677 117.34 -21.947 0.15 1352
1354 4 5.752 124.39 -22.023 0.15 1353
1355 4 9.102 127.33 -24.176 0.15 1354
1356 4 14.427 136.45 -25.261 0.15 1355
1357 4 17.476 142.56 -26.16 0.15 1356
1358 4 19.495 149.02 -26.844 0.15 1357
1359 4 20.307 154.32 -28.423 0.15 1358
1360 4 21.176 158.81 -29.182 0.15 1359
1361 4 3.763 73.577 -9.79 0.15 1344
1362 4 4.193 78.694 -10.851 0.15 1361
1363 4 5.226 86.071 -10.975 0.15 1362
1364 4 4.642 92.289 -11.47 0.15 1363
1365 4 4.751 95.96 -11.595 0.15 1364
1366 4 5.973 99.573 -12.571 0.15 1365
1367 4 7.413 103.55 -12.194 0.15 1366
1368 4 8.836 108.53 -10.913 0.15 1367
1369 4 10.019 112.51 -10.758 0.15 1368
1370 4 9.132 114.66 -9.717 0.15 1369
1371 4 8.88 118.77 -7.978 0.15 1370
1372 4 4.232 125.67 -4.359 0.15 1371
1373 4 0 131.73 -1.568 0.15 1372
1374 4 -4.038 136.77 -0.651 0.15 1373
1375 4 -8.74 144.64 3.407 0.15 1374
1376 4 -9.888 148.83 7.693 0.15 1375
1377 4 -15.705 156.93 12.699 0.15 1376
1378 4 -20.517 165.48 16.577 0.15 1377
1379 4 -21.255 168.49 18.54 0.15 1378
1380 4 -21.608 173.62 23.134 0.15 1379
1381 4 -22.227 180.6 29.082 0.15 1380
1382 4 -21.341 185.42 29.801 0.15 1381
1383 4 -21.647 189.94 29.354 0.15 1382
1384 4 -24.103 197.54 27.703 0.15 1383
1385 4 -24.007 205.82 25.728 0.15 1384
1386 4 -27.763 213.22 22.779 0.15 1385
1387 4 -29.621 220.56 22.537 0.15 1386
1388 4 -8 5 -9.5 0.55 1
1389 4 -12 7 -9.5 0.55 1388
1390 4 -18.728 8.315 -10.729 0.55 1389
1391 4 -23.72 10.095 -12.769 0.25 1390
1392 4 -30.815 12.116 -13.327 0.25 1391
1393 4 -35.002 12.921 -13.6 0.25 1392
1394 4 -38.254 13.985 -14.337 0.25 1393
1395 4 -41.771 16.309 -15.554 0.25 1394
1396 4 -45.601 20.476 -14.71 0.15 1395
1397 4 -52.098 26.306 -14.156 0.15 1396
1398 4 -55.764 28.9 -14.435 0.15 1397
1399 4 -61.106 29.213 -16.464 0.15 1398
1400 4 -65.626 29.455 -17.883 0.15 1399
1401 4 -72.962 32.037 -17.778 0.15 1400
1402 4 -79.86 34.258 -16.921 0.15 1401
1403 4 -82.174 35.14 -17.527 0.15 1402
1404 4 -85.07 35.983 -18.16 0.15 1403
1405 4 -87.884 36.827 -16.887 0.15 1404
1406 4 -90.758 36.299 -15.678 0.15 1405
1407 4 -98.762 35.959 -12.314 0.15 1406
1408 4 -106.86 35.804 -9.176 0.15 1407
1409 4 -115.23 35.971 -8.717 0.15 1408
1410 4 -121.74 36.762 -8.039 0.15 1409
1411 4 -126.72 37.05 -6.488 0.15 1410
1412 4 -132.37 38.87 -8.552 0.15 1411
1413 4 -140.16 38.217 -7.922 0.15 1412
1414 4 -146.83 38.31 -7.434 0.15 1413
1415 4 -155.26 39.619 -8.516 0.15 1414
1416 4 -165.13 38.733 -9.038 0.15 1415
1417 4 -171.86 35.429 -10.736 0.15 1416
1418 4 -178.81 31.736 -11.6 0.15 1417
1419 4 -189.89 27.761 -13.44 0.15 1418
1420 4 -195.39 27.245 -13.355 0.15 1419
1421 4 -58.935 31.117 -15.567 0.15 1398
1422 4 -64.308 33.404 -17.117 0.15 1421
1423 4 -69.473 36.33 -16.999 0.15 1422
1424 4 -73.163 38.169 -17.025 0.15 1423
1425 4 -79.769 40.784 -17.545 0.15 1424
1426 4 -87.486 44.814 -18.383 0.15 1425
1427 4 -91.449 46.624 -14.198 0.15 1426
1428 4 -95.154 44.753 -8.583 0.15 1427
1429 4 -100.9 43.874 -4.712 0.15 1428
1430 4 -103.97 43.858 -2.104 0.15 1429
1431 4 -110.49 44.4 1.42 0.15 1430
1432 4 -114.57 45.722 2.36 0.15 1431
1433 4 -117.72 46.617 4.026 0.15 1432
1434 4 -122.23 47.254 4.734 0.15 1433
1435 4 -127.77 49.151 3.755 0.15 1434
1436 4 -129.71 48.491 2.319 0.15 1435
1437 4 -135.19 47.38 1.349 0.15 1436
1438 4 -140.5 46.413 0.903 0.15 1437
1439 4 -143.57 46.881 -0.258 0.15 1438
1440 4 -148.48 47.231 -2.26 0.15 1439
1441 4 -97.378 47.564 -11.203 0.15 1427
1442 4 -105.89 52.094 -8.425 0.15 1441
1443 4 -108.75 54.29 -11.634 0.15 1442
1444 4 -113.85 55.448 -14.11 0.15 1443
1445 4 -119.89 55.421 -16.931 0.15 1444
1446 4 -125.41 54.074 -18.444 0.15 1445
1447 4 -129.49 53.332 -19.56 0.15 1446
1448 4 -138.84 54.515 -22.356 0.15 1447
1449 4 -144.89 57.025 -23.674 0.15 1448
1450 4 -149.92 58.911 -24.977 0.15 1449
1451 4 -155.43 61.604 -26.954 0.15 1450
1452 4 -164.72 61.757 -30.132 0.15 1451
1453 4 -69.647 33.848 -18.455 0.15 1422
1454 4 -74.712 37.18 -24.62 0.15 1453
1455 4 -77.221 37.207 -26.185 0.15 1454
1456 4 -81.964 38.008 -28.898 0.15 1455
1457 4 -86.712 36.845 -32.687 0.15 1456
1458 4 -91.892 39.881 -36.071 0.15 1457
1459 4 -93.98 41.498 -37.66 0.15 1458
1460 4 -98.518 43.721 -40.654 0.15 1459
1461 4 -104.75 44.722 -44.977 0.15 1460
1462 4 -112.1 45.48 -46.94 0.15 1461
1463 4 -121.6 48.152 -51.254 0.15 1462
1464 4 -128.05 50.999 -51.994 0.15 1463
1465 4 -135.67 54.473 -52.364 0.15 1464
1466 4 -141.13 57.388 -53.066 0.15 1465
1467 4 -147.7 60.236 -55.292 0.15 1466
1468 4 -153.39 63.617 -57.672 0.15 1467
1469 4 -160.13 66.278 -53.591 0.15 1468
1470 4 -96.312 41.595 -43.829 0.15 1459
1471 4 -98.527 43.891 -46.963 0.15 1470
1472 4 -98.763 49.698 -51.26 0.15 1471
1473 4 -101.45 53.811 -57.121 0.15 1472
1474 4 -101.67 60.682 -58.775 0.15 1473
1475 4 -106.48 69.434 -59.653 0.15 1474
1476 4 -109.56 73.932 -61.844 0.15 1475
1477 4 -81.784 36.579 -29.354 0.15 1455
1478 4 -87.969 36.34 -32.66 0.15 1477
1479 4 -93.69 34.035 -35.392 0.15 1478
1480 4 -98.195 29.124 -37.411 0.15 1479
1481 4 -104.76 25.846 -40.638 0.15 1480
1482 4 -110.92 26.575 -44.069 0.15 1481
1483 4 -116 26.713 -48.989 0.15 1482
1484 4 -118.51 26.634 -50.77 0.15 1483
1485 4 -124.49 26.626 -55.514 0.15 1484
1486 4 -129.5 26.768 -61 0.15 1485
1487 4 -134.96 27.085 -64.054 0.15 1486
1488 4 -136.99 27.258 -65.891 0.15 1487
1489 4 -44.08 16.583 -17.304 0.15 1394
1490 4 -55.403 14.534 -19.445 0.15 1489
1491 4 -62.528 8.449 -22.975 0.15 1490
1492 4 -66.715 4.475 -26.535 0.15 1491
1493 4 -73.115 2.46 -28.03 0.15 1492
1494 4 -76.371 2.522 -29.494 0.15 1493
1495 4 -80.944 4.776 -28.623 0.15 1494
1496 4 -87.515 7.784 -28.102 0.15 1495
1497 4 -93.281 9.472 -28.906 0.15 1496
1498 4 -97.815 10.247 -33.633 0.15 1497
1499 4 -100.02 10.737 -36.973 0.15 1498
1500 4 -104.44 12.207 -41.722 0.15 1499
1501 4 -108.91 14.122 -46.365 0.15 1500
1502 4 -116 16.946 -52.118 0.15 1501
1503 4 -120.51 17.837 -57.149 0.15 1502
1504 4 -122.61 13.072 -60.175 0.15 1503
1505 4 -124.52 11.105 -62.168 0.15 1504
1506 4 -129.07 8.291 -65.067 0.15 1505
1507 4 -134.2 7.724 -62.451 0.15 1506
1508 4 -139.91 6.909 -57.025 0.15 1507
1509 4 -142.8 3.434 -54.182 0.15 1508
1510 4 -148.24 -0.427 -53.296 0.15 1509
1511 4 -151.3 -2.13 -52.587 0.15 1510
1512 4 -25.791 9.127 -12.372 0.15 1390
1513 4 -34.264 14.46 -14.668 0.15 1512
1514 4 -40.888 20.824 -18.426 0.15 1513
1515 4 -43.249 23 -19.518 0.15 1514
1516 4 -50.025 27.149 -21.991 0.15 1515
1517 4 -54.787 28.263 -23.436 0.15 1516
1518 4 -59.993 28.764 -23.808 0.15 1517
1519 4 -69.984 31.933 -24.185 0.15 1518
1520 4 -75.439 35.705 -25.849 0.15 1519
1521 4 -85.25 36.807 -27.589 0.15 1520
1522 4 -88.908 39.117 -29.468 0.15 1521
1523 4 -94.026 39.489 -30.288 0.15 1522
1524 4 -99.596 40.877 -31.023 0.15 1523
1525 4 -105.79 41.553 -31.726 0.15 1524
1526 4 -108.87 41.634 -31.716 0.15 1525
1527 4 -118.73 44.516 -30.031 0.15 1526
1528 4 -123.89 46.52 -29.093 0.15 1527
1529 4 -126.63 46.419 -29.13 0.15 1528
1530 4 -130.94 45.369 -30.047 0.15 1529
1531 4 -138.96 46.484 -31.737 0.15 1530
1532 4 -143.69 48.239 -34.143 0.15 1531
1533 4 -148.57 50.267 -36.211 0.15 1532
1534 4 -154.25 50.452 -39.961 0.15 1533
1535 4 -164.59 51.154 -40.038 0.15 1534
1536 4 -169.76 51.68 -41.839 0.15 1535
1537 4 -173.95 54.828 -43.846 0.15 1536
1538 4 -178.74 56.485 -45.184 0.15 1537
1539 4 -183.1 59.376 -48.133 0.15 1538
1540 4 -98.18 40.968 -30.525 0.15 1523
1541 4 -101.19 42.935 -30.771 0.15 1540
1542 4 -105.54 46.17 -32.137 0.15 1541
1543 4 -109.72 49.674 -31.142 0.15 1542
1544 4 -118.14 54.057 -31.959 0.15 1543
1545 4 -123.17 56.781 -31.868 0.15 1544
1546 4 -130.79 60.925 -28.574 0.15 1545
1547 4 -136.76 63.526 -29.1 0.15 1546
1548 4 -139.09 65.531 -29.354 0.15 1547
1549 4 -143.53 69.945 -30.505 0.15 1548
1550 4 -147.22 76.582 -35.337 0.15 1549
1551 4 -152.35 81.921 -38.138 0.15 1550
1552 4 -154.95 83.891 -39.07 0.15 1551
1553 4 -158.38 86.097 -39.845 0.15 1552
1554 4 -162.41 88.898 -40.799 0.15 1553
1555 4 -167.01 92.305 -40.292 0.15 1554
1556 4 -170.87 95.375 -40.76 0.15 1555
1557 4 -108.37 47.655 -31.577 0.15 1542
1558 4 -115.68 56.284 -32.076 0.15 1557
1559 4 -119.24 60.608 -32.482 0.15 1558
1560 4 -123.77 65.733 -33.137 0.15 1559
1561 4 -128.57 69.044 -32.416 0.15 1560
1562 4 -133.03 72.152 -31.007 0.15 1561
1563 4 -138.52 74.864 -32.113 0.15 1562
1564 4 -141.43 77.213 -32.09 0.15 1563
1565 4 -144.45 78.752 -35.695 0.15 1564
1566 4 -153.1 74.033 -37.507 0.15 1565
1567 4 -159.93 76.057 -35.408 0.15 1566
1568 4 -165.26 78.814 -34.167 0.15 1567
1569 4 -172.66 81.837 -34.729 0.15 1568
1570 4 -174.98 83.968 -36.25 0.15 1569
1571 4 -177.42 86.204 -37.768 0.15 1570
1572 4 -179.16 87.359 -40.198 0.15 1571
1573 4 -181.89 90.205 -42.883 0.15 1572
1574 4 -187.34 92.713 -44.737 0.15 1573
1575 4 -192.86 94.696 -47.156 0.15 1574
1576 4 -46.187 25.667 -21.067 0.15 1514
1577 4 -50.205 29.237 -20.472 0.15 1576
1578 4 -50.851 33.489 -20.537 0.15 1577
1579 4 -51.256 34.821 -20.784 0.15 1578
1580 4 -53.343 36.203 -22.36 0.15 1579
1581 4 -57.325 39.571 -25.062 0.15 1580
1582 4 -60.166 46.29 -28.27 0.15 1581
1583 4 -65.18 54.947 -33.083 0.15 1582
1584 4 -71.455 60.023 -36.97 0.15 1583
1585 4 -73.899 63.332 -39.383 0.15 1584
1586 4 -76.162 65.365 -41.383 0.15 1585
1587 4 -76.631 76.082 -47.819 0.15 1586
1588 4 -78.039 84.489 -51.892 0.15 1587
1589 4 -78.349 87.028 -54.529 0.15 1588
1590 4 -79.458 91.36 -58.436 0.15 1589
1591 4 -79.711 94.79 -60.969 0.15 1590
1592 4 -80.599 99.936 -63.025 0.15 1591
1593 4 -81.986 104.17 -64.571 0.15 1592
1594 4 -86.204 110.45 -67.974 0.15 1593
1595 4 -89.08 117.87 -74.344 0.15 1594
1596 4 -88.474 123.61 -82.902 0.15 1595
1597 4 -84.272 130.14 -91.784 0.15 1596
