# Supplementary material for: Influence of extracellular oscillations on neural communication: a computational perspective
Source: Front Comput Neurosci. 2014 Feb 7;8:9. doi: 10.3389/fncom.2014.00009 (PMC3916728; doi:10.3389/fncom.2014.00009)
Supplement: Supplementary file 4 [file DataSheet1.ZIP › influence_of_extracellular_oscillations/cell_q.swc]

1 1 0 0 0 10 -1
2 1 0 10 0 10 1
3 1 0 -10 0 10 1
4 3 4.5 13.5 -4 2.85 1
5 3 5.5 20 -4 2.35 4
6 3 3.801 24.796 -4.783 1.8 5
7 3 -1.038 32.351 -6.106 1.65 6
8 3 -1.865 44.66 -4.027 1.35 7
9 3 -1.876 51.624 0.003 1.35 8
10 3 -7.192 59.499 0.994 0.95 9
11 3 -8.263 72.905 0.652 0.75 10
12 3 -7.793 84.9 -0.166 0.75 11
13 3 -6.828 92.37 -0.883 0.75 12
14 3 1.459 108.51 -6.301 0.75 13
15 3 2.77 121 -2.2 0.45 14
16 3 5.726 129.57 2.708 0.45 15
17 3 5.337 141.42 6.417 0.25 16
18 3 -4.183 163.63 4.864 0.25 17
19 3 -10.244 173.93 6.208 0.25 18
20 3 -12.684 181.9 6.059 0.25 19
21 3 -14.652 185.46 7.285 0.25 20
22 3 -19.716 193.5 8.647 0.25 21
23 3 -23.843 208.49 6.521 0.25 22
24 3 -26.946 219.26 4 0.25 23
25 3 -27.281 227.45 -1.899 0.25 24
26 3 -27.227 244.85 -6.247 0.25 25
27 3 -33.686 273.2 -11.399 0.25 26
28 3 -39.744 293.56 -16.458 0.25 27
29 3 -40.418 304.79 -12.583 0.25 28
30 3 -41.513 320.23 -11.846 0.25 29
31 3 -45.059 338.65 -11.126 0.15 30
32 3 -45.349 343.46 -10.025 0.15 31
33 3 -47.035 352.94 -9.207 0.15 32
34 3 -48.295 363.84 -8.18 0.15 33
35 3 -49.75 371.83 -6.302 0.15 34
36 3 -53.844 384.14 -5.786 0.15 35
37 3 -55.583 389.96 -5.197 0.15 36
38 3 -57.077 401.86 -6.698 0.15 37
39 3 -54.743 411.79 -11.529 0.15 38
40 3 -53.632 422.54 -18.144 0.15 39
41 3 -52.692 430.54 -18.533 0.15 40
42 3 -48.666 437.1 -22.459 0.15 41
43 3 -47.03 443.13 -25.654 0.15 42
44 3 -47.226 446.55 -27.003 0.15 43
45 3 -44.62 348.14 -8.495 0.15 32
46 3 -41.851 359.67 -7.499 0.15 45
47 3 -42.002 368.83 -7.303 0.15 46
48 3 -42.781 375.64 -6.604 0.15 47
49 3 -42.095 381.77 -6.086 0.15 48
50 3 -40.855 388.2 -4.726 0.15 49
51 3 -40.938 395.07 -3.087 0.15 50
52 3 -45.164 401.46 -2.135 0.15 51
53 3 -49.222 411.17 -2.932 0.15 52
54 3 -50.27 419.46 -6.363 0.15 53
55 3 -51.313 427.88 -7.441 0.15 54
56 3 -49.512 432.51 -7.184 0.15 55
57 3 -48.118 438.6 -5.971 0.15 56
58 3 -46.602 443.81 -4.787 0.15 57
59 3 -44.507 452.57 -3.813 0.15 58
60 3 -43.105 459.61 -3.97 0.15 59
61 3 -43.486 467.22 -4.969 0.15 60
62 3 -44.401 473.78 -4.422 0.15 61
63 3 -17.023 190.22 8.763 0.15 21
64 3 -21.993 194.94 13.913 0.15 63
65 3 -25.185 200.93 18.179 0.15 64
66 3 -28.012 209.27 17.222 0.15 65
67 3 -33.064 219.59 16.311 0.15 66
68 3 -34.249 227.88 17.407 0.15 67
69 3 -35.59 233.77 17.692 0.15 68
70 3 -38.092 241.78 15.797 0.15 69
71 3 -36.877 249.12 11.113 0.15 70
72 3 -33.242 255.82 6.407 0.15 71
73 3 -31.04 262.79 1.508 0.15 72
74 3 -29.578 270.3 -1.479 0.15 73
75 3 -30.913 277.85 -3.839 0.15 74
76 3 -33.107 282.32 -4.465 0.15 75
77 3 5.792 133.49 5.322 0.15 16
78 3 5.809 140.66 10.159 0.15 77
79 3 7.38 148.39 11.909 0.15 78
80 3 10.019 156.07 14.451 0.15 79
81 3 15.849 164.07 20.734 0.15 80
82 3 22.233 176.63 30.483 0.15 81
83 3 23.908 186.45 38.233 0.15 82
84 3 23.845 191.63 40.571 0.15 83
85 3 26.635 201.72 41.552 0.15 84
86 3 27.132 212.41 35.065 0.15 85
87 3 28.831 219.98 30.967 0.15 86
88 3 29.995 224.88 29.519 0.15 87
89 3 6.184 159.02 11.767 0.15 79
90 3 4.467 169.14 11.381 0.15 89
91 3 4.29 172.28 11.658 0.15 90
92 3 1.875 177.34 13.094 0.15 91
93 3 2.535 179.26 12.397 0.15 91
94 3 1.664 190.04 12.351 0.15 93
95 3 -2.232 201.98 15.573 0.15 94
96 3 -4.14 207.18 18.372 0.15 95
97 3 -6.888 214.23 22.281 0.15 96
98 3 -4.267 220.19 23.319 0.15 97
99 3 -2.201 224.71 24.067 0.15 98
100 3 7.496 117.75 -7.108 0.35 14
101 3 13.394 125.72 -12.698 0.35 100
102 3 12.96 134.78 -18.864 0.3 101
103 3 9.712 148.2 -21.893 0.3 102
104 3 8.242 170.18 -27.828 0.3 103
105 3 10.394 186.44 -36.901 0.15 104
106 3 11.959 202.98 -37.195 0.15 105
107 3 13.973 216.07 -36.971 0.15 106
108 3 16.133 231.19 -38.341 0.15 107
109 3 17.518 245.45 -45.036 0.15 108
110 3 18.089 260.09 -42.226 0.15 109
111 3 17.353 275.26 -40.806 0.15 110
112 3 16.443 282.83 -40.674 0.15 111
113 3 15.983 290.43 -40.347 0.15 112
114 3 10.604 309.86 -40.413 0.15 113
115 3 8.606 326.21 -42.844 0.15 114
116 3 6.962 331.99 -43.915 0.15 115
117 3 5.997 338.13 -45.093 0.15 116
118 3 4.794 347.28 -44.979 0.15 117
119 3 6.641 357.95 -42.917 0.15 118
120 3 5.611 367.87 -40.602 0.15 119
121 3 10.764 376.99 -33.138 0.15 120
122 3 13.266 386.42 -26.57 0.15 121
123 3 12.361 397.15 -23.718 0.15 122
124 3 12.462 411.03 -23.74 0.15 123
125 3 18.884 422.9 -28.032 0.15 124
126 3 23.744 436.46 -30.092 0.15 125
127 3 26.033 446.12 -30.391 0.15 126
128 3 28.648 457.08 -29.883 0.15 127
129 3 30.812 464.02 -30.302 0.15 128
130 3 35.166 471.13 -26.094 0.15 129
131 3 38.089 477.9 -22.792 0.15 130
132 3 14.968 212.27 -37.243 0.15 106
133 3 22.045 226.36 -38.933 0.15 132
134 3 22.37 236.9 -41.224 0.15 133
135 3 22.783 242.72 -43.729 0.15 134
136 3 22.496 251.31 -45.233 0.15 135
137 3 20.374 259.24 -50.34 0.15 136
138 3 19.187 265.89 -49.374 0.15 137
139 3 17.068 270.43 -49.975 0.15 138
140 3 15.031 275.77 -52.174 0.15 139
141 3 13.858 282.15 -53.962 0.15 140
142 3 9.592 185.5 -31.551 0.15 104
143 3 7.447 202.6 -32.779 0.15 142
144 3 6.89 217.75 -26.093 0.15 143
145 3 5.104 224.98 -27.203 0.15 144
146 3 6.552 244.29 -34.064 0.15 145
147 3 3.083 260.63 -37.488 0.15 146
148 3 -2.405 273.5 -45.336 0.15 147
149 3 -2.841 283.73 -50.913 0.15 148
150 3 3.28 292.09 -56.657 0.15 149
151 3 7.518 301.55 -60.319 0.15 150
152 3 11.624 307.91 -60.77 0.15 151
153 3 14.626 314.35 -62.296 0.15 152
154 3 19.847 325.33 -61.521 0.15 153
155 3 27.973 332.84 -61.918 0.15 154
156 3 37.026 348.55 -62.003 0.15 155
157 3 43.547 363.53 -63.094 0.15 156
158 3 55.516 382.83 -59.828 0.15 157
159 3 58.624 397.79 -60.687 0.15 158
160 3 64.966 408.25 -63.082 0.15 159
161 3 65.348 412.4 -64.45 0.15 160
162 3 11.698 137.17 -21.14 0.15 102
163 3 10.625 139.3 -25.239 0.15 162
164 3 11.36 142.47 -29.468 0.15 163
165 3 15.272 144.13 -32.108 0.15 164
166 3 19.304 147.16 -33.998 0.15 165
167 3 23.121 150.55 -35.703 0.15 166
168 3 24.798 153.09 -38.149 0.15 167
169 3 23.676 157.88 -42.541 0.15 168
170 3 22.593 161.3 -45.988 0.15 169
171 3 18.026 163.14 -45.879 0.15 170
172 3 13.055 165.48 -45.122 0.15 171
173 3 9.166 167.94 -48.632 0.15 172
174 3 7.05 170.35 -51.791 0.15 173
175 3 6.461 174.19 -56.598 0.15 174
176 3 6.803 177.66 -59.162 0.15 175
177 3 6.23 181.46 -61.767 0.15 176
178 3 3.614 186.83 -64.77 0.15 177
179 3 1.543 193.67 -67.997 0.15 178
180 3 0.962 198.37 -71.475 0.15 179
181 3 2.218 203.16 -74.119 0.15 180
182 3 2.589 207.82 -76.325 0.15 181
183 3 3.538 213.82 -79.469 0.15 182
184 3 2.985 218.16 -85.156 0.15 183
185 3 -1.925 221.69 -88.313 0.15 184
186 3 9.278 124.61 -7.366 0.15 100
187 3 14.1 132.98 -5.989 0.15 186
188 3 16.046 145.54 -4.179 0.15 187
189 3 15.574 154.62 -3.401 0.15 188
190 3 16.669 164.04 -2.257 0.15 189
191 3 20.838 172.35 -0.065 0.15 190
192 3 25.893 181.36 1.782 0.15 191
193 3 29.316 190.94 3.147 0.15 192
194 3 30.206 197.93 4.201 0.15 193
195 3 35.179 207.72 3.967 0.15 194
196 3 39.187 217.6 5.011 0.15 195
197 3 42.603 225.45 5.08 0.15 196
198 3 47.911 231.25 2.49 0.15 197
199 3 52.008 239.32 -0.195 0.15 198
200 3 53.828 245.55 -2.884 0.15 199
201 3 57.376 252.22 -5.862 0.15 200
202 3 60.602 257.91 -9.053 0.15 201
203 3 -6.322 97.45 -1.972 0.15 13
204 3 -7.192 104.35 -1.604 0.15 203
205 3 -8.946 108.15 -1.634 0.15 204
206 3 -13.663 112.51 -3.924 0.15 205
207 3 -18.182 116.7 -5.137 0.15 206
208 3 -22.668 118.6 -7.437 0.15 207
209 3 -24.401 121.68 -11.528 0.15 208
210 3 -25.987 125.78 -11.907 0.15 209
211 3 -27.025 128.27 -11.955 0.15 210
212 3 -27.761 133.39 -12.647 0.15 211
213 3 -27.838 139.4 -14.031 0.15 212
214 3 -26.804 143.29 -13.547 0.15 213
215 3 -24.449 150.99 -11.754 0.15 214
216 3 -20.377 155.85 -11.967 0.15 215
217 3 -18.883 159.85 -12.215 0.15 216
218 3 -30.381 134.64 -13.503 0.15 211
219 3 -32.032 142.44 -21.15 0.15 218
220 3 -32.131 150.04 -27.423 0.15 219
221 3 -31.172 158.44 -30.476 0.15 220
222 3 -30.567 163.78 -31.296 0.15 221
223 3 -31.214 169.33 -33.089 0.15 222
224 3 -32.624 177.9 -36.713 0.15 223
225 3 -33.276 185.97 -39.48 0.15 224
226 3 -35.266 188.87 -41.454 0.15 225
227 3 -38.252 194.21 -42.874 0.15 226
228 3 -44.022 197.07 -46.162 0.15 227
229 3 -48.855 200.8 -48.755 0.15 228
230 3 -52.274 209.18 -49.356 0.15 229
231 3 -54.906 213.28 -51.002 0.15 230
232 3 -25.629 129.67 -12.144 0.15 210
233 3 -25.933 135.76 -11.601 0.15 232
234 3 -25.302 142.26 -12.399 0.15 233
235 3 -28.798 147.95 -11.806 0.15 234
236 3 -29.31 155.34 -9.343 0.15 235
237 3 -29.454 162.62 -5.868 0.15 236
238 3 -29.902 170.27 -4.227 0.15 237
239 3 -32.061 177.53 -0.496 0.15 238
240 3 -35.478 185.5 0.514 0.15 239
241 3 -37.91 195.05 1.436 0.15 240
242 3 -41.836 201.77 0.031 0.15 241
243 3 -47.85 209.69 -2.804 0.15 242
244 3 -51.43 215.19 -4.28 0.15 243
245 3 -53.765 223.15 -8.285 0.15 244
246 3 -56.706 227.81 -10.057 0.15 245
247 3 -60.647 230.75 -13.675 0.15 246
248 3 -61.6 237.19 -16.128 0.15 247
249 3 -64.258 240.38 -16.125 0.15 248
250 3 -9.301 91.023 0.524 0.15 12
251 3 -11.969 100.02 1.378 0.15 250
252 3 -10.888 106.33 1.39 0.15 251
253 3 -8.436 111.11 2.011 0.15 252
254 3 -6.246 117.47 2.109 0.15 253
255 3 -5.426 126.06 3.841 0.15 254
256 3 -8.749 130.5 7.269 0.15 255
257 3 -13.566 135.05 8.805 0.15 256
258 3 -18.274 142.41 12.297 0.15 257
259 3 -24.594 149.65 14.503 0.15 258
260 3 -28.003 156.81 13.366 0.15 259
261 3 -33.71 162.84 12.189 0.15 260
262 3 -34.88 170.99 9.412 0.15 261
263 3 -38.563 179.77 9.467 0.15 262
264 3 -42.824 186.97 9.996 0.15 263
265 3 -43.807 191.85 17.064 0.15 264
266 3 -42.934 197 20.558 0.15 265
267 3 -42.295 206.94 25.031 0.15 266
268 3 -41.06 211.02 32.179 0.15 267
269 3 -37.267 216.11 37.298 0.15 268
270 3 -40.062 220.29 42.8 0.15 269
271 3 -44.867 224.32 45.83 0.15 270
272 3 -45.84 231.93 49.718 0.15 271
273 3 -2.972 60.873 1.941 0.5 9
274 3 -5.677 78.03 3.55 0.5 273
275 3 -6.058 82.612 5.003 0.5 274
276 3 -8.017 87.048 8.279 0.5 275
277 3 -18.363 91.322 8.717 0.4 276
278 3 -27.736 97.152 8.085 0.4 277
279 3 -34.442 105.9 7.825 0.4 278
280 3 -41.817 120.79 6.516 0.35 279
281 3 -40.01 131.32 11.223 0.35 280
282 3 -40.494 138.85 13.475 0.35 281
283 3 -40.63 140.44 13.932 0.35 282
284 3 -38.856 148.98 19.596 0.2 283
285 3 -37.861 155.71 23.836 0.2 284
286 3 -33.917 165.11 25.756 0.2 285
287 3 -29.691 176.31 27.44 0.2 286
288 3 -28.137 186.08 28.64 0.2 287
289 3 -26 198.14 31.84 0.2 288
290 3 -21.633 208.92 30.548 0.2 289
291 3 -19.459 219.15 29.439 0.2 290
292 3 -13.823 231.97 34.031 0.2 291
293 3 -11.49 239.37 37.526 0.15 292
294 3 -8.28 249.87 39.486 0.15 293
295 3 -5.395 258.64 44.067 0.15 294
296 3 -2.932 269.87 51.602 0.15 295
297 3 -11.847 276.2 60.204 0.15 296
298 3 -15.362 278.19 61.177 0.15 297
299 3 -21.305 289.29 68.91 0.15 298
300 3 -25.002 303.18 76.33 0.15 299
301 3 -28.122 312.65 81.426 0.15 300
302 3 -30.952 325.89 81.012 0.15 301
303 3 -30.835 334.72 86.071 0.15 302
304 3 -28.967 344.81 91.794 0.15 303
305 3 -27.336 353.29 93.755 0.15 304
306 3 -25.991 365.4 93.644 0.15 305
307 3 -26.099 372.67 93.286 0.15 306
308 3 -26.459 380.42 93.041 0.15 307
309 3 -27.314 387.67 93.581 0.15 308
310 3 -26.618 397.55 95.149 0.15 309
311 3 -23.93 405 99.911 0.15 310
312 3 -25.73 406.93 103.31 0.15 311
313 3 -26.566 411.95 105.41 0.15 312
314 3 -25.978 417.96 106.43 0.15 313
315 3 -11.593 238.38 37.89 0.15 292
316 3 -8.756 245.83 38.727 0.15 315
317 3 -12.528 258.8 36.621 0.15 316
318 3 -14.321 271.07 35.885 0.15 317
319 3 -16.288 288.97 34.898 0.15 318
320 3 -17.745 306.66 35.546 0.15 319
321 3 -18.436 315.85 34.87 0.15 320
322 3 -17.237 323.28 36.253 0.15 321
323 3 -13.861 330.73 38.072 0.15 322
324 3 -7.572 341.38 40.794 0.15 323
325 3 -1.079 354.39 44.413 0.15 324
326 3 5.307 367.51 48.495 0.15 325
327 3 5.592 378.94 51.453 0.15 326
328 3 7.449 396.9 55.638 0.15 327
329 3 10.189 399.12 62.406 0.15 328
330 3 11.575 406.99 70.479 0.15 329
331 3 14.008 413.69 77.454 0.15 330
332 3 20.819 423.32 80.299 0.15 331
333 3 -18.861 222.69 30.042 0.15 291
334 3 -19.513 230.23 31.97 0.15 333
335 3 -20.081 239.14 29.005 0.15 334
336 3 -21.149 245.57 27.494 0.15 335
337 3 -23.507 252.59 24.444 0.15 336
338 3 -26.093 259.31 25.435 0.15 337
339 3 -26.33 268.27 31.5 0.15 338
340 3 -28.196 278.65 35.012 0.15 339
341 3 -30.2 284.01 38.297 0.15 340
342 3 -32.815 294.01 43.801 0.15 341
343 3 -33.273 300.3 48.015 0.15 342
344 3 -32.906 302.21 49.227 0.15 343
345 3 -32.674 308.37 53.162 0.15 344
346 3 -41.355 144.23 15.08 0.15 283
347 3 -42.658 153.88 16.649 0.15 346
348 3 -49.127 162.35 13.191 0.15 347
349 3 -51.274 170.04 11.594 0.15 348
350 3 -52.887 179.27 8.533 0.15 349
351 3 -55.799 185.58 8.06 0.15 350
352 3 -59.885 199.62 5.487 0.15 351
353 3 -60.65 209.37 7.316 0.15 352
354 3 -61.777 216.89 8.122 0.15 353
355 3 -63.568 221.63 7.544 0.15 354
356 3 -65.106 227.03 6.224 0.15 355
357 3 -66.429 232.25 5.711 0.15 356
358 3 -39.948 143.03 16.212 0.15 282
359 3 -40.701 156.67 23.337 0.15 358
360 3 -48.904 168.66 28.571 0.15 359
361 3 -50.951 170.8 29.422 0.15 360
362 3 -63.773 183.6 32.753 0.15 361
363 3 -72.256 194.86 33.605 0.15 362
364 3 -79.05 202.83 30.185 0.15 363
365 3 -83.86 208.4 24.657 0.15 364
366 3 -90.761 219.15 25.205 0.15 365
367 3 -97.978 226.48 18.449 0.15 366
368 3 -100.59 237.8 23.378 0.15 367
369 3 -102.63 249.94 27.944 0.15 368
370 3 -101.88 260.44 29.816 0.15 369
371 3 -107.98 270.6 30.861 0.15 370
372 3 -115.1 275.77 27.236 0.15 371
373 3 -119.84 282.15 23.726 0.15 372
374 3 -124.69 289.84 22.035 0.15 373
375 3 -131.81 293.73 24.552 0.15 374
376 3 -138.13 298.55 30.725 0.15 375
377 3 -140.82 303.37 33.191 0.15 376
378 3 -143.1 312.23 37.637 0.15 377
379 3 -146.31 322.94 41.702 0.15 378
380 3 -148.59 330.66 46.759 0.15 379
381 3 -148.69 335.04 53.802 0.15 380
382 3 -150.29 338.04 57.669 0.15 381
383 3 -152.07 344.18 64.193 0.15 382
384 3 -153.17 348.62 69.987 0.15 383
385 3 -155.76 357.72 72.93 0.15 384
386 3 -158.88 365.43 73.243 0.15 385
387 3 -162.66 371.47 74.897 0.15 386
388 3 -165.78 376.45 75.627 0.15 387
389 3 -142.22 304.1 34.694 0.15 376
390 3 -148.29 313.32 37.296 0.15 389
391 3 -154.54 324.16 37.164 0.15 390
392 3 -162.45 334.17 37.987 0.15 391
393 3 -170.6 344.37 39.063 0.15 392
394 3 -178.18 350.27 47.076 0.15 393
395 3 -54.283 174.29 28.974 0.15 361
396 3 -59.259 180.66 28.651 0.15 395
397 3 -66.017 187.61 30.314 0.15 396
398 3 -72.469 197.26 34.001 0.15 397
399 3 -76.56 204.81 30.873 0.15 398
400 3 -86.926 214.3 31.869 0.15 399
401 3 -93.962 223.73 35.447 0.15 400
402 3 -96.371 228.79 36.484 0.15 401
403 3 -99.775 234.46 38.221 0.15 402
404 3 -103.67 240.49 39.043 0.15 403
405 3 -102.8 246.75 37.608 0.15 404
406 3 -37.886 109.88 8.53 0.15 279
407 3 -46.667 112.61 8.964 0.15 406
408 3 -50.306 116.1 8.033 0.15 407
409 3 -54.131 120.17 7.492 0.15 408
410 3 -57.644 126.67 8.258 0.15 409
411 3 -59.446 136.41 6.414 0.15 410
412 3 -60.168 144.04 4.865 0.15 411
413 3 -59.096 153.46 4.535 0.15 412
414 3 -57.191 161.04 7.257 0.15 413
415 3 -57.026 166.41 7.493 0.15 414
416 3 -57.055 173.21 10.709 0.15 415
417 3 -59.401 176.67 13.746 0.15 416
418 3 -63.917 182.77 19.1 0.15 417
419 3 -65.657 191.33 23.138 0.15 418
420 3 -66.287 198.39 23.787 0.15 419
421 3 -66.354 204.22 24.003 0.15 420
422 3 -69.377 212.97 23.078 0.15 421
423 3 -70.683 219.52 25.027 0.15 422
424 3 -70.888 223.65 27.363 0.15 423
425 3 -68.252 229.81 32.416 0.15 424
426 3 -67.359 236.4 35.293 0.15 425
427 3 -69.632 247.08 36.334 0.15 426
428 3 -59.323 128.38 7.929 0.15 409
429 3 -65.961 137.61 10.411 0.15 428
430 3 -71.949 148.89 8.568 0.15 429
431 3 -79.47 161.08 6.046 0.15 430
432 3 -88.901 173.5 7.129 0.15 431
433 3 -97.572 185.88 7.08 0.15 432
434 3 -101.58 194.31 6.754 0.15 433
435 3 -108.53 205.36 10.361 0.15 434
436 3 -115.24 215.71 13.298 0.15 435
437 3 -122.66 226.62 13.166 0.15 436
438 3 -129.1 229.32 17.118 0.15 437
439 3 -22.689 92.614 9.771 0.15 277
440 3 -35.407 89.013 12.903 0.15 439
441 3 -45.186 86.255 14.707 0.15 440
442 3 -51.14 85.588 15.302 0.15 441
443 3 -58.902 87.03 17.345 0.15 442
444 3 -65.96 91.742 18.92 0.15 443
445 3 -71.616 102.34 20.22 0.15 444
446 3 -70.126 114.38 20.882 0.15 445
447 3 -68.358 124.17 27.24 0.15 446
448 3 -61.273 132.6 29.298 0.15 447
449 3 -52.538 141.4 32.246 0.15 448
450 3 -46.499 151.95 31.114 0.15 449
451 3 -44.296 156.67 31.74 0.15 450
452 3 -40.79 164.07 33.131 0.15 451
453 3 -38.757 175.12 36.036 0.15 452
454 3 -31.469 180.37 38.844 0.15 453
455 3 -27.87 183.55 41.28 0.15 454
456 3 -23.634 189.47 44.877 0.15 455
457 3 -23.367 192.76 47.148 0.15 456
458 3 -10.376 93.17 11.513 0.15 276
459 3 -20.14 101.07 17.087 0.15 458
460 3 -24.992 109.47 20.727 0.15 459
461 3 -31.649 120.2 24.977 0.15 460
462 3 -37.705 130.32 30.557 0.15 461
463 3 -37.999 140.67 39.467 0.15 462
464 3 -42.308 147.35 43.66 0.15 463
465 3 -45.599 158.88 49.7 0.15 464
466 3 -47.712 167.17 58.945 0.15 465
467 3 -42.591 178.45 62.396 0.15 466
468 3 -38.735 187.89 68.737 0.15 467
469 3 -40.855 196.53 67.188 0.15 468
470 3 -41.131 204.6 67.748 0.15 469
471 3 -39.892 209.59 65.505 0.15 470
472 3 -39.276 216.11 63.656 0.15 471
473 3 -36.912 223.25 64.594 0.15 472
474 3 -36.291 230.93 65.012 0.15 473
475 3 -32.83 239.54 68.265 0.15 474
476 3 -31.656 244.11 69.393 0.15 475
477 3 -31.076 251.36 70.443 0.15 476
478 3 -6.774 87.291 6.689 0.15 275
479 3 -6.111 93.68 9.558 0.15 478
480 3 -5.882 101.24 12.733 0.15 479
481 3 -4.044 105.78 21.115 0.15 480
482 3 -2.886 112.86 29.301 0.15 481
483 3 -3.356 119.46 34.369 0.15 482
484 3 -1.878 121.65 37.418 0.15 483
485 3 0.583 130.01 41.73 0.15 484
486 3 -1.633 137.06 51.62 0.15 485
487 3 -5.325 145.18 61.606 0.15 486
488 3 -12.256 153.3 66.108 0.15 487
489 3 -26.513 165.21 72.249 0.15 488
490 3 -38.914 174.11 67.959 0.15 489
491 3 -49.754 182.86 70.058 0.15 490
492 3 -57.301 188.59 67.946 0.15 491
493 3 -62.953 193.82 68.908 0.15 492
494 3 -64.268 199.19 69.327 0.15 493
495 3 -65.387 206.61 69.045 0.15 494
496 3 -0.132 125.82 40.548 0.15 484
497 3 3.294 129.01 44.832 0.15 496
498 3 1.396 134.58 50.203 0.15 497
499 3 0.326 141.27 54.018 0.15 498
500 3 -0.526 147.03 57.315 0.15 499
501 3 -1.327 155.48 58.962 0.15 500
502 3 -2.467 161.02 61.012 0.15 501
503 3 -3.326 164.73 62.949 0.15 502
504 4 0 -6 -3.5 2.15 1
505 4 -1 -11 -4 1.6 504
506 4 -2.5 -15.131 -5.853 1.15 505
507 4 -4.004 -20.381 -8.533 1.05 506
508 4 -6.35 -24.865 -9.71 1.05 507
509 4 -7.222 -27.713 -10.773 1.05 508
510 4 -8.452 -32.556 -12.364 0.85 509
511 4 -8.385 -38.644 -15.267 0.4 510
512 4 -7.103 -42.403 -18.8 0.25 511
513 4 -5.466 -47.649 -24.096 0.25 512
514 4 -7.328 -52.791 -28.495 0.25 513
515 4 -4.814 -59.982 -25.856 0.25 514
516 4 -3.342 -62.683 -25.656 0.25 515
517 4 0.519 -72.155 -26.825 0.15 516
518 4 -0.151 -78.953 -26.056 0.15 517
519 4 1.199 -82.946 -27.785 0.15 518
520 4 0.222 -89.045 -31.919 0.15 519
521 4 0.547 -92.312 -33.569 0.15 520
522 4 -0.111 -97.823 -35.556 0.15 521
523 4 0.936 -104.84 -36.484 0.15 522
524 4 1.12 -110.17 -37.529 0.15 523
525 4 0.657 -116.41 -39.619 0.15 524
526 4 -1.073 -119.65 -39.74 0.15 525
527 4 -1.728 -125.36 -41.025 0.15 526
528 4 -2.868 -130.49 -41.86 0.15 527
529 4 -4.94 -134.66 -43.185 0.15 528
530 4 -5.216 -136.79 -44.562 0.15 529
531 4 -2.694 -140.74 -47.768 0.15 530
532 4 1.827 -141.55 -50.443 0.15 531
533 4 3.84 -142.97 -52.717 0.15 532
534 4 7.674 -146.71 -56.816 0.15 533
535 4 12.233 -150.84 -58.916 0.15 534
536 4 14.581 -152.87 -60.537 0.15 535
537 4 18.113 -156.24 -64.829 0.15 536
538 4 20.993 -160.84 -68.122 0.15 537
539 4 21.237 -163.29 -71.025 0.15 538
540 4 23.538 -169.31 -74.857 0.15 539
541 4 0.264 -87.635 -26.238 0.15 519
542 4 -0.615 -94.089 -25.973 0.15 541
543 4 -1.633 -102.32 -25.489 0.15 542
544 4 -1.901 -108.55 -24.352 0.15 543
545 4 -3.743 -114.03 -23.925 0.15 544
546 4 -6.067 -119.71 -25.165 0.15 545
547 4 -8.087 -124.15 -26.735 0.15 546
548 4 -9.002 -128.8 -26.808 0.15 547
549 4 -9.485 -135.45 -26.613 0.15 548
550 4 -11.461 -141.1 -28.899 0.15 549
551 4 -13.672 -145.75 -31.803 0.15 550
552 4 -17.56 -149.93 -34.792 0.15 551
553 4 -19.601 -154.67 -38.9 0.15 552
554 4 -22.3 -159.55 -41.433 0.15 553
555 4 -22.988 -167.51 -44.016 0.15 554
556 4 -21.823 -174.95 -46.942 0.15 555
557 4 -23.674 -177.97 -47.924 0.15 556
558 4 -25.229 -182.19 -47.843 0.15 557
559 4 -26.982 -185.3 -46.989 0.15 558
560 4 -2.065 -66.005 -25.942 0.15 516
561 4 -5.293 -68.456 -28.405 0.15 560
562 4 -4.455 -71.13 -31.171 0.15 561
563 4 -6.562 -73.916 -36.1 0.15 562
564 4 -9.924 -76.042 -40.889 0.15 563
565 4 -9.828 -79.474 -45.654 0.15 564
566 4 -8.101 -84.916 -49.855 0.15 565
567 4 -8.127 -89.421 -53.012 0.15 566
568 4 -7.686 -97.035 -60.017 0.15 567
569 4 -5.923 -103.83 -64.398 0.15 568
570 4 -5.166 -109.35 -66.272 0.15 569
571 4 -6.051 -117.1 -70.859 0.15 570
572 4 -8.821 -125.81 -78.842 0.15 571
573 4 -11.148 -131.12 -85.165 0.15 572
574 4 -12.414 -135.25 -90.124 0.15 573
575 4 -13.359 -138.54 -93.202 0.15 574
576 4 -12.848 -142.54 -95.897 0.15 575
577 4 -12.819 -146.31 -98.308 0.15 576
578 4 -12.672 -150.37 -100.04 0.15 577
579 4 -12.309 -155.61 -103.59 0.15 578
580 4 -13.292 -160.97 -105.42 0.15 579
581 4 -6.736 -71.214 -30.655 0.15 561
582 4 -6.764 -75.027 -33.607 0.15 581
583 4 -7.168 -80.423 -38.919 0.15 582
584 4 -7.886 -87.179 -42.397 0.15 583
585 4 -8.72 -98.618 -44.781 0.15 584
586 4 -9.561 -109.3 -48.999 0.15 585
587 4 -9.799 -116.14 -51.57 0.15 586
588 4 -9.973 -122.7 -52.003 0.15 587
589 4 -9.593 -125.62 -50.744 0.15 588
590 4 -7.584 -132.42 -49.649 0.15 589
591 4 -6.98 -139.61 -50.613 0.15 590
592 4 -7.242 -143.33 -51.888 0.15 591
593 4 -8.192 -147.82 -54.703 0.15 592
594 4 -8.951 -152.87 -56.679 0.15 593
595 4 -8.763 -158.78 -57.936 0.15 594
596 4 -9.298 -162.02 -59.132 0.15 595
597 4 -9.883 -166.01 -60.857 0.15 596
598 4 -9.243 -132.43 -50.264 0.15 589
599 4 -6.914 -138.42 -51.484 0.15 598
600 4 -7.542 -143.65 -52.7 0.15 599
601 4 -8.048 -148.5 -53.908 0.15 600
602 4 -9.651 -154.98 -57.989 0.15 601
603 4 -10.772 -160.51 -61.223 0.15 602
604 4 -11.339 -165.35 -62.454 0.15 603
605 4 -12.987 -169.65 -64.699 0.15 604
606 4 -12.426 -174.75 -65.105 0.15 605
607 4 -10.974 -180.04 -66.294 0.15 606
608 4 -10.212 -186.15 -64.689 0.15 607
609 4 -11.139 -193.28 -66.56 0.15 608
610 4 -11.579 -197.79 -66.085 0.15 609
611 4 -9.431 -202.66 -68 0.15 610
612 4 -7.846 -209.56 -70.72 0.15 611
613 4 -7.476 -55.856 -31.63 0.15 514
614 4 -5.557 -61.101 -35.88 0.15 613
615 4 -0.132 -64.872 -38.399 0.15 614
616 4 4.306 -65.643 -42.977 0.15 615
617 4 6.42 -70.556 -45.404 0.15 616
618 4 8.013 -76.273 -47.861 0.15 617
619 4 9.75 -82.095 -51.228 0.15 618
620 4 11.6 -85.796 -53.85 0.15 619
621 4 13.563 -90.727 -59.919 0.15 620
622 4 15.207 -95.686 -64.524 0.15 621
623 4 16.784 -99.544 -71.71 0.15 622
624 4 17.83 -102.05 -78.163 0.15 623
625 4 17.212 -105.05 -82.565 0.15 624
626 4 17.512 -110.42 -87.512 0.15 625
627 4 20.76 -116.4 -88.654 0.15 626
628 4 25.587 -120.66 -90.074 0.15 627
629 4 27.666 -125.88 -95.495 0.15 628
630 4 30.965 -131.02 -100.55 0.15 629
631 4 35.828 -133.72 -104.19 0.15 630
632 4 39.255 -136.97 -108.25 0.15 631
633 4 42.613 -136.18 -113.67 0.15 632
634 4 41.136 -135.26 -119.69 0.15 633
635 4 40.517 -135.96 -123.89 0.15 634
636 4 12.749 -89.581 -55.937 0.15 620
637 4 16.475 -91.878 -60.846 0.15 636
638 4 22.415 -94.283 -65.66 0.15 637
639 4 26.613 -97.885 -68.602 0.15 638
640 4 29.377 -102.58 -74.351 0.15 639
641 4 31.276 -107.47 -78.929 0.15 640
642 4 31.182 -113.11 -82.129 0.15 641
643 4 30.891 -116.82 -85.617 0.15 642
644 4 30.891 -121.23 -89.324 0.15 643
645 4 31.426 -125.55 -92.376 0.15 644
646 4 34.243 -130.84 -96.328 0.15 645
647 4 35.223 -135.26 -99.641 0.15 646
648 4 34.454 -140.53 -103.27 0.15 647
649 4 34.585 -144.24 -105.44 0.15 648
650 4 -9.014 -43.21 -16.138 0.15 511
651 4 -10.194 -49.223 -17.443 0.15 650
652 4 -10.66 -53.432 -20.327 0.15 651
653 4 -9.824 -60.901 -24.201 0.15 652
654 4 -8.746 -68.007 -25.733 0.15 653
655 4 -10.618 -73.571 -30.401 0.15 654
656 4 -9.64 -77.896 -36.673 0.15 655
657 4 -9.754 -80.581 -40.86 0.15 656
658 4 -9.372 -82.393 -42.209 0.15 657
659 4 -9.354 -86.497 -43.985 0.15 658
660 4 -8.793 -90.756 -44.532 0.15 659
661 4 -8.727 -94.561 -45.047 0.15 660
662 4 -8.978 -99.831 -46.895 0.15 661
663 4 -8.877 -107.66 -50.248 0.15 662
664 4 -9.089 -113.05 -52.611 0.15 663
665 4 -9.489 -116.51 -54.64 0.15 664
666 4 -10.862 -121.35 -56.625 0.15 665
667 4 -11.278 -126.3 -59.882 0.15 666
668 4 -12.201 -131.34 -63.231 0.15 667
669 4 -11.154 -135.32 -65.538 0.15 668
670 4 -8.614 -140.68 -66.81 0.15 669
671 4 -8.098 -146.39 -68.96 0.15 670
672 4 -8.111 -151.27 -71.679 0.15 671
673 4 -6.301 -155.48 -74.089 0.15 672
674 4 -4.735 -161.45 -76.185 0.15 673
675 4 -5.621 -165.96 -77.441 0.15 674
676 4 -5.339 -170.18 -78.368 0.15 675
677 4 -4.337 -174.71 -81.642 0.15 676
678 4 -4.466 -179.53 -86.494 0.15 677
679 4 -3.083 -184.93 -88.535 0.15 678
680 4 -9.045 -140.62 -67.203 0.15 669
681 4 -9.542 -145.77 -70.474 0.15 680
682 4 -8.566 -151.45 -70.962 0.15 681
683 4 -7.101 -156.04 -73.433 0.15 682
684 4 -5.691 -161.02 -76.01 0.15 683
685 4 -5 -165.25 -78.78 0.15 684
686 4 -3.524 -171.9 -81.451 0.15 685
687 4 -3.028 -177.76 -82.232 0.15 686
688 4 -2.235 -182.85 -82.322 0.15 687
689 4 -0.646 -188.16 -83.031 0.15 688
690 4 0.488 -192.56 -81.666 0.15 689
691 4 -5.75 -87.8 -44.119 0.15 658
692 4 -3.066 -94.098 -46.437 0.15 691
693 4 0.626 -101.4 -49.365 0.15 692
694 4 3.895 -106.08 -53.995 0.15 693
695 4 6.28 -111.37 -57.273 0.15 694
696 4 10.578 -112.74 -62.921 0.15 695
697 4 11.684 -116.91 -69.456 0.15 696
698 4 14.095 -120.86 -74.016 0.15 697
699 4 15.369 -125.24 -77.975 0.15 698
700 4 16.651 -132.15 -82.679 0.15 699
701 4 15.547 -136.51 -90.215 0.15 700
702 4 12.895 -141.29 -94.732 0.15 701
703 4 10.085 -145.86 -102.13 0.15 702
704 4 7.269 -150.01 -108.77 0.15 703
705 4 5.318 -153.06 -112.43 0.15 704
706 4 3.659 -158.07 -115.94 0.15 705
707 4 -13.312 -38.845 -14.829 0.15 510
708 4 -15.774 -42.069 -15.852 0.15 707
709 4 -17.791 -45.9 -15.884 0.15 708
710 4 -20.484 -50.116 -17.68 0.15 709
711 4 -22.255 -54.408 -19.073 0.15 710
712 4 -21.951 -58.697 -19.946 0.15 711
713 4 -26.188 -64.519 -21.233 0.15 712
714 4 -29.422 -70.362 -24.928 0.15 713
715 4 -32.596 -73.716 -30.645 0.15 714
716 4 -34.166 -79.997 -35.37 0.15 715
717 4 -34.84 -86.164 -40.894 0.15 716
718 4 -40.946 -90.901 -44.289 0.15 717
719 4 -49.626 -98.049 -54.392 0.15 718
720 4 -56.712 -107.35 -58.906 0.15 719
721 4 -55.758 -113.83 -66.411 0.15 720
722 4 -53.158 -117.89 -65.952 0.15 721
723 4 -50.868 -122.39 -65.961 0.15 722
724 4 -48.693 -130.62 -65.749 0.15 723
725 4 -48.188 -140.69 -66.842 0.15 724
726 4 -45.507 -148.05 -67.891 0.15 725
727 4 -42.793 -154.23 -68.866 0.15 726
728 4 -41.525 -158.47 -69.705 0.15 727
729 4 -42.324 -163.05 -73.141 0.15 728
730 4 -43.47 -168.54 -76.799 0.15 729
731 4 -42.918 -173.08 -76.954 0.15 730
732 4 -42.495 -175.54 -78.896 0.15 731
733 4 -51.901 -123.2 -64.716 0.15 722
734 4 -50.718 -128.85 -63.759 0.15 733
735 4 -50.65 -134.06 -65.592 0.15 734
736 4 -51.394 -137.9 -71.151 0.15 735
737 4 -53.155 -140.42 -75.929 0.15 736
738 4 -53.338 -143.12 -81.351 0.15 737
739 4 -55.721 -145.07 -85.598 0.15 738
740 4 -57.306 -146.95 -88.946 0.15 739
741 4 -60.455 -150.1 -93.808 0.15 740
742 4 -63.003 -152.38 -95.063 0.15 741
743 4 -61.825 -157.32 -98.861 0.15 742
744 4 -60.046 -161.7 -102.16 0.15 743
745 4 -61.658 -166.91 -103.04 0.15 744
746 4 -63.07 -171.39 -105.02 0.15 745
747 4 -18.088 -49.905 -16.238 0.15 709
748 4 -18.641 -57.088 -18.605 0.15 747
749 4 -21.049 -65.625 -20.124 0.15 748
750 4 -21.657 -70.502 -20.711 0.15 749
751 4 -23.649 -77.468 -19.835 0.15 750
752 4 -24.574 -82.05 -21.61 0.15 751
753 4 -28.1 -84.117 -26.358 0.15 752
754 4 -28.892 -87.44 -28.923 0.15 753
755 4 -29.799 -90.875 -32.065 0.15 754
756 4 -30.668 -93.818 -33.96 0.15 755
757 4 -31.35 -97.803 -35.662 0.15 756
758 4 -31.311 -101 -36.806 0.15 757
759 4 -31.955 -105.51 -40.196 0.15 758
760 4 -32.652 -108.62 -41.219 0.15 759
761 4 -32.775 -112.58 -43.108 0.15 760
762 4 -34.384 -120.22 -43.426 0.15 761
763 4 -35.448 -126.91 -44.569 0.15 762
764 4 -32.044 -133.55 -42.373 0.15 763
765 4 -29.193 -139.5 -42.481 0.15 764
766 4 -28.926 -146.24 -43.799 0.15 765
767 4 -28.89 -149.22 -46.122 0.15 766
768 4 -28.203 -154.46 -48.859 0.15 767
769 4 -27.304 -159.26 -52.376 0.15 768
770 4 -24.797 -71.684 -21.925 0.15 749
771 4 -31.54 -82.008 -30.977 0.15 770
772 4 -33.805 -88.35 -37.546 0.15 771
773 4 -40.397 -92.317 -40.638 0.15 772
774 4 -46.088 -101.22 -44.952 0.15 773
775 4 -48.583 -106.16 -47.319 0.15 774
776 4 -50.985 -110.16 -49.188 0.15 775
777 4 -55.021 -114.36 -51.554 0.15 776
778 4 -57.406 -116.93 -53.595 0.15 777
779 4 -64.241 -119.33 -56.76 0.15 778
780 4 -69.75 -121.33 -58.47 0.15 779
781 4 -72.824 -123.14 -59.339 0.15 780
782 4 -75.229 -125.41 -62.593 0.15 781
783 4 -80.327 -127.4 -70.112 0.15 782
784 4 -85.308 -129.42 -77.366 0.15 783
785 4 -56.229 -114.06 -50.381 0.15 775
786 4 -62.045 -121.52 -52.074 0.15 785
787 4 -66.785 -128.37 -55.207 0.15 786
788 4 -71.238 -133.45 -58.644 0.15 787
789 4 -76.399 -140.46 -63.182 0.15 788
790 4 -80.736 -144.46 -68.118 0.15 789
791 4 -83.128 -148.37 -73.146 0.15 790
792 4 -83.388 -151.9 -76.712 0.15 791
793 4 -86.122 -156.88 -79.94 0.15 792
794 4 -88.497 -160.32 -81.964 0.15 793
795 4 -91.397 -163.77 -81.312 0.15 794
796 4 -94.107 -169 -81.133 0.15 795
797 4 -98.618 -172.67 -77.646 0.15 796
798 4 -101.31 -174.89 -77.058 0.15 797
799 4 -3.72 -19.657 -7.363 0.15 506
800 4 -6.722 -24.922 -10.793 0.15 799
801 4 -7.104 -31.296 -12.199 0.15 800
802 4 -8.191 -39.302 -11.211 0.15 801
803 4 -9.347 -49.477 -15.288 0.15 802
804 4 -9.824 -57.492 -17.942 0.15 803
805 4 -11.954 -61.69 -18.242 0.15 804
806 4 -13.439 -66.926 -16.967 0.15 805
807 4 -15.537 -73.371 -17.712 0.15 806
808 4 -17.131 -79.835 -21.511 0.15 807
809 4 -16.955 -84.906 -23.748 0.15 808
810 4 -16.565 -87.295 -24.375 0.15 809
811 4 -16.186 -89.931 -25.327 0.15 810
812 4 -18.338 -94.931 -28.915 0.15 811
813 4 -23.548 -96.809 -35.045 0.15 812
814 4 -31.129 -104.66 -39.458 0.15 813
815 4 -35.351 -110.66 -43.207 0.15 814
816 4 -39.317 -116.61 -46.907 0.15 815
817 4 -44.145 -120.58 -45.969 0.15 816
818 4 -47.489 -124.56 -45.28 0.15 817
819 4 -47.695 -134.34 -44.519 0.15 818
820 4 -48.517 -142.27 -44.554 0.15 819
821 4 -51.638 -151.25 -44.765 0.15 820
822 4 -54.677 -156.15 -45.315 0.15 821
823 4 -58.598 -161.65 -46.242 0.15 822
824 4 -64.347 -167.14 -48.246 0.15 823
825 4 -65.468 -173.41 -48.696 0.15 824
826 4 -66.551 -181.79 -49.771 0.15 825
827 4 -67.653 -187.79 -50.236 0.15 826
828 4 -68.097 -192.67 -52.307 0.15 827
829 4 -67.565 -197.12 -54.847 0.15 828
830 4 -15.181 -95.766 -27.374 0.15 811
831 4 -17.471 -106.08 -30.33 0.15 830
832 4 -16.238 -118.58 -33.703 0.15 831
833 4 -15.088 -124.9 -35.128 0.15 832
834 4 -18.432 -130.41 -39.116 0.15 833
835 4 -23.687 -138.3 -43.693 0.15 834
836 4 -30.11 -146.65 -48.888 0.15 835
837 4 -35.213 -157.91 -48.133 0.15 836
838 4 -38.404 -166.18 -48 0.15 837
839 4 -41.046 -175.43 -49.375 0.15 838
840 4 -43.164 -180.14 -50.621 0.15 839
841 4 -44.998 -184.13 -51.474 0.15 840
842 4 -12.293 -65.983 -19.079 0.15 805
843 4 -14.089 -70.362 -19.397 0.15 842
844 4 -15.199 -75.751 -20.086 0.15 843
845 4 -17.088 -79.582 -17.636 0.15 844
846 4 -19.598 -85.28 -15.703 0.15 845
847 4 -21.314 -93.737 -13.696 0.15 846
848 4 -24.198 -100.08 -12.716 0.15 847
849 4 -27.203 -105.85 -12.308 0.15 848
850 4 -28.199 -108.97 -12.447 0.15 849
851 4 -24.669 -116.93 -12.799 0.15 850
852 4 -28.75 -122.35 -9.12 0.15 851
853 4 -27.18 -127.23 -5.815 0.15 852
854 4 -25.461 -133.64 -2.905 0.15 853
855 4 -25.854 -137.95 -2.783 0.15 854
856 4 -25.57 -140.92 -2.004 0.15 855
857 4 -23.763 -148.29 -1.998 0.15 856
858 4 -19.721 -156.38 -1.381 0.15 857
859 4 -19.117 -163.85 -1.586 0.15 858
860 4 -17.98 -168.9 -2.07 0.15 859
861 4 -19.887 -176.73 -1.845 0.15 860
862 4 -22.361 -182.63 -0.313 0.15 861
863 4 -2.5 -9.5 9 1.6 1
864 4 -6.5 -14 7 0.95 863
865 4 -14.563 -17.608 8.861 0.75 864
866 4 -16.428 -21.409 9.139 0.75 865
867 4 -17.573 -25.612 10.373 0.5 866
868 4 -18.346 -29.899 12.776 0.5 867
869 4 -20.697 -36.464 14.743 0.35 868
870 4 -21.95 -37.057 17.756 0.35 869
871 4 -22.964 -37.508 19.494 0.35 870
872 4 -25.616 -41.06 22.426 0.15 871
873 4 -30.705 -45.945 23.746 0.15 872
874 4 -34.841 -50.648 26.488 0.15 873
875 4 -36.757 -53.43 27.645 0.15 874
876 4 -39.605 -57.353 28.971 0.15 875
877 4 -41.781 -61.25 30.494 0.15 876
878 4 -44.588 -64.272 33.492 0.15 877
879 4 -46.317 -70.707 35.18 0.15 878
880 4 -45.7 -76.915 39.251 0.15 879
881 4 -46.312 -81.174 42.677 0.15 880
882 4 -46.792 -86.547 45.662 0.15 881
883 4 -54.371 -96.007 53.649 0.15 882
884 4 -60.46 -105.05 58.709 0.15 883
885 4 -67.797 -109.83 61.468 0.15 884
886 4 -75.002 -114.24 65.157 0.15 885
887 4 -77.881 -118.21 66.56 0.15 886
888 4 -78.358 -123.75 74.886 0.15 887
889 4 -78.618 -125.01 79.257 0.15 888
890 4 -81.558 -127.47 85.465 0.15 889
891 4 -82.43 -129.84 89.446 0.15 890
892 4 -82.753 -129.14 96.275 0.15 891
893 4 -45.389 -67.08 35.723 0.15 878
894 4 -48.468 -71.207 39.326 0.15 893
895 4 -49.789 -76.708 40.186 0.15 894
896 4 -51.546 -80.364 41.209 0.15 895
897 4 -53.483 -85.886 41.323 0.15 896
898 4 -54.416 -88.807 43.152 0.15 897
899 4 -57.191 -93.098 44.994 0.15 898
900 4 -61.785 -97.61 46.42 0.15 899
901 4 -65.446 -102.22 46.145 0.15 900
902 4 -69.885 -105.44 45.706 0.15 901
903 4 -75.123 -109.81 45.76 0.15 902
904 4 -80.148 -114.27 46.9 0.15 903
905 4 -86.127 -120.4 49.891 0.15 904
906 4 -90.569 -127.14 50.826 0.15 905
907 4 -93.449 -132.5 53.225 0.15 906
908 4 -97.443 -138.24 55.04 0.15 907
909 4 -101.63 -143.43 54.798 0.15 908
910 4 -105.62 -147.53 54.78 0.15 909
911 4 -108.46 -152.15 56.602 0.15 910
912 4 -110.55 -155.91 57.909 0.15 911
913 4 -111.71 -158.87 59.891 0.15 912
914 4 -116.77 -164.32 61.089 0.15 913
915 4 -50.066 -76.076 42.525 0.15 894
916 4 -57.243 -80.861 43.442 0.15 915
917 4 -61.731 -83.818 44.979 0.15 916
918 4 -67.885 -85.707 48.924 0.15 917
919 4 -75.512 -88.826 52.292 0.15 918
920 4 -78.299 -96.121 55.079 0.15 919
921 4 -79.254 -102.27 55.387 0.15 920
922 4 -82.215 -110.24 56.762 0.15 921
923 4 -87.421 -116.96 58.236 0.15 922
924 4 -89.985 -122.14 61.581 0.15 923
925 4 -93.403 -126.04 66.283 0.15 924
926 4 -95.391 -131.08 68.112 0.15 925
927 4 -98.176 -135.1 70.428 0.15 926
928 4 -99.794 -139.96 76.528 0.15 927
929 4 -101.79 -144.39 78.849 0.15 928
930 4 -101.01 -149.23 79.698 0.15 929
931 4 -99.384 -155.74 78.508 0.15 930
932 4 -42.095 -58.173 32.363 0.15 875
933 4 -40.512 -64.63 33.392 0.15 932
934 4 -39.916 -73.885 34.61 0.15 933
935 4 -40.596 -80.677 36.315 0.15 934
936 4 -40.32 -86.194 37.174 0.15 935
937 4 -40.882 -92.034 38.698 0.15 936
938 4 -40.704 -98.36 43.41 0.15 937
939 4 -41.22 -102.63 46.731 0.15 938
940 4 -43.16 -108.38 51.672 0.15 939
941 4 -46.593 -113.71 55.552 0.15 940
942 4 -51.709 -119.32 57.147 0.15 941
943 4 -51.959 -124.96 60.522 0.15 942
944 4 -53.741 -137.25 62.275 0.15 943
945 4 -55.455 -143.87 63.588 0.15 944
946 4 -57.139 -149.34 63.671 0.15 945
947 4 -58.974 -156.16 65.574 0.15 946
948 4 -60.156 -161.85 66.782 0.15 947
949 4 -61.079 -168.22 67.679 0.15 948
950 4 -62.014 -170.7 68.178 0.15 949
951 4 -63.175 -174.15 70.628 0.15 950
952 4 -63.448 -178.14 74.402 0.15 951
953 4 -26.525 -39.659 23.359 0.15 871
954 4 -30.592 -45.072 27.47 0.15 953
955 4 -33.002 -48.041 29.013 0.15 954
956 4 -38.607 -53.928 31.289 0.15 955
957 4 -41.224 -60.381 31.225 0.15 956
958 4 -44.288 -66.634 31.108 0.15 957
959 4 -48.546 -71.937 31.082 0.15 958
960 4 -51.524 -74.693 31.269 0.15 959
961 4 -54.296 -78.464 30.109 0.15 960
962 4 -60.764 -84.148 32.197 0.15 961
963 4 -67.912 -92.142 36.913 0.15 962
964 4 -72.23 -94.964 39.442 0.15 963
965 4 -76.083 -100.58 44.74 0.15 964
966 4 -78.525 -104.95 47.236 0.15 965
967 4 -81.59 -114.58 47.522 0.15 966
968 4 -82.401 -122.54 49.115 0.15 967
969 4 -83.747 -127.65 50.715 0.15 968
970 4 -84.532 -130.56 52.183 0.15 969
971 4 -86.376 -136.57 55.786 0.15 970
972 4 -90.302 -140.61 57.024 0.15 971
973 4 -94.508 -143.01 58.37 0.15 972
974 4 -96.603 -147.52 58.436 0.15 973
975 4 -98.928 -152.68 59.56 0.15 974
976 4 -100.61 -156.62 59.257 0.15 975
977 4 -101.97 -160.09 58.86 0.15 976
978 4 -102.57 -162.29 59.066 0.15 977
979 4 -33.832 -50.861 31.485 0.15 955
980 4 -36.393 -55.033 34.692 0.15 979
981 4 -38.281 -58.515 37.301 0.15 980
982 4 -39.809 -62.052 41.258 0.15 981
983 4 -41.256 -65.37 45.019 0.15 982
984 4 -42.85 -68.093 48.897 0.15 983
985 4 -44.612 -71.925 52.986 0.15 984
986 4 -46.106 -75.11 56.128 0.15 985
987 4 -48.529 -78.846 58.457 0.15 986
988 4 -49.276 -83.962 59.875 0.15 987
989 4 -49.871 -87.215 61.697 0.15 988
990 4 -46.901 -92.264 61.265 0.15 989
991 4 -44.448 -98.422 62.865 0.15 990
992 4 -44.4 -104.9 64.991 0.15 991
993 4 -45.679 -109.7 67.959 0.15 992
994 4 -45.728 -113.83 70.689 0.15 993
995 4 -44.273 -118.49 71.53 0.15 994
996 4 -43.543 -124.04 73.164 0.15 995
997 4 -44.564 -129.47 73.604 0.15 996
998 4 -46.01 -133.18 74.67 0.15 997
999 4 -47.444 -135.89 75.938 0.15 998
1000 4 -20.561 -35.786 15.107 0.15 868
1001 4 -24.903 -43.716 13.041 0.15 1000
1002 4 -27.528 -50.188 8.489 0.15 1001
1003 4 -28.518 -54.98 5.785 0.15 1002
1004 4 -28.82 -57.831 4.654 0.15 1003
1005 4 -28.657 -64.734 2.699 0.15 1004
1006 4 -30.485 -74.203 1.991 0.15 1005
1007 4 -30.533 -79.544 0.78 0.15 1006
1008 4 -33.814 -86.116 0.993 0.15 1007
1009 4 -39.105 -93.74 -4.428 0.15 1008
1010 4 -45.131 -99.4 -10.584 0.15 1009
1011 4 -51.156 -106.76 -16.07 0.15 1010
1012 4 -55.487 -114.15 -17.434 0.15 1011
1013 4 -56.975 -121.88 -16.681 0.15 1012
1014 4 -60.261 -130.25 -16.561 0.15 1013
1015 4 -67.101 -132.78 -14.308 0.15 1014
1016 4 -72.939 -139.36 -13.938 0.15 1015
1017 4 -77.597 -146.9 -15.445 0.15 1016
1018 4 -84.726 -149.69 -10.991 0.15 1017
1019 4 -94.204 -153.31 -9.091 0.15 1018
1020 4 -98.712 -158.57 -5.154 0.15 1019
1021 4 -102.66 -162.81 -3.87 0.15 1020
1022 4 -106.28 -165.15 -0.265 0.15 1021
1023 4 -109.28 -167.75 2.324 0.15 1022
1024 4 -30.361 -63.426 3.303 0.15 1004
1025 4 -35.079 -71.506 2.329 0.15 1024
1026 4 -31.835 -80.057 -0.81 0.15 1025
1027 4 -34.005 -85.495 -1.491 0.15 1026
1028 4 -34.894 -90.515 -3.297 0.15 1027
1029 4 -37.432 -93.247 -5.662 0.15 1028
1030 4 -38.947 -98.585 -8.738 0.15 1029
1031 4 -38.943 -101.59 -9.954 0.15 1030
1032 4 -18.918 -26.103 9.652 0.15 866
1033 4 -22.431 -31.546 10.892 0.15 1032
1034 4 -24.937 -34.964 12.024 0.15 1033
1035 4 -28.012 -39.258 13.561 0.15 1034
1036 4 -32.254 -43.186 17.444 0.15 1035
1037 4 -34.86 -45.272 20.543 0.15 1036
1038 4 -39.82 -45.499 26.209 0.15 1037
1039 4 -45.867 -37.976 29.051 0.15 1038
1040 4 -52.42 -35.865 27.361 0.15 1039
1041 4 -56.053 -35.805 27.584 0.15 1040
1042 4 -66.346 -37.117 29.266 0.15 1041
1043 4 -72.286 -38.11 26.624 0.15 1042
1044 4 -77.847 -39.961 25.16 0.15 1043
1045 4 -83.506 -42.236 18.891 0.15 1044
1046 4 -87.093 -44.005 13.647 0.15 1045
1047 4 -88.706 -45.834 11.972 0.15 1046
1048 4 -93.373 -47.273 8.748 0.15 1047
1049 4 -101.99 -48.182 7.192 0.15 1048
1050 4 -109.94 -51.536 7.409 0.15 1049
1051 4 -117.36 -53.753 7.856 0.15 1050
1052 4 -122.47 -56.444 9.631 0.15 1051
1053 4 -128.88 -63.11 10.968 0.15 1052
1054 4 -132.13 -67.024 14.455 0.15 1053
1055 4 -136.25 -71.705 17.549 0.15 1054
1056 4 -139.95 -77.067 20.152 0.15 1055
1057 4 -144.29 -81.422 22.802 0.15 1056
1058 4 -146.5 -83.49 22.529 0.15 1057
1059 4 -151.97 -85.552 22.014 0.15 1058
1060 4 -155.54 -88.448 20.097 0.15 1059
1061 4 -160.19 -92.172 19.102 0.15 1060
1062 4 -164.03 -92.607 18.543 0.15 1061
1063 4 -33.45 -46.613 21.724 0.15 1036
1064 4 -34.18 -49.269 25.066 0.15 1063
1065 4 -35.381 -51.951 30.688 0.15 1064
1066 4 -36.876 -55.771 35.207 0.15 1065
1067 4 -40.842 -62.031 38.648 0.15 1066
1068 4 -40.887 -66.881 41.602 0.15 1067
1069 4 -39.787 -70.973 46.107 0.15 1068
1070 4 -39.318 -75.079 50.399 0.15 1069
1071 4 -39.93 -78.786 55.337 0.15 1070
1072 4 -41.23 -82.451 59.624 0.15 1071
1073 4 -43.587 -87.676 63.18 0.15 1072
1074 4 -44.994 -95.42 70.716 0.15 1073
1075 4 -43.341 -103.5 76.198 0.15 1074
1076 4 -43.794 -108.69 81.708 0.15 1075
1077 4 -45.102 -114.48 85.943 0.15 1076
1078 4 -49.767 -120.09 89.985 0.15 1077
1079 4 -53.849 -127.54 96.485 0.15 1078
1080 4 -57.539 -135.25 99.169 0.15 1079
1081 4 -64.637 -141.97 101.12 0.15 1080
1082 4 -66.451 -147.06 103.42 0.15 1081
1083 4 -70.017 -150.87 106.61 0.15 1082
1084 4 -3 -13 7 0.25 1
1085 4 -3 -21.5 9.5 0.15 1084
1086 4 -3.862 -31.759 12.543 0.15 1085
1087 4 0.276 -41.468 12.216 0.15 1086
1088 4 3.014 -48.058 13.369 0.15 1087
1089 4 4.679 -51.887 14.121 0.15 1088
1090 4 5.796 -55.543 14.489 0.15 1089
1091 4 7.008 -58.619 13.921 0.15 1090
1092 4 7.931 -62.173 13.8 0.15 1091
1093 4 10.524 -67.347 13.881 0.15 1092
1094 4 11.962 -71.976 13.175 0.15 1093
1095 4 13.995 -79.409 13.52 0.15 1094
1096 4 15.758 -83.795 14.472 0.15 1095
1097 4 18.597 -91.589 15.141 0.15 1096
1098 4 21.055 -95.834 15.573 0.15 1097
1099 4 22.735 -99.123 16.353 0.15 1098
1100 4 26.526 -102.69 12.177 0.15 1099
1101 4 29.22 -104.83 10.479 0.15 1100
1102 4 31.874 -109.49 10.633 0.15 1101
1103 4 32.308 -113.85 10.091 0.15 1102
1104 4 33.212 -118.94 10.297 0.15 1103
1105 4 35.584 -124.11 9.915 0.15 1104
1106 4 39.106 -129.61 9.187 0.15 1105
1107 4 44.869 -133.56 10.584 0.15 1106
1108 4 46.901 -135.02 13.497 0.15 1107
1109 4 50.415 -138.75 18.219 0.15 1108
1110 4 52.973 -142.5 21.32 0.15 1109
1111 4 54.51 -149.17 24.037 0.15 1110
1112 4 54.256 -154.75 23.808 0.15 1111
1113 4 54.701 -160.02 24.369 0.15 1112
1114 4 55.343 -165.68 24.617 0.15 1113
1115 4 56.187 -172.14 24.371 0.15 1114
1116 4 57.069 -177.46 26.129 0.15 1115
1117 4 58.091 -182.29 27.062 0.15 1116
1118 4 61.288 -185.01 28.007 0.15 1117
1119 4 36.778 -127.89 8.682 0.15 1105
1120 4 36.178 -132.43 8.117 0.15 1119
1121 4 36.855 -137.35 7.394 0.15 1120
1122 4 38.736 -139.06 5.204 0.15 1121
1123 4 41.947 -141.41 4.123 0.15 1122
1124 4 44.589 -145.56 2.041 0.15 1123
1125 4 46.46 -149.18 0.344 0.15 1124
1126 4 49.736 -152.53 -2.937 0.15 1125
1127 4 50.917 -154.29 -3.8 0.15 1126
1128 4 54.013 -157.88 -3.606 0.15 1127
1129 4 53.886 -160.55 -2.673 0.15 1128
1130 4 53.822 -166.44 0.264 0.15 1129
1131 4 51.521 -171.78 2.348 0.15 1130
1132 4 49.564 -176.47 4.691 0.15 1131
1133 4 49.181 -182.41 6.627 0.15 1132
1134 4 48.859 -185.91 7.7 0.15 1133
1135 4 49.626 -191.26 7.175 0.15 1134
1136 4 0.5 -6.5 16.5 0.4 1
1137 4 -1 -9 19.5 0.4 1136
1138 4 -2.454 -10.775 23.622 0.4 1137
1139 4 -3.897 -11.762 27.768 0.4 1138
1140 4 -6.961 -16.619 31.161 0.4 1139
1141 4 -9.205 -22.365 34.759 0.25 1140
1142 4 -11.509 -25.458 38.584 0.25 1141
1143 4 -12.883 -27.659 43.535 0.25 1142
1144 4 -14.557 -29.502 48.761 0.25 1143
1145 4 -15.913 -31.696 53.408 0.25 1144
1146 4 -16.22 -33.394 56.534 0.25 1145
1147 4 -20.757 -35.274 57.994 0.15 1146
1148 4 -24.165 -35.76 60.714 0.15 1147
1149 4 -26.983 -36.027 63.99 0.15 1148
1150 4 -30.184 -38.507 66.608 0.15 1149
1151 4 -31.089 -37.868 70.111 0.15 1150
1152 4 -32.938 -37.734 74.361 0.15 1151
1153 4 -38.215 -37.97 80.432 0.15 1152
1154 4 -45.841 -36.363 83.969 0.15 1153
1155 4 -50.909 -35.479 83.794 0.15 1154
1156 4 -59.604 -34.695 85.303 0.15 1155
1157 4 -65.777 -32.002 87.077 0.15 1156
1158 4 -70.338 -30.979 89.29 0.15 1157
1159 4 -74.069 -31.404 92.01 0.15 1158
1160 4 -77.155 -31.395 95.612 0.15 1159
1161 4 -81.423 -33.262 99.26 0.15 1160
1162 4 -85.058 -33.221 102.62 0.15 1161
1163 4 -87.368 -35.972 106.17 0.15 1162
1164 4 -88.498 -38.539 108.89 0.15 1163
1165 4 -89.749 -41.082 111 0.15 1164
1166 4 -93.993 -41.168 118.87 0.15 1165
1167 4 -97.654 -41.51 124.85 0.15 1166
1168 4 -97.572 -43.165 130.64 0.15 1167
1169 4 -100.49 -41.773 137.25 0.15 1168
1170 4 -105.16 -41.392 141.74 0.15 1169
1171 4 -108.81 -42.482 146.83 0.15 1170
1172 4 -112.21 -41.536 152.98 0.15 1171
1173 4 -116.27 -41.937 155.91 0.15 1172
1174 4 -122.52 -43.462 155.56 0.15 1173
1175 4 -130.74 -44.851 156.99 0.15 1174
1176 4 -27.374 -36.782 65.657 0.15 1149
1177 4 -28.154 -38.219 68.831 0.15 1176
1178 4 -28.377 -39.138 73.664 0.15 1177
1179 4 -27.985 -39.017 77.946 0.15 1178
1180 4 -29.186 -38.826 84.581 0.15 1179
1181 4 -31.841 -40.375 95.248 0.15 1180
1182 4 -32.468 -42.786 100.82 0.15 1181
1183 4 -30.661 -43.609 105.75 0.15 1182
1184 4 -29.978 -45.767 109.09 0.15 1183
1185 4 -30.759 -47.537 112.33 0.15 1184
1186 4 -31.398 -49.304 116.32 0.15 1185
1187 4 -32.441 -51.976 120.6 0.15 1186
1188 4 -35.432 -55.62 128.68 0.15 1187
1189 4 -35.56 -58.897 134.29 0.15 1188
1190 4 -34.482 -60.798 140.27 0.15 1189
1191 4 -33.664 -65.763 145.31 0.15 1190
1192 4 -32.61 -69.108 151.49 0.15 1191
1193 4 -31.825 -70.739 156.71 0.15 1192
1194 4 -28.764 -70.328 162.79 0.15 1193
1195 4 -30.474 -68.873 167.93 0.15 1194
1196 4 -31.277 -68.762 172.13 0.15 1195
1197 4 -36.383 -69.076 177.61 0.15 1196
1198 4 -38.878 -69.804 181.85 0.15 1197
1199 4 -40.094 -70.102 185.91 0.15 1198
1200 4 -29.614 -39.065 81.863 0.15 1179
1201 4 -30.643 -40.326 86.538 0.15 1200
1202 4 -33.547 -41.657 90.543 0.15 1201
1203 4 -35.422 -42.323 94.641 0.15 1202
1204 4 -37.422 -44.391 99.025 0.15 1203
1205 4 -40.52 -46.006 106.85 0.15 1204
1206 4 -45.259 -50.414 114.74 0.15 1205
1207 4 -47.462 -51.536 119.52 0.15 1206
1208 4 -50.695 -52.982 127.87 0.15 1207
1209 4 -54.897 -50.342 134.34 0.15 1208
1210 4 -57.843 -49.608 141.91 0.15 1209
1211 4 -61.85 -49.811 146.43 0.15 1210
1212 4 -65.415 -50.271 150.56 0.15 1211
1213 4 -67.498 -51.449 154.1 0.15 1212
1214 4 -69.645 -51.402 158.35 0.15 1213
1215 4 -72.72 -51.875 164.72 0.15 1214
1216 4 -74.77 -52.405 170.95 0.15 1215
1217 4 -76.241 -52.257 176.06 0.15 1216
1218 4 -76.879 -53.231 180.89 0.15 1217
1219 4 -76.679 -54.129 184.08 0.15 1218
1220 4 -35.817 -42.402 97.971 0.15 1203
1221 4 -38.361 -42.526 101.29 0.15 1220
1222 4 -40.934 -43.01 105.49 0.15 1221
1223 4 -42.424 -45.722 111.36 0.15 1222
1224 4 -44.846 -47.815 116.48 0.15 1223
1225 4 -47.745 -49.706 122.71 0.15 1224
1226 4 -51.453 -51.327 128.53 0.15 1225
1227 4 -53.467 -53.654 134.77 0.15 1226
1228 4 -56.026 -56.804 142.65 0.15 1227
1229 4 -58.364 -58.067 150.71 0.15 1228
1230 4 -59.807 -57.777 154.75 0.15 1229
1231 4 -61.512 -58.802 160.96 0.15 1230
1232 4 -64.029 -56.587 165.17 0.15 1231
1233 4 -67.209 -55.753 166.74 0.15 1232
1234 4 -70.723 -56.079 171.66 0.15 1233
1235 4 -72.738 -57.46 176.82 0.15 1234
1236 4 -74.695 -60.543 181.86 0.15 1235
1237 4 -30.009 -40.559 74.539 0.15 1177
1238 4 -32.057 -43.411 80.798 0.15 1237
1239 4 -31.684 -49.022 84.421 0.15 1238
1240 4 -31.661 -51.387 87.448 0.15 1239
1241 4 -35.8 -52.94 91.442 0.15 1240
1242 4 -38.686 -54.738 95.176 0.15 1241
1243 4 -42.24 -52.961 99.968 0.15 1242
1244 4 -43.703 -53.447 105.08 0.15 1243
1245 4 -45.56 -55.379 110.4 0.15 1244
1246 4 -46.759 -57.124 115.2 0.15 1245
1247 4 -49.876 -59.958 120.4 0.15 1246
1248 4 -53.808 -60.606 125.36 0.15 1247
1249 4 -55.926 -61.309 129.97 0.15 1248
1250 4 -58.78 -62.874 135.48 0.15 1249
1251 4 -60.073 -64.994 140.41 0.15 1250
1252 4 -62.372 -67.444 144.08 0.15 1251
1253 4 -65.059 -70.595 147.26 0.15 1252
1254 4 -66.103 -72.048 149.08 0.15 1253
1255 4 -14.913 -38.105 60.578 0.15 1146
1256 4 -14.059 -48.208 66.531 0.15 1255
1257 4 -15.188 -55.628 73.754 0.15 1256
1258 4 -16.521 -59.693 78.673 0.15 1257
1259 4 -18.135 -65.902 82.716 0.15 1258
1260 4 -20.36 -70.561 86.536 0.15 1259
1261 4 -21.682 -74.34 89.886 0.15 1260
1262 4 -23.647 -78.498 93.93 0.15 1261
1263 4 -25.596 -81.466 97.23 0.15 1262
1264 4 -26.207 -84.864 101.98 0.15 1263
1265 4 -27.169 -85.713 105.67 0.15 1264
1266 4 -26.201 -87.467 111.37 0.15 1265
1267 4 -26.319 -88.858 114.73 0.15 1266
1268 4 -27.262 -91.699 119.69 0.15 1267
1269 4 -26.342 -97.62 127.13 0.15 1268
1270 4 -25.991 -99.736 135.47 0.15 1269
1271 4 -26.917 -102.59 142.34 0.15 1270
1272 4 -28.21 -107.86 148.58 0.15 1271
1273 4 -26.084 -114.19 154.81 0.15 1272
1274 4 -26.125 -119.42 159.18 0.15 1273
1275 4 -24.227 -123 161.39 0.15 1274
1276 4 -23.494 -125.2 163.42 0.15 1275
1277 4 -21.595 -129.05 166.82 0.15 1276
1278 4 -26.169 -90.117 118.07 0.15 1267
1279 4 -26.479 -90.943 124.17 0.15 1278
1280 4 -30.969 -93.124 128.21 0.15 1279
1281 4 -32.89 -92.849 130.39 0.15 1280
1282 4 -34.45 -93.401 133.51 0.15 1281
1283 4 -36.839 -94.31 136.15 0.15 1282
1284 4 -38.211 -95.697 139.1 0.15 1283
1285 4 -40.361 -98.044 142.36 0.15 1284
1286 4 -42.67 -100.28 148.21 0.15 1285
1287 4 -20.725 -65.945 80.672 0.15 1258
1288 4 -22.561 -75.136 79.491 0.15 1287
1289 4 -25.936 -79.068 78.685 0.15 1288
1290 4 -31.328 -88.362 80.877 0.15 1289
1291 4 -34.628 -99.51 87.936 0.15 1290
1292 4 -40.549 -105.58 92.922 0.15 1291
1293 4 -42.894 -109.79 93.936 0.15 1292
1294 4 -49.542 -116.33 100.96 0.15 1293
1295 4 -54.732 -119.75 105.81 0.15 1294
1296 4 -59.042 -123.57 110.44 0.15 1295
1297 4 -60.473 -127.11 113.21 0.15 1296
1298 4 -62.625 -131.91 115.95 0.15 1297
1299 4 -66.17 -135.63 119.24 0.15 1298
1300 4 -69.413 -141 123.07 0.15 1299
1301 4 -72.41 -144.91 127.63 0.15 1300
1302 4 -73.163 -152.08 133.05 0.15 1301
