# Supplementary material for: Influence of extracellular oscillations on neural communication: a computational perspective
Source: Front Comput Neurosci. 2014 Feb 7;8:9. doi: 10.3389/fncom.2014.00009 (PMC3916728; doi:10.3389/fncom.2014.00009)
Supplement: Supplementary file 4 [file DataSheet1.ZIP › influence_of_extracellular_oscillations/cell_r.swc]

1 1 0 0 0 10 -1
2 1 0 10 0 10 1
3 1 0 -10 0 10 1
4 3 4.5 -23 0 2.75 1
5 3 6.5 -39.5 -2 2.75 4
6 3 9.609 -58.968 4.15 2.3 5
7 3 9.172 -72.471 5.001 2.3 6
8 3 9.076 -89.418 8.781 1.85 7
9 3 6.79 -102.94 7.174 1.55 8
10 3 2.686 -107.8 5.495 1.55 9
11 3 0.462 -116.58 6.247 1.05 10
12 3 -3.281 -128.76 6.222 1.05 11
13 3 -3.201 -141.16 4.374 0.75 12
14 3 -4.219 -149.22 2.279 0.75 13
15 3 -4.62 -154.85 -1.97 0.7 14
16 3 -5.509 -159.52 -3.827 0.7 15
17 3 -5.777 -168.91 -8.409 0.7 16
18 3 -8.973 -177.68 -11.574 0.7 17
19 3 -9.419 -185.6 -14.96 0.75 18
20 3 -10.3 -188.53 -15.884 0.75 19
21 3 -12.631 -195.61 -18.259 0.5 20
22 3 -15.12 -202.12 -18.077 0.5 21
23 3 -27.015 -206.85 -18.998 0.5 22
24 3 -34.211 -205.34 -17.905 0.5 23
25 3 -46.316 -208.32 -16.567 0.5 24
26 3 -54.329 -215.67 -16.941 0.5 25
27 3 -57.651 -220.69 -18.064 0.5 26
28 3 -63.549 -230.08 -16.273 0.45 27
29 3 -68.46 -242.72 -14.418 0.45 28
30 3 -74.376 -257.28 -16.11 0.45 29
31 3 -76.36 -262.18 -15.542 0.45 30
32 3 -79.492 -274.86 -19.232 0.35 31
33 3 -73.952 -294.52 -24.485 0.35 32
34 3 -71.694 -305.74 -30.799 0.35 33
35 3 -72.229 -311.98 -34.232 0.35 34
36 3 -74.772 -318.43 -36.816 0.3 35
37 3 -79.742 -330.3 -45.482 0.3 36
38 3 -85.546 -340.44 -53.531 0.3 37
39 3 -92.183 -349.7 -57.459 0.3 38
40 3 -99.154 -360.84 -58.227 0.15 39
41 3 -105.26 -369.96 -65.963 0.15 40
42 3 -107.68 -374.56 -70.354 0.15 41
43 3 -114.29 -383.18 -77.28 0.15 42
44 3 -118.25 -397.92 -82.219 0.15 43
45 3 -121.08 -412.25 -85.624 0.15 44
46 3 -122.88 -430.12 -87.306 0.15 45
47 3 -124.98 -446.32 -88.068 0.15 46
48 3 -130.31 -459.52 -88.774 0.15 47
49 3 -126.84 -470.69 -82.497 0.15 48
50 3 -127.74 -477.48 -83.224 0.15 49
51 3 -130.74 -485.68 -82.337 0.15 50
52 3 -133.57 -494.4 -82.853 0.15 51
53 3 -137.41 -499.76 -75.641 0.15 52
54 3 -141.36 -509.44 -63.771 0.15 53
55 3 -143.17 -519.48 -54.308 0.15 54
56 3 -146.29 -530.18 -49.816 0.15 55
57 3 -147.61 -545.73 -44.465 0.15 56
58 3 -148.95 -554.45 -41.77 0.15 57
59 3 -154.71 -560.54 -41.716 0.15 58
60 3 -74 -320.31 -37.827 0.2 35
61 3 -70.776 -330.74 -44.001 0.2 60
62 3 -74.115 -337.41 -51.179 0.2 61
63 3 -75.073 -342.21 -57.058 0.2 62
64 3 -75.29 -354.01 -62.805 0.2 63
65 3 -76.745 -365.37 -66.019 0.2 64
66 3 -78.715 -374.85 -67.644 0.2 65
67 3 -86.019 -384.39 -65.373 0.2 66
68 3 -96.431 -393.11 -65.069 0.2 67
69 3 -107.3 -398.93 -66.26 0.2 68
70 3 -110.77 -410.03 -66.53 0.15 69
71 3 -116.65 -420.17 -68.507 0.15 70
72 3 -124.63 -428.95 -67.694 0.15 71
73 3 -132.65 -439.16 -68.732 0.15 72
74 3 -142.65 -450.86 -80.031 0.15 73
75 3 -154.95 -459.41 -89.701 0.15 74
76 3 -164.99 -463.69 -96.567 0.15 75
77 3 -168.54 -466.65 -98.334 0.15 76
78 3 -171.85 -471.66 -99.439 0.15 77
79 3 -174.02 -478.51 -97.017 0.15 78
80 3 -176.14 -489.15 -93.921 0.15 79
81 3 -177.91 -499.06 -93.678 0.15 80
82 3 -177.97 -507.78 -93.553 0.15 81
83 3 -175.2 -514.56 -94.311 0.15 82
84 3 -176.19 -521.58 -96.957 0.15 83
85 3 -177.49 -527.81 -99.205 0.15 84
86 3 -178.02 -534.05 -97.873 0.15 85
87 3 -179.21 -538.85 -97.859 0.15 86
88 3 -170.84 -472.51 -102.78 0.15 77
89 3 -175.36 -480.62 -104.23 0.15 88
90 3 -180.04 -484.46 -103.93 0.15 89
91 3 -186.13 -490.08 -105.62 0.15 90
92 3 -188.25 -493.73 -106.46 0.15 91
93 3 -190.93 -502.29 -108.44 0.15 92
94 3 -193.86 -509.94 -107.81 0.15 93
95 3 -196.77 -517.88 -112.83 0.15 94
96 3 -197.36 -524.43 -113.95 0.15 95
97 3 -198.04 -529.04 -115.69 0.15 96
98 3 -197.51 -533.29 -118.72 0.15 97
99 3 -198.18 -536.86 -121.03 0.15 98
100 3 -65.193 -232.53 -24.097 0.4 27
101 3 -71.997 -240.44 -33.403 0.35 100
102 3 -76.945 -244.64 -42.949 0.35 101
103 3 -84.639 -248.8 -48.947 0.35 102
104 3 -90.693 -254.08 -50.612 0.3 103
105 3 -98.273 -261.21 -53.056 0.3 104
106 3 -103.39 -270.19 -56.12 0.3 105
107 3 -109.49 -280.56 -60.364 0.3 106
108 3 -118.35 -290.07 -61.93 0.3 107
109 3 -126.74 -295.24 -65.88 0.3 108
110 3 -137.15 -300.39 -67.776 0.3 109
111 3 -138.69 -308.4 -71.979 0.3 110
112 3 -140.22 -316.91 -76.188 0.3 111
113 3 -142.26 -322.13 -81.423 0.3 112
114 3 -143.48 -325.35 -84.52 0.3 113
115 3 -145.19 -328.1 -86.184 0.3 114
116 3 -150.6 -334.19 -91.452 0.15 115
117 3 -154.83 -340.41 -96.733 0.15 116
118 3 -154.18 -341.75 -100.51 0.15 117
119 3 -158.05 -349.54 -106.66 0.15 118
120 3 -162.39 -359.93 -112.71 0.15 119
121 3 -164.68 -372.38 -109.85 0.15 120
122 3 -168.83 -386.1 -114.26 0.15 121
123 3 -173.08 -398.13 -117.71 0.15 122
124 3 -178.49 -409.08 -118.03 0.15 123
125 3 -181.01 -417.65 -117.18 0.15 124
126 3 -184.64 -427.34 -119.26 0.15 125
127 3 -190.95 -436.62 -120.04 0.15 126
128 3 -198.74 -447.29 -121.03 0.15 127
129 3 -207.49 -456 -121.58 0.15 128
130 3 -216.67 -464.64 -123.04 0.15 129
131 3 -224.07 -473.29 -124.31 0.15 130
132 3 -230.7 -478.57 -127.07 0.15 131
133 3 -238.41 -485.1 -129.18 0.15 132
134 3 -250.19 -492.76 -127.47 0.15 133
135 3 -256.7 -496.9 -122.81 0.15 134
136 3 -260.93 -500.35 -124.52 0.15 135
137 3 -265.23 -504.26 -125.67 0.15 136
138 3 -159.72 -344.34 -104.77 0.15 118
139 3 -164.75 -345.38 -109.65 0.15 138
140 3 -170.02 -346.09 -116.02 0.15 139
141 3 -173.25 -349.21 -124.97 0.15 140
142 3 -176.56 -354.71 -130.61 0.15 141
143 3 -180.27 -359.08 -136.39 0.15 142
144 3 -183.62 -363.84 -142.18 0.15 143
145 3 -188.13 -374.03 -148.04 0.15 144
146 3 -193.96 -381.07 -151.76 0.15 145
147 3 -198.15 -387.23 -155.2 0.15 146
148 3 -204.26 -392.36 -155.07 0.15 147
149 3 -207.89 -395.3 -154.44 0.15 148
150 3 -208.43 -402.38 -154.23 0.15 149
151 3 -209.66 -411.32 -156 0.15 150
152 3 -214.97 -427.59 -159.99 0.15 151
153 3 -220.53 -433.23 -161.56 0.15 152
154 3 -223.12 -440.78 -162.45 0.15 153
155 3 -224.61 -445.53 -164.44 0.15 154
156 3 -228.2 -449.56 -164.07 0.15 155
157 3 -232.13 -454.65 -163.82 0.15 156
158 3 -239.54 -457.88 -162.35 0.15 157
159 3 -243.44 -463.04 -161.51 0.15 158
160 3 -248.32 -467.99 -160.86 0.15 159
161 3 -251.44 -473.4 -162.74 0.15 160
162 3 -253.99 -475.33 -164.55 0.15 161
163 3 -256.05 -478.55 -166.1 0.15 162
164 3 -150.93 -336.24 -92.365 0.15 115
165 3 -154.32 -344.56 -99.347 0.15 164
166 3 -155.07 -354.98 -106.05 0.15 165
167 3 -157.35 -362.38 -107.55 0.15 166
168 3 -161.03 -369.08 -108.43 0.15 167
169 3 -162.78 -376.44 -107.89 0.15 168
170 3 -166.75 -390.74 -108.92 0.15 169
171 3 -169.13 -402.46 -111.24 0.15 170
172 3 -166.89 -415.26 -113.99 0.15 171
173 3 -166.16 -429.1 -115.12 0.15 172
174 3 -169.65 -444.14 -114.48 0.15 173
175 3 -172.52 -458.5 -115.95 0.15 174
176 3 -172.26 -472.65 -123.41 0.15 175
177 3 -177.05 -483.3 -121.81 0.15 176
178 3 -181.45 -494.07 -120.57 0.15 177
179 3 -182.2 -500.11 -119.84 0.15 178
180 3 -182.31 -507.88 -116.27 0.15 179
181 3 -182.6 -512.43 -115.41 0.15 180
182 3 -12.452 -196.38 -19.203 0.15 20
183 3 -21.84 -201.69 -19.598 0.15 182
184 3 -28.865 -202.9 -18.115 0.15 183
185 3 -33.527 -205.55 -17.268 0.15 184
186 3 -38.93 -211.94 -14.061 0.15 185
187 3 -40.965 -218.24 -11.156 0.15 186
188 3 -42.037 -224.41 -8.124 0.15 187
189 3 -44.908 -229.07 -1.695 0.15 188
190 3 -46.842 -233.84 5.787 0.15 189
191 3 -47.334 -244.55 9.794 0.15 190
192 3 -50.278 -254.64 13.669 0.15 191
193 3 -48.968 -263.23 14.655 0.15 192
194 3 -50.955 -269.65 13.203 0.15 193
195 3 -51.989 -273.49 12.518 0.15 194
196 3 -52.758 -277.94 10.826 0.15 195
197 3 -13.395 -181.82 -11.335 0.15 18
198 3 -18.427 -187.97 -10.655 0.15 197
199 3 -21.637 -194.01 -8.686 0.15 198
200 3 -22.498 -198.21 -8.295 0.15 199
201 3 -22.173 -202.5 -7.844 0.15 200
202 3 -22.486 -206.13 -7.317 0.15 201
203 3 -23.465 -212.35 -5.354 0.15 202
204 3 -24.156 -218.65 -5.65 0.15 203
205 3 -26.023 -225.91 -5.83 0.15 204
206 3 -26.738 -232.55 -5.191 0.15 205
207 3 -25.368 -238.75 -4.854 0.15 206
208 3 -22.097 -242.01 -7.344 0.15 207
209 3 -20.335 -246.31 -10.278 0.15 208
210 3 -19.45 -250.79 -12.857 0.15 209
211 3 -19.881 -257.01 -15.586 0.15 210
212 3 -19.901 -262.06 -16.996 0.15 211
213 3 -18.94 -267.09 -19.124 0.15 212
214 3 -5.011 -173.2 -10.142 0.15 17
215 3 -5.046 -177.61 -13.152 0.15 214
216 3 -5.541 -181.38 -16.585 0.15 215
217 3 -5.724 -186.78 -17.716 0.15 216
218 3 -5.987 -192.63 -17.724 0.15 217
219 3 -5.92 -198.12 -18.299 0.15 218
220 3 -5.175 -206.78 -18.149 0.15 219
221 3 -3.75 -213.48 -17.424 0.15 220
222 3 -5.207 -220.06 -19.089 0.15 221
223 3 -5.682 -226.04 -19.859 0.15 222
224 3 -7.214 -231.52 -20.612 0.15 223
225 3 -7.45 -236.08 -19.974 0.15 224
226 3 -4.689 -240.62 -19.408 0.15 225
227 3 -4.749 -244.44 -17.964 0.15 226
228 3 -5.84 -250.61 -18.254 0.15 227
229 3 -5.257 -257.06 -18.095 0.15 228
230 3 -3.26 -260.41 -17.891 0.15 229
231 3 -1.68 -265.55 -19.039 0.15 230
232 3 -1.951 -270.06 -20.085 0.15 231
233 3 -0.548 -275.57 -20.728 0.15 232
234 3 0.844 -280.99 -21.915 0.15 233
235 3 3.325 -286.22 -22.111 0.15 234
236 3 4.695 -290.26 -21.6 0.15 235
237 3 -6.201 -166.35 -6.356 0.15 16
238 3 -7.766 -173.53 -9.928 0.15 237
239 3 -8.61 -180.36 -13.512 0.15 238
240 3 -5.731 -187.82 -11.453 0.15 239
241 3 -2.896 -195.17 -9.323 0.15 240
242 3 -0.814 -200.61 -10.84 0.15 241
243 3 -1.577 -210.22 -16.036 0.15 242
244 3 -1.684 -218.1 -20.304 0.15 243
245 3 -3.359 -227.6 -21.515 0.15 244
246 3 -3.822 -236.07 -27.108 0.15 245
247 3 -4.256 -248.99 -34.384 0.15 246
248 3 -7.678 -259.85 -36.837 0.15 247
249 3 -7.306 -268.71 -39.434 0.15 248
250 3 -6.196 -275.14 -41.353 0.15 249
251 3 -4.903 -281.8 -45.736 0.15 250
252 3 -1.313 -289.13 -49.463 0.15 251
253 3 3.761 -298.65 -51.539 0.15 252
254 3 8.646 -307.16 -53.96 0.15 253
255 3 9.151 -317.94 -56.048 0.15 254
256 3 9.24 -323.84 -56.222 0.15 255
257 3 9.087 -329.08 -57.648 0.15 256
258 3 0.186 -150.88 -0.333 0.15 14
259 3 7.885 -150.93 -3.372 0.15 258
260 3 13.633 -151.1 -6.825 0.15 259
261 3 20.753 -152.06 -12.082 0.15 260
262 3 26.977 -156.84 -15.806 0.15 261
263 3 31.357 -161.7 -18.761 0.15 262
264 3 36.301 -167.66 -22.447 0.15 263
265 3 42.668 -175.79 -25.846 0.15 264
266 3 46.575 -183.03 -28.821 0.15 265
267 3 50.405 -193.72 -30.772 0.15 266
268 3 50.841 -201.86 -32.994 0.15 267
269 3 54.031 -208.85 -37.42 0.15 268
270 3 56.266 -214.37 -41.539 0.15 269
271 3 57.88 -219.29 -44.811 0.15 270
272 3 58.338 -223.07 -46.989 0.15 271
273 3 58.913 -226.68 -49.2 0.15 272
274 3 58.847 -230.28 -48.633 0.15 273
275 3 -5.004 -136.73 5.515 0.35 12
276 3 -5.128 -142.71 4 0.35 275
277 3 -5.281 -146.96 3.387 0.35 276
278 3 -7.728 -157.55 0.714 0.35 277
279 3 -9.296 -166.92 -0.26 0.35 278
280 3 -9.361 -173.58 -2.03 0.35 279
281 3 -8 -179.2 -4.876 0.35 280
282 3 -7.136 -183.96 -6.829 0.35 281
283 3 -7.681 -189.44 -7.258 0.3 282
284 3 -5.076 -196.81 -6.305 0.3 283
285 3 -3.557 -203.59 -6.486 0.3 284
286 3 -6.853 -209.51 -6.355 0.3 285
287 3 -8.356 -212.98 -4.134 0.15 286
288 3 -5.455 -219.3 1.381 0.3 287
289 3 -1.998 -228.38 6.385 0.3 288
290 3 -1.599 -235.85 2.726 0.25 289
291 3 -0.179 -248.15 -0.639 0.25 290
292 3 0.406 -255.39 -0.893 0.25 291
293 3 2.305 -266.1 -3.306 0.25 292
294 3 -3.967 -271.93 -8.232 0.25 293
295 3 -8.703 -278.84 -15.011 0.25 294
296 3 -9.194 -289.72 -17.844 0.25 295
297 3 -7.997 -302.68 -20.113 0.25 296
298 3 -8.222 -313.45 -19.901 0.25 297
299 3 -8.119 -319.84 -19.434 0.25 298
300 3 -7.101 -325.28 -23.999 0.25 299
301 3 -8.456 -330.3 -27.071 0.25 300
302 3 -7.278 -336.6 -27.017 0.25 301
303 3 -7.253 -343.51 -30.783 0.25 302
304 3 -9.339 -350.35 -32.568 0.25 303
305 3 -10.946 -355.66 -34.541 0.25 304
306 3 -12.617 -360.94 -36.248 0.25 305
307 3 -13.406 -367.35 -35.508 0.25 306
308 3 -10.422 -375.42 -35.057 0.25 307
309 3 -7.768 -382.63 -34.622 0.25 308
310 3 -3.995 -391.64 -32.97 0.2 309
311 3 -1.24 -401.07 -30.898 0.2 310
312 3 0.925 -407.86 -30.183 0.15 311
313 3 2.644 -419.48 -28.941 0.15 312
314 3 5.598 -429.38 -28.347 0.15 313
315 3 8.188 -435.75 -30.403 0.15 314
316 3 9.894 -442.41 -31.811 0.15 315
317 3 9.381 -448.2 -34.586 0.15 316
318 3 9.029 -463.86 -33.124 0.15 317
319 3 10.117 -474.29 -23.799 0.15 318
320 3 12.776 -485.71 -19.713 0.15 319
321 3 14.28 -499.34 -17.88 0.15 320
322 3 12.283 -509.37 -15.287 0.15 321
323 3 13.137 -516.68 -11.039 0.15 322
324 3 13.512 -527.28 -6.204 0.15 323
325 3 10.875 -533.94 -3.694 0.15 324
326 3 7.227 -542.25 -0.733 0.15 325
327 3 5.075 -548.02 0.731 0.15 326
328 3 1.227 -556.98 3.827 0.15 327
329 3 2.091 -566.59 8.007 0.15 328
330 3 4.554 -572.28 11.441 0.15 329
331 3 9.274 -581.65 16.171 0.15 330
332 3 11.509 -588.61 20.545 0.15 331
333 3 15.085 -599.35 22.626 0.15 332
334 3 15.453 -607.92 18.432 0.15 333
335 3 15.686 -616.56 17.143 0.15 334
336 3 15.682 -625.08 17.4 0.15 335
337 3 15.508 -632.93 20.192 0.15 336
338 3 17.305 -641.09 24.584 0.15 337
339 3 2.73 -556.93 3.434 0.15 327
340 3 0.868 -570.04 10 0.15 339
341 3 -1.827 -582.26 14.229 0.15 340
342 3 -2.405 -595.1 18.134 0.15 341
343 3 -1.735 -602.71 20.976 0.15 342
344 3 -0.862 -608.95 22.845 0.15 343
345 3 13.924 -453.99 -32.052 0.15 316
346 3 17.047 -467.75 -31.594 0.15 345
347 3 17.491 -478.54 -28.986 0.15 346
348 3 18.042 -487.01 -24.692 0.15 347
349 3 19.912 -496.74 -20.637 0.15 348
350 3 23.619 -507.97 -12.435 0.15 349
351 3 27.641 -513.16 -7.602 0.15 350
352 3 29.58 -520.11 -5.534 0.15 351
353 3 31.072 -525.98 -3.644 0.15 352
354 3 32.988 -535.32 -1.13 0.15 353
355 3 35.049 -544.14 1.719 0.15 354
356 3 30.062 -551.54 9.462 0.15 355
357 3 31.967 -558.08 15.526 0.15 356
358 3 38.251 -565.67 23.992 0.15 357
359 3 43.591 -574.64 30.67 0.15 358
360 3 44.965 -579.08 35.507 0.15 359
361 3 46.052 -588.62 38.633 0.15 360
362 3 48.225 -598.7 40.133 0.15 361
363 3 46.426 -605.65 46.271 0.15 362
364 3 44.893 -611.83 50.962 0.15 363
365 3 44.31 -617.11 54.536 0.15 364
366 3 42.523 -620.64 57.823 0.15 365
367 3 -2.935 -412.26 -33.075 0.15 311
368 3 -5.854 -420.93 -34.824 0.15 367
369 3 -7.541 -429.26 -35.208 0.15 368
370 3 -8.201 -440.13 -34.723 0.15 369
371 3 -7.341 -447.49 -38.512 0.15 370
372 3 -6.138 -455.25 -42.913 0.15 371
373 3 -6.229 -467.11 -42.265 0.15 372
374 3 -4.466 -479.59 -40.156 0.15 373
375 3 -5.551 -490.84 -35.598 0.15 374
376 3 -5.948 -498.24 -32.382 0.15 375
377 3 -7.558 -506.45 -30.083 0.15 376
378 3 -9.315 -516.18 -28.248 0.15 377
379 3 -12.725 -523.73 -28.927 0.15 378
380 3 -13.779 -534.88 -22.355 0.15 379
381 3 -15.62 -542.47 -18.839 0.15 380
382 3 -17.202 -552.62 -16.167 0.15 381
383 3 -19.949 -563.2 -13.69 0.15 382
384 3 -3.974 -344.83 -29.222 0.15 302
385 3 -1.776 -353.33 -31.421 0.15 384
386 3 -1.259 -362.56 -33.236 0.15 385
387 3 -5.589 -367.19 -28.87 0.15 386
388 3 -9.699 -374.25 -23.696 0.15 387
389 3 -11.946 -387.57 -16.795 0.15 388
390 3 -14.692 -399.98 -14.14 0.15 389
391 3 -15.505 -409.02 -12.147 0.15 390
392 3 -18.613 -416.54 -8.239 0.15 391
393 3 -19.719 -426.53 -2.833 0.15 392
394 3 -16.222 -435.94 -1.167 0.15 393
395 3 -6.588 -447.44 4.972 0.15 394
396 3 -1.025 -457.79 7.645 0.15 395
397 3 -0.171 -466.51 11.73 0.15 396
398 3 1.155 -475.1 13.017 0.15 397
399 3 0.471 -489.5 14.91 0.15 398
400 3 0.37 -505.92 16.538 0.15 399
401 3 -6.144 -518.6 16.011 0.15 400
402 3 -10.252 -525.07 11.374 0.15 401
403 3 -14.799 -532.25 9.937 0.15 402
404 3 -19.024 -549.44 9.239 0.15 403
405 3 -21.704 -560.17 8.154 0.15 404
406 3 -21.783 -570.76 4.568 0.15 405
407 3 -22.16 -577.48 2.338 0.15 406
408 3 -21.777 -585.61 -0.24 0.15 407
409 3 0.353 -263.31 -1.61 0.15 292
410 3 -0.399 -270.66 -2.99 0.15 409
411 3 -2.202 -277.14 -2.933 0.15 410
412 3 -7.149 -284.51 -4.773 0.15 411
413 3 -11.177 -289.14 -9.399 0.15 412
414 3 -14.574 -293.12 -12.769 0.15 413
415 3 -17.403 -295.58 -15.357 0.15 414
416 3 -19.884 -300.83 -17.417 0.15 415
417 3 -22.175 -306.54 -18.4 0.15 416
418 3 -24.295 -313.48 -18.437 0.15 417
419 3 -29.411 -318.26 -19.171 0.15 418
420 3 -7.639 -217.34 -5.114 0.15 286
421 3 6.775 -222.63 -6.436 0.15 420
422 3 23.327 -228.98 -5.76 0.15 421
423 3 33.459 -239.94 -2.096 0.15 422
424 3 39.369 -248.68 -0.77 0.15 423
425 3 44.761 -256.73 0.522 0.15 424
426 3 48.766 -263.1 0.197 0.15 425
427 3 53.112 -266.8 -0.744 0.15 426
428 3 50.866 -272.81 -1.178 0.15 427
429 3 -5.676 -188.44 -8.341 0.15 282
430 3 -2.026 -201.97 -10.567 0.15 429
431 3 8.685 -213.63 -11.043 0.15 430
432 3 14.091 -225.65 -17.128 0.15 431
433 3 18.864 -239.7 -25.868 0.15 432
434 3 24.168 -253.53 -33.47 0.15 433
435 3 27.264 -261.19 -37.118 0.15 434
436 3 30.392 -272.71 -42.379 0.15 435
437 3 30.538 -279.06 -47.785 0.15 436
438 3 30.675 -285.18 -53.055 0.15 437
439 3 29.839 -292.1 -61.767 0.15 438
440 3 30.873 -300.98 -79.833 0.15 439
441 3 -5.224 -151.14 3.302 0.15 277
442 3 -5.155 -160.29 4.104 0.15 441
443 3 -7.691 -167.04 3.732 0.15 442
444 3 -8.27 -174.55 4.649 0.15 443
445 3 -8.691 -181.66 3.915 0.15 444
446 3 -9.205 -188.86 3.326 0.15 445
447 3 -10.356 -196.08 6.936 0.15 446
448 3 -8.793 -202.94 8.346 0.15 447
449 3 -5.449 -208.9 2.904 0.15 448
450 3 -0.969 -217.67 -0.58 0.15 449
451 3 3.748 -223.9 -1.695 0.15 450
452 3 9.296 -230.35 -3.713 0.15 451
453 3 12.561 -235.96 -4.776 0.15 452
454 3 15.326 -243.61 -6.373 0.15 453
455 3 15.791 -250.77 -7.379 0.15 454
456 3 15.087 -260.35 -7.172 0.15 455
457 3 12.608 -266.19 -8.291 0.15 456
458 3 10.389 -273.2 -9.987 0.15 457
459 3 12.275 -283.63 -12.38 0.15 458
460 3 12.8 -288.29 -14.187 0.15 459
461 3 13.102 -296.63 -17.073 0.15 460
462 3 4.813 -115.78 6.185 0.3 10
463 3 11.689 -121.32 6.008 0.3 462
464 3 17.275 -122.58 10.305 0.3 463
465 3 22.327 -126.64 15.896 0.3 464
466 3 28.705 -135.55 18.969 0.3 465
467 3 31.893 -138.93 19.789 0.3 466
468 3 34.431 -144.25 21.454 0.15 467
469 3 37.014 -152.34 25.368 0.15 468
470 3 39.162 -164.62 28.651 0.15 469
471 3 44.457 -176.03 31.496 0.15 470
472 3 44.325 -190.32 35.583 0.15 471
473 3 45.211 -198.42 37.626 0.15 472
474 3 48.319 -209.31 40.861 0.15 473
475 3 47.837 -220.06 44.157 0.15 474
476 3 47.439 -227.38 44.658 0.15 475
477 3 47.473 -234.76 45.179 0.15 476
478 3 46.549 -241.61 47.366 0.15 477
479 3 35.232 -145.82 22.893 0.15 467
480 3 41.267 -153.02 28.652 0.15 479
481 3 49.536 -154.34 37.292 0.15 480
482 3 55.431 -166.23 47.972 0.15 481
483 3 58.164 -176.56 57.402 0.15 482
484 3 62.412 -186.74 66.279 0.15 483
485 3 71.819 -189.52 77.909 0.15 484
486 3 71.561 -192.98 86.934 0.15 485
487 3 73.566 -197.22 93.361 0.15 486
488 3 73.39 -201.17 99.493 0.15 487
489 3 8.858 -88.581 -1.275 1.35 7
490 3 11.365 -100.74 -2.888 1.35 489
491 3 13.325 -113.47 -3.712 1.35 490
492 3 12.64 -122.59 -1.949 1 491
493 3 11.352 -128.69 0.759 1 492
494 3 8.814 -136.39 4.538 0.6 493
495 3 10.414 -143.28 10.407 0.6 494
496 3 11.29 -149.02 11.306 0.6 495
497 3 10.578 -155.6 13.47 0.6 496
498 3 7.476 -163.79 19.179 0.6 497
499 3 -0.514 -177.56 23.04 0.5 498
500 3 -4.696 -185.26 25.223 0.5 499
501 3 -10.911 -196.39 29.881 0.5 500
502 3 -20.005 -205.28 35.069 0.5 501
503 3 -30.982 -217.8 40.745 0.5 502
504 3 -37.772 -223.33 38.734 0.5 503
505 3 -43.513 -229.98 34.609 0.3 504
506 3 -47.384 -238.28 28.909 0.3 505
507 3 -45.868 -250.31 16.339 0.3 506
508 3 -45.056 -261.55 8.56 0.3 507
509 3 -41.563 -273.49 4.469 0.3 508
510 3 -36.28 -279.97 -2.084 0.3 509
511 3 -34.606 -285.71 -8.204 0.3 510
512 3 -31.625 -298.65 -14.671 0.3 511
513 3 -29.669 -308.14 -18.717 0.3 512
514 3 -26.326 -319.33 -24.303 0.3 513
515 3 -24.528 -335.59 -29.387 0.3 514
516 3 -27.889 -345.21 -33.14 0.3 515
517 3 -31.718 -353.07 -35.943 0.3 516
518 3 -31.768 -362.17 -41.556 0.15 517
519 3 -32.746 -373.55 -51.399 0.15 518
520 3 -37.249 -383.81 -59.189 0.15 519
521 3 -40.451 -396.92 -60.304 0.15 520
522 3 -46.576 -406.38 -61.638 0.15 521
523 3 -50.289 -418.51 -63.005 0.15 522
524 3 -54.273 -432.05 -65.623 0.15 523
525 3 -54.602 -447.3 -69.306 0.15 524
526 3 -57.269 -460.6 -72.405 0.15 525
527 3 -57.492 -471.77 -75.163 0.15 526
528 3 -60.396 -483.88 -75.81 0.15 527
529 3 -61.909 -492.92 -77.411 0.15 528
530 3 -56.459 -506.61 -79.675 0.15 529
531 3 -52.728 -515.62 -79.407 0.15 530
532 3 -51.129 -528.6 -78.292 0.15 531
533 3 -50.739 -538.77 -76.31 0.15 532
534 3 -51.946 -546.98 -75.931 0.15 533
535 3 -54.236 -558.72 -77.52 0.15 534
536 3 -36.316 -361.19 -31.066 0.15 517
537 3 -44.299 -371.95 -27.515 0.15 536
538 3 -51.538 -381.6 -30.952 0.15 537
539 3 -56.514 -387.88 -34.499 0.15 538
540 3 -59.401 -391.35 -35.55 0.15 539
541 3 -66.586 -395.89 -34.422 0.15 540
542 3 -73.119 -404.58 -31.955 0.15 541
543 3 -79.386 -412.92 -30.766 0.15 542
544 3 -87.751 -417.35 -28.809 0.15 543
545 3 -93.129 -422.75 -27.991 0.15 544
546 3 -99.707 -430.09 -28.929 0.15 545
547 3 -103.22 -439.47 -33.641 0.15 546
548 3 -104.6 -445.82 -37.278 0.15 547
549 3 -103.15 -455.38 -46.98 0.15 548
550 3 -102.48 -468.74 -54.71 0.15 549
551 3 -102.16 -480.97 -60.304 0.15 550
552 3 -100.02 -492.36 -58.992 0.15 551
553 3 -96.254 -503.41 -58.6 0.15 552
554 3 -61.446 -401.76 -35.552 0.15 540
555 3 -63.79 -413.51 -34.024 0.15 554
556 3 -68.459 -424.75 -33.598 0.15 555
557 3 -72.882 -437.76 -34.379 0.15 556
558 3 -75.79 -447.35 -35.85 0.15 557
559 3 -80.867 -459.86 -39.835 0.15 558
560 3 -84.168 -470.86 -43.417 0.15 559
561 3 -85.56 -477.87 -46.44 0.15 560
562 3 -88.838 -487.56 -49.716 0.15 561
563 3 -93.106 -492.21 -56.376 0.15 562
564 3 -96.638 -498.64 -62.574 0.15 563
565 3 -45.726 -234.24 42.522 0.15 504
566 3 -49.644 -240.98 43.742 0.15 565
567 3 -56.686 -249.93 45.689 0.15 566
568 3 -61.556 -260.26 48.186 0.15 567
569 3 -62.352 -265.44 49.506 0.15 568
570 3 -66.287 -279.11 49.67 0.15 569
571 3 -71.36 -294.44 49.648 0.15 570
572 3 -75.333 -304.31 49.213 0.15 571
573 3 -79.439 -316.15 47.78 0.15 572
574 3 -78.929 -326.44 48.169 0.15 573
575 3 -80.916 -334.04 49.521 0.15 574
576 3 -81.997 -347.41 59.622 0.15 575
577 3 -86.663 -356.94 62.623 0.15 576
578 3 -96.516 -365.45 58.724 0.15 577
579 3 -102.58 -375.35 63.457 0.15 578
580 3 -107.23 -383.65 66.344 0.15 579
581 3 -109.51 -393.71 69.506 0.15 580
582 3 -114.47 -413.47 73.459 0.15 581
583 3 -115.45 -423.9 72.843 0.15 582
584 3 -117.42 -434.13 71.129 0.15 583
585 3 -118.46 -444.19 75.288 0.15 584
586 3 -120.76 -453.43 78.42 0.15 585
587 3 -125.72 -466.47 83.411 0.15 586
588 3 -128.27 -476.07 85.621 0.15 587
589 3 -130 -487.97 85.81 0.15 588
590 3 -128.16 -502.89 89.213 0.15 589
591 3 -126.06 -511.2 90.363 0.15 590
592 3 -125.28 -517.93 91.484 0.15 591
593 3 -126.13 -528.11 92.385 0.15 592
594 3 -121.3 -541.09 95.771 0.15 593
595 3 -32.506 -222.68 45.779 0.15 503
596 3 -33.153 -232.65 50.935 0.15 595
597 3 -33.814 -240.65 55.526 0.15 596
598 3 -31.87 -250.02 64.512 0.15 597
599 3 -32.41 -257.82 71.154 0.15 598
600 3 -33.727 -269.02 77.42 0.15 599
601 3 -35.657 -273.8 82.587 0.15 600
602 3 -34.307 -275.49 83.15 0.15 601
603 3 -29.386 -281.88 85.886 0.15 602
604 3 -23.845 -290.66 89.449 0.15 603
605 3 -21.769 -294.5 90.66 0.15 604
606 3 -20.339 -299.81 94.661 0.15 605
607 3 -21.774 -307.96 96.302 0.15 606
608 3 -24.417 -309.61 98.708 0.15 607
609 3 -26.517 -311.3 103.06 0.15 608
610 3 5.468 -167.62 20.84 0.15 498
611 3 4.035 -174.84 21.92 0.15 610
612 3 2.973 -183.5 25.94 0.15 611
613 3 3.026 -190.01 27.901 0.15 612
614 3 1.334 -195.91 30.027 0.15 613
615 3 0.646 -201.67 31.301 0.15 614
616 3 0.885 -207.53 30.355 0.15 615
617 3 0.882 -214.89 30.215 0.15 616
618 3 1.608 -222.03 30.465 0.15 617
619 3 4.776 -229.87 29.615 0.15 618
620 3 7.033 -236.51 29.921 0.15 619
621 3 9.278 -242.37 28.575 0.15 620
622 3 13.428 -250.6 26.642 0.15 621
623 3 15.171 -256.08 24.912 0.15 622
624 3 15.612 -260.61 24.975 0.15 623
625 3 14.079 -267.29 24.381 0.15 624
626 3 9.523 -156.47 13.352 0.15 496
627 3 -1.382 -167.96 13.443 0.15 626
628 3 -6.72 -178.3 9.771 0.15 627
629 3 -10.681 -190.46 8 0.15 628
630 3 -11.596 -201.43 8.467 0.15 629
631 3 -13.232 -212.14 15.009 0.15 630
632 3 -13.587 -222.99 19.455 0.15 631
633 3 -13.729 -233.59 20.538 0.15 632
634 3 -24.584 -250.31 14.485 0.15 633
635 3 -40.025 -255.87 12.172 0.15 634
636 3 -36.986 -266.08 14.421 0.15 635
637 3 -37.636 -278.94 19.211 0.15 636
638 3 -38.54 -290.39 21.959 0.15 637
639 3 -44.57 -301.56 25.291 0.15 638
640 3 -44.517 -310.98 24.731 0.15 639
641 3 -45.013 -319.19 26.627 0.15 640
642 3 -46.892 -325.13 27.893 0.15 641
643 3 8.902 -139.45 2.941 0.15 493
644 3 4.208 -149.95 -8.032 0.15 643
645 3 -2.102 -161.65 -13.275 0.15 644
646 3 -5.77 -172.19 -14.918 0.15 645
647 3 -10.547 -184.69 -16.213 0.15 646
648 3 -12.72 -192 -17.635 0.15 647
649 3 -11.838 -196.51 -22.576 0.15 648
650 3 -11.248 -201.49 -27.702 0.15 649
651 3 -1.156 -206.01 -39.723 0.15 650
652 3 10.151 -216.8 -51.354 0.15 651
653 3 15.23 -224.51 -56.383 0.15 652
654 3 17.695 -229.54 -63.078 0.15 653
655 3 18.986 -236.32 -69.271 0.15 654
656 3 18.614 -248.44 -77.138 0.15 655
657 3 19.119 -256.83 -75.088 0.15 656
658 3 18.77 -263.49 -73.018 0.15 657
659 3 -11.196 -201.13 -28.978 0.15 649
660 3 -10.009 -209.71 -37.775 0.15 659
661 3 -8.177 -218.5 -43.339 0.15 660
662 3 -14.003 -231.43 -42.216 0.15 661
663 3 -18.968 -245.7 -41.776 0.15 662
664 3 -18.5 -254.68 -40.605 0.15 663
665 3 -18.981 -260.18 -40.396 0.15 664
666 3 -20.577 -266.61 -41.689 0.15 665
667 3 -5.997 -180.43 -14.531 0.15 646
668 3 -7.382 -192.3 -16.665 0.15 667
669 3 -6.177 -202.06 -19.524 0.15 668
670 3 -8.287 -210.46 -28.546 0.15 669
671 3 -11.049 -215.41 -37.625 0.15 670
672 3 -11.431 -217.9 -40.77 0.15 671
673 3 -13.602 -225.59 -44.395 0.15 672
674 3 -16.284 -233.31 -47.305 0.15 673
675 3 -14.9 -238.98 -48.849 0.15 674
676 3 -16.865 -243.06 -53.128 0.15 675
677 3 -16.733 -247.79 -56.71 0.15 676
678 3 -12.534 -253.14 -59.212 0.15 677
679 3 -11.364 -257.07 -63.842 0.15 678
680 3 -12.159 -260.29 -64.518 0.15 679
681 4 7 5 -5 0.85 1
682 4 10.5 6 -8 0.6 681
683 4 11.032 8.291 -11.636 0.6 682
684 4 13.862 9.839 -15.77 0.6 683
685 4 15.702 10.856 -19.872 0.45 684
686 4 20.911 13.846 -26.867 0.35 685
687 4 23.35 14.185 -33.147 0.35 686
688 4 27.153 15.946 -42.404 0.15 687
689 4 34.928 20.232 -53.435 0.15 688
690 4 40.643 23.765 -59.21 0.15 689
691 4 46.561 25.459 -67.295 0.15 690
692 4 51.44 25.635 -76.537 0.15 691
693 4 54.149 26.675 -83.543 0.15 692
694 4 57.211 28.657 -89.304 0.15 693
695 4 65.07 31.087 -96.892 0.15 694
696 4 75.14 34.115 -107.16 0.15 695
697 4 84.868 37.773 -112.68 0.15 696
698 4 94.938 42.635 -117.5 0.15 697
699 4 98.82 45.522 -120.98 0.15 698
700 4 58.179 30.861 -90.249 0.15 693
701 4 65.367 36.897 -100.59 0.15 700
702 4 71.411 41.961 -108.09 0.15 701
703 4 80.937 47.817 -116.77 0.15 702
704 4 83.154 49.175 -118.94 0.15 703
705 4 85.277 56.565 -127.48 0.15 704
706 4 90.367 66.041 -137.19 0.15 705
707 4 94.614 70.672 -142.48 0.15 706
708 4 97.249 73.887 -145.17 0.15 707
709 4 96.344 78.907 -150.51 0.15 708
710 4 97.536 83.362 -156.29 0.15 709
711 4 98.047 87.16 -162.97 0.15 710
712 4 98.321 88.183 -169.25 0.15 711
713 4 98.969 89.006 -173.14 0.15 712
714 4 99.879 91.689 -176.94 0.15 713
715 4 24.11 15.238 -36.074 0.15 687
716 4 25.393 14.99 -39.788 0.15 715
717 4 29.319 15.444 -43.124 0.15 716
718 4 34.073 17.639 -49.435 0.15 717
719 4 36.901 20.072 -55.786 0.15 718
720 4 38.626 21.491 -63.369 0.15 719
721 4 42.477 23.791 -70.012 0.15 720
722 4 41.095 21.168 -79.628 0.15 721
723 4 39.596 26.037 -91.119 0.15 722
724 4 41.59 25.514 -97.304 0.15 723
725 4 43.227 26.852 -104.65 0.15 724
726 4 47.385 28.633 -115.43 0.15 725
727 4 52.293 32.542 -120.54 0.15 726
728 4 55.347 38.723 -126.54 0.15 727
729 4 52.332 41.243 -132.76 0.15 728
730 4 52.567 44.891 -138.19 0.15 729
731 4 53.295 46.872 -143.74 0.15 730
732 4 26.128 15.068 -45.528 0.15 716
733 4 27.847 14.625 -53.084 0.15 732
734 4 31.969 15.822 -59.336 0.15 733
735 4 32.964 16.342 -61.624 0.15 734
736 4 35.592 19.117 -67.699 0.15 735
737 4 41.886 23.752 -76.525 0.15 736
738 4 44.81 26.908 -81.214 0.15 737
739 4 48.38 31.6 -86.668 0.15 738
740 4 49.334 34.702 -93.594 0.15 739
741 4 52.645 38.054 -98.983 0.15 740
742 4 53.214 38.91 -102.78 0.15 741
743 4 56.833 41.808 -109.66 0.15 742
744 4 55.391 43.359 -112.01 0.15 743
745 4 55.227 42.568 -115.83 0.15 744
746 4 56.227 42.946 -122.06 0.15 745
747 4 56.477 42.651 -124.58 0.15 746
748 4 57.394 43.906 -128.06 0.15 747
749 4 58.653 46.898 -129.98 0.15 748
750 4 58.213 50.083 -131.06 0.15 749
751 4 59.729 53.42 -133.9 0.15 750
752 4 61.013 55.81 -136.48 0.15 751
753 4 62.945 62.945 -140.06 0.15 752
754 4 34.368 16.674 -63.786 0.15 735
755 4 36.488 17.56 -66.609 0.15 754
756 4 38.536 18.066 -70.456 0.15 755
757 4 41.171 17.953 -72.527 0.15 756
758 4 44.55 16.639 -74.492 0.15 757
759 4 47.112 15.643 -77.605 0.15 758
760 4 48.706 15.058 -79.753 0.15 759
761 4 51.327 14.037 -84.982 0.15 760
762 4 55.624 12.789 -90.659 0.15 761
763 4 58.864 12.837 -96.114 0.15 762
764 4 61.858 12.51 -102.7 0.15 763
765 4 64.855 14.277 -106.99 0.15 764
766 4 65.798 14.219 -111.61 0.15 765
767 4 67.342 14.172 -118.68 0.15 766
768 4 71.307 14.702 -121.99 0.15 767
769 4 72.231 14.339 -126.66 0.15 768
770 4 72.723 15.894 -129.95 0.15 769
771 4 75.406 17.916 -133.85 0.15 770
772 4 18.707 11.478 -25.335 0.15 685
773 4 19.649 15.355 -29.844 0.15 772
774 4 22.109 20.156 -35.687 0.15 773
775 4 22.998 22.786 -39.333 0.15 774
776 4 23.59 23.971 -43.888 0.15 775
777 4 25.884 25.035 -47.933 0.15 776
778 4 27.138 25.677 -50.628 0.15 777
779 4 28.22 24.28 -55.489 0.15 778
780 4 28.324 24.649 -57.514 0.15 779
781 4 27.748 23.664 -60.823 0.15 780
782 4 27.626 23.962 -64.161 0.15 781
783 4 27.891 24.605 -66.762 0.15 782
784 4 28.716 25.922 -70.549 0.15 783
785 4 28.866 27.83 -74.497 0.15 784
786 4 29.202 28.085 -77.338 0.15 785
787 4 29.753 27.771 -81.708 0.15 786
788 4 30.089 28.308 -85.395 0.15 787
789 4 31.243 29.766 -89.007 0.15 788
790 4 32.209 31.282 -92.401 0.15 789
791 4 33.984 33.727 -96.687 0.15 790
792 4 34.831 35.829 -99.057 0.15 791
793 4 35.574 37.244 -101.96 0.15 792
794 4 34.01 40.838 -106.59 0.15 793
795 4 32.796 43.344 -111.66 0.15 794
796 4 31.461 45.733 -116.3 0.15 795
797 4 29.297 46.551 -119.28 0.15 796
798 4 25.6 48.891 -126.64 0.15 797
799 4 24.704 51.143 -130.4 0.15 798
800 4 24.589 53.16 -133.92 0.15 799
801 4 26.16 55.916 -136.51 0.15 800
802 4 27.012 57.027 -138.81 0.15 801
803 4 29.294 59.737 -144.07 0.15 802
804 4 15.819 13.43 -18.936 0.15 684
805 4 18.779 20.55 -22.549 0.15 804
806 4 22.643 26.501 -25.531 0.15 805
807 4 24.684 31.989 -28.441 0.15 806
808 4 28.918 36.511 -32.266 0.15 807
809 4 32.672 41.843 -36.679 0.15 808
810 4 39.719 45.057 -42.575 0.15 809
811 4 45.706 50.065 -47.633 0.15 810
812 4 49.459 53.447 -49.038 0.15 811
813 4 53.824 54.921 -54.14 0.15 812
814 4 57.894 59.186 -56.738 0.15 813
815 4 59.551 60.036 -62.398 0.15 814
816 4 60.64 61.185 -64.632 0.15 815
817 4 62.741 62.529 -70.572 0.15 816
818 4 65.491 68.747 -76.275 0.15 817
819 4 65.077 72.362 -80.245 0.15 818
820 4 64.002 75.738 -84.331 0.15 819
821 4 63.396 78.082 -90.861 0.15 820
822 4 51.316 56.376 -52.908 0.15 812
823 4 54.58 59.992 -59.013 0.15 822
824 4 55.65 63.734 -63.209 0.15 823
825 4 56.823 69.255 -63.585 0.15 824
826 4 61.176 75.131 -63.692 0.15 825
827 4 64.44 79.256 -64.457 0.15 826
828 4 66.354 83.202 -67.96 0.15 827
829 4 69.03 88.133 -72.176 0.15 828
830 4 70.847 92.698 -76.431 0.15 829
831 4 71.553 97.388 -78.612 0.15 830
832 4 11.335 12.191 -16.922 0.3 683
833 4 10.196 17.346 -21.885 0.3 832
834 4 9.998 21.747 -26.869 0.3 833
835 4 10.258 25.685 -28.257 0.15 834
836 4 9.266 32.703 -29.674 0.15 835
837 4 10.458 38.267 -30.023 0.15 836
838 4 11.097 45.145 -32.154 0.15 837
839 4 14.81 51.282 -35.4 0.15 838
840 4 17.124 56.02 -34.093 0.15 839
841 4 19.761 59.909 -33.69 0.15 840
842 4 23.73 63.655 -31.763 0.15 841
843 4 26.586 67.168 -31.689 0.15 842
844 4 29.82 71.951 -33.072 0.15 843
845 4 28.016 77.154 -34.856 0.15 844
846 4 29.221 81.412 -40.044 0.15 845
847 4 30.391 84.483 -43.076 0.15 846
848 4 33.363 88.348 -43.932 0.15 847
849 4 36.74 97.36 -45.395 0.15 848
850 4 38.846 102.39 -47.331 0.15 849
851 4 38.623 108.55 -47.603 0.15 850
852 4 36.413 115.2 -51.247 0.15 851
853 4 35.566 118.97 -52.52 0.15 852
854 4 36.245 124.1 -54.391 0.15 853
855 4 35.534 127.14 -56.986 0.15 854
856 4 34.882 129.68 -58.347 0.15 855
857 4 31.045 86.916 -44.028 0.15 847
858 4 33.083 90.594 -45.707 0.15 857
859 4 33.452 96.388 -48.836 0.15 858
860 4 33.418 101.19 -50.538 0.15 859
861 4 33.82 105.28 -50.941 0.15 860
862 4 34.125 107.76 -51.087 0.15 861
863 4 35.413 112.9 -51.856 0.15 862
864 4 37.619 120.83 -52.905 0.15 863
865 4 38.883 125.86 -54.041 0.15 864
866 4 39.794 130.32 -54.584 0.15 865
867 4 41.185 133.81 -60.762 0.15 866
868 4 10.871 25.112 -31.012 0.15 834
869 4 12.815 32.916 -35.683 0.15 868
870 4 14.94 38.305 -38.07 0.15 869
871 4 15.07 41.915 -41.378 0.15 870
872 4 15.429 44.847 -42.103 0.15 871
873 4 18.965 48.488 -43.758 0.15 872
874 4 21.855 53.431 -46.489 0.15 873
875 4 20.15 64.455 -47.74 0.15 874
876 4 21.8 74.778 -49.796 0.15 875
877 4 21.921 82.743 -47.915 0.15 876
878 4 17.344 88.432 -53.478 0.15 877
879 4 20.766 94.827 -57.939 0.15 878
880 4 21.504 98.705 -60.099 0.15 879
881 4 24.944 104.59 -59.913 0.15 880
882 4 28.548 110.2 -60.448 0.15 881
883 4 34.952 116.5 -61.796 0.15 882
884 4 37.872 118.57 -64.571 0.15 883
885 4 24.409 57.265 -52.323 0.15 874
886 4 27.471 58.552 -55.189 0.15 885
887 4 30.663 60.051 -61.977 0.15 886
888 4 33.894 61.966 -67.113 0.15 887
889 4 37.318 63.092 -73.614 0.15 888
890 4 40.53 64.516 -78.214 0.15 889
891 4 44.699 65.207 -84.744 0.15 890
892 4 48.352 66.53 -91.538 0.15 891
893 4 52.132 69.871 -97.624 0.15 892
894 4 57.899 71.434 -102.08 0.15 893
895 4 62.466 71.361 -105.87 0.15 894
896 4 70.041 73.519 -110.5 0.15 895
897 4 72.957 74.802 -114.67 0.15 896
898 4 76.064 78.474 -117.33 0.15 897
899 4 78.272 80.494 -120.54 0.15 898
900 4 13.337 46.042 -46.876 0.15 871
901 4 8.271 50.664 -54.998 0.15 900
902 4 4.454 53.394 -61.554 0.15 901
903 4 2.811 56.572 -65.01 0.15 902
904 4 3.166 58.048 -69.034 0.15 903
905 4 2.194 58.487 -72.175 0.15 904
906 4 -0.893 59.529 -78.51 0.15 905
907 4 -1.145 61.391 -80.438 0.15 906
908 4 -0.879 66.096 -86.121 0.15 907
909 4 -3.902 68.993 -90.419 0.15 908
910 4 -5.14 71.807 -94.979 0.15 909
911 4 -6.834 74.917 -101.3 0.15 910
912 4 -7.937 77.019 -105.28 0.15 911
913 4 -8.626 78.618 -107.78 0.15 912
914 4 -9.009 80.285 -110.14 0.15 913
915 4 -9.198 82.663 -113.39 0.15 914
916 4 -9.718 85.393 -118.96 0.15 915
917 4 -11.417 87.95 -122.54 0.15 916
918 4 -14.604 93.4 -125.72 0.15 917
919 4 4.938 60.637 -72.557 0.15 904
920 4 6.699 64.572 -78.162 0.15 919
921 4 8.095 66.642 -84.566 0.15 920
922 4 6.203 72.106 -86.704 0.15 921
923 4 1.976 79.25 -90.071 0.15 922
924 4 0.995 87.833 -92.441 0.15 923
925 4 -0.134 93.855 -97.536 0.15 924
926 4 -0.729 100.46 -104.13 0.15 925
927 4 -0.739 108.08 -110.85 0.15 926
928 4 -0.41 113.57 -116.63 0.15 927
929 4 0.863 116.65 -121.67 0.15 928
930 4 5.5 9 9.5 1.25 1
931 4 7.5 12 9 1.05 930
932 4 10.085 17.223 8.799 1.05 931
933 4 15.172 21.27 9.658 0.45 932
934 4 16.444 24.823 9.715 0.45 933
935 4 18.458 29.78 10.079 0.45 934
936 4 21.844 34.426 14.682 0.15 935
937 4 27.02 37.839 17.854 0.15 936
938 4 32.604 40.582 22.16 0.15 937
939 4 37.48 43.581 25.398 0.15 938
940 4 45.852 48.922 28.162 0.15 939
941 4 54.309 54.581 30.388 0.15 940
942 4 61.886 56.915 32.542 0.15 941
943 4 68.067 61.138 34.262 0.15 942
944 4 77.024 65.059 31.496 0.15 943
945 4 87.397 75.048 29.732 0.15 944
946 4 96.304 86.223 30.76 0.15 945
947 4 100.92 94.853 34.721 0.15 946
948 4 105.5 101.66 34.635 0.15 947
949 4 109.99 107.15 32.588 0.15 948
950 4 114.47 114.27 30.04 0.15 949
951 4 118.82 118.67 30.408 0.15 950
952 4 122.68 123.48 30.87 0.15 951
953 4 125.6 126.9 31.083 0.15 952
954 4 131.21 134.12 29.373 0.15 953
955 4 136.37 134.59 27.979 0.15 954
956 4 140.54 135.51 26.169 0.15 955
957 4 143.89 136.62 26.241 0.15 956
958 4 147.49 136.68 25.484 0.15 957
959 4 151.09 138.7 25.037 0.15 958
960 4 155.26 138.36 26.132 0.15 959
961 4 160.54 136.87 26.594 0.15 960
962 4 167.99 141.88 30.056 0.15 961
963 4 30.969 40.466 17.835 0.15 937
964 4 34.049 47.125 18.49 0.15 963
965 4 37.707 52.017 19.46 0.15 964
966 4 37.67 58.924 23.527 0.15 965
967 4 37.008 64.42 24.796 0.15 966
968 4 35.777 69.829 28.364 0.15 967
969 4 41.924 74.799 33.055 0.15 968
970 4 45.804 79.808 32.13 0.15 969
971 4 54.288 87.831 28.981 0.15 970
972 4 60.428 95.573 31.956 0.15 971
973 4 56.763 103.85 31.38 0.15 972
974 4 54.486 110.83 32.161 0.15 973
975 4 51.682 118.6 30.421 0.15 974
976 4 36.495 61.898 27.403 0.15 966
977 4 37.586 68.869 29.516 0.15 976
978 4 39.405 77.911 31.082 0.15 977
979 4 44.96 84.204 31.266 0.15 978
980 4 48.449 89.286 34.428 0.15 979
981 4 52.337 94.119 38.732 0.15 980
982 4 54.291 100.14 42.538 0.15 981
983 4 52.084 104.76 43.414 0.15 982
984 4 52.042 111.96 45.051 0.15 983
985 4 52.649 118.32 45.876 0.15 984
986 4 54.446 122 46.732 0.15 985
987 4 56.678 126.12 48.541 0.15 986
988 4 60.247 132.75 50.406 0.15 987
989 4 64.831 136.99 52.346 0.15 988
990 4 64.99 141.99 53.919 0.15 989
991 4 66.637 147.29 55.5 0.15 990
992 4 40.214 55.785 19.596 0.15 965
993 4 42.761 61.676 21.898 0.15 992
994 4 43.966 68.196 25.678 0.15 993
995 4 46.042 71.687 28.801 0.15 994
996 4 47.822 78.69 32.581 0.15 995
997 4 51.826 87.155 38.81 0.15 996
998 4 54.634 93.108 41.798 0.15 997
999 4 56.883 98.06 45.065 0.15 998
1000 4 58.002 101.64 49.355 0.15 999
1001 4 59.55 107.91 53.458 0.15 1000
1002 4 64.35 116.29 49.623 0.15 1001
1003 4 69.862 119.05 45.619 0.15 1002
1004 4 75.903 122.31 43.715 0.15 1003
1005 4 47.742 76.309 30.921 0.15 995
1006 4 51.612 82.773 35.53 0.15 1005
1007 4 55.477 87.64 39.084 0.15 1006
1008 4 58.625 91.419 42.333 0.15 1007
1009 4 62.371 96.963 46.299 0.15 1008
1010 4 65.055 100.54 51.911 0.15 1009
1011 4 68.569 104.26 54.623 0.15 1010
1012 4 71.49 105.59 58.115 0.15 1011
1013 4 75.46 107.97 61.589 0.15 1012
1014 4 80.038 112.24 65.59 0.15 1013
1015 4 85.266 118.08 67.295 0.15 1014
1016 4 90.364 122.2 67.359 0.15 1015
1017 4 21.868 34.945 10.516 0.15 935
1018 4 24.859 43.216 10.129 0.15 1017
1019 4 27.845 51.426 10.551 0.15 1018
1020 4 28.279 55.362 9.799 0.15 1019
1021 4 29.338 60.126 10.234 0.15 1020
1022 4 31.04 66.771 10.901 0.15 1021
1023 4 31.813 77.877 9.756 0.15 1022
1024 4 32.463 84.367 9.085 0.15 1023
1025 4 37.779 91.12 9.709 0.15 1024
1026 4 40.904 95.977 11.335 0.15 1025
1027 4 44.772 101.1 13.639 0.15 1026
1028 4 47.649 107.63 14.228 0.15 1027
1029 4 48.769 114.23 13.648 0.15 1028
1030 4 50.854 119.15 13.633 0.15 1029
1031 4 53.667 124.07 13.253 0.15 1030
1032 4 56.546 130.31 13.718 0.15 1031
1033 4 57.656 135.97 14.93 0.15 1032
1034 4 59.491 141.36 16.211 0.15 1033
1035 4 62.661 146.57 16.713 0.15 1034
1036 4 28.21 60.047 9.255 0.15 1020
1037 4 29.739 71.322 6.954 0.15 1036
1038 4 30.033 78.69 6.018 0.15 1037
1039 4 27.338 89.505 6.195 0.15 1038
1040 4 26.552 99.772 4.141 0.15 1039
1041 4 25.053 106.58 1.502 0.15 1040
1042 4 24.356 112.35 0.869 0.15 1041
1043 4 21.955 120.21 1.036 0.15 1042
1044 4 22.487 129.49 5.167 0.15 1043
1045 4 22.949 134.38 9.061 0.15 1044
1046 4 22.964 143.04 14.267 0.15 1045
1047 4 25.232 118.82 -0.699 0.15 1042
1048 4 25.372 124.43 -2.682 0.15 1047
1049 4 24.466 130.16 -4.58 0.15 1048
1050 4 24.478 136.56 -6.71 0.15 1049
1051 4 20.18 139.43 -11.815 0.15 1050
1052 4 15.23 143.59 -15.582 0.15 1051
1053 4 11.931 148.59 -17.038 0.15 1052
1054 4 8.869 154.22 -18.24 0.15 1053
1055 4 11.235 22.968 10.581 0.35 932
1056 4 13.645 32.313 12.478 0.35 1055
1057 4 16.031 40.526 12.796 0.15 1056
1058 4 18.65 47.924 17.45 0.15 1057
1059 4 22.086 55.608 22.313 0.15 1058
1060 4 25.608 64.606 22.682 0.15 1059
1061 4 27.377 70.237 24.238 0.15 1060
1062 4 28.835 76.834 25.926 0.15 1061
1063 4 31.094 82.575 28.512 0.15 1062
1064 4 33.356 91.737 33.006 0.15 1063
1065 4 35.945 102.97 37.939 0.15 1064
1066 4 39.583 111.03 42.331 0.15 1065
1067 4 41.577 116.34 46.047 0.15 1066
1068 4 42.822 119.36 51.691 0.15 1067
1069 4 45.735 123.44 54.71 0.15 1068
1070 4 27.845 77.461 24.535 0.15 1061
1071 4 29.947 84.551 26.213 0.15 1070
1072 4 33.579 90.394 27.293 0.15 1071
1073 4 35.617 98.015 29.359 0.15 1072
1074 4 36.309 103.28 30.714 0.15 1073
1075 4 36.267 109.05 31.061 0.15 1074
1076 4 36.385 113.27 33.241 0.15 1075
1077 4 38.041 118.9 38.529 0.15 1076
1078 4 42.408 122.36 42.741 0.15 1077
1079 4 46.076 124.02 43.87 0.15 1078
1080 4 49.553 126.07 45.67 0.15 1079
1081 4 12.954 37.89 10.259 0.15 1056
1082 4 14.248 43.277 9.013 0.15 1081
1083 4 14.403 45.611 8.287 0.15 1082
1084 4 14.888 51.486 8.326 0.15 1083
1085 4 14.869 57.604 8.605 0.15 1084
1086 4 15.901 63.029 10.604 0.15 1085
1087 4 15.775 70.498 11.806 0.15 1086
1088 4 18.511 80.657 14.857 0.15 1087
1089 4 23.312 88.722 16.896 0.15 1088
1090 4 25.37 92.449 20.156 0.15 1089
1091 4 27.577 98.754 26.471 0.15 1090
1092 4 28.667 105 28.233 0.15 1091
1093 4 32.204 110.29 31.344 0.15 1092
1094 4 35.075 114.45 33.066 0.15 1093
1095 4 37.864 119.66 34.884 0.15 1094
1096 4 40.129 126.47 34.928 0.15 1095
1097 4 41.628 131.87 35.961 0.15 1096
1098 4 42.54 140.41 38.098 0.15 1097
1099 4 48.412 149.06 42.896 0.15 1098
1100 4 47.539 155.89 45.25 0.15 1099
1101 4 48.103 163.3 47.991 0.15 1100
1102 4 14.872 63.654 10.304 0.15 1085
1103 4 12.205 71.33 14.937 0.15 1102
1104 4 10.859 80.759 19.034 0.15 1103
1105 4 6.66 82.982 30.433 0.15 1104
1106 4 4.422 86.781 35.022 0.15 1105
1107 4 2.379 90.491 40.985 0.15 1106
1108 4 2.427 95.222 45.58 0.15 1107
1109 4 3.356 100.05 50.881 0.15 1108
1110 4 3.367 104.88 54.806 0.15 1109
1111 4 0.595 109.52 58.13 0.15 1110
1112 4 -3.952 114.42 60.877 0.15 1111
1113 4 -6.336 119.76 65.575 0.15 1112
1114 4 -7.447 124.21 66.769 0.15 1113
1115 4 15.969 52.333 5.185 0.15 1083
1116 4 17.114 66.525 3.52 0.15 1115
1117 4 13.298 76.919 5.557 0.15 1116
1118 4 9.581 86.448 8.66 0.15 1117
1119 4 10.473 99.943 6.243 0.15 1118
1120 4 11.542 110.52 7.444 0.15 1119
1121 4 9.406 115.69 7.359 0.15 1120
1122 4 9.566 122.71 1.933 0.15 1121
1123 4 6.685 131.52 0.314 0.15 1122
1124 4 0.484 139.41 3.086 0.15 1123
1125 4 -1.936 146.68 4.349 0.15 1124
1126 4 -4.158 154.35 5.223 0.15 1125
1127 4 -4.239 160.41 6.065 0.15 1126
1128 4 -4.307 168.39 7.23 0.15 1127
1129 4 -6.101 176.84 7.473 0.15 1128
1130 4 -5.5 10.5 9 1 1
1131 4 -8 15.5 12 1 1130
1132 4 -9.662 17.804 13.852 1 1131
1133 4 -11.83 22.197 17.053 0.8 1132
1134 4 -12.899 27.798 17.539 0.8 1133
1135 4 -14.697 32.6 14.854 0.55 1134
1136 4 -21.092 38.818 11.256 0.15 1135
1137 4 -29.353 48.145 7.256 0.15 1136
1138 4 -36.715 58.27 1.959 0.15 1137
1139 4 -42.034 75.128 1.841 0.15 1138
1140 4 -46.45 89.505 1.656 0.15 1139
1141 4 -46.882 106.45 -0.763 0.15 1140
1142 4 -44.592 119.12 1.088 0.15 1141
1143 4 -44.605 139.56 2.626 0.15 1142
1144 4 -48.847 149.82 -3.633 0.15 1143
1145 4 -57.1 159.85 -7.891 0.15 1144
1146 4 -67.905 168.66 -9.79 0.15 1145
1147 4 -71.914 177.16 -12.408 0.15 1146
1148 4 -78.221 182.42 -16.972 0.15 1147
1149 4 -84.049 189.9 -20.085 0.15 1148
1150 4 -92.008 199.11 -20.548 0.15 1149
1151 4 -95.783 208.29 -23.945 0.15 1150
1152 4 -96.899 216 -29.932 0.15 1151
1153 4 -96.397 221.15 -34.374 0.15 1152
1154 4 -15.929 37.686 16.123 0.15 1135
1155 4 -16.346 43.853 17.64 0.15 1154
1156 4 -16.396 52.034 22.671 0.15 1155
1157 4 -15.951 55.244 24.908 0.15 1156
1158 4 -16.376 60.816 28.783 0.15 1157
1159 4 -16.783 69.324 33.414 0.15 1158
1160 4 -14.643 75.753 36.818 0.15 1159
1161 4 -14.292 85.126 40.726 0.15 1160
1162 4 -18.495 94.208 39.671 0.15 1161
1163 4 -21.257 104.89 40.429 0.15 1162
1164 4 -24.101 114.8 44.656 0.15 1163
1165 4 -28.451 124.92 50.649 0.15 1164
1166 4 -31.607 135.63 56.631 0.15 1165
1167 4 -38.956 145.8 60.659 0.15 1166
1168 4 -43.036 156.52 67.856 0.15 1167
1169 4 -47.442 164.95 72.105 0.15 1168
1170 4 -53.432 174.87 75.596 0.15 1169
1171 4 -57.381 183.88 77.542 0.15 1170
1172 4 -60.402 189.8 79.787 0.15 1171
1173 4 -63.643 194.85 82.748 0.15 1172
1174 4 -16.663 64.156 32.284 0.15 1158
1175 4 -19.227 67.85 40.192 0.15 1174
1176 4 -23.289 70.844 47.336 0.15 1175
1177 4 -24.34 76.357 53.72 0.15 1176
1178 4 -25.803 81.321 57.423 0.15 1177
1179 4 -28.987 84.646 59.172 0.15 1178
1180 4 -32.74 87.643 62.97 0.15 1179
1181 4 -34.656 94.013 64.471 0.15 1180
1182 4 -35.4 99.521 65.254 0.15 1181
1183 4 -36.251 104.65 66.353 0.15 1182
1184 4 -36.573 112.21 67.759 0.15 1183
1185 4 -37.108 117.69 69.479 0.15 1184
1186 4 -38.419 123.32 71.176 0.15 1185
1187 4 -39.917 129.13 73.854 0.15 1186
1188 4 -41.747 134.62 75.524 0.15 1187
1189 4 -44.175 141.25 78.748 0.15 1188
1190 4 -45.413 143.13 79.169 0.15 1189
1191 4 -25.888 84.319 58.545 0.15 1178
1192 4 -28.422 91.305 62.421 0.15 1191
1193 4 -27.136 96.854 67.377 0.15 1192
1194 4 -25.641 101.96 71.081 0.15 1193
1195 4 -27.289 105.99 76.399 0.15 1194
1196 4 -27.91 110.65 79.589 0.15 1195
1197 4 -26.272 114.82 80.781 0.15 1196
1198 4 -25.353 118.44 82.659 0.15 1197
1199 4 -25.654 123.8 81.095 0.15 1198
1200 4 -25.475 130.79 80.369 0.15 1199
1201 4 -24.949 138.66 80.195 0.15 1200
1202 4 -26.875 141.71 80.711 0.15 1201
1203 4 -12.571 58.492 26.914 0.15 1157
1204 4 -10.244 67.805 29.759 0.15 1203
1205 4 -10.453 74.112 34.022 0.15 1204
1206 4 -10.476 79.033 38.058 0.15 1205
1207 4 -12.965 84.325 44.287 0.15 1206
1208 4 -11.371 90.049 50.447 0.15 1207
1209 4 -11.138 92.04 54.085 0.15 1208
1210 4 -13.097 97.323 58.298 0.15 1209
1211 4 -14.824 103.28 62.007 0.15 1210
1212 4 -14.605 106.52 63.736 0.15 1211
1213 4 -18.293 113.3 65.525 0.15 1212
1214 4 -21.403 120.39 69.849 0.15 1213
1215 4 -21.47 129.26 74.407 0.15 1214
1216 4 -25.529 135.74 82.011 0.15 1215
1217 4 -27.654 139.37 85.991 0.15 1216
1218 4 -30.241 145.1 89.299 0.15 1217
1219 4 -32.444 151.66 91.837 0.15 1218
1220 4 -13.322 94.218 57.824 0.15 1209
1221 4 -16.699 103.3 61.47 0.15 1220
1222 4 -18.564 108.69 63.812 0.15 1221
1223 4 -15.59 110.77 70.692 0.15 1222
1224 4 -14.778 112.49 73.117 0.15 1223
1225 4 -15.086 113.69 74.096 0.15 1224
1226 4 -15.429 117.39 75.956 0.15 1225
1227 4 -15.817 120.15 76.947 0.15 1226
1228 4 -15.085 121.49 81.915 0.15 1227
1229 4 -15.829 124.55 89.08 0.15 1228
1230 4 -16.436 31.16 18.368 0.15 1134
1231 4 -20.969 36.574 18.992 0.15 1230
1232 4 -23.236 38.873 19.749 0.15 1231
1233 4 -25.765 44.914 21.839 0.15 1232
1234 4 -30.12 52.429 26.087 0.15 1233
1235 4 -33.289 58.903 31.336 0.15 1234
1236 4 -36.241 67.613 34.788 0.15 1235
1237 4 -40.492 72.304 40.281 0.15 1236
1238 4 -44.482 81.763 47.904 0.15 1237
1239 4 -44.344 90.748 54.94 0.15 1238
1240 4 -41.717 99.893 59.379 0.15 1239
1241 4 -42.86 108.29 63.251 0.15 1240
1242 4 -44.994 117.33 65.933 0.15 1241
1243 4 -48.776 124.1 66.316 0.15 1242
1244 4 -50.499 137.8 64.752 0.15 1243
1245 4 -56.037 146.17 68.148 0.15 1244
1246 4 -62.365 153.2 72.117 0.15 1245
1247 4 -65.669 156.27 74.398 0.15 1246
1248 4 -27.552 45.389 21.966 0.15 1232
1249 4 -36.209 54.058 24.45 0.15 1248
1250 4 -45.415 61.316 27.288 0.15 1249
1251 4 -54.73 62.281 33.251 0.15 1250
1252 4 -65.948 61.137 35.273 0.15 1251
1253 4 -82.774 63.62 39.27 0.15 1252
1254 4 -97.695 70.432 41.495 0.15 1253
1255 4 -105.75 76.857 45.783 0.15 1254
1256 4 -109.41 84.935 44.103 0.15 1255
1257 4 -118.55 93.868 45.83 0.15 1256
1258 4 -126.19 100.42 43.765 0.15 1257
1259 4 -13.438 25.155 18.243 0.15 1133
1260 4 -17.452 30.405 22.189 0.15 1259
1261 4 -19.709 34.379 25.29 0.15 1260
1262 4 -20.477 39.826 26.286 0.15 1261
1263 4 -21.779 43.68 28.674 0.15 1262
1264 4 -23.374 49.52 33.95 0.15 1263
1265 4 -27.76 54.897 41.831 0.15 1264
1266 4 -27.614 62.275 45.709 0.15 1265
1267 4 -28.895 68.042 52.042 0.15 1266
1268 4 -28.199 73.036 58.048 0.15 1267
1269 4 -29.14 78.26 62.329 0.15 1268
1270 4 -29.46 81.525 66.657 0.15 1269
1271 4 -29.927 85.03 70.122 0.15 1270
1272 4 -32.153 86.31 74.078 0.15 1271
1273 4 -35.38 88.96 80.993 0.15 1272
1274 4 -37.912 90.314 87.035 0.15 1273
1275 4 -38.568 93.531 90.839 0.15 1274
1276 4 -39.888 96.075 93.538 0.15 1275
1277 4 -41.419 98.064 97.273 0.15 1276
1278 4 -41.425 99.247 99.89 0.15 1277
1279 4 -42.023 101.86 104.32 0.15 1278
1280 4 -41.7 105.25 107.77 0.15 1279
1281 4 -42.13 107.72 110.05 0.15 1280
1282 4 -42.553 109.35 112.48 0.15 1281
1283 4 -46.219 114.14 115.1 0.15 1282
1284 4 -50.834 122.92 120.08 0.15 1283
1285 4 -52.647 125.61 122.68 0.15 1284
1286 4 -55.061 128.4 128.06 0.15 1285
1287 4 -12.227 20.858 16.37 0.15 1132
1288 4 -21.054 21.826 21.207 0.15 1287
1289 4 -25.963 25.953 24.309 0.15 1288
1290 4 -31.207 31.181 27.458 0.15 1289
1291 4 -34.123 32.862 27.873 0.15 1290
1292 4 -40.346 36.116 27.449 0.15 1291
1293 4 -44.443 38.498 27.658 0.15 1292
1294 4 -54.325 44.337 30.618 0.15 1293
1295 4 -59.481 48.452 32.547 0.15 1294
1296 4 -61.888 49.381 37.824 0.15 1295
1297 4 -65.819 55.199 44.749 0.15 1296
1298 4 -69.87 59.71 50.535 0.15 1297
1299 4 -73.954 61.916 53.486 0.15 1298
1300 4 -77.216 64.017 55.766 0.15 1299
1301 4 -82.277 67.492 59.448 0.15 1300
1302 4 -88.946 72.116 63.371 0.15 1301
1303 4 -93.383 73.423 64.424 0.15 1302
1304 4 -99.669 79.53 68.224 0.15 1303
1305 4 -102.95 87.295 72.245 0.15 1304
1306 4 -109.84 94.159 74.288 0.15 1305
1307 4 -115.18 102.6 75.439 0.15 1306
1308 4 -119.91 109.9 76.328 0.15 1307
1309 4 -120.2 115.01 79.976 0.15 1308
1310 4 -122.04 118.55 85.578 0.15 1309
1311 4 -122.94 120.37 88.949 0.15 1310
1312 4 -123.52 127.26 97.506 0.15 1311
1313 4 -123.9 131.09 105.17 0.15 1312
1314 4 -127.27 136.01 108.87 0.15 1313
1315 4 -130.89 141.44 111.67 0.15 1314
1316 4 -79.474 65.244 58.706 0.15 1300
1317 4 -81.133 67.714 63.645 0.15 1316
1318 4 -81.357 71.365 65.481 0.15 1317
1319 4 -81.731 77.063 68.244 0.15 1318
1320 4 -83.985 83.8 74.142 0.15 1319
1321 4 -85.958 86.693 77.181 0.15 1320
1322 4 -86.79 89.845 80.363 0.15 1321
1323 4 -87.568 93.087 83.216 0.15 1322
1324 4 -88.308 94.737 84.206 0.15 1323
1325 4 -89.717 98.737 87.743 0.15 1324
1326 4 -92.413 104.5 88.231 0.15 1325
1327 4 -94.682 109.64 90.518 0.15 1326
1328 4 -82.542 74.529 67.679 0.15 1318
1329 4 -86.083 78.596 71.477 0.15 1328
1330 4 -89.405 85.267 80.502 0.15 1329
1331 4 -90.509 89.048 85.056 0.15 1330
1332 4 -92.544 92.416 88.375 0.15 1331
1333 4 -38.532 35.285 29.659 0.15 1291
1334 4 -39.417 43.172 32.354 0.15 1333
1335 4 -43.32 49.403 35.035 0.15 1334
1336 4 -46.543 56.716 38.859 0.15 1335
1337 4 -49.007 61.629 41.106 0.15 1336
1338 4 -49.795 67.994 44.586 0.15 1337
1339 4 -51.809 73.462 46.599 0.15 1338
1340 4 -54.46 80.436 49.213 0.15 1339
1341 4 -56.124 88.382 52.429 0.15 1340
1342 4 -60.42 96.994 56.285 0.15 1341
1343 4 -62.57 102.7 63.602 0.15 1342
1344 4 -64.826 103.36 67.599 0.15 1343
1345 4 -68.584 106.34 74.155 0.15 1344
1346 4 -70.795 108.62 75.793 0.15 1345
1347 4 -74.386 111.33 76.304 0.15 1346
1348 4 -78.732 114.3 77.965 0.15 1347
1349 4 -83.357 122.91 80.977 0.15 1348
1350 4 -8 1 1 1.55 1
1351 4 -12 2.5 -1 1 1350
1352 4 -19.221 5.881 -4.732 0.7 1351
1353 4 -25.119 7.324 -7.954 0.7 1352
1354 4 -31.855 8.441 -12.659 0.6 1353
1355 4 -39.85 6.853 -14.089 0.6 1354
1356 4 -48.91 2.59 -14.107 0.6 1355
1357 4 -54.018 1.841 -14.696 0.6 1356
1358 4 -57.47 1.406 -15.326 0.6 1357
1359 4 -61.138 0.568 -15.623 0.15 1358
1360 4 -68.123 -2.315 -16.015 0.15 1359
1361 4 -78.97 -2.777 -16.625 0.15 1360
1362 4 -86.527 -4.371 -17.893 0.15 1361
1363 4 -93.193 -4.239 -18.091 0.15 1362
1364 4 -99.042 -4.944 -16.952 0.15 1363
1365 4 -107.02 -9.482 -14.086 0.15 1364
1366 4 -112.33 -15.459 -13.783 0.15 1365
1367 4 -117.31 -24.771 -13.794 0.15 1366
1368 4 -122.78 -32.97 -14.862 0.15 1367
1369 4 -127.07 -34.1 -13.953 0.15 1368
1370 4 -132.5 -36.607 -13.15 0.15 1369
1371 4 -137.69 -39.357 -13.658 0.15 1370
1372 4 -139.72 -40.081 -12.863 0.15 1371
1373 4 -142.98 -42.234 -10.632 0.15 1372
1374 4 -149.44 -45.502 -9.623 0.15 1373
1375 4 -155.4 -48.503 -10.136 0.15 1374
1376 4 -59.943 1.285 -15.67 0.15 1358
1377 4 -65.769 2.156 -14.328 0.15 1376
1378 4 -70.511 2.985 -14.604 0.15 1377
1379 4 -74.886 4.036 -14.545 0.15 1378
1380 4 -83.337 4.91 -14.809 0.15 1379
1381 4 -87.731 4.522 -15.699 0.15 1380
1382 4 -91.954 4.484 -16.104 0.15 1381
1383 4 -99.759 7.563 -17.152 0.15 1382
1384 4 -105.29 11.301 -19.205 0.15 1383
1385 4 -110.65 14.549 -21.938 0.15 1384
1386 4 -115.15 13.445 -22.124 0.15 1385
1387 4 -121.83 10.718 -20.354 0.15 1386
1388 4 -126.86 9.719 -19.367 0.15 1387
1389 4 -133.8 8.616 -18.472 0.15 1388
1390 4 -138.6 8.353 -18.08 0.15 1389
1391 4 -144.56 4.533 -17.652 0.15 1390
1392 4 -150.37 5.306 -18.023 0.15 1391
1393 4 -153.72 5.842 -17.879 0.15 1392
1394 4 -156.91 5.973 -17.934 0.15 1393
1395 4 -161.94 5.713 -16.852 0.15 1394
1396 4 -166.3 6.525 -15.183 0.15 1395
1397 4 -169.53 6.328 -12.437 0.15 1396
1398 4 -180.04 4.398 -9.871 0.15 1397
1399 4 -90.413 6.292 -15.33 0.15 1380
1400 4 -93.853 10.719 -13.579 0.15 1399
1401 4 -100.54 15.478 -11.141 0.15 1400
1402 4 -109.41 18.91 -7.58 0.15 1401
1403 4 -118.35 23.549 -11.882 0.15 1402
1404 4 -126.8 26.042 -12.891 0.15 1403
1405 4 -135.49 30.372 -13.858 0.15 1404
1406 4 -146.76 38.541 -17.176 0.15 1405
1407 4 -155.41 43.034 -18.354 0.15 1406
1408 4 -160.28 44.987 -18.141 0.15 1407
1409 4 -164.12 47.765 -21.022 0.15 1408
1410 4 -171.64 51.61 -26.921 0.15 1409
1411 4 -176.23 57.14 -31.984 0.15 1410
1412 4 -181.52 62.252 -34.455 0.15 1411
1413 4 -189.58 68.252 -37.258 0.15 1412
1414 4 -196.94 72.47 -38.86 0.15 1413
1415 4 -201.37 76.875 -40.339 0.15 1414
1416 4 -203.4 78.395 -41.38 0.15 1415
1417 4 -206.78 81.225 -43.781 0.15 1416
1418 4 -209.13 82.377 -45.078 0.15 1417
1419 4 -215.67 83.837 -49.911 0.15 1418
1420 4 -220.24 83.264 -54.631 0.15 1419
1421 4 -223.08 83.409 -55.999 0.15 1420
1422 4 -50.095 -5.522 -18.721 0.15 1356
1423 4 -55.011 -19.144 -27.134 0.15 1422
1424 4 -64.675 -30.362 -36.502 0.15 1423
1425 4 -75.973 -39.465 -36.415 0.15 1424
1426 4 -79.47 -43.789 -37.175 0.15 1425
1427 4 -88.279 -55.448 -41.726 0.15 1426
1428 4 -98.226 -66.111 -44.483 0.15 1427
1429 4 -104.72 -72.881 -46.061 0.15 1428
1430 4 -109.7 -82.162 -50.99 0.15 1429
1431 4 -115.91 -89.747 -54.513 0.15 1430
1432 4 -123.45 -96.572 -57.959 0.15 1431
1433 4 -127.58 -99.05 -61.706 0.15 1432
1434 4 -132.3 -104.94 -65.865 0.15 1433
1435 4 -134.93 -108.29 -69.043 0.15 1434
1436 4 -138.32 -113.45 -73.857 0.15 1435
1437 4 -140.72 -116.17 -76.87 0.15 1436
1438 4 -147.44 -116.62 -80.019 0.15 1437
1439 4 -153.51 -118.63 -82.026 0.15 1438
1440 4 -159.62 -121.64 -84.876 0.15 1439
1441 4 -173.19 -129.43 -86.052 0.15 1440
1442 4 -84.751 -48.724 -38.976 0.15 1426
1443 4 -93.006 -56.096 -42.584 0.15 1442
1444 4 -96.195 -61.956 -47.658 0.15 1443
1445 4 -100.62 -67.292 -49.888 0.15 1444
1446 4 -103.47 -71.015 -53.731 0.15 1445
1447 4 -30.789 10.666 -12.637 0.15 1353
1448 4 -43.937 26.293 -15.172 0.15 1447
1449 4 -49.437 31.208 -17.13 0.15 1448
1450 4 -55.493 34.63 -19.392 0.15 1449
1451 4 -62.249 40.254 -22.262 0.15 1450
1452 4 -74.414 50.901 -27.933 0.15 1451
1453 4 -79.592 59.73 -33.223 0.15 1452
1454 4 -86.813 68.761 -44.79 0.15 1453
1455 4 -92.205 74.578 -52.996 0.15 1454
1456 4 -94.306 79.782 -57.765 0.15 1455
1457 4 -100.44 85.338 -58.518 0.15 1456
1458 4 -101.09 90.978 -63.264 0.15 1457
1459 4 -104.29 97.856 -70.19 0.15 1458
1460 4 -113.63 102.42 -77.825 0.15 1459
1461 4 -119.16 104.5 -81.992 0.15 1460
1462 4 -124.5 107.17 -89.016 0.15 1461
1463 4 -132.88 110.71 -97.653 0.15 1462
1464 4 -139.92 115.23 -104.38 0.15 1463
1465 4 -146.44 119.99 -112.48 0.15 1464
1466 4 -160.99 121.21 -122.58 0.15 1465
1467 4 -175.2 127.17 -129.12 0.15 1466
1468 4 -184.19 130.92 -131.67 0.15 1467
1469 4 -191.09 131.46 -132.48 0.15 1468
1470 4 -193.97 132.43 -133.48 0.15 1469
1471 4 -196.45 133.81 -134.31 0.15 1470
1472 4 -95.146 83.113 -63.284 0.15 1456
1473 4 -102.97 86.957 -73.061 0.15 1472
1474 4 -112.57 87.872 -75.539 0.15 1473
1475 4 -122.62 91.527 -77.494 0.15 1474
1476 4 -134.02 94.838 -79.596 0.15 1475
1477 4 -144.35 99.636 -81.31 0.15 1476
1478 4 -151.82 102.02 -83.117 0.15 1477
1479 4 -160.09 106.22 -84.37 0.15 1478
1480 4 -166.35 109.54 -87.827 0.15 1479
1481 4 -175.69 111.65 -87.057 0.15 1480
1482 4 -186.1 114.72 -87.735 0.15 1481
1483 4 -197.29 117.69 -88.214 0.15 1482
1484 4 -207 116.36 -89.645 0.15 1483
1485 4 -214.01 119.1 -93.618 0.15 1484
1486 4 -226.95 121.85 -102.05 0.15 1485
1487 4 -238.29 129 -107.66 0.15 1486
1488 4 -243.76 130.64 -114.26 0.15 1487
1489 4 -58.81 38.432 -22.522 0.15 1450
1490 4 -68.1 42.316 -24.357 0.15 1489
1491 4 -73.862 45.274 -26.49 0.15 1490
1492 4 -82.116 50.533 -25.652 0.15 1491
1493 4 -86.247 53.764 -25.705 0.15 1492
1494 4 -93.161 59.453 -26.274 0.15 1493
1495 4 -99 62.938 -26.341 0.15 1494
1496 4 -103.92 64.183 -25.098 0.15 1495
1497 4 -107.6 65.435 -24.485 0.15 1496
1498 4 -110.6 69.532 -22.704 0.15 1497
