# Supplementary material for: Influence of extracellular oscillations on neural communication: a computational perspective
Source: Front Comput Neurosci. 2014 Feb 7;8:9. doi: 10.3389/fncom.2014.00009 (PMC3916728; doi:10.3389/fncom.2014.00009)
Supplement: Supplementary file 4 [file DataSheet1.ZIP › influence_of_extracellular_oscillations/cell_s.swc]

1 1 0 0 0 10 -1
2 1 0 10 0 10 1
3 1 0 -10 0 10 1
4 3 1.5 13 1 3.55 1
5 3 2.5 25 0.5 3.55 4
6 3 1.294 30.71 -1.139 3 5
7 3 -0.448 40.357 -3.181 2.25 6
8 3 3.084 54.778 7.104 1.85 7
9 3 7.406 64.118 12.612 1.85 8
10 3 10.699 73.041 12.791 1.35 9
11 3 12.333 87.28 14.474 1.35 10
12 3 14.149 94.608 14.586 1.35 11
13 3 17.465 99.902 12.79 1.35 12
14 3 20.669 108.59 10.385 1 13
15 3 23.218 116.08 8.832 1 14
16 3 28.853 122.2 9.336 1 15
17 3 34.857 129.36 11.05 0.75 16
18 3 36.618 136.03 12.11 0.75 17
19 3 40.336 145.49 12.275 0.75 18
20 3 45.414 153.48 13.417 0.75 19
21 3 46.623 158.72 15.302 0.75 20
22 3 49.555 162.15 16.771 0.75 21
23 3 53.187 166.88 17.739 0.5 22
24 3 60.934 175.04 12.866 0.5 23
25 3 71.357 186.13 5.959 0.5 24
26 3 76.435 199.67 -2.99 0.5 25
27 3 81.132 206.03 -4.977 0.5 26
28 3 88.185 212.24 -7.403 0.5 27
29 3 95.295 215.63 -1.793 0.5 28
30 3 102.25 219.41 -0.356 0.5 29
31 3 105.01 221.8 -0.75 0.5 30
32 3 107.91 224.79 -3.188 0.3 31
33 3 112.56 228.93 -8.239 0.3 32
34 3 114.67 231.6 -9.869 0.3 33
35 3 119.56 237.04 -11.651 0.3 34
36 3 122.09 239.99 -13.127 0.3 35
37 3 126.07 244.65 -16.681 0.3 36
38 3 130.26 250.63 -20.448 0.3 37
39 3 134.19 255.38 -23.659 0.3 38
40 3 139.05 260.31 -27.345 0.3 39
41 3 141.96 264.65 -29.566 0.3 40
42 3 146.29 265.96 -30.896 0.3 41
43 3 150.69 266.49 -33.262 0.3 42
44 3 155.3 267.63 -37.808 0.3 43
45 3 161.85 271.29 -41.801 0.3 44
46 3 169.04 277.27 -45.485 0.3 45
47 3 176.9 278.91 -50.961 0.3 46
48 3 184.21 281.11 -54.092 0.3 47
49 3 189.83 287.59 -59.281 0.3 48
50 3 197.46 295.99 -67.428 0.3 49
51 3 206.73 306.59 -71.79 0.3 50
52 3 209.68 311.91 -79.82 0.3 51
53 3 215.63 319.41 -86.673 0.3 52
54 3 226.82 322.28 -90.814 0.3 53
55 3 233.75 326.55 -91.922 0.3 54
56 3 240.75 335.98 -88.699 0.3 55
57 3 245.74 343.14 -86.596 0.3 56
58 3 253.83 348.95 -86.177 0.25 57
59 3 268.68 350.29 -79.917 0.25 58
60 3 284.41 356.85 -70.828 0.25 59
61 3 290.91 359.65 -68.728 0.25 60
62 3 298.76 362.31 -67.128 0.25 61
63 3 305.72 370.18 -65.66 0.25 62
64 3 314.1 378.18 -65.48 0.25 63
65 3 317.87 388 -65.447 0.25 64
66 3 332.9 397.56 -65.83 0.25 65
67 3 249.99 347.65 -82.986 0.25 57
68 3 256.54 354.32 -79.929 0.25 67
69 3 260.85 360.61 -78.466 0.25 68
70 3 263.68 364.9 -77.899 0.15 69
71 3 267.32 368.12 -76.189 0.15 70
72 3 271.72 374.81 -76.758 0.15 71
73 3 274.35 383.05 -78.062 0.15 72
74 3 276.7 388.29 -80.345 0.15 73
75 3 279.75 393.21 -83.187 0.15 74
76 3 284.07 397.28 -85.575 0.15 75
77 3 287.21 401.36 -87.238 0.15 76
78 3 291.57 403.11 -94.613 0.15 77
79 3 298.35 402.1 -98.389 0.15 78
80 3 306.66 403.67 -105.01 0.15 79
81 3 311.97 410.97 -111.72 0.15 80
82 3 316.63 416.65 -111.4 0.15 81
83 3 321.38 419.79 -112.7 0.15 82
84 3 108.7 225.33 1.835 0.3 31
85 3 109.09 236.94 11.723 0.3 84
86 3 113.67 252.7 12.084 0.3 85
87 3 113.15 262.2 12.874 0.3 86
88 3 109.73 269.27 13.666 0.3 87
89 3 107.16 283.8 14.351 0.3 88
90 3 105.24 295.61 17.983 0.3 89
91 3 97.72 310.89 20.284 0.3 90
92 3 93.345 320.31 19.57 0.15 91
93 3 88.393 332.31 16.147 0.15 92
94 3 87.35 337.33 15.695 0.15 93
95 3 88.349 349.89 12.168 0.15 94
96 3 82.634 360.96 11.139 0.15 95
97 3 77.301 372.44 5.27 0.15 96
98 3 74.957 378.32 -4.852 0.15 97
99 3 74.291 381.86 -16.091 0.15 98
100 3 74.241 387.77 -23.873 0.15 99
101 3 75.583 392.5 -32.607 0.15 100
102 3 76.002 394.63 -35.531 0.15 101
103 3 79.689 406.82 -35.885 0.15 102
104 3 81.684 415.24 -36 0.15 103
105 3 85.676 424.54 -35.814 0.15 104
106 3 88.307 429.76 -37.246 0.15 105
107 3 94.299 324.11 20.442 0.15 91
108 3 97.898 337.94 24.843 0.15 107
109 3 101.9 349.6 27.711 0.15 108
110 3 104.03 355.16 31.693 0.15 109
111 3 105.44 363.99 37.862 0.15 110
112 3 105.61 370.58 40.853 0.15 111
113 3 105.36 373.76 41.414 0.15 112
114 3 50.532 164.85 16.804 0.25 22
115 3 50.328 179.48 16.345 0.25 114
116 3 51.73 194.15 14.247 0.25 115
117 3 55.394 203.79 8.561 0.15 116
118 3 56.459 212.45 1.673 0.15 117
119 3 56.287 217.52 -0.873 0.15 118
120 3 58.045 224.86 -1.655 0.15 119
121 3 59.24 229.42 -1.584 0.15 120
122 3 61.055 235.24 -3.4 0.15 121
123 3 47.74 164.31 15.834 0.15 21
124 3 48.312 170.9 18.026 0.15 123
125 3 47.846 174.1 17.825 0.15 124
126 3 47.772 180.37 15.971 0.15 125
127 3 50.488 185.56 10.32 0.15 126
128 3 52.035 190.93 7.15 0.15 127
129 3 52.06 195.1 5.532 0.15 128
130 3 55.498 200.78 2.207 0.15 129
131 3 57.648 205.43 -0.724 0.15 130
132 3 60.569 209.05 -3.824 0.15 131
133 3 65.256 211.75 -7.138 0.15 132
134 3 46.101 159.44 13.904 0.15 20
135 3 46.319 163.61 14.963 0.15 134
136 3 46.812 166.96 16.97 0.15 135
137 3 47.331 170.66 18.55 0.15 136
138 3 46.423 176.29 22.401 0.15 137
139 3 44.853 181.97 24.8 0.15 138
140 3 45.33 186.6 26.146 0.15 139
141 3 44.919 192.38 23.373 0.15 140
142 3 43.772 198.33 21.195 0.15 141
143 3 40.915 202.71 22.169 0.15 142
144 3 36.689 208.76 24.342 0.15 143
145 3 35.123 214.68 24.314 0.15 144
146 3 31.803 218.82 21.255 0.15 145
147 3 30.489 223.07 17.727 0.15 146
148 3 30.165 226.45 15.447 0.15 147
149 3 31.211 127.28 7.865 0.15 16
150 3 34.371 135.01 7.13 0.15 149
151 3 36.019 143.24 6.171 0.15 150
152 3 40.276 151.6 6.854 0.15 151
153 3 43.347 158.35 7.63 0.15 152
154 3 44.445 162.52 7.989 0.15 153
155 3 43.64 167.52 10.41 0.15 154
156 3 43.774 171.79 10.879 0.15 155
157 3 44.37 175.87 11.077 0.15 156
158 3 44.556 183.1 13.008 0.15 157
159 3 43.961 188.55 11.842 0.15 158
160 3 43.819 194.42 12.752 0.15 159
161 3 45.223 199.16 12.763 0.15 160
162 3 45.021 204.4 14.452 0.15 161
163 3 47.273 206.71 14.751 0.15 162
164 3 56.51 211.49 14.966 0.15 163
165 3 34.347 140.54 6.375 0.15 150
166 3 33.773 152.19 5.675 0.15 165
167 3 39.905 163.51 2.694 0.15 166
168 3 46.165 170.06 -0.32 0.15 167
169 3 52.094 175.21 -3.646 0.15 168
170 3 54.213 181.24 -8.081 0.15 169
171 3 59.046 189.9 -8.769 0.15 170
172 3 64.623 197.25 -10.292 0.15 171
173 3 66.737 202.38 -11.68 0.15 172
174 3 67.068 206.75 -13.437 0.15 173
175 3 25.704 127.09 11.746 0.85 15
176 3 21.389 137.91 18.583 0.6 175
177 3 22.189 150.34 23.501 0.6 176
178 3 24.175 158.06 26.178 0.6 177
179 3 27.463 172.22 26.634 0.6 178
180 3 28.449 183.49 33.142 0.6 179
181 3 27.749 189.76 38.838 0.6 180
182 3 32.265 195.55 44.414 0.6 181
183 3 38.988 201.23 51.034 0.6 182
184 3 46.362 207.47 50.713 0.6 183
185 3 51.852 212.08 51.108 0.6 184
186 3 62.127 223 54.739 0.6 185
187 3 68.482 231.74 56.374 0.6 186
188 3 73.768 240.06 56.58 0.6 187
189 3 78.803 253.31 54.035 0.6 188
190 3 83.969 265.12 53.352 0.6 189
191 3 87.854 278.87 54.055 0.6 190
192 3 89.276 286.69 54.085 0.6 191
193 3 92.361 292.19 52.747 0.4 192
194 3 98.761 303.32 50.803 0.4 193
195 3 104.42 311.62 49.506 0.4 194
196 3 109.33 325.67 52.792 0.4 195
197 3 118.15 335.13 53.934 0.4 196
198 3 126.65 343.63 53.096 0.4 197
199 3 137.85 349.79 43.639 0.4 198
200 3 145.62 355.47 37.15 0.4 199
201 3 171.53 362.31 31.725 0.4 200
202 3 187.88 368.44 27.683 0.4 201
203 3 206.83 378.27 22.684 0.4 202
204 3 214.88 385.49 20.902 0.3 203
205 3 225.41 391.62 12.647 0.3 204
206 3 234.58 399.54 8.805 0.3 205
207 3 243.05 405.88 4.334 0.3 206
208 3 250.06 411.46 1.085 0.3 207
209 3 258.52 420.25 -2.881 0.3 208
210 3 263.03 425.01 -3.387 0.3 209
211 3 270.26 432.28 -2.175 0.25 210
212 3 283.31 434.77 -2.035 0.25 211
213 3 292.68 445.74 -1.348 0.25 212
214 3 298.9 453.73 1.277 0.15 213
215 3 303.33 458.98 3.004 0.15 214
216 3 306.91 463.38 4.457 0.15 215
217 3 308.79 468.71 5.701 0.15 216
218 3 266.02 428.9 0.246 0.15 210
219 3 271.04 435.08 7.27 0.15 218
220 3 277.09 443.13 7.579 0.15 219
221 3 283.05 449.46 5.212 0.15 220
222 3 288.16 453.88 6.154 0.15 221
223 3 291.57 457.93 7.64 0.15 222
224 3 297.46 463.63 9.754 0.15 223
225 3 301.79 467.63 8.541 0.15 224
226 3 306.15 472.17 9.898 0.15 225
227 3 312.45 477.21 10.255 0.15 226
228 3 320.16 480.63 12.751 0.15 227
229 3 326.02 483.66 13.819 0.15 228
230 3 328.38 484.72 14.117 0.15 229
231 3 332.44 487.08 14.764 0.15 230
232 3 336.15 488.62 14.398 0.15 231
233 3 341.39 491.3 14.709 0.15 232
234 3 344.15 494.25 14.252 0.15 233
235 3 345.9 499.04 16.845 0.15 234
236 3 347.57 502.32 19.83 0.15 235
237 3 216.72 384.42 23.615 0.2 203
238 3 230.88 396.94 23.371 0.2 237
239 3 244.04 405.27 26.655 0.2 238
240 3 258.29 407.99 27.457 0.2 239
241 3 276.13 417.14 29.723 0.2 240
242 3 286.89 426.73 24.742 0.2 241
243 3 294.86 434.67 23.898 0.2 242
244 3 299.36 436.11 22.788 0.2 243
245 3 307.44 439.58 21.087 0.2 244
246 3 318.65 445.18 23.323 0.2 245
247 3 93.016 295.23 53.501 0.3 192
248 3 103.46 300.99 49.134 0.3 247
249 3 108.62 306.25 48.014 0.3 248
250 3 113.99 309.8 46.888 0.3 249
251 3 119.72 316.24 44.675 0.3 250
252 3 128.87 326.94 44.238 0.3 251
253 3 124.75 338.22 49.627 0.3 252
254 3 124.77 345.41 52.036 0.3 253
255 3 126.39 354.45 51.025 0.3 254
256 3 129.38 363.87 55.695 0.3 255
257 3 131.34 373.13 58.855 0.3 256
258 3 131.66 377.18 62.565 0.3 257
259 3 133.44 389.22 69.2 0.3 258
260 3 130.92 398.96 66.377 0.3 259
261 3 129.83 406.14 67.99 0.3 260
262 3 130.06 412.07 69.38 0.3 261
263 3 131.29 421.42 69.113 0.3 262
264 3 136.56 430.77 65.143 0.3 263
265 3 141.47 437.79 62.498 0.3 264
266 3 147.01 446.03 61.198 0.3 265
267 3 152.25 451.27 59.812 0.3 266
268 3 159.91 458.88 60.037 0.3 267
269 3 160.36 464.89 61.104 0.3 268
270 3 161.09 474.58 59.556 0.3 269
271 3 168.88 486.32 56.018 0.15 270
272 3 173.79 494.57 52.662 0.15 271
273 3 174.38 504.33 49.425 0.15 272
274 3 180.42 511.41 48.113 0.15 273
275 3 184.8 515.74 46.279 0.15 274
276 3 187.46 518.57 42.752 0.15 275
277 3 55.871 215.6 51.75 0.15 185
278 3 55.149 222.07 54.647 0.15 277
279 3 54.804 229.23 58.021 0.15 278
280 3 53.475 237.29 60.775 0.15 279
281 3 55 245.19 68.019 0.15 280
282 3 56.686 250.54 73.09 0.15 281
283 3 25.959 197.34 45.301 0.15 181
284 3 25.893 203.68 51.712 0.15 283
285 3 24.631 209.46 56.074 0.15 284
286 3 21.297 217.25 55.249 0.15 285
287 3 19.794 223.25 53.838 0.15 286
288 3 19.207 230.49 51.729 0.15 287
289 3 18.151 238.35 49.702 0.15 288
290 3 19.278 243.14 51.833 0.15 289
291 3 23.832 248.05 54.206 0.15 290
292 3 25.797 251.29 55.987 0.15 291
293 3 27.235 254.5 58.14 0.15 292
294 3 25.961 162.51 25.46 0.3 178
295 3 30.43 173.66 22.826 0.3 294
296 3 31.064 181.73 24.571 0.3 295
297 3 30.55 192.92 26.74 0.3 296
298 3 31.561 204.1 27.844 0.15 297
299 3 34.834 214 25.436 0.15 298
300 3 35.095 222.55 22.921 0.15 299
301 3 34.6 229.87 22.47 0.15 300
302 3 35.751 234.82 22.017 0.15 301
303 3 40.122 238.95 23.045 0.15 302
304 3 42.967 244.09 24.46 0.15 303
305 3 19.153 101.77 10.809 0.15 13
306 3 19.705 104.73 7.827 0.15 305
307 3 19.258 107.67 -8.318 0.15 306
308 3 21.424 110.49 -14.01 0.15 307
309 3 20.736 115.94 -26.707 0.15 308
310 3 22.878 125.45 -34.005 0.15 309
311 3 22.782 133.44 -39.435 0.15 310
312 3 21.663 147.65 -48.021 0.15 311
313 3 21.676 158.71 -47.832 0.15 312
314 3 24.737 167.31 -52.615 0.15 313
315 3 26.385 172.53 -55.309 0.15 314
316 3 30.538 181.25 -56.551 0.15 315
317 3 8.176 67.096 14.356 1 9
318 3 9.143 72.894 20.096 1 317
319 3 8.375 77.232 25.978 0.8 318
320 3 8.393 80.783 32.659 0.8 319
321 3 10.067 92.503 40.68 0.8 320
322 3 10.601 99.987 46.614 0.6 321
323 3 11.011 111.81 50.812 0.6 322
324 3 10.251 121.7 60.558 0.6 323
325 3 9.736 127.7 70.372 0.6 324
326 3 10.735 132.54 75.923 0.6 325
327 3 8.543 141.94 93.981 0.5 326
328 3 8.418 147.85 103.14 0.5 327
329 3 -1.359 162.42 115.01 0.5 328
330 3 -9.375 167.34 124.42 0.5 329
331 3 -8.858 174.8 129.67 0.4 330
332 3 -9.929 186.44 139.34 0.4 331
333 3 -6.133 196.25 146.7 0.4 332
334 3 -6.209 199.82 150.13 0.4 333
335 3 -4.76 208.66 156.76 0.4 334
336 3 -4.787 221.79 159.74 0.4 335
337 3 -3.39 228.56 168.94 0.4 336
338 3 -3.057 240.73 178.59 0.4 337
339 3 -6.571 245.38 187.66 0.4 338
340 3 -7.191 248.17 194.13 0.4 339
341 3 -3.765 253.49 200.33 0.4 340
342 3 -1.664 259.8 204.2 0.4 341
343 3 1.59 267.36 211.76 0.4 342
344 3 4.8 273.19 217.43 0.4 343
345 3 9.584 280.33 225.39 0.4 344
346 3 14.734 282.13 233.32 0.4 345
347 3 23.265 286.14 239.15 0.4 346
348 3 29.982 290.47 242.7 0.25 347
349 3 37.504 297.97 248.01 0.25 348
350 3 45.464 300.59 257.45 0.25 349
351 3 50.579 301.85 261.48 0.25 350
352 3 55.807 300.45 265.97 0.25 351
353 3 63.29 302.31 273.53 0.15 352
354 3 69.019 304.23 282.96 0.15 353
355 3 73.669 309.47 291.8 0.15 354
356 3 76.682 313.89 298.35 0.15 355
357 3 83.572 321.41 305.39 0.15 356
358 3 87.737 325.41 313.14 0.15 357
359 3 90.154 327.88 318.65 0.15 358
360 3 92.126 330.61 324.81 0.15 359
361 3 94.875 331.5 333.74 0.15 360
362 3 98.714 334.8 344.5 0.15 361
363 3 100.88 336.54 348.04 0.15 362
364 3 103.65 339.83 355.5 0.15 363
365 3 106.26 348.29 364.34 0.15 364
366 3 61.454 298.84 271.43 0.15 352
367 3 65.003 300.26 277.64 0.15 366
368 3 67.386 301.62 284.35 0.15 367
369 3 68.554 302.15 289.36 0.15 368
370 3 15.904 133.71 84.011 0.25 326
371 3 21.293 141.15 93.518 0.25 370
372 3 24.522 146.8 102.05 0.25 371
373 3 28.33 150.35 108.92 0.25 372
374 3 32.03 153.88 113.32 0.25 373
375 3 37.235 161.81 121.47 0.15 374
376 3 43.718 165.94 128.63 0.15 375
377 3 49.704 168.26 137.32 0.15 376
378 3 51.162 168.52 142.32 0.15 377
379 3 54.4 169.42 151.22 0.15 378
380 3 57.41 170.36 158.49 0.15 379
381 3 59.37 172.9 165.44 0.15 380
382 3 66.108 176.49 169.7 0.15 381
383 3 68.201 179.51 172.66 0.15 382
384 3 38.544 155.44 119.37 0.15 374
385 3 44.623 161.19 126.63 0.15 384
386 3 41.41 166.39 133.18 0.15 385
387 3 38.797 173.1 137.28 0.15 386
388 3 38.363 176.05 139.12 0.15 387
389 3 38.524 180.12 142.61 0.15 388
390 3 11.531 98.305 45.338 0.25 321
391 3 8.274 102.62 45.305 0.25 390
392 3 -0.714 106.32 44.419 0.25 391
393 3 -7.819 110.34 46.318 0.25 392
394 3 -11.747 112.87 49.979 0.25 393
395 3 -13.501 115.08 51.796 0.25 394
396 3 -16.39 118.93 55.444 0.15 395
397 3 -19.622 125.01 59.168 0.15 396
398 3 -22.165 131.08 62.437 0.15 397
399 3 -23.156 133.86 63.947 0.15 398
400 3 -25.468 140.23 66.318 0.15 399
401 3 -26.958 144.06 67.488 0.15 400
402 3 -28.197 153.47 68.024 0.15 401
403 3 -29.851 163.94 67.571 0.15 402
404 3 -31.346 172.21 67.259 0.15 403
405 3 -34.348 178.83 69.248 0.15 404
406 3 -36.939 186.79 71.798 0.15 405
407 3 -39.187 189.9 74.393 0.15 406
408 3 -39.968 194.39 80.178 0.15 407
409 3 -40.103 200.6 85.329 0.15 408
410 3 -44.849 202.16 89.774 0.15 409
411 3 -48.112 203.92 95.208 0.15 410
412 3 -50.239 206.86 99.182 0.15 411
413 3 -50.117 210.36 101.83 0.15 412
414 3 -18.135 120.06 53.842 0.15 395
415 3 -21.943 124.23 49.267 0.15 414
416 3 -26.143 130.01 45.972 0.15 415
417 3 -26.152 134.12 44.008 0.15 416
418 3 -25.838 140.56 40.841 0.15 417
419 3 -25.736 145.9 39.445 0.15 418
420 3 8.346 85.33 39.316 0.15 320
421 3 7.501 89.912 46.284 0.15 420
422 3 7.495 93.897 50.685 0.15 421
423 3 11.944 91.066 34.385 0.4 318
424 3 12.9 98.202 37.107 0.4 423
425 3 12.968 105.89 39.595 0.4 424
426 3 12.292 114.16 42.126 0.4 425
427 3 15.144 121.83 44.893 0.4 426
428 3 15.597 128.26 45.99 0.3 427
429 3 19.574 136.75 44.674 0.3 428
430 3 25.666 140.63 43.155 0.3 429
431 3 31.616 145.32 44.923 0.3 430
432 3 33.72 151.92 50.325 0.3 431
433 3 32.691 158.67 52.763 0.3 432
434 3 32.202 165.88 55.937 0.3 433
435 3 30.773 169.6 58.029 0.3 434
436 3 24.827 174.97 62.42 0.25 435
437 3 23.217 177.46 63.721 0.25 436
438 3 22.765 189.42 66.088 0.15 437
439 3 23.171 202.56 69.555 0.15 438
440 3 20.265 216.65 75.668 0.15 439
441 3 17.066 230.79 75.629 0.15 440
442 3 17.183 240.18 78.872 0.15 441
443 3 18.527 244.99 80.772 0.15 442
444 3 21.269 249.1 83.859 0.15 443
445 3 22.568 253.14 85.73 0.15 444
446 3 23.942 258.87 87.875 0.15 445
447 3 25.785 262.62 88.749 0.15 446
448 3 28.541 271.3 91.508 0.15 447
449 3 30.631 275.78 97.015 0.15 448
450 3 33.847 283.28 105.07 0.15 449
451 3 21.213 182.26 69.631 0.15 437
452 3 18.508 186.05 72.601 0.15 451
453 3 10.399 195.66 81.738 0.15 452
454 3 7.602 200.61 85.782 0.15 453
455 3 5.319 208.65 92.639 0.15 454
456 3 3.769 216.1 98.605 0.15 455
457 3 4.953 226.5 105.61 0.15 456
458 3 2.449 235.48 111.47 0.15 457
459 3 2.209 240.2 113.18 0.15 458
460 3 4.076 247.82 117.56 0.15 459
461 3 4.82 255.95 119.49 0.15 460
462 3 29.408 179.28 62.446 0.3 435
463 3 30.021 187.65 65.25 0.3 462
464 3 31.271 198.48 66.874 0.3 463
465 3 28.334 210.59 72.06 0.3 464
466 3 29.982 218.21 74.416 0.3 465
467 3 25.004 223.1 74.549 0.3 466
468 3 14.886 239.09 72.441 0.3 467
469 3 11.229 249.46 70.51 0.3 468
470 3 9.341 260.79 70.994 0.3 469
471 3 8.464 269.14 72.647 0.3 470
472 3 12.208 278.24 80.986 0.3 471
473 3 14.533 289.68 88.589 0.3 472
474 3 14.833 301.89 96.586 0.3 473
475 3 13.517 311.5 100.42 0.3 474
476 3 11.511 327.32 102.4 0.3 475
477 3 7.352 336.63 105.74 0.3 476
478 3 1.605 345.33 114.71 0.3 477
479 3 -3.021 349.31 120.5 0.3 478
480 3 -5.835 353.8 128.54 0.3 479
481 3 -4.267 361.57 142.79 0.3 480
482 3 1.428 370.72 148.44 0.3 481
483 3 5.685 376.63 150.77 0.3 482
484 3 14.178 394.1 156.55 0.3 483
485 3 17.778 126.5 45.62 0.2 427
486 3 15.191 135.51 43.759 0.2 485
487 3 14.476 144.26 44.416 0.2 486
488 3 16.486 151.96 46.4 0.2 487
489 3 19.409 161.42 49.249 0.2 488
490 3 21.14 166.65 52.593 0.2 489
491 3 21.902 173.04 55.958 0.2 490
492 3 23.154 179.54 59.552 0.2 491
493 3 22.532 182.93 62.264 0.2 492
494 3 20.256 191.13 67.827 0.2 493
495 3 16.835 198.27 72.136 0.2 494
496 3 15.599 209.36 71.799 0.2 495
497 3 19.476 219.34 74.773 0.2 496
498 3 11.502 119.69 44.315 0.2 426
499 3 11.203 131.55 45.165 0.2 498
500 3 16.438 138.55 45.404 0.2 499
501 3 22.798 146.98 46.716 0.2 500
502 3 22.872 157.52 52.116 0.2 501
503 3 20.203 164.6 56.995 0.2 502
504 3 21.288 170.01 59.598 0.2 503
505 3 21.625 176.89 63.968 0.2 504
506 3 24.969 185.57 69.049 0.2 505
507 3 13.338 101.12 43.857 0.2 424
508 3 12.418 105.56 50.783 0.2 507
509 3 8.839 112.93 55.584 0.2 508
510 3 6.7 119.32 60.008 0.2 509
511 3 8.139 126.24 63.416 0.2 510
512 3 12.086 134.69 67.564 0.2 511
513 3 14.694 141.88 70.736 0.2 512
514 3 17.927 152.39 74.421 0.2 513
515 3 20.747 157.24 78.748 0.2 514
516 3 26.05 161.48 79.842 0.2 515
517 3 31.864 166.46 80.784 0.2 516
518 3 34.225 172.38 81.384 0.2 517
519 3 35.007 182.49 83.032 0.15 518
520 3 -0.701 39.891 0.59 0.85 6
521 3 -2.232 54.624 0.874 0.85 520
522 3 -1.577 68.649 -0.587 0.85 521
523 3 -3.111 81.438 -0.009 0.85 522
524 3 -4.837 88.343 0.296 0.85 523
525 3 -7.876 93.874 -0.354 0.85 524
526 3 -9.105 99.601 -1.021 0.8 525
527 3 -9.062 104.02 -1.889 0.8 526
528 3 -8.736 112.22 -5.744 0.65 527
529 3 -12.999 120.25 -9.179 0.65 528
530 3 -16.587 125.79 -11.96 0.65 529
531 3 -18.479 131.63 -13.917 0.65 530
532 3 -19.632 135.14 -14.471 0.65 531
533 3 -18.409 142.32 -14.705 0.65 532
534 3 -17.99 146.45 -16.426 0.65 533
535 3 -15.983 150.86 -17.765 0.4 534
536 3 -13.44 158.59 -22.129 0.4 535
537 3 -12.067 165.53 -24.41 0.4 536
538 3 -10.804 171.73 -30.102 0.4 537
539 3 -10.062 176.09 -31.835 0.4 538
540 3 -11.17 183.5 -31.286 0.4 539
541 3 -8.895 192.25 -32.033 0.4 540
542 3 -11.679 199.39 -35.239 0.4 541
543 3 -15.103 206.07 -36.988 0.4 542
544 3 -17.914 213.81 -38.108 0.4 543
545 3 -17.882 220.23 -36.162 0.4 544
546 3 -17.214 223.03 -34.755 0.4 545
547 3 -15.929 228.71 -33.229 0.3 546
548 3 -11.103 233.21 -26.616 0.3 547
549 3 -4.24 242.84 -20.265 0.3 548
550 3 0.077 249.26 -19.581 0.3 549
551 3 3.308 254.92 -18.727 0.3 550
552 3 7.52 264.32 -17.214 0.3 551
553 3 11.124 274.63 -15.764 0.3 552
554 3 15.408 282.89 -17.121 0.3 553
555 3 18.866 291.34 -18.103 0.3 554
556 3 23.259 298.03 -14.876 0.3 555
557 3 27.088 307.92 -14.3 0.3 556
558 3 34.002 314.32 -19.191 0.3 557
559 3 34.951 317.78 -18.38 0.3 558
560 3 40.313 322.76 -14.675 0.3 559
561 3 43.957 332.68 -21.85 0.3 560
562 3 45.766 339.13 -25.065 0.3 561
563 3 50.059 348.41 -26.397 0.3 562
564 3 55.499 359.4 -26.641 0.3 563
565 3 56.775 365.5 -27.321 0.3 564
566 3 57.92 374.41 -26.483 0.3 565
567 3 56.85 381.98 -27.836 0.3 566
568 3 55.704 391.38 -31.092 0.3 567
569 3 53.158 401.45 -31.906 0.3 568
570 3 51.913 417.06 -30.55 0.3 569
571 3 50.395 426.37 -29.262 0.3 570
572 3 54.046 438.92 -30.37 0.3 571
573 3 58.391 450.56 -27.012 0.3 572
574 3 62.789 458.9 -25.556 0.3 573
575 3 65.376 466.24 -25.974 0.15 574
576 3 68.537 480.33 -24.609 0.15 575
577 3 64.266 487.24 -29.946 0.15 576
578 3 63.439 496.01 -37.942 0.15 577
579 3 63.04 502.95 -42.726 0.15 578
580 3 64.007 513.69 -48.25 0.15 579
581 3 63.12 524.1 -50.169 0.15 580
582 3 61.404 532.84 -55.281 0.15 581
583 3 63.176 540.37 -57.379 0.15 582
584 3 63.522 549.24 -59.789 0.15 583
585 3 66.45 465.04 -23.74 0.15 574
586 3 70.359 474.92 -20.829 0.15 585
587 3 72.881 488.32 -21.315 0.15 586
588 3 69.973 502.59 -17.084 0.15 587
589 3 69.384 513.51 -10.322 0.15 588
590 3 69.74 527.1 -9.774 0.15 589
591 3 71.72 532.3 -8.631 0.15 590
592 3 76.257 544.02 -6.509 0.15 591
593 3 -16.663 228.56 -32.921 0.25 546
594 3 -16.664 236.04 -32.032 0.25 593
595 3 -16.807 245.39 -30.285 0.25 594
596 3 -16.742 250.5 -28.023 0.25 595
597 3 -21.846 260.85 -30.53 0.25 596
598 3 -26.863 270.28 -32.116 0.25 597
599 3 -32.04 282.26 -33.483 0.25 598
600 3 -38.661 294.14 -28.892 0.25 599
601 3 -43.879 304.08 -25.133 0.2 600
602 3 -45.444 310.69 -22.326 0.2 601
603 3 -47.546 322.57 -18.88 0.2 602
604 3 -46.26 331.26 -9.245 0.2 603
605 3 -44.712 343.1 -4.088 0.2 604
606 3 -46.472 358.12 2.504 0.2 605
607 3 -52.937 371.29 5.35 0.2 606
608 3 -56.968 381.04 11.19 0.2 607
609 3 -64.02 395.32 13.894 0.2 608
610 3 -67.336 406.15 13.389 0.2 609
611 3 -69.24 413.46 11.046 0.15 610
612 3 -72.142 420.27 7.974 0.15 611
613 3 -74.352 429.61 6.976 0.15 612
614 3 -77.542 436.87 7.793 0.15 613
615 3 -80.38 447 10.31 0.15 614
616 3 -81.208 454.29 18.096 0.15 615
617 3 -82.282 465.72 22.872 0.15 616
618 3 -83.622 477.65 24.707 0.15 617
619 3 -85.152 487.86 26.321 0.15 618
620 3 -91.149 494.57 29.823 0.15 619
621 3 -94.209 498.5 31.228 0.15 620
622 3 -18.528 213.51 -37.485 0.15 543
623 3 -22.037 225.1 -41.5 0.15 622
624 3 -21.919 235.22 -43.106 0.15 623
625 3 -19.515 242.67 -43.074 0.15 624
626 3 -17.797 249.35 -45.435 0.15 625
627 3 -16.416 255.08 -49.861 0.15 626
628 3 -15.542 260.31 -52.392 0.15 627
629 3 -9.111 181.14 -34.034 0.15 539
630 3 -5.686 189.19 -34.418 0.15 629
631 3 -0.347 200.82 -33.642 0.15 630
632 3 -1.098 214.78 -34.906 0.15 631
633 3 6.413 224.09 -33.773 0.15 632
634 3 7.846 233.78 -34.434 0.15 633
635 3 8.844 237.16 -34.67 0.15 634
636 3 -13.273 156.68 -19.018 0.2 535
637 3 -11.533 162.11 -21.016 0.2 636
638 3 -10.211 169.12 -24.349 0.2 637
639 3 -7.827 176.64 -26.88 0.2 638
640 3 -6.378 182.7 -28.747 0.2 639
641 3 -2.355 188 -29.622 0.2 640
642 3 2.401 190.95 -33.109 0.2 641
643 3 4.3 194.09 -35.345 0.2 642
644 3 4.441 198.5 -38.313 0.2 643
645 3 3.206 204.5 -42.897 0.2 644
646 3 3.283 211.73 -40.366 0.2 645
647 3 3.865 215.32 -40.144 0.15 646
648 3 -18.965 153.82 -18.877 0.25 534
649 3 -21.063 166.56 -20.005 0.25 648
650 3 -22.708 175.71 -21.092 0.25 649
651 3 -22.208 184.91 -26.803 0.25 650
652 3 -21.978 190.9 -30.89 0.15 651
653 3 -21.275 203.99 -36.626 0.15 652
654 3 -20.284 210.97 -42.742 0.15 653
655 3 -18.934 219.88 -47.107 0.15 654
656 3 -18.712 227.67 -49.132 0.15 655
657 3 -18.143 236.75 -51.108 0.15 656
658 3 -19.398 244.92 -50.995 0.15 657
659 3 -20.85 253.89 -52.914 0.15 658
660 3 -18.733 143.43 -16.218 0.15 532
661 3 -23.337 154.55 -16.724 0.15 660
662 3 -28.276 164.54 -16.002 0.15 661
663 3 -32.869 176.09 -16.222 0.15 662
664 3 -39.461 188.22 -12.787 0.15 663
665 3 -45.749 201.51 -10.623 0.15 664
666 3 -52.698 209.17 -3.802 0.15 665
667 3 -55.569 212.65 -3 0.15 666
668 3 -61.172 219.68 -4.571 0.15 667
669 3 -65.479 227.71 -5.914 0.15 668
670 3 -70.201 235.91 -6.544 0.15 669
671 3 -72.097 239.57 -6.6 0.15 670
672 3 -6.226 108.34 -1.802 0.25 527
673 3 -4.588 116.96 -4.726 0.25 672
674 3 -5.117 121.59 -6.85 0.25 673
675 3 -5.316 129.58 -9.909 0.15 674
676 3 -6.143 136.09 -12.937 0.15 675
677 3 -5.071 143.8 -15.386 0.15 676
678 3 -2.622 149.63 -14.707 0.15 677
679 3 -0.344 158.63 -13.625 0.15 678
680 3 2.489 166.26 -13.173 0.15 679
681 3 3.684 170.01 -13.332 0.15 680
682 3 5.089 179.38 -12.876 0.15 681
683 3 6.738 187.66 -14.265 0.15 682
684 3 6.856 195.55 -14.071 0.15 683
685 3 7.469 202.69 -13.892 0.15 684
686 3 7.204 208.59 -15.738 0.15 685
687 3 3.883 212.27 -16.167 0.15 686
688 3 -4.268 216.11 -13.158 0.15 687
689 3 -11.726 222.45 -10.173 0.15 688
690 3 0.374 128.5 -7.64 0.15 674
691 3 6.445 134.86 -5.157 0.15 690
692 3 6.952 145.04 -2.435 0.15 691
693 3 8.516 156.04 0.798 0.15 692
694 3 9.664 163.87 1.228 0.15 693
695 3 10.335 171.59 3.437 0.15 694
696 3 12.871 176.31 0.001 0.15 695
697 3 -12.163 100.78 0.727 0.3 525
698 3 -19.786 114.49 0.153 0.3 697
699 3 -21.659 118.59 -0.494 0.3 698
700 3 -24.007 125.27 -5.813 0.3 699
701 3 -26.33 130.02 -11.321 0.3 700
702 3 -35.389 136.66 -22.13 0.3 701
703 3 -40.286 143.77 -26.99 0.15 702
704 3 -44.546 152.54 -31.848 0.15 703
705 3 -49.143 159.93 -33.779 0.15 704
706 3 -53.428 167.96 -36.312 0.15 705
707 3 -56.98 176.01 -39.492 0.15 706
708 3 -59.107 179.45 -40.954 0.15 707
709 3 -40.119 140.31 -24.54 0.15 702
710 3 -45.717 148.87 -24.192 0.15 709
711 3 -48.989 153.44 -24.849 0.15 710
712 3 -56.23 155.69 -24.938 0.15 711
713 3 -63.136 159.53 -26.265 0.15 712
714 3 -68.774 165.04 -28.524 0.15 713
715 3 -74.616 168.44 -33.113 0.15 714
716 3 -78.677 171.3 -37.308 0.15 715
717 4 9 -8 4.5 0.65 1
718 4 13.5 -10 8.5 0.65 717
719 4 20.163 -12.395 11.796 0.65 718
720 4 29.402 -17.891 14.869 0.4 719
721 4 41.625 -13.973 17.7 0.4 720
722 4 45.867 -16.425 21.474 0.4 721
723 4 50.668 -17.639 24.787 0.4 722
724 4 54.581 -19.082 27.206 0.4 723
725 4 57.35 -18.809 28.077 0.4 724
726 4 63.462 -18.17 33.151 0.3 725
727 4 70.296 -20.139 34.441 0.3 726
728 4 77.173 -22.41 35.784 0.3 727
729 4 83.922 -26.528 39.783 0.3 728
730 4 88.978 -29.417 42.537 0.3 729
731 4 93.488 -31.217 44.094 0.3 730
732 4 97.535 -31.578 45.091 0.3 731
733 4 101.56 -31.415 45.03 0.3 732
734 4 105.98 -30.652 47.236 0.3 733
735 4 112.6 -28.751 49.439 0.3 734
736 4 115.67 -28.027 50.003 0.2 735
737 4 122.3 -28.647 48.558 0.2 736
738 4 126.17 -26.882 49.54 0.2 737
739 4 130.45 -27.148 54.522 0.15 738
740 4 132.76 -31.236 57.432 0.15 739
741 4 137.38 -35.447 59.462 0.15 740
742 4 141.32 -35.621 61.321 0.15 741
743 4 146.14 -36.892 64.882 0.15 742
744 4 150.35 -37.872 67.073 0.15 743
745 4 152.76 -40.2 69.139 0.15 744
746 4 156.42 -40.624 71.057 0.15 745
747 4 161.45 -41.571 74.805 0.15 746
748 4 167.81 -42.988 77.317 0.15 747
749 4 173.39 -42.64 77.526 0.15 748
750 4 178.6 -42.898 77.55 0.15 749
751 4 184.94 -42.718 79.122 0.15 750
752 4 190.87 -46.084 80.013 0.15 751
753 4 134.27 -25.907 51.074 0.15 738
754 4 141.88 -26.101 52.913 0.15 753
755 4 149.4 -27.978 50.074 0.15 754
756 4 156.32 -28.699 50.51 0.15 755
757 4 163.18 -28.312 49.967 0.15 756
758 4 171.89 -28.746 50.31 0.15 757
759 4 179.02 -30.896 53.142 0.15 758
760 4 185 -32.381 54.958 0.15 759
761 4 190.25 -32.785 56.2 0.15 760
762 4 196.7 -34.096 57.982 0.15 761
763 4 202.51 -36.768 58.604 0.15 762
764 4 207.63 -38.457 58.281 0.15 763
765 4 214.9 -39.743 56.955 0.15 764
766 4 60.563 -19.093 29.436 0.15 725
767 4 67.928 -18.707 33.056 0.15 766
768 4 72.649 -18.662 36.479 0.15 767
769 4 77.808 -18.905 37.048 0.15 768
770 4 81.869 -18.59 39.905 0.15 769
771 4 86.916 -19.575 42.152 0.15 770
772 4 94.986 -20.679 48.227 0.15 771
773 4 97.475 -11.767 54.852 0.15 772
774 4 98.222 -5.606 62.913 0.15 773
775 4 101.77 -2.054 70.381 0.15 774
776 4 105.97 -3.074 75.633 0.15 775
777 4 108.58 -4.077 78.533 0.15 776
778 4 122.66 -0.717 80.99 0.15 777
779 4 130.93 -9.226 85.882 0.15 778
780 4 136.74 -12.5 90.252 0.15 779
781 4 139.34 -13.63 92.11 0.15 780
782 4 143.8 -15.734 95.3 0.15 781
783 4 148.04 -17.613 96.697 0.15 782
784 4 155.48 -20.563 100.31 0.15 783
785 4 50.423 -19.128 25.139 0.15 722
786 4 56.978 -23.317 30.011 0.15 785
787 4 62.853 -28.465 31.226 0.15 786
788 4 70.149 -32.002 33.779 0.15 787
789 4 75.577 -34.335 34.826 0.15 788
790 4 83.447 -36.545 39.893 0.15 789
791 4 90.63 -40.91 45.446 0.15 790
792 4 96.071 -43.529 48.053 0.15 791
793 4 103.15 -44.137 51.343 0.15 792
794 4 106.3 -45.798 54.631 0.15 793
795 4 111.78 -48.259 57.961 0.15 794
796 4 117.38 -51.26 62.615 0.15 795
797 4 121.41 -52.857 65.482 0.15 796
798 4 125.54 -56.165 68.728 0.15 797
799 4 130.03 -57.386 70.932 0.15 798
800 4 134.87 -56.816 73.923 0.15 799
801 4 138.13 -59.815 75.626 0.15 800
802 4 140.66 -64.429 76.754 0.15 801
803 4 145.89 -69.053 80.004 0.15 802
804 4 150.3 -72.568 82.645 0.15 803
805 4 154.93 -74.046 83.453 0.15 804
806 4 159.72 -73.623 87.202 0.15 805
807 4 164.97 -72.293 90.657 0.15 806
808 4 174.45 -72.003 92.264 0.15 807
809 4 25.758 -13.834 13.567 0.15 719
810 4 26.707 -14.259 13.976 0.15 809
811 4 32.841 -17.666 19.546 0.15 810
812 4 36.634 -19.782 22.69 0.15 811
813 4 43.07 -20.868 26.739 0.15 812
814 4 47.287 -23.079 28.82 0.15 813
815 4 50.996 -24.173 30.702 0.15 814
816 4 56.086 -24.728 31.838 0.15 815
817 4 62.263 -25.12 34.374 0.15 816
818 4 67.365 -25.73 36.272 0.15 817
819 4 70.789 -25.894 37.39 0.15 818
820 4 74.495 -27.559 38.71 0.15 819
821 4 77.65 -29.012 39.8 0.15 820
822 4 83.209 -30.275 41.122 0.15 821
823 4 87.471 -33.206 39.898 0.15 822
824 4 92.812 -37.576 42.658 0.15 823
825 4 91.32 -41.346 45.268 0.15 824
826 4 91.939 -44.552 48.2 0.15 825
827 4 93.358 -46.511 49.484 0.15 826
828 4 96.149 -51.105 51.628 0.15 827
829 4 99.593 -54.432 53.99 0.15 828
830 4 104.44 -61.481 58.088 0.15 829
831 4 107.64 -63.228 57.59 0.15 830
832 4 113.6 -66.019 59.305 0.15 831
833 4 116.02 -67.066 60.643 0.15 832
834 4 120.14 -69.618 63.28 0.15 833
835 4 126.01 -70.484 66.799 0.15 834
836 4 131.88 -72.16 70.365 0.15 835
837 4 139.12 -74.28 73.767 0.15 836
838 4 143.79 -76.312 75.658 0.15 837
839 4 148.01 -79.995 77.412 0.15 838
840 4 151.97 -82.966 78.149 0.15 839
841 4 155.77 -83.339 81.446 0.15 840
842 4 158.73 -84.212 84.764 0.15 841
843 4 162.56 -84.798 87.674 0.15 842
844 4 167.11 -84.772 90.922 0.15 843
845 4 173.74 -85.427 94.264 0.15 844
846 4 102.14 -55.556 54.908 0.15 828
847 4 106.92 -56.965 57.593 0.15 846
848 4 111.6 -58.261 61.702 0.15 847
849 4 115.58 -58.902 63.119 0.15 848
850 4 121.04 -58.961 65.978 0.15 849
851 4 124.97 -60.153 69.207 0.15 850
852 4 128.82 -61.859 72.564 0.15 851
853 4 132.57 -65.171 75.942 0.15 852
854 4 133.95 -70.771 79.102 0.15 853
855 4 135.31 -73.576 81.173 0.15 854
856 4 138.68 -76.517 83.358 0.15 855
857 4 143.39 -78.87 86.045 0.15 856
858 4 145.99 -81.184 93.754 0.15 857
859 4 42.506 -23.022 29.709 0.15 812
860 4 51.238 -24.078 37.135 0.15 859
861 4 64.411 -25.274 39.017 0.15 860
862 4 72.248 -27.107 43.197 0.15 861
863 4 79.472 -29.778 46.93 0.15 862
864 4 86.821 -31.21 50.526 0.15 863
865 4 92.624 -31.981 54.397 0.15 864
866 4 99.432 -33.275 58.299 0.15 865
867 4 105.34 -36.094 66.34 0.15 866
868 4 105.89 -37.147 69.477 0.15 867
869 4 108.11 -37.741 74.267 0.15 868
870 4 112.01 -37.95 78.539 0.15 869
871 4 116.02 -40.388 84.152 0.15 870
872 4 120.96 -40.375 86.523 0.15 871
873 4 124.46 -42.082 88.405 0.15 872
874 4 127.82 -45.628 90.988 0.15 873
875 4 132.56 -48.298 94.359 0.15 874
876 4 135.26 -49.419 96.006 0.15 875
877 4 138.41 -50.57 99.849 0.15 876
878 4 140.82 -51.386 103.72 0.15 877
879 4 145.56 -53.799 109.44 0.15 878
880 4 35.313 -18.105 19.113 0.15 810
881 4 43.714 -24.752 24.835 0.15 880
882 4 52.251 -31.215 31.069 0.15 881
883 4 60.667 -35.574 39.768 0.15 882
884 4 65.452 -38.469 43.505 0.15 883
885 4 68.239 -39.075 45.595 0.15 884
886 4 68.102 -41.194 49.624 0.15 885
887 4 73.157 -45.483 56.716 0.15 886
888 4 76.593 -49.158 60.207 0.15 887
889 4 78.882 -51.585 61.575 0.15 888
890 4 81.364 -55.091 61.789 0.15 889
891 4 86.47 -61.518 62.962 0.15 890
892 4 90.848 -66.967 65.539 0.15 891
893 4 93.285 -73.552 67.329 0.15 892
894 4 95.15 -79.852 67.047 0.15 893
895 4 98.271 -83.426 68.624 0.15 894
896 4 101.78 -88.186 69.376 0.15 895
897 4 104.71 -92.531 69.538 0.15 896
898 4 107.83 -96.473 70.519 0.15 897
899 4 108.23 -100.94 71.699 0.15 898
900 4 7.5 -9.5 0.5 0.4 1
901 4 12 -14.5 5 0.4 900
902 4 16.191 -19.697 7.772 0.4 901
903 4 19.14 -25.882 11.553 0.2 902
904 4 20.506 -32.332 16.58 0.2 903
905 4 21.17 -36.885 19.594 0.2 904
906 4 27.119 -43.234 21.545 0.2 905
907 4 36.012 -49.284 26.982 0.2 906
908 4 41.394 -55.065 27.318 0.2 907
909 4 41.153 -59.785 26.906 0.2 908
910 4 42.056 -65.679 28.298 0.2 909
911 4 40.821 -72.294 27.832 0.2 910
912 4 41.379 -79.282 27.525 0.2 911
913 4 42.965 -85.904 26.064 0.2 912
914 4 46.102 -92.026 31.058 0.2 913
915 4 50.273 -93.668 35.658 0.2 914
916 4 53.56 -96.115 39.187 0.2 915
917 4 56.202 -99.802 41.673 0.2 916
918 4 59.279 -104.99 41.974 0.2 917
919 4 61.821 -112.13 42.893 0.2 918
920 4 63.328 -113.37 44.373 0.2 919
921 4 63.671 -116.32 49.033 0.2 920
922 4 63.747 -119.67 54.69 0.2 921
923 4 66.038 -123.37 57.095 0.2 922
924 4 70.076 -129.7 59.313 0.2 923
925 4 74.018 -132.93 61.119 0.2 924
926 4 77.21 -136.43 62.559 0.2 925
927 4 80.914 -139.54 61.4 0.2 926
928 4 84.073 -141.79 62.598 0.2 927
929 4 88.917 -146.79 63.507 0.2 928
930 4 69.255 -116.55 47.33 0.2 920
931 4 71.881 -118.9 48.24 0.2 930
932 4 75.472 -122.33 49.847 0.2 931
933 4 23.268 -42.357 23.487 0.2 905
934 4 29.855 -46.619 27.869 0.2 933
935 4 37.324 -51.869 33.943 0.2 934
936 4 42.683 -58.054 39.093 0.2 935
937 4 43.558 -64.903 43.657 0.2 936
938 4 45.382 -71.952 47.155 0.2 937
939 4 47.832 -76.569 52.391 0.2 938
940 4 50.913 -81.972 57.297 0.2 939
941 4 52.936 -85.452 58.814 0.2 940
942 4 54.688 -88.451 62.446 0.2 941
943 4 54.744 -92.156 65.572 0.2 942
944 4 56.35 -96.32 69.996 0.2 943
945 4 54.832 -103.49 76.582 0.2 944
946 4 55.137 -106.92 79.6 0.2 945
947 4 55.833 -111.51 82.325 0.2 946
948 4 56.767 -114.72 85.543 0.2 947
949 4 60.03 -118.66 88.864 0.2 948
950 4 62.883 -122.04 92.765 0.2 949
951 4 64.808 -124.51 96.468 0.2 950
952 4 68.379 -127.55 98.517 0.2 951
953 4 71.185 -130.33 100.8 0.2 952
954 4 73.389 -133.35 104.57 0.2 953
955 4 73.176 -138.28 105.52 0.2 954
956 4 72.808 -141 107.31 0.2 955
957 4 74.184 -142.75 111.73 0.2 956
958 4 75.417 -145.5 117.91 0.2 957
959 4 18.927 -26.646 12.297 0.2 902
960 4 20.49 -31.281 12.57 0.2 959
961 4 22.601 -35.275 11.653 0.2 960
962 4 25.228 -38.295 10.801 0.2 961
963 4 29.035 -45.277 13.253 0.2 962
964 4 32.272 -52.342 16.098 0.2 963
965 4 36.23 -58.631 19.306 0.2 964
966 4 39.21 -62.338 23.032 0.2 965
967 4 40.731 -65.564 24.91 0.2 966
968 4 42.23 -68.636 26.588 0.2 967
969 4 45.616 -74.775 28.55 0.2 968
970 4 50.077 -81.089 32.255 0.2 969
971 4 52.276 -84.303 33.295 0.2 970
972 4 55.196 -87.448 37.275 0.2 971
973 4 57.732 -90.887 40.232 0.2 972
974 4 64.145 -92.437 43.348 0.2 973
975 4 68.013 -94.264 45.139 0.2 974
976 4 69.081 -96.847 47.523 0.2 975
977 4 69.962 -102.85 51.044 0.2 976
978 4 72.218 -107.31 52.063 0.2 977
979 4 76.88 -112.27 52.5 0.2 978
980 4 80.067 -118.36 54.3 0.2 979
981 4 80.387 -124.11 57.323 0.15 980
982 4 79.96 -129.62 58.777 0.15 981
983 4 78.792 -132.47 61.185 0.15 982
984 4 79.445 -137.04 62.136 0.15 983
985 4 79.81 -141.3 62.221 0.15 984
986 4 81.388 -143.74 62.959 0.15 985
987 4 82.745 -147.11 63.52 0.15 986
988 4 84.41 -150.01 62.959 0.15 987
989 4 85.504 -154.15 61.986 0.15 988
990 4 46.056 -74.601 26.448 0.15 968
991 4 49.339 -79.943 26.882 0.15 990
992 4 54.905 -85.713 26.027 0.15 991
993 4 60.637 -91.16 26.5 0.15 992
994 4 64.704 -97.042 27.101 0.15 993
995 4 68.608 -101.89 27.29 0.15 994
996 4 71.355 -105.66 26.623 0.15 995
997 4 77.459 -111.93 24.884 0.15 996
998 4 78.828 -114.32 26.727 0.15 997
999 4 80.577 -119.57 27.1 0.15 998
1000 4 79.54 -125.14 26.439 0.15 999
1001 4 80.919 -128.55 28.655 0.15 1000
1002 4 84.041 -133.05 29.405 0.15 1001
1003 4 83.843 -139.3 30.552 0.15 1002
1004 4 85.395 -142.97 32.103 0.15 1003
1005 4 85.901 -145.81 36.783 0.15 1004
1006 4 86.592 -151.68 40.858 0.15 1005
1007 4 86.405 -154.83 42.748 0.15 1006
1008 4 85.939 -157.32 44.261 0.15 1007
1009 4 86.544 -159.15 45.152 0.15 1008
1010 4 2.5 -16 -0.5 0.85 1
1011 4 4.5 -21 -0.5 0.85 1010
1012 4 6.071 -26.894 1.013 0.85 1011
1013 4 7.358 -37.762 -1.107 0.4 1012
1014 4 10.784 -43.593 -3.658 0.4 1013
1015 4 12.629 -49.891 -6.56 0.4 1014
1016 4 10.464 -53.922 -8.637 0.4 1015
1017 4 8.825 -56.715 -10.056 0.4 1016
1018 4 9.649 -59.122 -9.895 0.25 1017
1019 4 7.021 -65.887 -11.5 0.25 1018
1020 4 3.686 -75.248 -15.888 0.25 1019
1021 4 2.45 -81.164 -18.332 0.25 1020
1022 4 2.13 -88.588 -18.492 0.25 1021
1023 4 1.267 -95.504 -19.457 0.25 1022
1024 4 -0.507 -102.3 -21.45 0.25 1023
1025 4 -1.363 -110.35 -20.465 0.25 1024
1026 4 -0.876 -114.79 -20.488 0.15 1025
1027 4 -2.14 -121.24 -22.243 0.15 1026
1028 4 -2.568 -128.66 -25.924 0.15 1027
1029 4 -1.405 -138.12 -26.561 0.15 1028
1030 4 -2.309 -147.06 -28.218 0.15 1029
1031 4 -2.56 -149.33 -28.734 0.15 1030
1032 4 -2.773 -153.33 -29.408 0.15 1031
1033 4 -3.412 -156.96 -31.69 0.15 1032
1034 4 -0.389 -163.67 -31.631 0.15 1033
1035 4 -0.339 -169.68 -32.801 0.15 1034
1036 4 -2.03 -177.19 -33.38 0.15 1035
1037 4 -3.258 -180.21 -34.992 0.15 1036
1038 4 -2.524 -187.76 -38.956 0.15 1037
1039 4 -3.607 -192.54 -40.812 0.15 1038
1040 4 -3.567 -195.14 -42.134 0.15 1039
1041 4 -3.913 -199.08 -44.933 0.15 1040
1042 4 -4.38 -205.37 -47.687 0.15 1041
1043 4 11.645 -63.664 -9.093 0.15 1018
1044 4 13.469 -69.816 -8.83 0.15 1043
1045 4 14.516 -77.806 -8.275 0.15 1044
1046 4 15.182 -85.569 -7.133 0.15 1045
1047 4 15.944 -95.206 -6.115 0.15 1046
1048 4 15.883 -101.95 -6.292 0.15 1047
1049 4 16.842 -108.15 -6.575 0.15 1048
1050 4 18.285 -114.81 -7.539 0.15 1049
1051 4 18.108 -118.82 -7.268 0.15 1050
1052 4 17.722 -125.32 -7.864 0.15 1051
1053 4 17.932 -130.67 -7.082 0.15 1052
1054 4 21.4 -136.65 -6.232 0.15 1053
1055 4 26.321 -140.08 -6.34 0.15 1054
1056 4 29.155 -145.79 -4.236 0.15 1055
1057 4 28.582 -151.69 -4.313 0.15 1056
1058 4 31.758 -159.01 -6.521 0.15 1057
1059 4 34.238 -164.51 -7.908 0.15 1058
1060 4 35.275 -168.27 -8.055 0.15 1059
1061 4 36.758 -173.61 -7.33 0.15 1060
1062 4 38.982 -179.01 -5.567 0.15 1061
1063 4 40.698 -181.12 -5.896 0.15 1062
1064 4 7.635 -61.892 -14.183 0.15 1017
1065 4 8.141 -71.404 -13.467 0.15 1064
1066 4 6.093 -78.005 -15.697 0.15 1065
1067 4 7.105 -85.986 -17.364 0.15 1066
1068 4 8.106 -96.171 -19.308 0.15 1067
1069 4 8.072 -106.46 -20.784 0.15 1068
1070 4 7.447 -117.3 -21.942 0.15 1069
1071 4 7.367 -124.25 -22.363 0.15 1070
1072 4 6.619 -130.96 -21.43 0.15 1071
1073 4 6.225 -137.73 -21.974 0.15 1072
1074 4 6.509 -145.34 -27.768 0.15 1073
1075 4 7.452 -111.73 -24.568 0.15 1069
1076 4 6.113 -118.03 -28.658 0.15 1075
1077 4 3.321 -125.17 -31.344 0.15 1076
1078 4 1.351 -132.08 -35.775 0.15 1077
1079 4 0.873 -141.43 -38.839 0.15 1078
1080 4 -0.597 -148.05 -41.192 0.15 1079
1081 4 -2.238 -153.87 -45.024 0.15 1080
1082 4 -3.822 -157.44 -47.766 0.15 1081
1083 4 -7.43 -163.3 -52.072 0.15 1082
1084 4 8.708 -31.924 2.593 0.25 1012
1085 4 10.146 -36.859 3.629 0.25 1084
1086 4 9.653 -50.354 8.004 0.15 1085
1087 4 9.597 -56.745 9.632 0.15 1086
1088 4 10.483 -62.963 11.647 0.15 1087
1089 4 11.901 -69.234 14.415 0.15 1088
1090 4 15.227 -74.873 16.79 0.15 1089
1091 4 18.221 -82.392 15.374 0.15 1090
1092 4 20.689 -92.715 15.072 0.15 1091
1093 4 23.366 -101.62 14.513 0.15 1092
1094 4 29.587 -111.11 11.264 0.15 1093
1095 4 33.65 -120.17 11.65 0.15 1094
1096 4 41.22 -126.16 10.611 0.15 1095
1097 4 48.198 -133.98 9.014 0.15 1096
1098 4 52.206 -140.7 9.584 0.15 1097
1099 4 53.116 -147.79 10.134 0.15 1098
1100 4 52.125 -154.47 12.13 0.15 1099
1101 4 52.815 -161.99 12.749 0.15 1100
1102 4 49.003 -168.35 11.585 0.15 1101
1103 4 46.832 -172.76 11.054 0.15 1102
1104 4 45.409 -178.01 12.783 0.15 1103
1105 4 44.874 -183.46 15.465 0.15 1104
1106 4 42.909 -187.38 18.294 0.15 1105
1107 4 44.096 -191.58 20.937 0.15 1106
1108 4 8.538 -62.719 10.297 0.15 1087
1109 4 7.479 -72.097 12.218 0.15 1108
1110 4 6.698 -82.9 17.62 0.15 1109
1111 4 8.047 -89.27 20.423 0.15 1110
1112 4 6.006 -93.46 23.51 0.15 1111
1113 4 4.144 -100.69 27.313 0.15 1112
1114 4 0.263 -109.68 28.141 0.15 1113
1115 4 -1.095 -114.85 26.152 0.15 1114
1116 4 -2.045 -121.06 22.904 0.15 1115
1117 4 -3.406 -127.03 22.254 0.15 1116
1118 4 -4.279 -132.69 21.132 0.15 1117
1119 4 -1.544 -137.88 20.89 0.15 1118
1120 4 -0.357 -141.63 21.14 0.15 1119
1121 4 0.738 -144.56 21.818 0.15 1120
1122 4 2.673 -149.19 22.83 0.15 1121
1123 4 6.188 -155.52 24.519 0.15 1122
1124 4 7.231 -157.94 25.769 0.15 1123
1125 4 8.306 -161.89 27.626 0.15 1124
1126 4 9.594 -170.16 31.987 0.15 1125
1127 4 9.64 -174.18 32.25 0.15 1126
1128 4 7.864 -178.74 33.163 0.15 1127
1129 4 5.428 -184.12 35.251 0.15 1128
1130 4 6.054 -187.7 36.392 0.15 1129
1131 4 12.137 -44.056 4.496 0.15 1085
1132 4 16.043 -55.306 0.832 0.15 1131
1133 4 21.443 -62.736 -2.792 0.15 1132
1134 4 24.576 -68.759 -3.429 0.15 1133
1135 4 29.011 -73.544 -3.863 0.15 1134
1136 4 33.732 -78.014 -4.34 0.15 1135
1137 4 39.864 -86.04 -2.221 0.15 1136
1138 4 44.923 -92.414 -0.634 0.15 1137
1139 4 47.554 -96.363 -1.63 0.15 1138
1140 4 52.977 -102.27 -1.166 0.15 1139
1141 4 55.515 -108.33 -1.265 0.15 1140
1142 4 57.962 -115.89 -0.085 0.15 1141
1143 4 59.975 -122.88 -1.641 0.15 1142
1144 4 62.139 -127.76 -2.083 0.15 1143
1145 4 61.83 -133.47 -2.443 0.15 1144
1146 4 61.898 -140.82 -1.688 0.15 1145
1147 4 63.582 -147.1 -1.795 0.15 1146
1148 4 63.057 -151.39 -3.691 0.15 1147
1149 4 62.711 -157.06 -6.513 0.15 1148
1150 4 63.726 -162.21 -7.82 0.15 1149
1151 4 63.96 -167.94 -5.113 0.15 1150
1152 4 64.816 -171.84 -3.856 0.15 1151
1153 4 64.383 -175.34 -4.18 0.15 1152
1154 4 -2 -16.5 1.5 1.5 1
1155 4 -3.5 -21 1 1.25 1154
1156 4 -5.1 -33.407 1.035 1.25 1155
1157 4 -7.91 -50.177 2.573 0.65 1156
1158 4 -8.363 -61.689 4.451 0.3 1157
1159 4 0.084 -76.14 11.51 0.3 1158
1160 4 1.95 -84.353 18.11 0.3 1159
1161 4 4.887 -90.664 22.3 0.3 1160
1162 4 6.48 -97.063 24.698 0.3 1161
1163 4 12.469 -103.31 25.99 0.15 1162
1164 4 15.259 -112.18 26.813 0.15 1163
1165 4 17.33 -118.28 26.724 0.15 1164
1166 4 19.02 -122.72 27.152 0.15 1165
1167 4 18.221 -125.14 27.653 0.15 1166
1168 4 18.414 -132.07 30.243 0.15 1167
1169 4 18.392 -136.89 31.676 0.15 1168
1170 4 18.161 -144.29 34 0.15 1169
1171 4 21.421 -150.74 37.362 0.15 1170
1172 4 24.484 -152.39 39.454 0.15 1171
1173 4 28.183 -156.39 45.334 0.15 1172
1174 4 30.602 -161.18 48.761 0.15 1173
1175 4 35.039 -164.85 51.015 0.15 1174
1176 4 37.777 -170.23 52.45 0.15 1175
1177 4 40.914 -173.55 55.824 0.15 1176
1178 4 41.442 -175.6 57.323 0.15 1177
1179 4 42.526 -178.71 59.176 0.15 1178
1180 4 43.812 -184.19 61.534 0.15 1179
1181 4 17.13 -142.35 33.122 0.15 1169
1182 4 18.796 -148.58 36.811 0.15 1181
1183 4 18.158 -154.19 39.338 0.15 1182
1184 4 21.626 -161.42 40.83 0.15 1183
1185 4 22.577 -168.16 40.462 0.15 1184
1186 4 21.731 -172.3 39.639 0.15 1185
1187 4 20.726 -177.91 39.683 0.15 1186
1188 4 22.952 -183.07 34.549 0.15 1187
1189 4 26.634 -185.79 32.139 0.15 1188
1190 4 32.349 -191.34 31.824 0.15 1189
1191 4 2.705 -104.79 24.137 0.15 1162
1192 4 2.098 -114.87 25.277 0.15 1191
1193 4 3.207 -125.03 25.915 0.15 1192
1194 4 1.442 -131.34 27.194 0.15 1193
1195 4 -1.729 -143.07 23.802 0.15 1194
1196 4 -4.592 -148.13 20.535 0.15 1195
1197 4 -6.617 -154.19 18.411 0.15 1196
1198 4 -7.097 -162.25 18.111 0.15 1197
1199 4 -4.102 -171.32 19.582 0.15 1198
1200 4 -1.98 -177.27 19.882 0.15 1199
1201 4 -1.238 -181.91 20.332 0.15 1200
1202 4 -1.433 -185.91 17.609 0.15 1201
1203 4 -2.193 -188.93 16.708 0.15 1202
1204 4 -0.452 -194.45 16.918 0.15 1203
1205 4 -0.096 -201.37 14.794 0.15 1204
1206 4 -8.022 -62.416 1.371 0.15 1157
1207 4 -8.398 -75.789 -1.507 0.15 1206
1208 4 -9.014 -82.48 -2.103 0.15 1207
1209 4 -9.871 -90.146 -4.282 0.15 1208
1210 4 -14.926 -103.9 -10.938 0.15 1209
1211 4 -17.299 -112.33 -13.69 0.15 1210
1212 4 -18.335 -116.71 -14.129 0.15 1211
1213 4 -19.992 -125.85 -14.673 0.15 1212
1214 4 -22.442 -130.02 -15.03 0.15 1213
1215 4 -32.044 -130.07 -13.891 0.15 1214
1216 4 -36.276 -134.57 -14.26 0.15 1215
1217 4 -38.399 -137.92 -14.984 0.15 1216
1218 4 -42.705 -146.97 -15.85 0.15 1217
1219 4 -50.193 -155.47 -17.972 0.15 1218
1220 4 -52.3 -160.82 -21.592 0.15 1219
1221 4 -60.107 -170.11 -21.701 0.15 1220
1222 4 -62.663 -172.65 -22.415 0.15 1221
1223 4 -66.427 -176.57 -24.804 0.15 1222
1224 4 -69.391 -180.14 -26.747 0.15 1223
1225 4 -71.877 -186.14 -30.216 0.15 1224
1226 4 -8.51 -89.681 -1.725 0.15 1208
1227 4 -9.973 -94.103 -5.16 0.15 1226
1228 4 -12.91 -102.84 -10.089 0.15 1227
1229 4 -15.592 -111.92 -9.522 0.15 1228
1230 4 -15.036 -124.36 -10.08 0.15 1229
1231 4 -15.535 -134.37 -11.734 0.15 1230
1232 4 -14.1 -139.32 -9.582 0.15 1231
1233 4 -14.401 -148.16 -8.911 0.15 1232
1234 4 -14.972 -154.29 -9.451 0.15 1233
1235 4 -17.58 -158.2 -9.866 0.15 1234
1236 4 -22.132 -164.61 -11.505 0.15 1235
1237 4 -10.292 -69.632 0.84 0.15 1206
1238 4 -13.124 -78.927 0.54 0.15 1237
1239 4 -21.667 -91.449 -0.77 0.15 1238
1240 4 -27.419 -96.546 -1.187 0.15 1239
1241 4 -31.592 -100.67 -1.785 0.15 1240
1242 4 -34.712 -105.43 -2.022 0.15 1241
1243 4 -38.352 -111.55 -2.354 0.15 1242
1244 4 -43.721 -116.08 -3.269 0.15 1243
1245 4 -49.644 -124.97 -5.274 0.15 1244
1246 4 -53.709 -139.38 -10.598 0.15 1245
1247 4 -57.845 -152.01 -15.984 0.15 1246
1248 4 -60.381 -163.75 -22.967 0.15 1247
1249 4 -62.117 -176.16 -25.662 0.15 1248
1250 4 -61.944 -183.67 -28.538 0.15 1249
1251 4 -61.331 -190.15 -30.571 0.15 1250
1252 4 -65.294 -195.52 -35.739 0.15 1251
1253 4 -12.702 -78.259 0.977 0.15 1237
1254 4 -14.167 -90.655 4.642 0.15 1253
1255 4 -12.99 -97.156 9.098 0.15 1254
1256 4 -11.067 -101.03 13.923 0.15 1255
1257 4 -7.664 -105.15 18.841 0.15 1256
1258 4 -6.082 -108.54 23 0.15 1257
1259 4 -3.678 -117.14 32.73 0.15 1258
1260 4 -1.587 -125.31 39.467 0.15 1259
1261 4 0.03 -135.61 43.548 0.15 1260
1262 4 2.274 -142.94 46.044 0.15 1261
1263 4 4.734 -149.62 48.933 0.15 1262
1264 4 6.598 -154.31 50.74 0.15 1263
1265 4 9.057 -160.45 46.556 0.15 1264
1266 4 8.868 -166.15 48.489 0.15 1265
1267 4 8.735 -172.16 50.997 0.15 1266
1268 4 -7.405 -37.531 0.614 0.15 1156
1269 4 -10.782 -42.81 -1.183 0.15 1268
1270 4 -14.089 -53.137 0.98 0.15 1269
1271 4 -20.289 -58.583 -0.487 0.15 1270
1272 4 -27.074 -65.721 -5.513 0.15 1271
1273 4 -31.129 -70.982 -7.544 0.15 1272
1274 4 -32.807 -74.85 -8.856 0.15 1273
1275 4 -34.7 -81.258 -13.34 0.15 1274
1276 4 -36.171 -86.571 -15.761 0.15 1275
1277 4 -37.646 -92.408 -18.719 0.15 1276
1278 4 -39.127 -98.551 -21.647 0.15 1277
1279 4 -40.95 -104.41 -24.397 0.15 1278
1280 4 -42.068 -110.21 -25.956 0.15 1279
1281 4 -43.384 -115.92 -27.325 0.15 1280
1282 4 -46.347 -124.72 -29.336 0.15 1281
1283 4 -47.852 -129.56 -30.603 0.15 1282
1284 4 -48.942 -135.8 -31.209 0.15 1283
1285 4 -47.047 -141.93 -30.073 0.15 1284
1286 4 -47.135 -148.62 -30.493 0.15 1285
1287 4 -46.967 -155.54 -31.424 0.15 1286
1288 4 -46.412 -161.66 -32.084 0.15 1287
1289 4 -49.046 -168.61 -32.294 0.15 1288
1290 4 -51.462 -173.47 -33.321 0.15 1289
1291 4 -53.722 -180.04 -35.107 0.15 1290
1292 4 -54.018 -184.09 -36.773 0.15 1291
1293 4 -54.252 -189.32 -38.474 0.15 1292
1294 4 -57.128 -195.07 -40.257 0.15 1293
1295 4 -61.305 -199.75 -39.341 0.15 1294
1296 4 -64.14 -204.13 -39.275 0.15 1295
1297 4 -65.58 -208.26 -41.948 0.15 1296
1298 4 -67.577 -214.51 -45.032 0.15 1297
1299 4 -68.846 -219.35 -47.412 0.15 1298
1300 4 -38.6 -94.543 -23.061 0.15 1276
1301 4 -44.42 -108.43 -29.022 0.15 1300
1302 4 -46.343 -118.11 -36.843 0.15 1301
1303 4 -51.566 -127.06 -46.465 0.15 1302
1304 4 -55.177 -135.87 -56.772 0.15 1303
1305 4 -55.977 -144.78 -64.445 0.15 1304
1306 4 -55.75 -152.63 -71.623 0.15 1305
1307 4 -51.722 -160.72 -78.202 0.15 1306
1308 4 -52.742 -170.32 -82.385 0.15 1307
1309 4 -52.004 -177.12 -87.02 0.15 1308
1310 4 -56.15 -180.83 -91.333 0.15 1309
1311 4 -57.714 -183.27 -94.949 0.15 1310
1312 4 -59.522 -187.44 -97.566 0.15 1311
1313 4 -62.914 -195.06 -99.303 0.15 1312
1314 4 -34.703 -80.155 -11.039 0.15 1274
1315 4 -37.374 -89.33 -12.896 0.15 1314
1316 4 -40.352 -98.598 -16.015 0.15 1315
1317 4 -40.443 -108.2 -18.48 0.15 1316
1318 4 -44.811 -119.82 -21.662 0.15 1317
1319 4 -52.559 -123.18 -27.569 0.15 1318
1320 4 -58.388 -126.38 -32.293 0.15 1319
1321 4 -60.872 -128.44 -36.114 0.15 1320
1322 4 -61.571 -130.09 -37.927 0.15 1321
1323 4 -12.508 -47.118 -2.166 0.15 1269
1324 4 -14.186 -53.238 -2.86 0.15 1323
1325 4 -15.543 -68.05 -2.953 0.15 1324
1326 4 -16.134 -78.984 -3.875 0.15 1325
1327 4 -16.277 -88.6 -3.786 0.15 1326
1328 4 -15.972 -98.655 -3.573 0.15 1327
1329 4 -19.493 -110.13 -2.138 0.15 1328
1330 4 -15.773 -113.32 -4.998 0.15 1329
1331 4 -12.83 -118.46 -7.282 0.15 1330
1332 4 -12.781 -127.46 -7.542 0.15 1331
1333 4 -13.918 -136.94 -7.746 0.15 1332
1334 4 -15.588 -141.63 -9.133 0.15 1333
1335 4 -17.469 -147.58 -12.536 0.15 1334
1336 4 -17.921 -154.47 -14.282 0.15 1335
1337 4 -17.043 -160.07 -16.761 0.15 1336
1338 4 -16.062 -163.47 -16.795 0.15 1337
1339 4 -13.426 -168.83 -13.554 0.15 1338
1340 4 -9.588 -173.85 -10.995 0.15 1339
1341 4 -5.899 -179.71 -9.464 0.15 1340
1342 4 -3.166 -184.59 -9.614 0.15 1341
1343 4 -2.239 -188.82 -10.456 0.15 1342
1344 4 -17.287 -60.671 -1.091 0.15 1324
1345 4 -21.375 -68.287 -0.899 0.15 1344
1346 4 -23.502 -72.666 -1.794 0.15 1345
1347 4 -26.842 -79.342 -4.445 0.15 1346
1348 4 -32.571 -85.932 -5.309 0.15 1347
1349 4 -35.634 -92.079 -4.741 0.15 1348
1350 4 -38.722 -97.969 -5.624 0.15 1349
1351 4 -42.112 -104.38 -4.995 0.15 1350
1352 4 -43.526 -109.67 -3.863 0.15 1351
1353 4 -44.189 -116.03 -4.268 0.15 1352
1354 4 -44.727 -121 -8.068 0.15 1353
1355 4 -46.613 -124.42 -9.812 0.15 1354
1356 4 -48.096 -130.35 -11.584 0.15 1355
1357 4 -24.847 -77.329 -2.885 0.15 1346
1358 4 -28.438 -86.948 -3.806 0.15 1357
1359 4 -29.711 -98.888 -5.322 0.15 1358
1360 4 -31.21 -107.63 -7.949 0.15 1359
1361 4 -34.591 -115.14 -11.8 0.15 1360
1362 4 -35.467 -120.34 -15.975 0.15 1361
1363 4 -36.124 -128.48 -21.329 0.15 1362
1364 4 -38.225 -134.05 -24.646 0.15 1363
1365 4 -38.6 -139.68 -25.269 0.15 1364
1366 4 -10.102 -37.625 -0.809 0.15 1155
1367 4 -18.499 -43.96 0.641 0.15 1366
1368 4 -23.199 -51.635 -2.054 0.15 1367
1369 4 -32.578 -59.189 -8.666 0.15 1368
1370 4 -36.676 -63.262 -13.728 0.15 1369
1371 4 -41.223 -72.526 -18.85 0.15 1370
1372 4 -44.977 -82.49 -21.832 0.15 1371
1373 4 -46.665 -94.101 -26.839 0.15 1372
1374 4 -49.955 -101.66 -28.974 0.15 1373
1375 4 -53.833 -109.71 -31.462 0.15 1374
1376 4 -55.276 -117.17 -34.183 0.15 1375
1377 4 -54.62 -124.65 -37.385 0.15 1376
1378 4 -54.441 -132.94 -41.911 0.15 1377
1379 4 -57.206 -140.54 -43.522 0.15 1378
1380 4 -59.509 -145.58 -44.932 0.15 1379
1381 4 -62.589 -148.01 -47.954 0.15 1380
1382 4 -65.149 -151.06 -52.737 0.15 1381
1383 4 -66.888 -157.37 -55.121 0.15 1382
1384 4 -66.574 -164.31 -59.62 0.15 1383
1385 4 -8.5 -3 6 0.6 1
1386 4 -18.5 -7.5 -0.5 0.6 1385
1387 4 -33.488 -12.668 -10.803 0.5 1386
1388 4 -42.462 -16.872 -13.851 0.5 1387
1389 4 -56.595 -22.191 -17.752 0.15 1388
1390 4 -70.739 -30.306 -19.444 0.15 1389
1391 4 -78.943 -34.286 -21.343 0.15 1390
1392 4 -87.606 -36.399 -23.787 0.15 1391
1393 4 -96.541 -40.282 -24.554 0.15 1392
1394 4 -103.07 -46.803 -26.803 0.15 1393
1395 4 -110.89 -52.278 -26.108 0.15 1394
1396 4 -119.96 -57.723 -24.306 0.15 1395
1397 4 -128.18 -64.97 -26.989 0.15 1396
1398 4 -132.99 -66.649 -32.356 0.15 1397
1399 4 -139.55 -69.57 -37.758 0.15 1398
1400 4 -143.77 -76.637 -44.523 0.15 1399
1401 4 -149.4 -83.999 -48.429 0.15 1400
1402 4 -153.46 -87.804 -49.464 0.15 1401
1403 4 -159.54 -88.981 -53.834 0.15 1402
1404 4 -168.44 -86.823 -54.634 0.15 1403
1405 4 -175.77 -90.509 -52.584 0.15 1404
1406 4 -184.94 -94.114 -49.54 0.15 1405
1407 4 -189.6 -97.381 -47.526 0.15 1406
1408 4 -193.63 -100.54 -46.084 0.15 1407
1409 4 -49.879 -19.534 -21.671 0.15 1388
1410 4 -62.479 -22.552 -30.748 0.15 1409
1411 4 -74 -24.46 -28.484 0.15 1410
1412 4 -81.555 -25.336 -29.666 0.15 1411
1413 4 -86.844 -26.275 -30.471 0.15 1412
1414 4 -93.91 -27.577 -34.328 0.15 1413
1415 4 -101.27 -29.534 -37.233 0.15 1414
1416 4 -105.18 -31.794 -42.198 0.15 1415
1417 4 -110.77 -34.415 -46.825 0.15 1416
1418 4 -117.78 -37.405 -53.104 0.15 1417
1419 4 -122.57 -37.357 -55.665 0.15 1418
1420 4 -126.19 -34.962 -56.287 0.15 1419
1421 4 -128.38 -32.726 -56.949 0.15 1420
