# Supplementary material for: Influence of extracellular oscillations on neural communication: a computational perspective
Source: Front Comput Neurosci. 2014 Feb 7;8:9. doi: 10.3389/fncom.2014.00009 (PMC3916728; doi:10.3389/fncom.2014.00009)
Supplement: Supplementary file 4 [file DataSheet1.ZIP › influence_of_extracellular_oscillations/cell_t.swc]

1 1 0 0 0 10 -1
2 1 0 10 0 10 1
3 1 0 -10 0 10 1
4 3 -3 -19.5 -6 3.1 1
5 3 -5.5 -26.5 -7.5 2.55 4
6 3 -9.914 -32.361 -10.444 2.3 5
7 3 -18.372 -45.306 -15.933 2 6
8 3 -22.389 -53.059 -22.933 2 7
9 3 -27.19 -68.982 -27.925 2 8
10 3 -32.042 -81.263 -32.577 2.8 9
11 3 -33.748 -86.002 -34.416 2.2 10
12 3 -34.652 -91.646 -36.882 1.3 11
13 3 -35.68 -99.222 -42.864 1.3 12
14 3 -39.302 -107.52 -47.142 1.05 13
15 3 -39.754 -108.57 -48.236 1.05 14
16 3 -39.531 -110.1 -49.292 1.05 15
17 3 -32.27 -120.05 -54.929 1.05 16
18 3 -26.824 -125.15 -67.084 0.6 17
19 3 -19.811 -134.32 -79.582 0.6 18
20 3 -11.421 -150.03 -91.892 0.6 19
21 3 -6.551 -163.05 -99.456 0.6 20
22 3 -4.799 -177.68 -112.19 0.6 21
23 3 -7.145 -193.73 -118.99 0.6 22
24 3 -12.692 -202.09 -126.69 0.6 23
25 3 -10.841 -208.99 -127.9 0.6 24
26 3 -9.553 -215.29 -129.31 0.6 25
27 3 -9.362 -227 -131.05 0.6 26
28 3 -8.322 -237.57 -132.09 0.6 27
29 3 -6.317 -245.74 -134.44 0.6 28
30 3 -4.933 -257.67 -140.34 0.6 29
31 3 -5.304 -272.01 -148.64 0.6 30
32 3 -4.891 -284.8 -160.07 0.6 31
33 3 -3.19 -294.57 -168.76 0.6 32
34 3 -1.956 -306.7 -177.61 0.6 33
35 3 -0.962 -318.68 -176.82 0.6 34
36 3 0.218 -333.85 -176.26 0.4 35
37 3 3.43 -352.56 -175.95 0.4 36
38 3 2.309 -369.18 -180.75 0.4 37
39 3 1.588 -382.39 -183.23 0.4 38
40 3 -1.052 -398.44 -185.82 0.4 39
41 3 -9.238 -405.74 -184.12 0.4 40
42 3 -19.622 -409.81 -171.92 0.3 41
43 3 -28.865 -416.42 -165.89 0.3 42
44 3 -33.886 -422.99 -163.22 0.3 43
45 3 -39.722 -429.99 -162.79 0.3 44
46 3 -43.789 -436.18 -164.08 0.3 45
47 3 -49.534 -445.68 -166.95 0.15 46
48 3 -50.47 -448.7 -166.95 0.15 47
49 3 -53.053 -457.17 -166.63 0.15 48
50 3 -56.639 -467.66 -167.92 0.15 49
51 3 -58.381 -477.98 -165.72 0.15 50
52 3 -57.813 -485.92 -162.34 0.15 51
53 3 -56.925 -494.27 -160.92 0.15 52
54 3 -54.238 -501.9 -158.73 0.15 53
55 3 -51.075 -510.54 -158.62 0.15 54
56 3 -48.027 -513.97 -157.94 0.15 55
57 3 -41.768 -519.59 -156.37 0.15 56
58 3 -37.64 -525.34 -157.21 0.15 57
59 3 -35.155 -531.15 -157.95 0.15 58
60 3 -32.879 -537.74 -160.17 0.15 59
61 3 -31.79 -547.25 -161.22 0.15 60
62 3 -53.162 -458.55 -169.87 0.15 48
63 3 -55.367 -467.99 -170.03 0.15 62
64 3 -57.587 -476.72 -168.26 0.15 63
65 3 -59.811 -485.44 -167.73 0.15 64
66 3 -48.977 -447.05 -165.07 0.15 46
67 3 -50.733 -451.83 -165.16 0.15 66
68 3 -51.834 -461.42 -164.85 0.15 67
69 3 -52.831 -466.75 -163.47 0.15 68
70 3 -58.112 -478.03 -164.04 0.15 69
71 3 -65.261 -485.75 -164.96 0.15 70
72 3 -65.065 -491.73 -161.97 0.15 71
73 3 -61.124 -497.83 -158.17 0.15 72
74 3 -60.441 -509.54 -159.9 0.15 73
75 3 -63.073 -523.59 -159.71 0.15 74
76 3 -61.212 -532.42 -159.38 0.15 75
77 3 -61.168 -540.69 -160.84 0.15 76
78 3 -62.259 -546.36 -162.55 0.15 77
79 3 -62.993 -552.26 -163.61 0.15 78
80 3 -62.973 -557.85 -165.89 0.15 79
81 3 3.039 -336.49 -175.38 0.3 35
82 3 6.646 -354.28 -171.78 0.3 81
83 3 3.45 -365.86 -169.84 0.3 82
84 3 1.894 -375.98 -167.22 0.3 83
85 3 6.418 -389.69 -165.79 0.3 84
86 3 9.554 -398.71 -165.78 0.3 85
87 3 7.957 -413.55 -166.55 0.3 86
88 3 7.425 -427.12 -171.17 0.15 87
89 3 -1.709 -437.87 -174.78 0.15 88
90 3 -5.431 -447.39 -177.63 0.15 89
91 3 -7.002 -453.52 -180.69 0.15 90
92 3 -7.427 -462.38 -185.55 0.15 91
93 3 -4.851 -470.56 -190.34 0.15 92
94 3 -3.338 -476.3 -196.07 0.15 93
95 3 -2.277 -485.72 -197.63 0.15 94
96 3 -4.675 -496.49 -200.4 0.15 95
97 3 -6.438 -503.69 -203.94 0.15 96
98 3 -10.481 -507.33 -208.62 0.15 97
99 3 -18.35 -514.5 -212.73 0.15 98
100 3 -23.379 -525.48 -214.08 0.15 99
101 3 -26.268 -530.45 -215.29 0.15 100
102 3 -29.327 -539.67 -217.38 0.15 101
103 3 -32.375 -551.45 -215.17 0.15 102
104 3 -35.673 -557.53 -217.64 0.15 103
105 3 -35.256 -561.98 -220.16 0.15 104
106 3 -30.821 -573.99 -221.69 0.15 105
107 3 3.634 -484.94 -195.78 0.15 94
108 3 4.84 -497.61 -202.17 0.15 107
109 3 6.69 -509 -206.69 0.15 108
110 3 10.848 -522.81 -209.54 0.15 109
111 3 11.96 -530.75 -210.97 0.15 110
112 3 14.843 -543.07 -210.85 0.15 111
113 3 16.832 -551.63 -211.21 0.15 112
114 3 14.898 -560.58 -213.93 0.15 113
115 3 13.76 -564.87 -215.51 0.15 114
116 3 11.905 -570.24 -217.18 0.15 115
117 3 8.527 -576.33 -216.35 0.15 116
118 3 3.168 -580.88 -219.19 0.15 117
119 3 -2.909 -586.95 -224.36 0.15 118
120 3 -1.463 -254.45 -139.97 0.5 29
121 3 3.913 -255.56 -147.85 0.5 120
122 3 11.444 -261.28 -163.34 0.45 121
123 3 15.203 -267.67 -175.26 0.45 122
124 3 15.331 -271.57 -188.38 0.45 123
125 3 18.75 -273.69 -200.51 0.45 124
126 3 21.412 -277.23 -206.24 0.45 125
127 3 25.145 -283.37 -211.64 0.45 126
128 3 28.174 -293.79 -219.94 0.45 127
129 3 31.568 -304.43 -222.28 0.45 128
130 3 30.506 -310.23 -225.99 0.45 129
131 3 31.201 -319.32 -227.93 0.45 130
132 3 29.377 -326.04 -231.98 0.35 131
133 3 28.127 -338.64 -239.14 0.35 132
134 3 28.388 -344.18 -241.88 0.35 133
135 3 31.566 -348.31 -245.6 0.35 134
136 3 37.127 -349.75 -250.84 0.35 135
137 3 40.783 -351.14 -261.42 0.35 136
138 3 44.479 -355.19 -271.36 0.35 137
139 3 46.797 -359.05 -283.12 0.35 138
140 3 48.904 -364.91 -295.06 0.15 139
141 3 52.968 -373.84 -304.58 0.15 140
142 3 53.293 -380.7 -312.29 0.15 141
143 3 53.93 -384.34 -316.33 0.15 142
144 3 53.252 -386.17 -318.66 0.15 143
145 3 50.962 -396.53 -324.99 0.15 144
146 3 52.678 -403.09 -330.31 0.15 145
147 3 57.486 -411.42 -334.43 0.15 146
148 3 58.564 -422.7 -338.92 0.15 147
149 3 59.062 -430.94 -336.35 0.15 148
150 3 60.453 -436.49 -334.85 0.15 149
151 3 61.178 -443.02 -335.03 0.15 150
152 3 64.95 -448.58 -338.51 0.15 151
153 3 66.144 -453.27 -341.56 0.15 152
154 3 66.55 -458.99 -343.18 0.15 153
155 3 64.526 -463.52 -346.94 0.15 154
156 3 62.821 -471.21 -352.07 0.15 155
157 3 48.856 -392.6 -330.19 0.15 144
158 3 48.417 -396.43 -335.84 0.15 157
159 3 48.19 -400.71 -342.25 0.15 158
160 3 53.568 -406.9 -349.8 0.15 159
161 3 59.479 -415.94 -358.45 0.15 160
162 3 58.628 -423.65 -363.68 0.15 161
163 3 56.616 -429.61 -370.68 0.15 162
164 3 55.02 -438.6 -378.51 0.15 163
165 3 57.639 -443.85 -382.76 0.15 164
166 3 62.411 -451.71 -387.41 0.15 165
167 3 65.657 -458.43 -391.52 0.15 166
168 3 68.566 -466.3 -396.62 0.15 167
169 3 70.647 -473.15 -399.78 0.15 168
170 3 74.139 -478.92 -400.79 0.15 169
171 3 -15.634 -208.3 -132.53 0.15 24
172 3 -14.652 -216.72 -141.07 0.15 171
173 3 -14.041 -219.87 -144.53 0.15 172
174 3 -26.419 -126.54 -79.359 0.15 18
175 3 -28.962 -131.98 -90.159 0.15 174
176 3 -30.015 -137.2 -98.235 0.15 175
177 3 -31.576 -144.43 -106.27 0.15 176
178 3 -31.308 -146.72 -116.46 0.15 177
179 3 -30.024 -149.92 -127.76 0.15 178
180 3 -31.852 -154.62 -142.5 0.15 179
181 3 -40.445 -156.1 -153.05 0.15 180
182 3 -42.364 -158.75 -160.01 0.15 181
183 3 -43.732 -159.69 -166.49 0.15 182
184 3 -42.706 -162.43 -172.89 0.15 183
185 3 -27.983 -130.08 -58.085 0.45 17
186 3 -27.654 -140.8 -61.972 0.45 185
187 3 -30.099 -152.63 -64.087 0.45 186
188 3 -32.524 -163.5 -68.024 0.45 187
189 3 -37.522 -164.74 -68.492 0.45 188
190 3 -45.195 -176.02 -68.89 0.45 189
191 3 -51.549 -184.36 -65.672 0.45 190
192 3 -57.432 -193.85 -63.646 0.45 191
193 3 -62.455 -205.35 -62.629 0.45 192
194 3 -69 -211.58 -63.401 0.45 193
195 3 -74.839 -216.81 -66.941 0.3 194
196 3 -79.058 -222.82 -69.642 0.3 195
197 3 -85.773 -227.44 -70.566 0.3 196
198 3 -95.979 -235.57 -68.557 0.3 197
199 3 -102.27 -244.85 -69.215 0.3 198
200 3 -108.64 -255.37 -73.375 0.3 199
201 3 -108.59 -266.53 -78.012 0.3 200
202 3 -111.92 -273 -84.67 0.3 201
203 3 -111.37 -283.84 -91.067 0.3 202
204 3 -112.49 -292.78 -94.717 0.3 203
205 3 -122.91 -303.47 -91.29 0.3 204
206 3 -128.46 -316.04 -91.345 0.3 205
207 3 -134.97 -323.36 -89.185 0.2 206
208 3 -139.02 -328.37 -89.055 0.2 207
209 3 -147.98 -335.4 -85.545 0.2 208
210 3 -152.81 -344.83 -86.445 0.2 209
211 3 -153.8 -360 -84.388 0.2 210
212 3 -155.47 -367.37 -83.694 0.2 211
213 3 -156.56 -374.92 -82.28 0.2 212
214 3 -159.54 -385.37 -80.468 0.2 213
215 3 -161.68 -396.38 -80.862 0.2 214
216 3 -163.43 -402.31 -79.119 0.2 215
217 3 -165.13 -408.23 -76.472 0.2 216
218 3 -166.79 -411.9 -74.28 0.2 217
219 3 -157.46 -371.52 -83.753 0.2 212
220 3 -161.44 -378.31 -86.052 0.2 219
221 3 -168.24 -386.17 -89.855 0.2 220
222 3 -172.82 -392.24 -94.39 0.2 221
223 3 -174.74 -396.72 -101.23 0.2 222
224 3 -176.58 -400.75 -106.83 0.2 223
225 3 -145.11 -335.78 -88.71 0.2 208
226 3 -147.64 -342.06 -86.162 0.2 225
227 3 -150.76 -351.46 -85.255 0.2 226
228 3 -154.96 -359.84 -82.945 0.2 227
229 3 -77.73 -222.85 -66.2 0.35 194
230 3 -86.64 -227.43 -59.37 0.35 229
231 3 -100.17 -238.55 -54.178 0.35 230
232 3 -106.64 -244.76 -51.992 0.35 231
233 3 -115.8 -250.63 -48.238 0.35 232
234 3 -124.84 -254.59 -47.953 0.35 233
235 3 -136.69 -263.64 -47.803 0.35 234
236 3 -148.72 -275.39 -49.641 0.35 235
237 3 -158.45 -287.99 -52.618 0.35 236
238 3 -166.22 -297.81 -54.061 0.35 237
239 3 -175.83 -306.52 -58.307 0.35 238
240 3 -180.76 -313.99 -53.9 0.35 239
241 3 -180.91 -326.17 -54.065 0.35 240
242 3 -182.35 -340.5 -51.586 0.35 241
243 3 -185.66 -341.77 -47.266 0.35 242
244 3 -192.96 -350.31 -37.154 0.15 243
245 3 -199.33 -358.5 -29.34 0.15 244
246 3 -206 -369.45 -22.206 0.15 245
247 3 -213.74 -379.64 -23.792 0.15 246
248 3 -225.37 -393.92 -26.023 0.15 247
249 3 -235.06 -408.75 -26.609 0.15 248
250 3 -239.2 -417.1 -27.244 0.15 249
251 3 -246.85 -423.52 -28.579 0.15 250
252 3 -253.69 -430.06 -31.215 0.15 251
253 3 -258.61 -435.47 -32.582 0.15 252
254 3 -265.19 -442.85 -36.379 0.15 253
255 3 -271.48 -447.84 -40.262 0.15 254
256 3 -276.51 -451.25 -45.142 0.15 255
257 3 -280.17 -458.37 -44.078 0.15 256
258 3 -245.1 -438.63 -26.906 0.15 250
259 3 -246.83 -442.75 -26.316 0.15 258
260 3 -254.5 -452.77 -24.254 0.15 259
261 3 -263.05 -462.7 -19.069 0.15 260
262 3 -270.56 -471.11 -17.056 0.15 261
263 3 -278.46 -482.78 -14.901 0.15 262
264 3 -251.13 -452.24 -26.278 0.15 259
265 3 -257.61 -457.93 -22.665 0.15 264
266 3 -269.97 -466.85 -20.972 0.15 265
267 3 -278.31 -472.95 -19.744 0.15 266
268 3 -282.28 -476.34 -19.646 0.15 267
269 3 -198.77 -350.81 -35.375 0.25 243
270 3 -205.88 -358.7 -28.939 0.25 269
271 3 -218.81 -365.59 -20.781 0.25 270
272 3 -232.51 -369.41 -10.248 0.25 271
273 3 -243.12 -369.96 -7.135 0.15 272
274 3 -256.55 -374.95 -4.652 0.15 273
275 3 -261.96 -380.13 -4.378 0.15 274
276 3 -267.95 -385.92 -4.686 0.15 275
277 3 -271.71 -392.05 -3.624 0.15 276
278 3 -282.81 -399.31 -5.203 0.15 277
279 3 -295.91 -410.75 -7.146 0.15 278
280 3 -300.78 -418.51 -8.387 0.15 279
281 3 -304.86 -426.14 -7.565 0.15 280
282 3 -309.13 -433.17 -5.604 0.15 281
283 3 -311.42 -441.02 -1.984 0.15 282
284 3 -314.4 -450.69 -4.025 0.15 283
285 3 -317.95 -461.74 -6.804 0.15 284
286 3 -328.04 -473.01 -3.77 0.15 285
287 3 -335.56 -481.78 -1.399 0.15 286
288 3 -343.17 -490.34 1.437 0.15 287
289 3 -348.65 -497.42 2.205 0.15 288
290 3 -352.5 -499.34 -0.242 0.15 289
291 3 -358.9 -505.17 -2.37 0.15 290
292 3 -238.95 -371.15 -9.332 0.15 272
293 3 -249.55 -377.32 -8.049 0.15 292
294 3 -258.55 -383.74 -5.346 0.15 293
295 3 -265.44 -389.72 -8.403 0.15 294
296 3 -272.82 -394.89 -8.392 0.15 295
297 3 -279.1 -401.01 -10.026 0.15 296
298 3 -284.22 -405.36 -11.461 0.15 297
299 3 -289.57 -411.29 -15.524 0.15 298
300 3 -291.48 -413.62 -23.153 0.15 299
301 3 -293.76 -417.26 -30.366 0.15 300
302 3 -301.18 -422.29 -37.354 0.15 301
303 3 -44.564 -169.98 -72.389 0.15 189
304 3 -50.385 -177.03 -75.34 0.15 303
305 3 -56.594 -185.59 -80.13 0.15 304
306 3 -65.579 -191.12 -79.149 0.15 305
307 3 -70.565 -194.04 -82.288 0.15 306
308 3 -77.022 -197.51 -84.098 0.15 307
309 3 -31.215 -135.03 -58.018 0.15 185
310 3 -35.034 -142.88 -60.493 0.15 309
311 3 -43.25 -153.85 -59.822 0.15 310
312 3 -48.799 -161.44 -59.892 0.15 311
313 3 -56.302 -174.22 -60.672 0.15 312
314 3 -60.227 -180.96 -62.532 0.15 313
315 3 -66.822 -185.2 -66.536 0.15 314
316 3 -73.612 -191.98 -69.448 0.15 315
317 3 -76.101 -194.45 -70.106 0.15 316
318 3 -82.226 -195.73 -77.479 0.15 317
319 3 -86.436 -195.28 -79.994 0.15 318
320 3 -90.875 -196.44 -83.066 0.15 319
321 3 -39.96 -112.34 -50.303 0.15 16
322 3 -43.174 -125.77 -55.376 0.15 321
323 3 -51.412 -140.49 -60.035 0.15 322
324 3 -55.977 -150.09 -59.499 0.15 323
325 3 -61.204 -161.1 -59.636 0.15 324
326 3 -64.389 -173.5 -59.203 0.15 325
327 3 -67.688 -184.67 -58.558 0.15 326
328 3 -72.386 -193.38 -53.357 0.15 327
329 3 -75.844 -200.77 -52.465 0.15 328
330 3 -79.178 -213.35 -51.448 0.15 329
331 3 -81.715 -219.67 -50.795 0.15 330
332 3 -84.724 -227.04 -48.19 0.15 331
333 3 -42.871 -122.2 -52.008 0.15 321
334 3 -43.899 -132 -54.7 0.15 333
335 3 -44.684 -140.05 -58.034 0.15 334
336 3 -45.676 -145.9 -64.519 0.15 335
337 3 -49.121 -152.47 -68.873 0.15 336
338 3 -54.489 -159.24 -76.313 0.15 337
339 3 -55.181 -166.67 -82.252 0.15 338
340 3 -55.945 -173.06 -88.822 0.15 339
341 3 -57.584 -177.91 -94.387 0.15 340
342 3 -59.577 -186.75 -98.018 0.15 341
343 3 -64.861 -194.04 -98.005 0.15 342
344 3 -52.318 -162.04 -70.118 0.15 337
345 3 -53.291 -165.97 -70.867 0.15 344
346 3 -51.891 -174.41 -77.768 0.15 345
347 3 -49.712 -186.08 -82.648 0.15 346
348 3 -50.699 -199.47 -87.654 0.15 347
349 3 -52.947 -206.06 -93.471 0.15 348
350 3 -55.601 -215.07 -104.19 0.15 349
351 3 -64.263 -220.4 -114.54 0.15 350
352 3 -72.298 -227.2 -123.58 0.15 351
353 3 -73.458 -233.79 -131.58 0.15 352
354 3 -73.292 -242.98 -138.82 0.15 353
355 3 -40.541 -112.9 -54.704 0.15 15
356 3 -46.991 -121.51 -68.811 0.15 355
357 3 -51.483 -127.75 -75.898 0.15 356
358 3 -59.692 -129.19 -79.331 0.15 357
359 3 -66.398 -135.12 -82.882 0.15 358
360 3 -73.177 -142.5 -85.712 0.15 359
361 3 -76.153 -149.95 -95.086 0.15 360
362 3 -80.704 -157.72 -105.17 0.15 361
363 3 -88.192 -164.34 -111.85 0.15 362
364 3 -92.136 -170.48 -117.99 0.15 363
365 3 -94.686 -179.26 -123.55 0.15 364
366 3 -96.82 -188.69 -128.57 0.15 365
367 3 -41.311 -122.28 -65.655 0.15 355
368 3 -39.698 -132.45 -73.075 0.15 367
369 3 -38.856 -147.77 -77.913 0.15 368
370 3 -40.999 -155.69 -79.62 0.15 369
371 3 -43.097 -167.73 -81.599 0.15 370
372 3 -44.395 -180.07 -80.483 0.15 371
373 3 -46.521 -192.31 -82.941 0.15 372
374 3 -48.969 -200.82 -86.491 0.15 373
375 3 -52.344 -205.92 -90.716 0.15 374
376 3 -56.384 -214.15 -95.221 0.15 375
377 3 -58.972 -220.87 -102.44 0.15 376
378 3 -61.43 -222.6 -106.24 0.15 377
379 3 -68.2 -229.76 -117.6 0.15 378
380 3 -69.292 -233.91 -127.09 0.15 379
381 3 -74.207 -239.29 -132.6 0.15 380
382 3 -41.425 -114.15 -50.863 0.15 14
383 3 -44.189 -125.7 -54.97 0.15 382
384 3 -47.474 -140.71 -57.993 0.15 383
385 3 -52.134 -157.82 -62.075 0.15 384
386 3 -58.818 -173.09 -73.611 0.15 385
387 3 -71.589 -178.54 -82.661 0.15 386
388 3 -83.937 -184.34 -97.632 0.15 387
389 3 -89.326 -189.3 -104.48 0.15 388
390 3 -34.814 -93.778 -35.691 1.25 10
391 3 -41.467 -105.72 -39.203 1.25 390
392 3 -43.21 -117.07 -38.378 1.25 391
393 3 -50.962 -130.23 -31.34 0.8 392
394 3 -56.646 -140.47 -28.332 0.8 393
395 3 -64.191 -152.53 -29.708 0.6 394
396 3 -68.717 -165.56 -32.751 0.6 395
397 3 -71.31 -172.89 -38.381 0.6 396
398 3 -74.932 -186.19 -39.659 0.6 397
399 3 -76.394 -198.01 -40.154 0.6 398
400 3 -70.505 -211.12 -42.583 0.6 399
401 3 -66.847 -221.8 -45.556 0.6 400
402 3 -64.769 -229.27 -46.929 0.6 401
403 3 -64.452 -245.59 -49.812 0.6 402
404 3 -62.958 -254.57 -46.56 0.6 403
405 3 -61.472 -268.05 -42.161 0.6 404
406 3 -63.998 -280.29 -41.368 0.6 405
407 3 -69.257 -299.8 -42.634 0.6 406
408 3 -80.233 -313.55 -44.455 0.6 407
409 3 -88.175 -317.67 -45.841 0.6 408
410 3 -99.802 -322 -50.572 0.6 409
411 3 -105.66 -324.84 -53.367 0.6 410
412 3 -117.39 -339.88 -51.029 0.4 411
413 3 -128.02 -353.88 -48.839 0.4 412
414 3 -131.22 -361.62 -48.405 0.4 413
415 3 -137.01 -371.48 -45.509 0.4 414
416 3 -142.5 -380.03 -45.707 0.3 415
417 3 -149.21 -389.09 -49.626 0.3 416
418 3 -153.38 -392.62 -50.447 0.3 417
419 3 -156.45 -398.19 -51.781 0.3 418
420 3 -155.36 -408.86 -56.854 0.3 419
421 3 -155.18 -424.63 -55.89 0.3 420
422 3 -155.94 -440.31 -55.528 0.3 421
423 3 -162.35 -453.17 -58.62 0.3 422
424 3 -164.29 -461.77 -63.684 0.3 423
425 3 -166.35 -470.7 -66.36 0.3 424
426 3 -169.54 -481.87 -65.719 0.15 425
427 3 -179.65 -493.23 -68.398 0.15 426
428 3 -182.19 -504.57 -69.68 0.15 427
429 3 -181.47 -513.77 -67.829 0.15 428
430 3 -182.11 -528.9 -66.436 0.15 429
431 3 -181.26 -539.58 -62.902 0.15 430
432 3 -182.66 -551.12 -59.681 0.15 431
433 3 -169.27 -480.37 -67.231 0.15 425
434 3 -174.72 -494.18 -59.241 0.15 433
435 3 -179.63 -508.21 -53.839 0.15 434
436 3 -183.11 -522.83 -50.772 0.15 435
437 3 -192.91 -534.99 -48.864 0.15 436
438 3 -199.25 -546.45 -48.754 0.15 437
439 3 -201.45 -553.95 -59.24 0.15 438
440 3 -205.17 -562.4 -68.718 0.15 439
441 3 -209.01 -569.36 -72.908 0.15 440
442 3 -138.41 -379.51 -45.347 0.15 415
443 3 -145.33 -388.18 -49.413 0.15 442
444 3 -149.48 -395.29 -52.283 0.15 443
445 3 -150.3 -401.82 -53.545 0.15 444
446 3 -150.83 -409.12 -55.546 0.15 445
447 3 -152.56 -416.74 -57.946 0.15 446
448 3 -153.24 -421.65 -59.917 0.15 447
449 3 -148.73 -429.95 -65.851 0.15 448
450 3 -147.88 -435.07 -67.602 0.15 449
451 3 -145.72 -442.55 -68.604 0.15 450
452 3 -145.89 -448.66 -68.331 0.15 451
453 3 -146.17 -450.97 -71.947 0.15 452
454 3 -147.54 -459.56 -79.249 0.15 453
455 3 -148.2 -465.08 -82.344 0.15 454
456 3 -147.73 -472.97 -86.72 0.15 455
457 3 -135.88 -368 -47.549 0.15 414
458 3 -136.13 -375.8 -48.158 0.15 457
459 3 -138.93 -387.07 -48.905 0.15 458
460 3 -138.12 -397.13 -46.598 0.15 459
461 3 -140.21 -403.09 -41.605 0.15 460
462 3 -141.85 -407.12 -39.727 0.15 461
463 3 -143.01 -416.65 -34.695 0.15 462
464 3 -146.4 -429 -27.65 0.15 463
465 3 -150.48 -435.24 -20.804 0.15 464
466 3 -161.23 -440.41 -7.998 0.15 465
467 3 -172.67 -447.96 -0.897 0.15 466
468 3 -183.82 -460.42 4.502 0.15 467
469 3 -193.33 -472.09 14.345 0.15 468
470 3 -195.48 -477.11 18.046 0.15 469
471 3 -195.33 -488.62 23.319 0.15 470
472 3 -196.61 -495.53 28.128 0.15 471
473 3 -204.75 -504.86 32.908 0.15 472
474 3 -206.36 -514.46 35.258 0.15 473
475 3 -209.21 -519.29 35.457 0.15 474
476 3 -212.83 -525 36.173 0.15 475
477 3 -216.08 -532.58 34.961 0.15 476
478 3 -220.15 -539.95 33.878 0.15 477
479 3 -119.34 -325.6 -61.428 0.15 411
480 3 -133.92 -326.42 -72.628 0.15 479
481 3 -143.58 -319 -87.565 0.15 480
482 3 -159 -305.99 -83.928 0.15 481
483 3 -176.07 -299.43 -82.364 0.15 482
484 3 -191.08 -296.57 -81.432 0.15 483
485 3 -209.76 -296.84 -73.536 0.15 484
486 3 -224.38 -294.01 -70.59 0.15 485
487 3 -241.57 -296.94 -67.747 0.15 486
488 3 -259.98 -305.5 -67.045 0.15 487
489 3 -272.49 -304.27 -70.497 0.15 488
490 3 -282.2 -304.46 -69.974 0.15 489
491 3 -293.84 -309.17 -71.01 0.15 490
492 3 -301.95 -309.48 -73.547 0.15 491
493 3 -314.67 -311.72 -74.268 0.15 492
494 3 -322.99 -316.46 -75.6 0.15 493
495 3 -326.16 -320.44 -77.981 0.15 494
496 3 -329.06 -323.03 -83.56 0.15 495
497 3 -332.9 -326.9 -88.926 0.15 496
498 3 -269.2 -311.41 -67.133 0.15 488
499 3 -282.63 -318.7 -65.316 0.15 498
500 3 -295.01 -327.1 -66.965 0.15 499
501 3 -304.77 -332.08 -65.142 0.15 500
502 3 -311.29 -337.24 -64.858 0.15 501
503 3 -315.1 -345.51 -63.251 0.15 502
504 3 -319.44 -350.94 -62.751 0.15 503
505 3 -71.165 -241.19 -48.094 0.3 402
506 3 -79.809 -253.31 -44.464 0.3 505
507 3 -84.856 -263.84 -47.347 0.3 506
508 3 -86.155 -268.26 -49.592 0.3 507
509 3 -89.258 -280.92 -54.519 0.3 508
510 3 -94.512 -295.43 -61.07 0.3 509
511 3 -95.42 -308.86 -65.452 0.3 510
512 3 -100.02 -327.95 -69.658 0.3 511
513 3 -107.96 -342.79 -75.023 0.3 512
514 3 -117.95 -364.55 -80.06 0.3 513
515 3 -121.55 -373.07 -83.225 0.3 514
516 3 -125.33 -384.67 -95.729 0.15 515
517 3 -128.34 -397.91 -109.03 0.15 516
518 3 -137.16 -414.27 -115.06 0.15 517
519 3 -144.97 -433.64 -120.53 0.15 518
520 3 -153.44 -448.72 -122.09 0.15 519
521 3 -158 -469.58 -124.61 0.15 520
522 3 -160.46 -483.12 -128.97 0.15 521
523 3 -155.33 -497.65 -134.42 0.15 522
524 3 -149.02 -507.84 -139.01 0.15 523
525 3 -149.21 -518.39 -142.76 0.15 524
526 3 -146.88 -521.88 -147.83 0.15 525
527 3 -140.43 -529.35 -156.86 0.15 526
528 3 -140.46 -530.85 -167.82 0.15 527
529 3 -141.12 -531.36 -182.19 0.15 528
530 3 -144.63 -533.96 -190.39 0.15 529
531 3 -145.03 -541.37 -197.19 0.15 530
532 3 -144.16 -548.36 -204.1 0.15 531
533 3 -147.05 -556.24 -211.84 0.15 532
534 3 -144.83 -526.39 -150.46 0.15 526
535 3 -142.56 -535.67 -160.75 0.15 534
536 3 -140.55 -543.57 -164.7 0.15 535
537 3 -143.44 -551.69 -169.57 0.15 536
538 3 -143.09 -561.55 -172.76 0.15 537
539 3 -143.65 -568.54 -174.28 0.15 538
540 3 -144.73 -575.59 -176.82 0.15 539
541 3 -142.8 -582.56 -179.97 0.15 540
542 3 -141.59 -592.43 -183.5 0.15 541
543 3 -88.931 -270.73 -53.801 0.15 508
544 3 -90.345 -274.05 -54.501 0.15 543
545 3 -72.013 -179.33 -44.085 0.15 397
546 3 -74.76 -183.6 -52.497 0.15 545
547 3 -79.235 -190.75 -61.936 0.15 546
548 3 -79.797 -197.89 -68.417 0.15 547
549 3 -81.679 -204.95 -72.365 0.15 548
550 3 -83.288 -211.44 -75.636 0.15 549
551 3 -86.689 -219.82 -82.766 0.15 550
552 3 -93.761 -227.68 -86.884 0.15 551
553 3 -95.448 -235.81 -89.194 0.15 552
554 3 -94.267 -243.68 -93.682 0.15 553
555 3 -94.911 -251.37 -96.593 0.15 554
556 3 -95.405 -254.79 -101.44 0.15 555
557 3 -63.399 -152.41 -26.901 0.15 394
558 3 -81.822 -164.24 -19.977 0.2 557
559 3 -88.379 -176.42 -22.65 0.2 558
560 3 -89.18 -186.6 -33.653 0.2 559
561 3 -89.628 -194.09 -46.386 0.2 560
562 3 -88.946 -202.12 -61.194 0.2 561
563 3 -90.672 -210.89 -69.991 0.2 562
564 3 -88.677 -216.46 -81.663 0.2 563
565 3 -80.774 -221.16 -97.08 0.2 564
566 3 -77.289 -233.82 -106.51 0.2 565
567 3 -66.767 -245.6 -108.97 0.2 566
568 3 -51.597 -261.32 -111.61 0.2 567
569 3 -44.208 -268.35 -112.46 0.2 568
570 3 -38.395 -286.05 -117.64 0.15 569
571 3 -36.464 -303.8 -121.86 0.15 570
572 3 -36.211 -322.84 -125.56 0.15 571
573 3 -37.118 -337.35 -127.84 0.15 572
574 3 -41.965 -350.46 -127.44 0.15 573
575 3 -43.375 -364.47 -129.44 0.15 574
576 3 -42.656 -374.38 -129.51 0.15 575
577 3 -43.673 -390.42 -129.86 0.15 576
578 3 -44.014 -405.32 -130.64 0.15 577
579 3 -55.93 -417.53 -135.66 0.15 578
580 3 -65.749 -428.27 -138.32 0.15 579
581 3 -74.544 -439.97 -141.57 0.15 580
582 3 -85.565 -456.11 -142.32 0.15 581
583 3 -93.396 -472.1 -142.88 0.15 582
584 3 -96.046 -480.46 -146.25 0.15 583
585 3 -100.28 -499.77 -154.05 0.15 584
586 3 -105.89 -507.9 -156.67 0.15 585
587 3 -110.16 -519.87 -160.66 0.15 586
588 3 -114.4 -528.55 -164.89 0.15 587
589 3 -121.81 -537.33 -170.67 0.15 588
590 3 -43.727 -125.35 -37.585 0.45 392
591 3 -46.269 -136.28 -35.809 0.45 590
592 3 -49.991 -146.26 -36.002 0.45 591
593 3 -48.728 -151.6 -31.515 0.45 592
594 3 -46.726 -160.19 -28.514 0.45 593
595 3 -46.095 -171.64 -32.179 0.45 594
596 3 -47.311 -181.52 -35.542 0.45 595
597 3 -47.44 -192.64 -39.508 0.45 596
598 3 -45.832 -202.57 -46.086 0.35 597
599 3 -47.765 -215.78 -50.977 0.35 598
600 3 -57.935 -225.54 -56.591 0.35 599
601 3 -61.913 -231.08 -56.744 0.35 600
602 3 -66.398 -238.78 -57.65 0.35 601
603 3 -73.213 -246.72 -58.531 0.35 602
604 3 -81.259 -251.22 -63.779 0.35 603
605 3 -86.137 -256.2 -65.398 0.35 604
606 3 -91.745 -260.11 -68.1 0.35 605
607 3 -93.035 -267.66 -65.903 0.35 606
608 3 -95.68 -276.66 -65.222 0.35 607
609 3 -98.869 -284.43 -70.01 0.35 608
610 3 -102.28 -298.05 -73.961 0.25 609
611 3 -104.21 -307.3 -78.382 0.25 610
612 3 -105.85 -319.57 -84.628 0.25 611
613 3 -107.27 -335.25 -99.028 0.15 612
614 3 -110.99 -347.26 -113.8 0.15 613
615 3 -109.42 -360.24 -120.4 0.15 614
616 3 -44.967 -202.03 -40.886 0.15 597
617 3 -45.538 -204.47 -49.16 0.15 616
618 3 -47.032 -208.33 -61.208 0.15 617
619 3 -49.539 -213.09 -69.068 0.15 618
620 3 -54.667 -219.23 -73.337 0.15 619
621 3 -46.321 -167.08 -27.631 0.15 594
622 3 -47.29 -174.37 -28.015 0.15 621
623 3 -49.06 -181.24 -32.137 0.15 622
624 3 -48.968 -189.5 -29.743 0.15 623
625 3 -48.123 -157.68 -22.958 0.15 593
626 3 -48.633 -161.32 -19.607 0.15 625
627 3 -48.044 -168.13 -15.514 0.15 626
628 3 -52.831 -175.08 -15.674 0.15 627
629 3 -55.097 -177.94 -17.663 0.15 628
630 3 -61.156 -185.35 -23.795 0.15 629
631 3 -66.947 -192.74 -28.496 0.15 630
632 3 -70.722 -196.52 -33.543 0.15 631
633 3 -72.228 -201.22 -37.086 0.15 632
634 3 -74.085 -202.92 -40.538 0.15 633
635 3 -53.332 -156.46 -37.815 0.15 592
636 3 -56.619 -164.67 -38.316 0.15 635
637 3 -62.817 -175.32 -47.356 0.15 636
638 3 -68.948 -183.23 -52.432 0.15 637
639 3 -74.115 -193.71 -56.774 0.15 638
640 3 -74.665 -204.42 -58.048 0.15 639
641 3 -75.355 -212.07 -61.823 0.15 640
642 3 -73.686 -224.75 -58.589 0.15 641
643 3 -69.718 -235.64 -53.874 0.15 642
644 3 -72.629 -245.28 -53.67 0.15 643
645 3 -50.641 -152.08 -34.665 0.15 591
646 3 -51.002 -160.4 -34.441 0.15 645
647 3 -52.175 -174.28 -35.968 0.15 646
648 3 -49.159 -184.38 -40.899 0.15 647
649 3 -46.915 -195.85 -44.735 0.15 648
650 3 -47.002 -201.08 -45.78 0.15 649
651 3 -48.636 -209.23 -49.688 0.15 650
652 3 -50.139 -213.87 -56.949 0.15 651
653 3 -52.576 -218.61 -61.535 0.15 652
654 3 -54.888 -224.28 -65.897 0.15 653
655 3 -48.048 -118.19 -44.451 0.25 391
656 3 -63.496 -124.11 -56.824 0.25 655
657 3 -65.503 -128.2 -62.819 0.25 656
658 3 -69.435 -136.88 -79.847 0.25 657
659 3 -76.979 -139.23 -88.455 0.25 658
660 3 -79.538 -140.46 -90.499 0.25 659
661 3 -85.193 -145.79 -92.464 0.15 660
662 3 -93.864 -155.92 -96.749 0.15 661
663 3 -104.59 -160.96 -101.36 0.15 662
664 3 -80.7 -145.96 -97.237 0.15 660
665 3 -79.861 -155.93 -107.53 0.15 664
666 3 -83.051 -165.3 -116.32 0.15 665
667 3 -84.78 -172.17 -124.46 0.15 666
668 3 -84.679 -176.6 -131.09 0.15 667
669 3 -82.939 -182.72 -135.75 0.15 668
670 3 -83.17 -184.92 -138.6 0.15 669
671 3 -86.531 -137.15 -90.436 0.15 659
672 3 -96.875 -134.7 -91.938 0.15 671
673 3 -113.83 -137.88 -95.223 0.15 672
674 3 -123.45 -143.84 -99.972 0.15 673
675 3 -129.81 -150.77 -105.61 0.15 674
676 3 -127.88 -152.86 -115.16 0.15 675
677 3 -128.15 -154.39 -122.2 0.15 676
678 3 -127.23 -156.3 -126.65 0.15 677
679 4 10 5.5 4.5 2 1
680 4 15.5 12 7 1.75 679
681 4 25.742 22.962 10.525 0.9 680
682 4 37.653 35.992 21.184 0.5 681
683 4 49.496 49.642 34.286 0.5 682
684 4 52.83 54.218 37.557 0.5 683
685 4 60.956 56.293 47.763 0.5 684
686 4 68.282 62.344 53.461 0.15 685
687 4 78.946 70.414 60.2 0.15 686
688 4 86.003 74.498 62.141 0.15 687
689 4 87.684 75.883 63.261 0.15 688
690 4 93.191 85.155 66.57 0.15 689
691 4 98.019 96.817 73.982 0.15 690
692 4 97.893 102.48 76.706 0.15 691
693 4 100.23 117.28 84.236 0.15 692
694 4 102.06 125.85 89.83 0.15 693
695 4 95.645 84.625 69.065 0.15 689
696 4 107.3 92.67 72.289 0.15 695
697 4 118.31 98.751 76.436 0.15 696
698 4 128.16 107.82 78.245 0.15 697
699 4 134.83 116.19 81.853 0.15 698
700 4 141.63 122.21 83.365 0.15 699
701 4 150.91 129.2 86.241 0.15 700
702 4 156.18 135.25 87.942 0.15 701
703 4 66.31 59.57 53.708 0.15 685
704 4 76.275 68.379 61.715 0.15 703
705 4 83.958 74.319 70.062 0.15 704
706 4 90.418 82.634 75 0.15 705
707 4 86.795 95.294 82.974 0.15 706
708 4 90.67 109.95 89.925 0.15 707
709 4 96.341 119.34 95.398 0.15 708
710 4 107.89 127.3 103.51 0.15 709
711 4 119.45 134.1 110.83 0.15 710
712 4 127.08 141.7 116.4 0.15 711
713 4 131.16 145.4 120.55 0.15 712
714 4 92.587 74.003 73.519 0.15 705
715 4 105.91 71.051 77.81 0.15 714
716 4 114.04 70.163 82.356 0.15 715
717 4 123.84 66.576 85.484 0.15 716
718 4 130.1 68.386 90.163 0.15 717
719 4 140.26 72.866 96.296 0.15 718
720 4 151.7 73.54 103.17 0.15 719
721 4 159.57 74.004 112.57 0.15 720
722 4 168.84 74.009 118.6 0.15 721
723 4 182.71 79.468 123.98 0.15 722
724 4 193 82.635 132.13 0.15 723
725 4 201.06 83.674 137.36 0.15 724
726 4 56.884 57.631 40.089 0.15 684
727 4 62.444 62.862 43.549 0.15 726
728 4 67.573 66.781 45.69 0.15 727
729 4 69.585 70.997 51.021 0.15 728
730 4 73.233 73.883 64.618 0.15 729
731 4 78.226 76.899 73.849 0.15 730
732 4 88.327 78.542 82.248 0.15 731
733 4 94.234 80.994 88.52 0.15 732
734 4 101.85 83.53 97.299 0.15 733
735 4 108.12 90.291 106.81 0.15 734
736 4 115.37 99.12 120.38 0.15 735
737 4 118.26 103.96 128.67 0.15 736
738 4 118.25 107.78 138.88 0.15 737
739 4 120.61 113.99 147.24 0.15 738
740 4 83.79 85.351 76.929 0.15 730
741 4 83.817 93.935 85.164 0.15 740
742 4 85.517 101.69 94.514 0.15 741
743 4 84.385 103.68 103.35 0.15 742
744 4 84.961 106.88 110.54 0.15 743
745 4 85.172 111.94 117.08 0.15 744
746 4 28.778 27.777 10.208 0.15 681
747 4 34.572 35.295 10.848 0.15 746
748 4 42.56 42.846 9.212 0.15 747
749 4 50.907 59.005 6.822 0.15 748
750 4 52.283 68.034 9.484 0.15 749
751 4 51.553 75.729 11.064 0.15 750
752 4 50.943 88.991 12.57 0.15 751
753 4 52.366 103.5 17.356 0.15 752
754 4 53.269 111.63 22.005 0.15 753
755 4 59.041 120.38 27.138 0.15 754
756 4 61.649 128.69 29.712 0.15 755
757 4 63.782 134.62 30.49 0.15 756
758 4 63.348 142.29 30.976 0.15 757
759 4 62.472 148.93 29.062 0.15 758
760 4 63.052 154.91 28.667 0.15 759
761 4 64.215 158.06 29.098 0.15 760
762 4 65.614 162.38 33.303 0.15 761
763 4 67.337 168.13 38.662 0.15 762
764 4 68.489 174.1 41.748 0.15 763
765 4 71.597 180.86 41.572 0.15 764
766 4 74.392 187.11 40.775 0.15 765
767 4 82.946 193.54 44.351 0.15 766
768 4 32.39 33.392 9.784 0.15 746
769 4 37.021 40.783 10.193 0.15 768
770 4 41.415 47.194 13.33 0.15 769
771 4 49.199 56.824 17.323 0.15 770
772 4 57.713 68.694 21.044 0.15 771
773 4 62.239 73.725 23.095 0.15 772
774 4 71.93 84.487 25.695 0.15 773
775 4 72.965 86.151 26.335 0.15 774
776 4 72.934 96.107 26.942 0.15 775
777 4 78.375 107.07 26.485 0.15 776
778 4 86.712 118.15 28.51 0.15 777
779 4 93.214 127.75 31.796 0.15 778
780 4 97.849 135.99 38.633 0.15 779
781 4 105.01 144.51 41.733 0.15 780
782 4 111.26 154.16 44.582 0.15 781
783 4 121.37 159.33 49.871 0.15 782
784 4 134.18 165.82 53.065 0.15 783
785 4 146.47 178.67 58.813 0.15 784
786 4 75.768 93.726 31.337 0.15 775
787 4 84.748 106.99 33.944 0.15 786
788 4 92.097 115.95 42.754 0.15 787
789 4 99.131 131.4 50.53 0.15 788
790 4 103.54 141.27 54.994 0.15 789
791 4 106.54 149.1 55.569 0.15 790
792 4 111.2 157.72 58.641 0.15 791
793 4 109.37 172.5 53.085 0.15 792
794 4 113.52 182.3 50.088 0.15 793
795 4 81.247 91.677 27.196 0.15 774
796 4 90.498 95.5 33.011 0.15 795
797 4 95.51 102.64 40.366 0.15 796
798 4 100.43 110.4 47.429 0.15 797
799 4 107.47 112.35 52.62 0.15 798
800 4 113.27 117.27 59.153 0.15 799
801 4 116.67 123 65.539 0.15 800
802 4 48.649 51.761 12.762 0.15 770
803 4 60.297 58.668 13.111 0.15 802
804 4 67.871 61.819 7.526 0.15 803
805 4 71.303 67.054 0.038 0.15 804
806 4 77.949 71.978 -4.768 0.15 805
807 4 86.313 77.87 -7.82 0.15 806
808 4 96.77 86.231 -14.223 0.15 807
809 4 107.51 93.988 -22.765 0.15 808
810 4 112.25 100.94 -34.899 0.15 809
811 4 117.59 105.29 -42.439 0.15 810
812 4 123.71 111.48 -47.139 0.15 811
813 4 133.21 119.52 -53.194 0.15 812
814 4 137.13 127.34 -57.328 0.15 813
815 4 3 10 3.5 3.1 1
816 4 3.5 16 7 2.05 815
817 4 4.554 22.505 15.722 2.05 816
818 4 4.627 29.825 19.804 0.8 817
819 4 2.142 41.326 26.191 0.8 818
820 4 2.923 48.347 28.503 0.8 819
821 4 1.745 56.91 29.395 0.8 820
822 4 1.183 65.432 30.54 0.4 821
823 4 3.192 77.601 32.309 0.4 822
824 4 0.046 87.675 32.63 0.4 823
825 4 0.166 92.015 36.554 0.4 824
826 4 -2.217 97.344 39.279 0.15 825
827 4 -4.476 105.4 40.881 0.15 826
828 4 -5.714 112.33 44.499 0.15 827
829 4 -6.49 119.62 47.046 0.15 828
830 4 -9.308 124.28 50.148 0.15 829
831 4 -11.022 130.84 60.522 0.15 830
832 4 -11.763 138.77 68.108 0.15 831
833 4 -12.014 140.93 69.984 0.15 832
834 4 -12.545 148.84 77.148 0.15 833
835 4 -11.865 155.02 80.973 0.15 834
836 4 -10.2 158.57 88.919 0.15 835
837 4 -11.608 160.92 96.199 0.15 836
838 4 -11.558 165.34 105.58 0.15 837
839 4 -9.163 170.35 111.8 0.15 838
840 4 -8.017 175.22 116.43 0.15 839
841 4 -5.607 89.962 46.439 0.15 825
842 4 -12.034 92.292 63.528 0.15 841
843 4 -17.603 93.874 81.966 0.15 842
844 4 -18.348 102.98 90.167 0.15 843
845 4 -20.405 114.57 95.828 0.15 844
846 4 -27.233 123 101.81 0.15 845
847 4 -30.951 131.9 103.58 0.15 846
848 4 -37.55 143.72 109.09 0.15 847
849 4 -41.688 150.98 113.71 0.15 848
850 4 -45.113 156.31 118.26 0.15 849
851 4 -1.011 67.852 31.102 0.15 821
852 4 -1.595 80.274 31.706 0.15 851
853 4 -3.888 87.329 34.346 0.15 852
854 4 -8.714 90.985 39.598 0.15 853
855 4 -9.652 96.225 47.546 0.15 854
856 4 -12.282 103.56 57.128 0.15 855
857 4 -17.953 109.47 66.369 0.15 856
858 4 -23.191 115.42 74.39 0.15 857
859 4 -27.439 121.32 83.374 0.15 858
860 4 -29.616 131.81 91.52 0.15 859
861 4 -29.868 143.13 93.597 0.15 860
862 4 -26.159 158.09 99.739 0.15 861
863 4 -23.717 162.1 105.46 0.15 862
864 4 -17.456 173.2 114.67 0.15 863
865 4 -13.983 179.71 119.24 0.15 864
866 4 6.336 24.78 21.817 0.4 817
867 4 6.37 26.929 32.789 0.4 866
868 4 6.845 28.379 36.554 0.4 867
869 4 10.706 29.591 42.907 0.45 868
870 4 15.001 29.487 47.156 0.45 869
871 4 20.074 30.338 51.128 0.45 870
872 4 26.328 31.551 56.866 0.2 871
873 4 31.595 32.354 63.508 0.2 872
874 4 25.876 41.414 75.189 0.15 873
875 4 21.888 47.604 92.825 0.15 874
876 4 15.398 50.172 102.02 0.15 875
877 4 9.847 52.968 114.62 0.15 876
878 4 4.256 60.673 125.68 0.15 877
879 4 0.765 66.455 134.2 0.15 878
880 4 9.408 76.772 142.99 0.15 879
881 4 14.523 82.269 149.02 0.15 880
882 4 17.429 84.205 152.27 0.15 881
883 4 44.141 27.054 70.992 0.15 873
884 4 57.523 32.737 79.674 0.15 883
885 4 71.166 39.862 88.296 0.15 884
886 4 83.227 45.836 97.329 0.15 885
887 4 90.992 49.8 106.18 0.15 886
888 4 94.597 55.198 117.83 0.15 887
889 4 105.3 54.436 128.2 0.15 888
890 4 118.12 53.296 140.45 0.15 889
891 4 126.88 57.322 155.55 0.15 890
892 4 128.65 65.37 157.58 0.15 891
893 4 24.352 39.508 57.461 0.15 871
894 4 28.535 47.898 62.447 0.15 893
895 4 30.821 56.432 66.472 0.15 894
896 4 35.72 76.92 77.403 0.15 895
897 4 45.203 92.512 69.39 0.15 896
898 4 56.36 109.41 72.367 0.15 897
899 4 65.183 121.03 75.143 0.15 898
900 4 67.779 130.18 77.552 0.15 899
901 4 68.699 138.44 79.98 0.15 900
902 4 69.362 145.74 81.252 0.15 901
903 4 71.268 156.78 80.651 0.15 902
904 4 23.456 32.817 55.753 0.15 870
905 4 29.061 37.015 69.725 0.15 904
906 4 30.414 37.165 74.983 0.15 905
907 4 32.986 43.014 81.142 0.15 906
908 4 39.172 52.949 90.55 0.15 907
909 4 49.018 56.701 98.311 0.15 908
910 4 57.314 63.507 109.5 0.15 909
911 4 64.265 70.284 118.94 0.15 910
912 4 67.728 76.115 128.87 0.15 911
913 4 69.669 84.128 137.63 0.15 912
914 4 9.075 35.745 45.443 0.25 868
915 4 13.073 49.448 63.296 0.25 914
916 4 16.393 53.957 74.997 0.25 915
917 4 20.25 60.915 88.081 0.25 916
918 4 20.29 69.235 99.139 0.25 917
919 4 17.547 83.371 120.57 0.15 918
920 4 23.994 94.53 123.76 0.15 919
921 4 30.553 106.38 130.51 0.15 920
922 4 34.119 115.04 134.44 0.15 921
923 4 35.273 125.51 138.09 0.15 922
924 4 36.28 134.47 143.09 0.15 923
925 4 39.059 143.47 147.37 0.15 924
926 4 41.1 147.01 150.2 0.15 925
927 4 2.818 81.384 96.428 0.15 918
928 4 -6.463 87.81 96.155 0.15 927
929 4 -13.363 99.344 100.23 0.15 928
930 4 -17.507 105.55 104.33 0.15 929
931 4 -21.783 116.01 114.21 0.15 930
932 4 -24.775 123.8 120.76 0.15 931
933 4 -18.867 131.84 133.68 0.15 932
934 4 -15.315 133.81 139.85 0.15 933
935 4 -10 9.5 -5 1.6 1
936 4 -13 12.5 -5 1.6 935
937 4 -15.556 14.63 -5.655 1.6 936
938 4 -19.925 19.365 -4.658 1.1 937
939 4 -23.476 34.925 -4.823 1.1 938
940 4 -25.568 44.564 -2.184 0.6 939
941 4 -28.952 55.126 -2.155 0.2 940
942 4 -37.718 69.141 -0.359 0.2 941
943 4 -44.92 78.337 -0.602 0.2 942
944 4 -49.417 88.4 -0.524 0.2 943
945 4 -55.106 95.396 -2.446 0.2 944
946 4 -62.735 106.26 -4.951 0.2 945
947 4 -77.715 107.4 -9.288 0.2 946
948 4 -90.186 108.39 -9.33 0.2 947
949 4 -96.663 106.66 -6.448 0.2 948
950 4 -100.49 107.05 -5.595 0.2 949
951 4 -110.32 109.68 -3.082 0.2 950
952 4 -121.71 115.22 -1.604 0.2 951
953 4 -127.31 125.31 0.457 0.2 952
954 4 -134.96 131.5 1.819 0.2 953
955 4 -143.31 129.98 6.299 0.2 954
956 4 -151.14 129.97 10.537 0.2 955
957 4 -159.99 131.92 13.928 0.2 956
958 4 -163.62 133.49 14.838 0.2 957
959 4 -26.244 57.368 -1.268 0.2 940
960 4 -30.247 70.578 -7.786 0.2 959
961 4 -36.421 84.239 -8.909 0.2 960
962 4 -35.837 101.99 -11.857 0.2 961
963 4 -40.952 110.73 -13.871 0.2 962
964 4 -44.84 115.98 -14.04 0.2 963
965 4 -54.565 134.28 -14.149 0.2 964
966 4 -62.624 149.62 -11.328 0.2 965
967 4 -70.088 161.93 -10.439 0.2 966
968 4 -77.125 171.17 -6.276 0.2 967
969 4 -80.767 177.41 -0.633 0.2 968
970 4 -84.663 185.09 3.016 0.2 969
971 4 -89.521 192.36 5.094 0.2 970
972 4 -95.894 198.9 9.872 0.2 971
973 4 -101.32 206.48 12.613 0.2 972
974 4 -46.504 126.74 -15.946 0.2 964
975 4 -55.052 136.75 -17.135 0.2 974
976 4 -54.498 141.63 -15.544 0.2 975
977 4 -58.933 144.43 -15.729 0.2 976
978 4 -24.539 37.746 -8.843 0.45 939
979 4 -25.945 40.283 -10.865 0.45 978
980 4 -26.615 41.322 -11.713 0.45 979
981 4 -29.074 47.418 -14.46 0.45 980
982 4 -32.893 56.306 -19.649 0.3 981
983 4 -43.083 67.216 -26.158 0.3 982
984 4 -50.985 75.352 -26.52 0.3 983
985 4 -58.84 82.998 -29.182 0.3 984
986 4 -62.933 90.31 -31.879 0.15 985
987 4 -66.952 94.988 -34.52 0.15 986
988 4 -72.458 102.75 -38.002 0.15 987
989 4 -78.946 110.67 -41.699 0.15 988
990 4 -86.959 122.12 -49.81 0.15 989
991 4 -100.29 128 -54.557 0.15 990
992 4 -110.45 139.64 -53.285 0.15 991
993 4 -117.35 157.19 -53.942 0.15 992
994 4 -121.24 178.52 -55.127 0.15 993
995 4 -124.82 188.44 -55.254 0.15 994
996 4 -129.97 195.43 -56.725 0.15 995
997 4 -133.94 200.18 -58.349 0.15 996
998 4 -137.62 206.22 -59.833 0.15 997
999 4 -145.87 214.19 -59.746 0.15 998
1000 4 -148.03 218.01 -59.691 0.15 999
1001 4 -46.085 71.693 -30.152 0.15 983
1002 4 -52.993 80.972 -36.587 0.15 1001
1003 4 -60.739 85.186 -40.159 0.15 1002
1004 4 -67.442 95.551 -41.856 0.15 1003
1005 4 -72.718 107.13 -43.573 0.15 1004
1006 4 -79.078 120.38 -51.364 0.15 1005
1007 4 -90.189 134.56 -60.184 0.15 1006
1008 4 -97.36 151.3 -64.003 0.15 1007
1009 4 -103.01 158.97 -67.079 0.15 1008
1010 4 -107.79 166.5 -74.939 0.15 1009
1011 4 -115.95 175.35 -78.357 0.15 1010
1012 4 -119.98 178.81 -81.821 0.15 1011
1013 4 -29.009 49.571 -18.748 0.2 980
1014 4 -31.763 59.762 -29.93 0.2 1013
1015 4 -40.243 70.443 -39.69 0.2 1014
1016 4 -50.716 79.857 -47.171 0.2 1015
1017 4 -64.257 91.791 -56.787 0.2 1016
1018 4 -72.563 95.095 -62.856 0.2 1017
1019 4 -81.269 101.66 -70.228 0.15 1018
1020 4 -86.394 103.9 -78.945 0.15 1019
1021 4 -92.63 108.04 -85.122 0.15 1020
1022 4 -97.128 112.43 -92.934 0.15 1021
1023 4 -98.095 118.84 -101.65 0.15 1022
1024 4 -101.57 125.81 -103.33 0.15 1023
1025 4 -100.33 130.63 -107.52 0.15 1024
1026 4 -76.269 98.408 -58.188 0.15 1018
1027 4 -91.153 113 -52.718 0.15 1026
1028 4 -97.362 122.94 -48.526 0.15 1027
1029 4 -95.16 131.09 -42.872 0.15 1028
1030 4 -96.732 137.53 -41.449 0.15 1029
1031 4 -100.58 146.96 -39.895 0.15 1030
1032 4 -103.97 153.07 -35.74 0.15 1031
1033 4 -34.095 52.577 -14.317 0.15 979
1034 4 -42.858 58.023 -17.284 0.15 1033
1035 4 -55.009 68.54 -24.442 0.15 1034
1036 4 -67.088 82.507 -32.521 0.15 1035
1037 4 -75.069 88.804 -39.37 0.15 1036
1038 4 -85.977 98.962 -46.587 0.15 1037
1039 4 -96.216 108.01 -53.286 0.15 1038
1040 4 -100.6 113.02 -55.664 0.15 1039
1041 4 -106.39 116.09 -57.735 0.15 1040
1042 4 -110.4 118.1 -58.16 0.15 1041
1043 4 -20.704 22.718 -6.805 0.55 937
1044 4 -25.508 28.882 -8.285 0.55 1043
1045 4 -30.445 35.524 -8.989 0.55 1044
1046 4 -36.666 41.248 -10.008 0.55 1045
1047 4 -45.487 47.492 -13.575 0.35 1046
1048 4 -50.919 51.78 -14.734 0.35 1047
1049 4 -57.132 56.392 -15.352 0.35 1048
1050 4 -63.314 63.331 -14.991 0.35 1049
1051 4 -65.932 69.634 -6.872 0.2 1050
1052 4 -70.932 73.64 -3.45 0.2 1051
1053 4 -75.816 82.787 1.42 0.2 1052
1054 4 -81.366 89.489 5.783 0.2 1053
1055 4 -82.556 93.872 7.686 0.2 1054
1056 4 -44.295 46.633 -13.059 0.2 1046
1057 4 -53.056 47.983 -15.101 0.2 1056
1058 4 -59.115 52.426 -17.893 0.2 1057
1059 4 -68.888 57.336 -19.862 0.2 1058
1060 4 -77.13 60.681 -26.138 0.2 1059
1061 4 -81.162 68.022 -29.506 0.2 1060
1062 4 -82.751 70.945 -31.36 0.2 1061
1063 4 -88.517 76.649 -33.751 0.2 1062
1064 4 -91.916 83.306 -38.293 0.2 1063
1065 4 -96.081 90.358 -42.642 0.2 1064
1066 4 -100.55 96.257 -45.721 0.2 1065
1067 4 -106.79 99.601 -48.383 0.2 1066
1068 4 -110.67 105.99 -49.565 0.15 1067
1069 4 -115.21 116.21 -52.674 0.15 1068
1070 4 -115.4 125.74 -56.012 0.15 1069
1071 4 -115.4 133.71 -61.497 0.15 1070
1072 4 -117.31 140.41 -65.265 0.15 1071
1073 4 -119.52 142.42 -66.795 0.15 1072
1074 4 -55.617 53.304 -21.819 0.15 1057
1075 4 -60.961 61.557 -29.206 0.15 1074
1076 4 -66.388 72.049 -36.998 0.15 1075
1077 4 -73.152 79.85 -49.78 0.15 1076
1078 4 -76.895 86.379 -59.911 0.15 1077
1079 4 -80.427 93.108 -71.124 0.15 1078
1080 4 -74.474 98.654 -84.01 0.15 1079
1081 4 -73.644 101.97 -97.259 0.15 1080
1082 4 -74.176 107.6 -107.58 0.15 1081
1083 4 -74.604 119.27 -120.71 0.15 1082
1084 4 -76.235 132.44 -132.59 0.15 1083
1085 4 -80.534 137.37 -139.03 0.15 1084
1086 4 -88.973 145.24 -146.67 0.15 1085
1087 4 -11.5 7 0 1.2 1
1088 4 -18 12.5 3.5 1.2 1087
1089 4 -23.305 19.212 6.381 1.2 1088
1090 4 -33.08 23.307 8.098 0.55 1089
1091 4 -40.343 31.272 8.296 0.55 1090
1092 4 -42.918 33.253 15.434 0.3 1091
1093 4 -48.195 39.079 25.191 0.3 1092
1094 4 -52.471 46.872 30.114 0.3 1093
1095 4 -54.694 50.448 31.701 0.3 1094
1096 4 -58.853 56.23 35.512 0.15 1095
1097 4 -64.46 61.627 39.535 0.15 1096
1098 4 -70.962 70.076 44.811 0.15 1097
1099 4 -78.762 83.392 47.472 0.15 1098
1100 4 -94.683 102.27 51.292 0.15 1099
1101 4 -100.19 112.89 59.002 0.15 1100
1102 4 -93.687 121.17 83.333 0.15 1101
1103 4 -95.169 132.26 96.27 0.15 1102
1104 4 -97.523 138 102.91 0.15 1103
1105 4 -103.41 140.02 108.72 0.15 1104
1106 4 -111.99 151.01 110.65 0.15 1105
1107 4 -55.486 52.255 32.298 0.15 1095
1108 4 -59.932 59.014 35.946 0.15 1107
1109 4 -69.121 68.52 39.778 0.15 1108
1110 4 -76.973 74.183 40.311 0.15 1109
1111 4 -84.26 83.402 42.162 0.15 1110
1112 4 -94.009 93.883 42.454 0.15 1111
1113 4 -104.85 97.094 44.932 0.15 1112
1114 4 -110.73 100.72 47.071 0.15 1113
1115 4 -61.694 59.666 34.042 0.15 1107
1116 4 -71.064 63.382 33.234 0.15 1115
1117 4 -80.025 66.418 35.229 0.15 1116
1118 4 -89.091 70.26 35.778 0.15 1117
1119 4 -97.121 76.403 35.604 0.15 1118
1120 4 -106 79.373 39.7 0.15 1119
1121 4 -117.42 80.897 44.352 0.15 1120
1122 4 -126.81 83.094 49.429 0.15 1121
1123 4 -53.429 30.441 11.586 0.15 1091
1124 4 -64.313 30.46 13.328 0.15 1123
1125 4 -74.512 32.63 21.561 0.15 1124
1126 4 -84.76 39.176 24.496 0.15 1125
1127 4 -88.976 46.749 24.838 0.15 1126
1128 4 -95.198 52.812 27.294 0.15 1127
1129 4 -104.64 58.911 29.974 0.15 1128
1130 4 -114.56 72.129 35.485 0.15 1129
1131 4 -123.16 80.781 41.916 0.15 1130
1132 4 -133.22 88.862 41.999 0.15 1131
1133 4 -137.63 98.623 37.25 0.15 1132
1134 4 -150.74 111.02 29.379 0.15 1133
1135 4 -159.37 119.96 24.201 0.15 1134
1136 4 -162.28 125.45 22.918 0.15 1135
1137 4 -97.415 57.428 28.614 0.15 1127
1138 4 -103.84 67.439 28.389 0.15 1137
1139 4 -113.31 86.595 27.626 0.15 1138
1140 4 -123.21 98.816 20.016 0.15 1139
1141 4 -139.63 102.86 20.737 0.15 1140
1142 4 -146.7 106.88 21.753 0.15 1141
1143 4 -155.64 113.56 18.315 0.15 1142
1144 4 -162.38 120.24 20.426 0.15 1143
1145 4 -167.65 131.76 28.276 0.15 1144
1146 4 -171.41 137.85 30.783 0.15 1145
1147 4 -173.62 141.9 30.604 0.15 1146
1148 4 -27.887 27.104 9.732 0.35 1089
1149 4 -36.264 36.971 12.509 0.35 1148
1150 4 -52.846 44.066 18.116 0.35 1149
1151 4 -59.664 48.418 20.958 0.35 1150
1152 4 -62.245 57.263 20.372 0.15 1151
1153 4 -66.865 64.719 19.117 0.15 1152
1154 4 -69.298 65.449 18.901 0.15 1153
1155 4 -79.828 64.079 18.89 0.15 1154
1156 4 -92.956 70.493 21.07 0.15 1155
1157 4 -108.96 81.307 20.419 0.15 1156
1158 4 -117.54 93.881 28.248 0.15 1157
1159 4 -123.42 104.28 29.539 0.15 1158
1160 4 -133.28 114.37 27.988 0.15 1159
1161 4 -151.04 127.05 27.724 0.15 1160
1162 4 -162.49 132.38 27.946 0.15 1161
1163 4 -171.98 138.83 32.246 0.15 1162
1164 4 -176.4 148.85 31.07 0.15 1163
1165 4 -85.953 69.769 20.538 0.15 1154
1166 4 -105.02 71.074 29.773 0.15 1165
1167 4 -123.03 71.704 38.265 0.15 1166
1168 4 -136.98 73.396 44.383 0.15 1167
1169 4 -150.88 71.391 51.451 0.15 1168
1170 4 -162.09 71.302 59.177 0.15 1169
1171 4 -164.9 69.859 62.094 0.15 1170
1172 4 -69.419 53.449 25.462 0.15 1151
1173 4 -82.991 57.314 22.705 0.15 1172
1174 4 -96.983 61.108 21.953 0.15 1173
1175 4 -105.89 72.166 22.735 0.15 1174
1176 4 -113.76 77.399 29.528 0.15 1175
1177 4 -127.08 84.377 38.665 0.15 1176
1178 4 -139.3 95.6 39.949 0.15 1177
1179 4 -148.71 111.38 43.953 0.15 1178
1180 4 -150.62 118.33 44.123 0.15 1179
1181 4 -145.05 142.84 52.54 0.15 1180
1182 4 -150.65 154.98 56.367 0.15 1181
1183 4 -156.71 164.87 57.688 0.15 1182
