# Supplementary material for: Influence of extracellular oscillations on neural communication: a computational perspective
Source: Front Comput Neurosci. 2014 Feb 7;8:9. doi: 10.3389/fncom.2014.00009 (PMC3916728; doi:10.3389/fncom.2014.00009)
Supplement: Supplementary file 4 [file DataSheet1.ZIP › influence_of_extracellular_oscillations/cell_u.swc]

1 1 0 0 0 10 -1
2 1 0 10 0 10 1
3 1 0 -10 0 10 1
4 3 3 -17.5 -8.5 2.25 1
5 3 2.5 -22 -10.5 1.55 4
6 3 3.232 -30.842 -12.014 1.05 5
7 3 5.92 -38.328 -13.327 0.9 6
8 3 5.97 -46.692 -20.763 0.9 7
9 3 6.426 -51.351 -23.978 0.9 8
10 3 10.404 -59.413 -24.389 0.9 9
11 3 14.742 -67.111 -26.025 0.9 10
12 3 22.005 -71.789 -23.403 0.9 11
13 3 28.073 -78.262 -21.813 0.9 12
14 3 34.895 -84.236 -21.925 0.9 13
15 3 42.392 -89.831 -21.929 0.9 14
16 3 47.441 -97.452 -23.225 0.9 15
17 3 50.949 -104.71 -24.478 0.9 16
18 3 52.494 -109.46 -25.02 0.65 17
19 3 55.481 -118.6 -26.312 0.55 18
20 3 61.064 -132.51 -34.351 0.45 19
21 3 62.804 -138.16 -37.491 0.45 20
22 3 65.334 -146.43 -40.95 0.35 21
23 3 73.42 -159.25 -46.191 0.35 22
24 3 74.353 -170.2 -50.847 0.35 23
25 3 76.779 -175.13 -52.93 0.35 24
26 3 78.222 -178.66 -54.23 0.35 25
27 3 81.544 -187.07 -57.789 0.35 26
28 3 82.541 -193.15 -59.558 0.35 27
29 3 83.317 -201.73 -61.62 0.35 28
30 3 84.889 -210.43 -65.75 0.35 29
31 3 86.086 -221.02 -70.971 0.35 30
32 3 92.721 -229.41 -73.053 0.3 31
33 3 94.809 -236.85 -77.927 0.3 32
34 3 104.18 -251.8 -84.722 0.3 33
35 3 111.36 -261.53 -88.361 0.3 34
36 3 111.47 -276.61 -89.751 0.15 35
37 3 112.92 -286.96 -89.653 0.15 36
38 3 111.76 -295.67 -89.384 0.15 37
39 3 106.58 -305.4 -93.338 0.15 38
40 3 102.46 -315.71 -98.428 0.15 39
41 3 100.14 -326.72 -101.99 0.15 40
42 3 95.355 -334.55 -103.44 0.15 41
43 3 93.811 -337.78 -104.08 0.15 42
44 3 91.107 -347.62 -105.83 0.15 43
45 3 93.566 -358.44 -110.71 0.15 44
46 3 94.993 -368.93 -113.85 0.15 45
47 3 96.591 -378.47 -117.54 0.15 46
48 3 98.26 -385.47 -122.28 0.15 47
49 3 98.633 -392.69 -124.21 0.15 48
50 3 99.423 -400.46 -125.56 0.15 49
51 3 102.54 -407.46 -124.93 0.15 50
52 3 102.25 -413.9 -127.33 0.15 51
53 3 102.68 -421.22 -130.01 0.15 52
54 3 103.28 -428.72 -130.43 0.15 53
55 3 114.06 -297.2 -91.642 0.15 37
56 3 115.5 -304.85 -93.879 0.15 55
57 3 117.66 -313.9 -94.671 0.15 56
58 3 111.6 -323.63 -96.132 0.15 57
59 3 108.9 -327.32 -97.288 0.15 58
60 3 105.65 -334.79 -99.31 0.15 59
61 3 101.33 -343.06 -99.971 0.15 60
62 3 99.805 -347.86 -101.28 0.15 61
63 3 96.187 -353.08 -102.04 0.15 62
64 3 93.174 -360.68 -102.68 0.15 63
65 3 93.937 -366.45 -102.28 0.15 64
66 3 90.279 -375.88 -102.71 0.15 65
67 3 62.824 -146.09 -41.478 0.25 21
68 3 68.594 -153.38 -46.444 0.25 67
69 3 71.715 -161.18 -45.043 0.25 68
70 3 74.066 -170.6 -47.558 0.25 69
71 3 75.375 -175.38 -48.539 0.25 70
72 3 76.505 -182.69 -50.696 0.25 71
73 3 78.143 -189.02 -50.908 0.25 72
74 3 80.559 -195.2 -53.978 0.15 73
75 3 83.629 -201.48 -57.162 0.15 74
76 3 84.27 -203.67 -57.411 0.15 75
77 3 86.597 -212.35 -57.556 0.15 76
78 3 89.679 -222.44 -57.083 0.15 77
79 3 95.555 -239.8 -55.85 0.15 78
80 3 95.855 -254.77 -58.518 0.15 79
81 3 95.113 -263.85 -63.366 0.15 80
82 3 91.956 -278.19 -73.695 0.15 81
83 3 87.635 -285.34 -78.873 0.15 82
84 3 86.526 -288.99 -80.8 0.15 83
85 3 87.8 -297.56 -83.452 0.15 84
86 3 88.117 -303.65 -85.274 0.15 85
87 3 91.556 -311.8 -87.687 0.15 86
88 3 95.257 -321.4 -88.518 0.15 87
89 3 98.202 -327.39 -88.854 0.15 88
90 3 98.616 -329.55 -90.149 0.15 89
91 3 100.69 -334.12 -91.204 0.15 90
92 3 105.79 -342.02 -93.383 0.15 91
93 3 85.672 -213.18 -58.412 0.15 76
94 3 89.111 -221.54 -57.499 0.15 93
95 3 92.354 -227.3 -56.613 0.15 94
96 3 94.425 -237.82 -58.939 0.15 95
97 3 94.967 -242.95 -61.096 0.15 96
98 3 94.994 -248.26 -64.871 0.15 97
99 3 96.551 -254.08 -68.034 0.15 98
100 3 95.869 -257.82 -70.268 0.15 99
101 3 99.21 -260.47 -71.415 0.15 100
102 3 102.24 -264.57 -72.546 0.15 101
103 3 102.63 -268.88 -72.497 0.15 102
104 3 103.69 -274.21 -72.439 0.15 103
105 3 104.21 -280.82 -73.577 0.15 104
106 3 103.5 -286.39 -75.233 0.15 105
107 3 103.33 -291.39 -75.672 0.15 106
108 3 104.23 -297.33 -76.092 0.15 107
109 3 104.51 -302.75 -75.933 0.15 108
110 3 104.11 -307.88 -75.452 0.15 109
111 3 104.2 -314.26 -76.095 0.15 110
112 3 111.14 -319.41 -78.094 0.15 111
113 3 115.39 -325.8 -82.073 0.15 112
114 3 115.54 -333.01 -81.522 0.15 113
115 3 126.16 -349.8 -76.252 0.15 114
116 3 95.374 -249.21 -62.85 0.15 97
117 3 97.441 -259.66 -63.175 0.15 116
118 3 97.07 -264.52 -61.961 0.15 117
119 3 97.482 -272.89 -62.443 0.15 118
120 3 100.43 -281.31 -60.44 0.15 119
121 3 103.28 -286.08 -58.841 0.15 120
122 3 107.83 -291.01 -60.962 0.15 121
123 3 109.79 -294.84 -60.847 0.15 122
124 3 113.04 -301.16 -61.869 0.15 123
125 3 115.42 -304.78 -62.715 0.15 124
126 3 117.51 -308.65 -63.99 0.15 125
127 3 119.56 -312.07 -65.271 0.15 126
128 3 81.692 -195.59 -53.983 0.15 73
129 3 81.325 -200.24 -55.581 0.15 128
130 3 80.773 -207.84 -57.683 0.15 129
131 3 81.661 -210.85 -58.864 0.15 130
132 3 85.644 -215.26 -60.716 0.15 131
133 3 90.821 -219.29 -61.407 0.15 132
134 3 92.789 -225.04 -62.434 0.15 133
135 3 95.898 -232.85 -63.334 0.15 134
136 3 98.354 -237.19 -59.782 0.15 135
137 3 99.51 -240.56 -53.989 0.15 136
138 3 99.48 -245.95 -48.116 0.15 137
139 3 99.795 -251.52 -44.983 0.15 138
140 3 100.36 -258.06 -41.281 0.15 139
141 3 103.25 -263.52 -37.004 0.15 140
142 3 110.22 -273.97 -35.473 0.15 141
143 3 113.71 -282.72 -35.038 0.15 142
144 3 119.76 -289.78 -33.035 0.15 143
145 3 125.97 -293.82 -27.528 0.15 144
146 3 54.942 -116.25 -24.252 0.25 18
147 3 59.413 -125.46 -23.722 0.25 146
148 3 62.562 -131.72 -27.131 0.25 147
149 3 66.932 -137.63 -28.977 0.25 148
150 3 70.131 -142.25 -28.902 0.25 149
151 3 76.1 -147.02 -28.133 0.25 150
152 3 81.036 -150.83 -25.245 0.25 151
153 3 86.48 -156.24 -22.675 0.25 152
154 3 91.9 -162.92 -22.783 0.25 153
155 3 96.809 -168.3 -23.236 0.25 154
156 3 101.71 -176.99 -23.438 0.25 155
157 3 104.38 -185.19 -22.114 0.25 156
158 3 106.67 -192.77 -21.229 0.25 157
159 3 110.95 -202.17 -19.824 0.25 158
160 3 114.72 -208.57 -20.824 0.25 159
161 3 116.62 -216.11 -23.013 0.15 160
162 3 116.15 -224.82 -24.075 0.15 161
163 3 116.14 -227.97 -24.691 0.15 162
164 3 116.05 -232.58 -23.585 0.15 163
165 3 116.14 -238.97 -23.018 0.15 164
166 3 114.81 -244.56 -21.861 0.15 165
167 3 113.48 -249.15 -20.235 0.15 166
168 3 111.28 -254.57 -18.519 0.15 167
169 3 108.63 -259.77 -20.083 0.15 168
170 3 105.03 -266.08 -22.001 0.15 169
171 3 103.46 -272.96 -24.914 0.15 170
172 3 46.177 -108.72 -27.738 0.35 17
173 3 41.701 -114.25 -30.323 0.35 172
174 3 39.931 -119.55 -32.92 0.35 173
175 3 39.089 -124.43 -34.244 0.35 174
176 3 39.323 -129.97 -36.781 0.35 175
177 3 38.476 -134.9 -37.235 0.35 176
178 3 38.134 -143.75 -36.777 0.35 177
179 3 41.488 -155.23 -38.777 0.35 178
180 3 46.777 -165.68 -41.873 0.35 179
181 3 50.673 -175.32 -42.955 0.35 180
182 3 55.14 -184.26 -46.92 0.35 181
183 3 56.773 -188.38 -50.218 0.35 182
184 3 59.506 -195.9 -57.008 0.15 183
185 3 61.564 -202.22 -64.903 0.15 184
186 3 64.264 -207.75 -69.967 0.15 185
187 3 70.314 -212.64 -71.893 0.15 186
188 3 77.483 -218.02 -75.52 0.15 187
189 3 83.869 -225.76 -80.053 0.15 188
190 3 89.392 -232.34 -82.79 0.15 189
191 3 92.121 -236.55 -83.717 0.15 190
192 3 96.289 -242.78 -84.486 0.15 191
193 3 97.731 -247.58 -84.8 0.15 192
194 3 100.18 -257.61 -86.416 0.15 193
195 3 101.44 -266.35 -89.478 0.15 194
196 3 103.29 -276.67 -91.215 0.15 195
197 3 105.06 -282.07 -93.645 0.15 196
198 3 104.25 -290.68 -88.018 0.15 197
199 3 103.09 -297.35 -89.21 0.15 198
200 3 102.52 -305.57 -88.812 0.15 199
201 3 103.31 -309.62 -90.925 0.15 200
202 3 102.25 -314.4 -95.263 0.15 201
203 3 102.59 -320.3 -98.625 0.15 202
204 3 103.59 -327 -99.89 0.15 203
205 3 107.42 -332.1 -101.78 0.15 204
206 3 111.55 -336.43 -102.21 0.15 205
207 3 116.67 -340.65 -103.88 0.15 206
208 3 118.15 -341.97 -104.45 0.15 207
209 3 121.51 -347.32 -105.69 0.15 208
210 3 123.31 -352.6 -105.31 0.15 209
211 3 122.81 -359.69 -104.32 0.15 210
212 3 122.91 -366.27 -104.34 0.15 211
213 3 123.48 -370.23 -104.77 0.15 212
214 3 124.41 -379.03 -103.42 0.15 213
215 3 106.11 -298.44 -86.716 0.15 198
216 3 107.45 -305.07 -85.858 0.15 215
217 3 108.28 -313.36 -82.39 0.15 216
218 3 108.72 -317.75 -80.712 0.15 217
219 3 110.16 -323.26 -77.916 0.15 218
220 3 112.6 -331.98 -73.888 0.15 219
221 3 112.35 -338.76 -72.761 0.15 220
222 3 111.84 -345.4 -73.651 0.15 221
223 3 107.36 -354.94 -75.065 0.15 222
224 3 103.24 -361.2 -77.628 0.15 223
225 3 100.59 -367.57 -78.904 0.15 224
226 3 98.908 -377.01 -80.197 0.15 225
227 3 98.454 -387.01 -80.358 0.15 226
228 3 98.162 -393.47 -80.743 0.15 227
229 3 101.22 -408 -80.769 0.15 228
230 3 103.21 -419.49 -83.08 0.15 229
231 3 106.64 -434.6 -90.997 0.15 230
232 3 112.53 -448.02 -97.345 0.15 231
233 3 110.76 -458.79 -95.569 0.15 232
234 3 112.32 -467.51 -93.898 0.15 233
235 3 116.2 -479.23 -93.533 0.15 234
236 3 64.262 -207.59 -70.637 0.15 185
237 3 69.791 -211.81 -74.124 0.15 236
238 3 72.584 -218.23 -77.355 0.15 237
239 3 74.6 -223.82 -82.521 0.15 238
240 3 77.283 -226.73 -84.943 0.15 239
241 3 83.947 -229.42 -88.383 0.15 240
242 3 90.504 -233.04 -90.604 0.15 241
243 3 97.464 -237.76 -90.797 0.15 242
244 3 105.15 -244.25 -92.803 0.15 243
245 3 112.34 -249.79 -96.024 0.15 244
246 3 119.6 -254.71 -93.738 0.15 245
247 3 123.65 -258.02 -93.333 0.15 246
248 3 130.44 -262.36 -92.703 0.15 247
249 3 135.82 -266.2 -93.715 0.15 248
250 3 138.06 -268.76 -94.704 0.15 249
251 3 141.66 -273.65 -96.602 0.15 250
252 3 144.74 -278.33 -95.47 0.15 251
253 3 148.59 -282.75 -94.001 0.15 252
254 3 154.99 -289.45 -92.299 0.15 253
255 3 146.08 -279.17 -97.473 0.15 250
256 3 156.87 -289.5 -92.981 0.15 255
257 3 163.67 -300.95 -95.644 0.15 256
258 3 172.73 -316.43 -101.6 0.15 257
259 3 179.89 -325.42 -108.83 0.15 258
260 3 181.99 -339.2 -116.18 0.15 259
261 3 182.88 -348.59 -118.3 0.15 260
262 3 182.98 -358.3 -121.65 0.15 261
263 3 37.491 -140.58 -39.246 0.15 177
264 3 37.709 -151.93 -39.366 0.15 263
265 3 36.817 -159.26 -45.664 0.15 264
266 3 38.139 -166.09 -49.104 0.15 265
267 3 39.687 -171.74 -52.965 0.15 266
268 3 36.988 -176.46 -54.374 0.15 267
269 3 36.149 -182.92 -54.635 0.15 268
270 3 33.876 -188.35 -54.471 0.15 269
271 3 32.053 -203.07 -53.779 0.15 270
272 3 32.891 -212.49 -53.964 0.15 271
273 3 34.643 -222.34 -51.874 0.15 272
274 3 34.865 -230.25 -49.894 0.15 273
275 3 38.124 -239.65 -47.16 0.15 274
276 3 38.411 -247.12 -44.415 0.15 275
277 3 35.556 -253.5 -42.244 0.15 276
278 3 34.454 -258.54 -39.866 0.15 277
279 3 35.125 -266.53 -36.002 0.15 278
280 3 33.03 -272.01 -32.61 0.15 279
281 3 32.929 -278.87 -32.177 0.15 280
282 3 32.895 -287.18 -32.172 0.15 281
283 3 32.877 -295.26 -32.121 0.15 282
284 3 32.352 -302.88 -34.96 0.15 283
285 3 34.424 -311.35 -37.029 0.15 284
286 3 33.339 -318.66 -38.239 0.15 285
287 3 31.068 -323.46 -42.597 0.15 286
288 3 38.973 -130.82 -35.861 0.15 175
289 3 39.194 -139.4 -36.599 0.15 288
290 3 38.253 -146.01 -35.903 0.15 289
291 3 37.548 -150.8 -34.666 0.15 290
292 3 35.737 -158.93 -33.504 0.15 291
293 3 36.785 -165.84 -33.855 0.15 292
294 3 40.18 -170.21 -37.816 0.15 293
295 3 41.184 -175.19 -41.707 0.15 294
296 3 39.477 -182.39 -44.307 0.15 295
297 3 39.735 -186.71 -45.646 0.15 296
298 3 38.773 -192.14 -50.898 0.15 297
299 3 40.705 -201.36 -56.729 0.15 298
300 3 41.521 -209.61 -59.083 0.15 299
301 3 42.449 -218.34 -61.343 0.15 300
302 3 41.239 -227.13 -63.241 0.15 301
303 3 39.517 -231.68 -64.91 0.15 302
304 3 38.675 -236.59 -68.639 0.15 303
305 3 40.34 -246.42 -70.333 0.15 304
306 3 40.568 -254.02 -72.721 0.15 305
307 3 42.131 -259.9 -76.501 0.15 306
308 3 38.87 -91.731 -20.255 0.45 14
309 3 40.134 -98.973 -18.146 0.45 308
310 3 39.69 -103.56 -18.123 0.45 309
311 3 41.261 -110.75 -17.829 0.35 310
312 3 43.86 -116.56 -20.704 0.35 311
313 3 46.066 -123.19 -26.397 0.35 312
314 3 48.264 -127.7 -29.804 0.35 313
315 3 51.631 -135.79 -34.358 0.35 314
316 3 50.149 -143.98 -36.999 0.35 315
317 3 51.329 -152.46 -39.854 0.35 316
318 3 54.005 -158.09 -44.141 0.35 317
319 3 58.848 -159.9 -48.914 0.2 318
320 3 62.264 -164.04 -53.828 0.2 319
321 3 64.893 -168.98 -58.489 0.2 320
322 3 67.333 -173.15 -62.505 0.2 321
323 3 69.029 -178.26 -66.471 0.2 322
324 3 71.726 -186.2 -73.181 0.2 323
325 3 71.638 -189.64 -77.831 0.2 324
326 3 70.114 -194.64 -82.413 0.2 325
327 3 70 -199.91 -86.375 0.2 326
328 3 66.036 -204.67 -90.096 0.2 327
329 3 60.703 -207.47 -95.774 0.2 328
330 3 59.158 -210.83 -98.128 0.2 329
331 3 53.073 -216.65 -99.31 0.2 330
332 3 47.931 -224.38 -100.81 0.2 331
333 3 43.684 -230.75 -101.25 0.2 332
334 3 37.631 -238.75 -100.4 0.2 333
335 3 35.609 -242.62 -102.33 0.2 334
336 3 32.112 -248.72 -104.45 0.2 335
337 3 28.618 -255.06 -106.13 0.2 336
338 3 39.176 -107.62 -20.815 0.2 310
339 3 39.981 -116.59 -25.303 0.2 338
340 3 39.89 -121.91 -30.888 0.2 339
341 3 42.439 -132.81 -40.869 0.2 340
342 3 47.698 -137.08 -53.819 0.2 341
343 3 52.981 -140.5 -62.854 0.2 342
344 3 54.307 -145.63 -69.25 0.2 343
345 3 52.771 -150.59 -72.034 0.2 344
346 3 51.261 -156.47 -74.979 0.2 345
347 3 51.003 -162.81 -78.223 0.2 346
348 3 51.317 -170.44 -81.442 0.2 347
349 3 52.308 -174.07 -88.607 0.2 348
350 3 54.054 -181.02 -97.264 0.2 349
351 3 55.712 -190.5 -102.51 0.15 350
352 3 57.963 -194.7 -109.61 0.15 351
353 3 56.811 -200.36 -120.72 0.15 352
354 3 56.538 -206.15 -127.28 0.15 353
355 3 55.43 -214.29 -133.85 0.15 354
356 3 54.91 -222.65 -137.19 0.15 355
357 3 59.375 -229.48 -138.72 0.15 356
358 3 62.776 -235.52 -141.92 0.15 357
359 3 65.782 -244.24 -142.36 0.15 358
360 3 69.269 -251.07 -145.3 0.15 359
361 3 71.599 -255.86 -147.27 0.15 360
362 3 75.423 -259.67 -150.37 0.15 361
363 3 77 -261.03 -152.65 0.15 362
364 3 78.06 -265.43 -156.35 0.15 363
365 3 78.568 -270.83 -159.64 0.15 364
366 3 77.963 -274.98 -162.45 0.15 365
367 3 74.709 -281.62 -163.72 0.15 366
368 3 73.438 -287.12 -166.11 0.15 367
369 3 71.793 -295.58 -164.71 0.15 368
370 3 71.23 -299.27 -164.18 0.15 369
371 3 52.765 -172.95 -82.307 0.15 347
372 3 53.359 -181.44 -87.037 0.15 371
373 3 53.488 -188.43 -88.675 0.15 372
374 3 54.474 -194.27 -90.445 0.15 373
375 3 57.27 -201.02 -93.244 0.15 374
376 3 56.879 -209.91 -97.141 0.15 375
377 3 58.458 -215.83 -99.304 0.15 376
378 3 63.62 -222.43 -101.77 0.15 377
379 3 64.637 -229.08 -102.74 0.15 378
380 3 64.515 -233.43 -103.88 0.15 379
381 3 63.87 -237.97 -105.19 0.15 380
382 3 66.927 -245.07 -109.97 0.15 381
383 3 69.423 -248.73 -112.76 0.15 382
384 3 71.576 -252.32 -114.95 0.15 383
385 3 72.967 -258 -117.39 0.15 384
386 3 74.024 -262.92 -117.4 0.15 385
387 3 72.652 -268.92 -120.01 0.15 386
388 3 71.631 -273.1 -120.88 0.15 387
389 3 71.514 -277.66 -122.44 0.15 388
390 3 39.946 -126.1 -35.761 0.15 340
391 3 41.112 -131.8 -39.87 0.15 390
392 3 42.668 -137.39 -42.565 0.15 391
393 3 45.446 -145.2 -44.933 0.15 392
394 3 44.898 -150.79 -46.135 0.15 393
395 3 46.949 -159.69 -47.476 0.15 394
396 3 54.683 -168.53 -48.58 0.15 395
397 3 60.191 -176.69 -50.895 0.15 396
398 3 65.24 -182.97 -54.69 0.15 397
399 3 68.966 -187.85 -56.266 0.15 398
400 3 74.948 -189.41 -60.332 0.15 399
401 3 79.017 -192.3 -64.557 0.15 400
402 3 80.636 -195.67 -69.462 0.15 401
403 3 81.544 -200.39 -73.321 0.15 402
404 3 82.344 -204.97 -77.204 0.15 403
405 3 80.635 -213.28 -83.589 0.15 404
406 3 84.628 -215.68 -87.096 0.15 405
407 3 89.491 -220.42 -91.447 0.15 406
408 3 -9.5 -15.5 -8.5 2.15 1
409 3 -13 -20 -11.5 1.6 408
410 3 -18.183 -24.362 -16.754 1.2 409
411 3 -24.574 -29.544 -21.091 1.15 410
412 3 -28.163 -33.702 -24.637 0.95 411
413 3 -31.556 -38.042 -27.824 0.8 412
414 3 -34.708 -42.846 -32.747 0.8 413
415 3 -39.751 -51.217 -34.98 0.8 414
416 3 -43.851 -57.943 -37.261 0.8 415
417 3 -50.296 -65.995 -41.992 0.8 416
418 3 -53.895 -69.747 -41.527 0.5 417
419 3 -60.57 -75.057 -40.819 0.5 418
420 3 -67.403 -79.346 -41.771 0.5 419
421 3 -72.092 -82.839 -43.448 0.5 420
422 3 -77.273 -86.151 -44.112 0.5 421
423 3 -80.999 -89.275 -42.844 0.5 422
424 3 -85.335 -91.106 -45.312 0.5 423
425 3 -89.501 -93.626 -49.127 0.35 424
426 3 -90.803 -97.535 -54.467 0.35 425
427 3 -92.032 -98.795 -59.89 0.35 426
428 3 -93.195 -101.1 -64.641 0.35 427
429 3 -96.003 -103.22 -70.505 0.35 428
430 3 -99.465 -105.93 -76.132 0.35 429
431 3 -107.19 -107.13 -79.914 0.35 430
432 3 -114.01 -109.85 -84.433 0.25 431
433 3 -120.02 -115.61 -92.426 0.25 432
434 3 -123.91 -119.69 -96.605 0.25 433
435 3 -125.03 -122.8 -98.854 0.25 434
436 3 -129.83 -129.77 -102.13 0.15 435
437 3 -136.21 -140.96 -104.19 0.15 436
438 3 -138.68 -148.28 -106.8 0.15 437
439 3 -140.22 -150.85 -106.66 0.15 438
440 3 -141.94 -154.45 -108.26 0.15 439
441 3 -147.59 -155.2 -110.87 0.15 440
442 3 -151.85 -156.56 -114.99 0.15 441
443 3 -155.2 -158.07 -120.4 0.15 442
444 3 -159.47 -158.05 -123.06 0.15 443
445 3 -161.58 -158.72 -124.66 0.15 444
446 3 -166 -160.97 -129.13 0.15 445
447 3 -171.05 -167.62 -131.67 0.15 446
448 3 -174.46 -171.79 -135.48 0.15 447
449 3 -177.11 -175.47 -139.6 0.15 448
450 3 -181.34 -181.18 -144.67 0.15 449
451 3 -184.42 -182.68 -146.79 0.15 450
452 3 -189.66 -185.2 -149.75 0.15 451
453 3 -196.3 -190.19 -152.22 0.15 452
454 3 -200.2 -193.8 -155.54 0.15 453
455 3 -204.13 -197.99 -156.26 0.15 454
456 3 -207.53 -202.98 -156.35 0.15 455
457 3 -211.87 -207.23 -157.04 0.15 456
458 3 -216.08 -210.25 -157.6 0.15 457
459 3 -219.42 -215.25 -159.04 0.15 458
460 3 -222.59 -218.95 -160.91 0.15 459
461 3 -165.12 -160.25 -126.99 0.15 445
462 3 -171.82 -162.09 -133.62 0.15 461
463 3 -173.2 -162.89 -137.11 0.15 462
464 3 -177.49 -165.54 -141.44 0.15 463
465 3 -180.74 -168.64 -144.77 0.15 464
466 3 -179.78 -173.65 -151.86 0.15 465
467 3 -178.81 -176.43 -160.79 0.15 466
468 3 -180.01 -177.95 -165.54 0.15 467
469 3 -183.81 -179.46 -172.06 0.15 468
470 3 -185.75 -177.33 -174.34 0.15 469
471 3 -187.74 -175.93 -182.04 0.15 470
472 3 -140.59 -157.17 -107.35 0.15 439
473 3 -144.91 -166.68 -109.81 0.15 472
474 3 -147.09 -171.91 -112.67 0.15 473
475 3 -152.64 -178.54 -113.36 0.15 474
476 3 -158.46 -182.6 -114 0.15 475
477 3 -163.99 -185.47 -115.91 0.15 476
478 3 -128.6 -128.03 -100.95 0.15 435
479 3 -134.75 -133.27 -104.59 0.15 478
480 3 -141.62 -139.21 -107.93 0.15 479
481 3 -145.45 -143.77 -104.66 0.15 480
482 3 -151.18 -149.1 -104.17 0.15 481
483 3 -159.12 -156.17 -105.71 0.15 482
484 3 -164.48 -161.91 -105.22 0.15 483
485 3 -171.24 -169.36 -107.74 0.15 484
486 3 -174.49 -176.09 -109.88 0.15 485
487 3 -176.97 -181.46 -112.77 0.15 486
488 3 -179.05 -185.92 -112.96 0.15 487
489 3 -179.5 -188.79 -114.56 0.15 488
490 3 -112.31 -105.53 -84.631 0.15 431
491 3 -118.26 -105.87 -89.804 0.15 490
492 3 -124 -106.57 -95.099 0.15 491
493 3 -130.78 -109.43 -99.826 0.15 492
494 3 -138.19 -109.39 -105.61 0.15 493
495 3 -143.03 -111.24 -110.69 0.15 494
496 3 -147.25 -114.23 -116.82 0.15 495
497 3 -150.52 -116.82 -120.67 0.15 496
498 3 -153.53 -118.34 -122.93 0.15 497
499 3 -162.1 -121.25 -127.55 0.15 498
500 3 -89.453 -93.455 -47.767 0.15 424
501 3 -94.287 -97.853 -51.2 0.15 500
502 3 -95.132 -99.71 -51.495 0.15 501
503 3 -96.341 -104.33 -55.023 0.15 502
504 3 -96.415 -107.99 -58.167 0.15 503
505 3 -100.1 -112.84 -58.496 0.15 504
506 3 -103.56 -117.75 -62.812 0.15 505
507 3 -105.15 -124.29 -71.075 0.15 506
508 3 -111.75 -126.31 -80.055 0.15 507
509 3 -115.95 -126.8 -86.699 0.15 508
510 3 -118.96 -128.23 -92.813 0.15 509
511 3 -122.75 -129.57 -98.342 0.15 510
512 3 -127.29 -132.89 -100.86 0.15 511
513 3 -132.57 -136.91 -103.45 0.15 512
514 3 -133.86 -141.31 -108.97 0.15 513
515 3 -135.94 -142.99 -113.22 0.15 514
516 3 -141.2 -143.65 -116.04 0.15 515
517 3 -146.58 -144.25 -120.72 0.15 516
518 3 -152.84 -150.8 -124.26 0.15 517
519 3 -156.94 -155.05 -125.53 0.15 518
520 3 -160.99 -157.97 -125.58 0.15 519
521 3 -165.89 -159.75 -127.91 0.15 520
522 3 -97.294 -105.33 -51.674 0.15 502
523 3 -100.62 -111.02 -51.414 0.15 522
524 3 -104.63 -118.34 -47.866 0.15 523
525 3 -108.35 -124.63 -46.198 0.15 524
526 3 -113.23 -132 -45.514 0.15 525
527 3 -117.76 -137.34 -46.812 0.15 526
528 3 -120.13 -141.93 -46.571 0.15 527
529 3 -122.35 -150.9 -46.903 0.15 528
530 3 -124.46 -157.42 -49.261 0.15 529
531 3 -128.56 -161.33 -51.778 0.15 530
532 3 -130.72 -169.62 -53.181 0.15 531
533 3 -131.89 -174.58 -55.735 0.15 532
534 3 -131.2 -181.28 -58.17 0.15 533
535 3 -129.83 -187.08 -61.288 0.15 534
536 3 -130.4 -190.39 -62.689 0.15 535
537 3 -131.66 -195.97 -62.703 0.15 536
538 3 -132.36 -202.48 -63.082 0.15 537
539 3 -134.17 -209.26 -63.288 0.15 538
540 3 -55.907 -71.008 -44.931 0.5 417
541 3 -61.782 -78.612 -47.698 0.5 540
542 3 -68.197 -83.25 -50.312 0.5 541
543 3 -75.634 -90.535 -52.461 0.5 542
544 3 -76.719 -92.457 -54.612 0.5 543
545 3 -81.563 -95.87 -58.503 0.35 544
546 3 -82.562 -98.552 -59.938 0.35 545
547 3 -83.639 -101.89 -65.133 0.3 546
548 3 -85.907 -106.02 -69.713 0.3 547
549 3 -89.068 -110.76 -74.893 0.3 548
550 3 -93.556 -113.13 -80.764 0.3 549
551 3 -96.908 -117.67 -84.855 0.3 550
552 3 -99.304 -122.09 -88.416 0.3 551
553 3 -103.86 -125.1 -91.138 0.3 552
554 3 -109 -130.02 -91.767 0.3 553
555 3 -113.03 -133.07 -92.867 0.3 554
556 3 -118.18 -136.62 -95.922 0.3 555
557 3 -126.05 -141.03 -95.507 0.3 556
558 3 -130.97 -144.12 -96.21 0.3 557
559 3 -132.92 -146.3 -97.044 0.3 558
560 3 -139.23 -151.94 -98.337 0.15 559
561 3 -147.45 -159.95 -97.444 0.15 560
562 3 -151.75 -164.89 -96.072 0.15 561
563 3 -154.29 -171.82 -94.427 0.15 562
564 3 -156.94 -177.07 -95.704 0.15 563
565 3 -158.47 -183.08 -98.171 0.15 564
566 3 -159.82 -188.14 -102.15 0.15 565
567 3 -161.25 -192.45 -105.08 0.15 566
568 3 -163.27 -196.34 -107.97 0.15 567
569 3 -165.04 -197.36 -112.13 0.15 568
570 3 -166.62 -201.24 -117.09 0.15 569
571 3 -168.55 -202.29 -121.27 0.15 570
572 3 -171.45 -205.12 -126.47 0.15 571
573 3 -173.66 -208.61 -132.3 0.15 572
574 3 -178.2 -212.44 -138.29 0.15 573
575 3 -138.42 -150.87 -98.134 0.15 559
576 3 -144.28 -153.36 -100.51 0.15 575
577 3 -151.75 -155.16 -106.11 0.15 576
578 3 -156.98 -159.06 -110.59 0.15 577
579 3 -161.7 -161.25 -111.97 0.15 578
580 3 -165.18 -164.34 -114.33 0.15 579
581 3 -171.19 -166.79 -115.95 0.15 580
582 3 -175.9 -170.6 -119.63 0.15 581
583 3 -183.31 -177.1 -123.28 0.15 582
584 3 -186.66 -184.13 -125.9 0.15 583
585 3 -189.39 -190.6 -129.67 0.15 584
586 3 -191.06 -195.22 -131.22 0.15 585
587 3 -200.38 -204.36 -134.25 0.15 586
588 3 -203.87 -214.63 -135.98 0.15 587
589 3 -206.5 -219.29 -138.82 0.15 588
590 3 -212.1 -226.84 -144.48 0.15 589
591 3 -218.8 -236.51 -148.37 0.15 590
592 3 -157.92 -159.08 -111.93 0.15 577
593 3 -168.67 -163.97 -122.84 0.15 592
594 3 -177.37 -165.55 -135.01 0.15 593
595 3 -183.23 -165.27 -143.54 0.15 594
596 3 -181.41 -163.65 -150.67 0.15 595
597 3 -177.96 -161.94 -156.14 0.15 596
598 3 -115.27 -138.47 -91.026 0.15 554
599 3 -122.4 -145.55 -93.311 0.15 598
600 3 -127.35 -151.29 -95.618 0.15 599
601 3 -134.4 -155.16 -99.463 0.15 600
602 3 -141.17 -158.84 -103.1 0.15 601
603 3 -144.4 -160.4 -104.94 0.15 602
604 3 -151.7 -160.6 -105.75 0.15 603
605 3 -158.04 -159.7 -108.24 0.15 604
606 3 -162.57 -159.33 -110.2 0.15 605
607 3 -168.45 -159.2 -112.58 0.15 606
608 3 -172.68 -161.11 -114.85 0.15 607
609 3 -86.202 -108.19 -64.452 0.15 546
610 3 -86.286 -118.37 -69.305 0.15 609
611 3 -88.226 -123.31 -70.768 0.15 610
612 3 -86.972 -127.14 -74.767 0.15 611
613 3 -85.832 -130.29 -80.015 0.15 612
614 3 -88.77 -134.23 -84.715 0.15 613
615 3 -91.172 -141.59 -90.943 0.15 614
616 3 -93.282 -146.92 -96.744 0.15 615
617 3 -92.637 -149.79 -104.98 0.15 616
618 3 -94.296 -153.24 -110.47 0.15 617
619 3 -96.213 -155.27 -114.91 0.15 618
620 3 -99.183 -158.21 -119.91 0.15 619
621 3 -101.57 -162.7 -125.07 0.15 620
622 3 -102.37 -166.57 -129.03 0.15 621
623 3 -102.9 -170.44 -133.3 0.15 622
624 3 -103.77 -172.87 -137.08 0.15 623
625 3 -80.027 -97.316 -57.152 0.15 544
626 3 -84.445 -102.08 -59.407 0.15 625
627 3 -90.124 -99.499 -66.235 0.15 626
628 3 -95.252 -98.978 -72.209 0.15 627
629 3 -98.575 -100.86 -76.289 0.15 628
630 3 -103.59 -104.54 -77.642 0.15 629
631 3 -106.74 -107.93 -75.609 0.15 630
632 3 -107.65 -109.03 -74.406 0.15 631
633 3 -108.98 -116.23 -72.445 0.15 632
634 3 -111.1 -124.46 -73.793 0.15 633
635 3 -113.9 -133.65 -75.344 0.15 634
636 3 -115.44 -141.28 -76.213 0.15 635
637 3 -118.64 -146.72 -74.925 0.15 636
638 3 -119.47 -153.14 -75.809 0.15 637
639 3 -119.6 -160.97 -79.114 0.15 638
640 3 -121.65 -167.99 -83.095 0.15 639
641 3 -121.25 -176.19 -83.924 0.15 640
642 3 -121.59 -183.99 -84.568 0.15 641
643 3 -121.05 -191.86 -83.442 0.15 642
644 3 -122.35 -201 -80.745 0.15 643
645 3 -124.11 -206.3 -80.445 0.15 644
646 3 -126.08 -211.72 -82.881 0.15 645
647 3 -127.75 -215.91 -86.614 0.15 646
648 3 -129.92 -223.08 -89.634 0.15 647
649 3 -129.29 -230.88 -88.373 0.15 648
650 3 -131.57 -237.32 -89.074 0.15 649
651 3 -129.15 -242.28 -95.597 0.15 650
652 3 -128.26 -246.32 -101 0.15 651
653 3 -129.03 -251.59 -105.22 0.15 652
654 3 -110.34 -110.64 -75.249 0.15 632
655 3 -117.31 -115.74 -78.167 0.15 654
656 3 -124.21 -118.73 -82.665 0.15 655
657 3 -126.94 -123.05 -90.226 0.15 656
658 3 -128.6 -126.9 -96.283 0.15 657
659 3 -133.67 -131.88 -99.887 0.15 658
660 3 -136.75 -132.87 -101.21 0.15 659
661 3 -145.72 -130.81 -102.31 0.15 660
662 3 -158.15 -127.69 -105.03 0.15 661
663 3 -170.45 -133.32 -101.57 0.15 662
664 3 -176.04 -138.11 -96.972 0.15 663
665 3 -179.8 -142.78 -94.419 0.15 664
666 3 -72.528 -86.563 -53.668 0.15 542
667 3 -77.619 -90.79 -57.505 0.15 666
668 3 -81.345 -95.274 -60.897 0.15 667
669 3 -86.944 -99.557 -65.028 0.15 668
670 3 -94.509 -103.59 -70.75 0.15 669
671 3 -100.71 -106.01 -75.406 0.15 670
672 3 -105.72 -107.8 -80.231 0.15 671
673 3 -109.75 -108.88 -86.064 0.15 672
674 3 -114.57 -109.36 -91.174 0.15 673
675 3 -117.96 -110.18 -95.086 0.15 674
676 3 -122.78 -112.02 -101.4 0.15 675
677 3 -125.2 -112.93 -104.33 0.15 676
678 3 -127.81 -115.9 -108.21 0.15 677
679 3 -130.73 -119.47 -111.89 0.15 678
680 3 -133.74 -122.26 -113.86 0.15 679
681 4 2.5 6.5 -1.5 2.05 1
682 4 4 9.5 -3.5 2.05 681
683 4 6.526 12.375 -5.463 2.05 682
684 4 7.655 13.407 -5.865 2.05 683
685 4 10.185 15.725 -6.97 0.95 684
686 4 15.851 16.593 -12.369 0.8 685
687 4 17.864 17.686 -14.028 0.75 686
688 4 20.871 20.889 -17.484 0.5 687
689 4 23.192 22.902 -19.234 0.5 688
690 4 28.73 25.731 -16.099 0.4 689
691 4 32.294 28.964 -14.649 0.25 690
692 4 37.045 33.306 -14.904 0.25 691
693 4 42.107 33.43 -15.687 0.25 692
694 4 45.788 34.3 -18.719 0.25 693
695 4 49.008 36.49 -20.741 0.25 694
696 4 55.192 40.464 -24.673 0.25 695
697 4 59.677 46.783 -24.211 0.25 696
698 4 62.821 51.39 -22.839 0.25 697
699 4 65.332 54.253 -23.339 0.25 698
700 4 68.319 57.58 -24.212 0.25 699
701 4 72.263 61.574 -25.623 0.25 700
702 4 74.288 66.069 -23.456 0.25 701
703 4 76.122 70.53 -22.975 0.25 702
704 4 76.125 74.285 -21.271 0.25 703
705 4 76.769 78.097 -19.197 0.25 704
706 4 81.817 83.552 -19.109 0.25 705
707 4 85.784 85.337 -19.684 0.25 706
708 4 89.647 86.465 -19.454 0.25 707
709 4 92.678 88.2 -19.685 0.25 708
710 4 97.889 90.083 -20.43 0.25 709
711 4 101.57 91.37 -20.295 0.25 710
712 4 107.18 92.639 -19.646 0.25 711
713 4 111.43 94.184 -19.898 0.25 712
714 4 112.46 97.836 -18.971 0.25 713
715 4 115.93 102.29 -16.813 0.25 714
716 4 119.69 106.99 -15.432 0.15 715
717 4 122.46 109.77 -15.802 0.15 716
718 4 124.4 111.94 -15.925 0.15 717
719 4 127.48 114.07 -15.952 0.15 718
720 4 131.47 116.92 -16.463 0.15 719
721 4 135 120.77 -17.747 0.15 720
722 4 137.55 123.91 -19.526 0.15 721
723 4 141.51 126.37 -21.184 0.15 722
724 4 145.35 128.93 -24.67 0.15 723
725 4 147.55 130.69 -26.212 0.15 724
726 4 150.41 133.7 -28.656 0.15 725
727 4 27.282 26.852 -22.461 0.15 689
728 4 28.328 33.041 -24.83 0.15 727
729 4 31.667 41.392 -29.23 0.15 728
730 4 34.223 48.356 -38.636 0.15 729
731 4 39.48 54.038 -43.981 0.15 730
732 4 42.54 63.575 -46.84 0.15 731
733 4 44.156 69.563 -50.009 0.15 732
734 4 43.106 76.67 -54.44 0.15 733
735 4 42.281 82.694 -61.262 0.15 734
736 4 38.295 88.204 -63.711 0.15 735
737 4 33.926 94.78 -65.096 0.15 736
738 4 31.583 98.601 -65.497 0.15 737
739 4 29.617 103.63 -66.417 0.15 738
740 4 28.111 109.45 -68.736 0.15 739
741 4 27.638 115.33 -71.842 0.15 740
742 4 27.75 120.46 -73.826 0.15 741
743 4 29.572 124.52 -76.867 0.15 742
744 4 31.173 128.39 -79.543 0.15 743
745 4 35.349 131.81 -81.864 0.15 744
746 4 37.043 135.77 -82.676 0.15 745
747 4 38.121 139.18 -83.162 0.15 746
748 4 40.927 145.6 -85.423 0.15 747
749 4 41.882 148.82 -86.527 0.15 748
750 4 41.45 152.92 -89.315 0.15 749
751 4 42.382 159.14 -92.628 0.15 750
752 4 19.878 19.708 -15.563 0.45 687
753 4 23.737 20.937 -16.485 0.45 752
754 4 26.05 25.976 -16.514 0.35 753
755 4 28.805 31.221 -20.276 0.35 754
756 4 31.27 34.961 -21.668 0.35 755
757 4 34.647 38.446 -23.311 0.35 756
758 4 36.294 41.4 -25.67 0.35 757
759 4 38.983 46.044 -29.091 0.35 758
760 4 40.742 49.528 -30.898 0.35 759
761 4 43.328 54.39 -34.128 0.15 760
762 4 46.042 59.919 -40.317 0.15 761
763 4 48.062 62.872 -41.152 0.15 762
764 4 51.727 69.735 -44.35 0.15 763
765 4 55.504 75.725 -45.127 0.15 764
766 4 57.65 79.052 -48.013 0.15 765
767 4 62.893 84.037 -50.912 0.15 766
768 4 66.006 86.603 -55.409 0.15 767
769 4 69.388 90.783 -59.918 0.15 768
770 4 71.94 94.826 -63.612 0.15 769
771 4 74.977 99.485 -67.558 0.15 770
772 4 75.265 102.17 -72.271 0.15 771
773 4 77.369 106.66 -79.491 0.15 772
774 4 79.46 109.28 -84.518 0.15 773
775 4 80.838 112.17 -90.391 0.15 774
776 4 82.879 114.8 -95.021 0.15 775
777 4 84.843 116.82 -99.062 0.15 776
778 4 88.247 120.47 -105.35 0.15 777
779 4 48.75 64.516 -44.321 0.15 762
780 4 50.59 69.789 -48.328 0.15 779
781 4 55.094 73.049 -52.014 0.15 780
782 4 60.56 77.581 -54.213 0.15 781
783 4 63.249 84.403 -57.126 0.15 782
784 4 69.859 96.179 -58.821 0.15 783
785 4 74.048 105.22 -60.616 0.15 784
786 4 81.03 111.22 -64.555 0.15 785
787 4 83.285 119.31 -66.107 0.15 786
788 4 86.093 126.14 -69.104 0.15 787
789 4 93.426 128.19 -70.912 0.15 788
790 4 100.66 129.49 -71.799 0.15 789
791 4 102.67 137.66 -75.977 0.15 790
792 4 101.61 142.88 -79.067 0.15 791
793 4 98.134 149.47 -83.635 0.15 792
794 4 44.656 54.126 -35.116 0.15 760
795 4 50.407 60.385 -41.636 0.15 794
796 4 52.523 62.391 -43.293 0.15 795
797 4 54.922 66.525 -45.449 0.15 796
798 4 58.043 70.681 -48.232 0.15 797
799 4 62.075 74.312 -51.283 0.15 798
800 4 66.571 79.566 -56.4 0.15 799
801 4 70.144 80.631 -61.309 0.15 800
802 4 74.302 83.048 -66.865 0.15 801
803 4 78.88 85.966 -73.032 0.15 802
804 4 81.558 89.696 -75.412 0.15 803
805 4 83.122 93.33 -78.996 0.15 804
806 4 85.895 96.063 -82.913 0.15 805
807 4 89.365 100.57 -85.846 0.15 806
808 4 93.928 106.01 -88.21 0.15 807
809 4 96.404 109.72 -89.763 0.15 808
810 4 99.253 113.03 -91.061 0.15 809
811 4 101.94 115.5 -93.914 0.15 810
812 4 56.254 64.977 -44.238 0.15 796
813 4 63.146 67.339 -48.973 0.15 812
814 4 69.475 69.798 -51.185 0.15 813
815 4 75.72 74.215 -54.648 0.15 814
816 4 80.364 79.174 -58.016 0.15 815
817 4 85.223 80.328 -64.839 0.15 816
818 4 88.986 82.087 -68.58 0.15 817
819 4 92.716 84.649 -71.499 0.15 818
820 4 96.894 87.731 -74.589 0.15 819
821 4 99.707 92.105 -75.895 0.15 820
822 4 102.71 95.964 -76.645 0.15 821
823 4 105.79 104.12 -77.178 0.15 822
824 4 107.31 108.81 -78.483 0.15 823
825 4 108.46 112.83 -78.662 0.15 824
826 4 106.55 118.73 -80.839 0.15 825
827 4 104.82 123.5 -83.196 0.15 826
828 4 105.02 127.69 -85.576 0.15 827
829 4 103.11 133.38 -84.784 0.15 828
830 4 30.4 23.869 -17.483 0.15 753
831 4 39.004 26.004 -20.592 0.15 830
832 4 43.619 29.347 -21.473 0.15 831
833 4 51.447 35.806 -21.967 0.15 832
834 4 58.997 42.421 -25.048 0.15 833
835 4 64.358 47.173 -26.012 0.15 834
836 4 70.32 52.983 -23.788 0.15 835
837 4 75.968 57.016 -22.259 0.15 836
838 4 82.523 61.534 -21.932 0.15 837
839 4 89.779 65.847 -21.997 0.15 838
840 4 96.114 70.116 -18.774 0.15 839
841 4 101.83 75.132 -15.661 0.15 840
842 4 108.48 79.563 -10.131 0.15 841
843 4 121.39 85.696 -4.974 0.15 842
844 4 126.21 87.25 -4.42 0.15 843
845 4 133.2 92.143 -4.366 0.15 844
846 4 139.54 98.294 -5.937 0.15 845
847 4 144.61 100.58 -6.683 0.15 846
848 4 148.6 102.86 -7.871 0.15 847
849 4 152.04 105.7 -8.088 0.15 848
850 4 10.385 16.703 -6.286 0.55 684
851 4 18.428 21.986 -7.472 0.55 850
852 4 25.58 29.054 -7.85 0.55 851
853 4 33.586 27.98 -7.799 0.55 852
854 4 37.665 27.851 -3.574 0.45 853
855 4 43.937 29.823 1.01 0.45 854
856 4 48.545 31.625 3.077 0.15 855
857 4 56.52 33.749 5.171 0.15 856
858 4 64.039 34.732 6.041 0.15 857
859 4 72.037 34.998 7.138 0.15 858
860 4 79.972 35.637 8.077 0.15 859
861 4 87.609 38.302 8.352 0.15 860
862 4 95.411 41.101 8.562 0.15 861
863 4 104.29 40.667 10.12 0.15 862
864 4 108.84 41.909 10.337 0.15 863
865 4 114.87 45.282 11.33 0.15 864
866 4 122.2 48.68 11.264 0.15 865
867 4 128.77 50.173 11.572 0.15 866
868 4 134.87 50.161 11.056 0.15 867
869 4 141.27 49.2 9.899 0.15 868
870 4 147.91 51.903 10.293 0.15 869
871 4 153.09 54.328 13.039 0.15 870
872 4 159.05 57.132 15.45 0.15 871
873 4 166.69 55.597 12.888 0.15 872
874 4 176.22 53.515 12.488 0.15 873
875 4 184.63 53.237 11.683 0.15 874
876 4 190.06 49.649 16.41 0.15 875
877 4 195.85 45.138 19.672 0.15 876
878 4 72.508 33.607 5.982 0.15 858
879 4 79.71 36.063 4.824 0.15 878
880 4 88.039 34.028 6.143 0.15 879
881 4 92.878 34.055 7.297 0.15 880
882 4 98.943 35.959 10.739 0.15 881
883 4 104.66 38.874 13.454 0.15 882
884 4 107.21 39.805 14.622 0.15 883
885 4 114.76 38.403 15.293 0.15 884
886 4 122.66 39.505 14.235 0.15 885
887 4 128.5 42.165 13.923 0.15 886
888 4 132.29 43.231 13.993 0.15 887
889 4 136.07 46.24 12.609 0.15 888
890 4 139.14 48.854 12.134 0.15 889
891 4 145.49 51.628 9.261 0.15 890
892 4 149.55 51.659 9.472 0.15 891
893 4 156.98 51.298 9.192 0.15 892
894 4 161.92 52.837 9.174 0.15 893
895 4 168.8 55.11 9.02 0.15 894
896 4 174.77 56.293 9.431 0.15 895
897 4 181.04 57.73 9.093 0.15 896
898 4 52.556 32.578 2.076 0.15 855
899 4 61.609 38.836 2.686 0.15 898
900 4 67.342 42.783 1.01 0.15 899
901 4 74.19 47.505 -1.004 0.15 900
902 4 82.71 52.497 -3.961 0.15 901
903 4 89.367 56.886 -6.178 0.15 902
904 4 98.133 63.341 -8.411 0.15 903
905 4 103.59 66.686 -10.917 0.15 904
906 4 108.45 68.737 -13.023 0.15 905
907 4 114.37 76.005 -15.733 0.15 906
908 4 118.19 78.621 -16.014 0.15 907
909 4 124.22 82.352 -12.521 0.15 908
910 4 128.69 89.179 -13.824 0.15 909
911 4 133.84 94.88 -9.802 0.15 910
912 4 137.08 101.18 -9.528 0.15 911
913 4 142.94 106.32 -9.507 0.15 912
914 4 152.62 110.91 -5.187 0.15 913
915 4 40.232 29.014 -8.304 0.15 853
916 4 46.052 31.447 -11.212 0.15 915
917 4 54.91 35.302 -11.634 0.15 916
918 4 63.824 36.258 -9.541 0.15 917
919 4 75.872 40.051 -12.814 0.15 918
920 4 86.709 44.339 -8.379 0.15 919
921 4 97.691 45.88 -5.293 0.15 920
922 4 107.02 47.047 -3.581 0.15 921
923 4 111.96 55.64 -1.936 0.15 922
924 4 121.93 60.495 0.029 0.15 923
925 4 132.22 62.699 -2.4 0.15 924
926 4 139.61 66.658 -4.643 0.15 925
927 4 145.66 69.549 -4.496 0.15 926
928 4 154.39 71.125 -1.937 0.15 927
929 4 10.402 17.287 -8.175 0.4 683
930 4 14.497 24.92 -10.952 0.4 929
931 4 18.118 30.275 -12.261 0.4 930
932 4 21.689 33.449 -13.556 0.4 931
933 4 24.596 38.349 -15.298 0.3 932
934 4 30.779 47.21 -18.726 0.3 933
935 4 31.676 50.467 -19.77 0.3 934
936 4 33.823 56.182 -20.76 0.15 935
937 4 35.831 61.153 -21.264 0.15 936
938 4 38.221 65.858 -22.07 0.15 937
939 4 40.504 69.526 -21.781 0.15 938
940 4 42.305 74.709 -22.161 0.15 939
941 4 42.943 80.691 -23.598 0.15 940
942 4 42.68 85.572 -24.761 0.15 941
943 4 47.424 90.448 -26.247 0.15 942
944 4 51.134 97.563 -28.916 0.15 943
945 4 56.243 101.41 -28.325 0.15 944
946 4 60.846 104.18 -30.898 0.15 945
947 4 63.308 109.97 -31.7 0.15 946
948 4 65.336 118 -30.023 0.15 947
949 4 66.336 123.39 -28.06 0.15 948
950 4 67.914 129.55 -27.124 0.15 949
951 4 69.677 135.95 -23.674 0.15 950
952 4 69.872 143.11 -24.663 0.15 951
953 4 68.37 149.2 -23.706 0.15 952
954 4 69.488 154.75 -23.233 0.15 953
955 4 70.061 156.63 -17.792 0.15 954
956 4 70.798 158.17 -15.372 0.15 955
957 4 33.087 55.376 -23.257 0.15 935
958 4 35.05 61.704 -28.011 0.15 957
959 4 34.197 66.576 -33.824 0.15 958
960 4 34.478 67.999 -35.289 0.15 959
961 4 37.231 73.03 -38.732 0.15 960
962 4 39.669 77.288 -46.16 0.15 961
963 4 41.837 81.938 -51.631 0.15 962
964 4 43.132 86.601 -56.811 0.15 963
965 4 45.292 90.83 -60.512 0.15 964
966 4 49.009 94.237 -64.093 0.15 965
967 4 52.342 97.605 -66.93 0.15 966
968 4 54 103.02 -70.485 0.15 967
969 4 59.397 107.29 -75.278 0.15 968
970 4 63.767 111.84 -79.206 0.15 969
971 4 69.074 115.06 -83.501 0.15 970
972 4 74.292 117.93 -86.594 0.15 971
973 4 80.321 121.54 -90.069 0.15 972
974 4 82.408 123.73 -91.111 0.15 973
975 4 85.408 130.82 -88.358 0.15 974
976 4 88.743 137.45 -87.766 0.15 975
977 4 92.114 143.04 -86.813 0.15 976
978 4 84.498 127.74 -92.565 0.15 974
979 4 88.108 134.74 -95.746 0.15 978
980 4 34.231 72.753 -39.009 0.15 960
981 4 35.557 79.037 -43.726 0.15 980
982 4 37.435 85.698 -47.381 0.15 981
983 4 38.081 90.322 -50.495 0.15 982
984 4 37.303 96.455 -50.66 0.15 983
985 4 41.605 103.91 -51.454 0.15 984
986 4 43.916 112.4 -44.772 0.15 985
987 4 46.38 118.26 -41.753 0.15 986
988 4 50.171 131.1 -41.971 0.15 987
989 4 51.284 136.35 -42.61 0.15 988
990 4 52.421 140.57 -42.922 0.15 989
991 4 52.222 143.99 -43.818 0.15 990
992 4 52.24 146.64 -44.505 0.15 991
993 4 23.752 38.628 -15.335 0.15 932
994 4 20.029 40.656 -21.701 0.15 993
995 4 17.926 43.697 -29.139 0.15 994
996 4 17.493 47.276 -35.118 0.15 995
997 4 14.245 52.504 -39.979 0.15 996
998 4 12.303 56.82 -48.14 0.15 997
999 4 12.118 61.395 -53.387 0.15 998
1000 4 8.839 60.713 -60.19 0.15 999
1001 4 5.864 61.125 -65.062 0.15 1000
1002 4 4.924 64.756 -69.115 0.15 1001
1003 4 9.024 67.897 -75.716 0.15 1002
1004 4 11.438 70.585 -79.517 0.15 1003
1005 4 16.71 71.694 -85.659 0.15 1004
1006 4 18.052 73.938 -91.937 0.15 1005
1007 4 20.768 77.007 -99.856 0.15 1006
1008 4 25.452 77.954 -105.02 0.15 1007
1009 4 28.251 78.767 -109.79 0.15 1008
1010 4 31.123 81.285 -114.63 0.15 1009
1011 4 35.134 85.983 -119.03 0.15 1010
1012 4 38.496 89.793 -122.41 0.15 1011
1013 4 42.594 93.489 -126.09 0.15 1012
1014 4 44.062 95.912 -131.01 0.15 1013
1015 4 45.292 99.567 -132.38 0.15 1014
1016 4 46.608 105.73 -134.05 0.15 1015
1017 4 -5.5 3 9 1.75 1
1018 4 -8.5 7.5 12 1.75 1017
1019 4 -10.359 14.362 12.978 1.75 1018
1020 4 -12.264 16.677 13.094 1.75 1019
1021 4 -10.883 20.24 16.855 1 1020
1022 4 -13.566 24.239 21.046 1 1021
1023 4 -15.463 26.793 24.228 1 1022
1024 4 -17.984 27.921 28.905 1 1023
1025 4 -19.043 29.558 32.137 1 1024
1026 4 -19.743 29.628 33.639 1 1025
1027 4 -20.294 29.824 34.715 1 1026
1028 4 -23.379 31.076 38.948 0.7 1027
1029 4 -26.081 32.424 40.98 0.7 1028
1030 4 -29.634 33.156 41.897 0.45 1029
1031 4 -34.13 36.187 44.743 0.45 1030
1032 4 -38.12 37.368 53.414 0.45 1031
1033 4 -39.821 38.165 60.34 0.45 1032
1034 4 -39.091 41.522 61.313 0.4 1033
1035 4 -35.937 48.193 66.217 0.4 1034
1036 4 -35.813 54.703 70.558 0.4 1035
1037 4 -37.009 60.603 75.087 0.15 1036
1038 4 -39.583 64.632 79.375 0.15 1037
1039 4 -42.982 67.954 86.44 0.15 1038
1040 4 -45.051 71.002 94.373 0.15 1039
1041 4 -49.496 70.511 98.012 0.15 1040
1042 4 -53.019 69.733 106.56 0.15 1041
1043 4 -55.643 66.622 115.81 0.15 1042
1044 4 -58.288 66.856 125.43 0.15 1043
1045 4 -58.167 73.145 134.13 0.15 1044
1046 4 -57.767 76 141.88 0.15 1045
1047 4 -57.574 77.619 147.79 0.15 1046
1048 4 -52.163 79.788 155.22 0.15 1047
1049 4 -51.334 80.828 159.25 0.15 1048
1050 4 -53.117 83.442 167.2 0.15 1049
1051 4 -36.309 57.027 72.456 0.15 1036
1052 4 -37.649 60.679 75.864 0.15 1051
1053 4 -44.014 62.605 78.371 0.15 1052
1054 4 -48.066 66.232 81.187 0.15 1053
1055 4 -51.081 70.536 84.29 0.15 1054
1056 4 -52.732 76.951 85.079 0.15 1055
1057 4 -56.08 82.831 87.621 0.15 1056
1058 4 -61.004 86.403 91.652 0.15 1057
1059 4 -62.661 89.478 95.433 0.15 1058
1060 4 -68.261 94.31 98.135 0.15 1059
1061 4 -73.128 98.552 100.27 0.15 1060
1062 4 -77.373 102.94 104.05 0.15 1061
1063 4 -81.517 108.59 108.88 0.15 1062
1064 4 -86.386 112.44 113.97 0.15 1063
1065 4 -92.467 112.68 118.03 0.15 1064
1066 4 -98.46 116.29 122.16 0.15 1065
1067 4 -100.93 121.24 125.24 0.15 1066
1068 4 -104.26 127.1 128.52 0.15 1067
1069 4 -40.122 50.043 68.683 0.15 1034
1070 4 -45.116 62.427 74.68 0.15 1069
1071 4 -51.492 73.473 80.665 0.15 1070
1072 4 -57.287 82.275 87.907 0.15 1071
1073 4 -64.234 92.316 95.182 0.15 1072
1074 4 -68.552 97.319 101.61 0.15 1073
1075 4 -69.873 102.97 105.19 0.15 1074
1076 4 -72.999 109.45 106.91 0.15 1075
1077 4 -30.987 31.416 45.001 0.5 1029
1078 4 -35.553 32.615 48.566 0.5 1077
1079 4 -39.698 36.33 51.216 0.5 1078
1080 4 -43.175 39.652 53.588 0.2 1079
1081 4 -48.222 45.11 54.807 0.2 1080
1082 4 -53.513 48.018 55.705 0.2 1081
1083 4 -56.329 50.538 60.601 0.2 1082
1084 4 -58.666 55.148 65.679 0.2 1083
1085 4 -60.472 57.486 72.199 0.2 1084
1086 4 -63.214 61.15 77.473 0.2 1085
1087 4 -71.12 66.439 77.315 0.2 1086
1088 4 -75.507 70.767 78.04 0.2 1087
1089 4 -79.292 74.757 78.546 0.2 1088
1090 4 -84.883 78.272 80.169 0.2 1089
1091 4 -90.409 82.173 82.514 0.2 1090
1092 4 -95.135 87.065 84.242 0.2 1091
1093 4 -97.917 88.391 84.276 0.2 1092
1094 4 -101.97 90.348 87.813 0.2 1093
1095 4 -108.61 92.49 91.028 0.2 1094
1096 4 -113.84 95.716 95.384 0.2 1095
1097 4 -119.19 99.593 99.917 0.2 1096
1098 4 -123.23 102.86 103.99 0.2 1097
1099 4 -128.57 105.21 107.79 0.2 1098
1100 4 -133.04 110.75 111.76 0.2 1099
1101 4 -42.137 42.761 53.072 0.2 1079
1102 4 -45.268 47.309 55.903 0.2 1101
1103 4 -47.029 53.181 63.038 0.2 1102
1104 4 -49.919 59.374 69.327 0.2 1103
1105 4 -51.875 64.457 77.047 0.2 1104
1106 4 -55.571 69.006 83.913 0.2 1105
1107 4 -59.8 70.875 89.733 0.2 1106
1108 4 -66.598 69.804 94.439 0.2 1107
1109 4 -73.999 67.4 95.739 0.2 1108
1110 4 -79.507 66.31 97.969 0.2 1109
1111 4 -83.154 65.439 100.25 0.2 1110
1112 4 -87.349 64.431 103.94 0.2 1111
1113 4 -89.972 64.658 110.39 0.2 1112
1114 4 -91.88 66.486 117.28 0.2 1113
1115 4 -95.58 70.057 124.07 0.2 1114
1116 4 -98.886 72.415 128.86 0.2 1115
1117 4 -99.823 80.182 133.99 0.2 1116
1118 4 -101.43 84.909 138.22 0.2 1117
1119 4 -106.02 96.603 148.74 0.2 1118
1120 4 -108.05 107.18 163.23 0.2 1119
1121 4 -110.01 114.06 167.24 0.2 1120
1122 4 -118.22 121.91 172.26 0.2 1121
1123 4 -124.72 129.1 178.34 0.2 1122
1124 4 -39.87 36.023 53.362 0.2 1078
1125 4 -42.371 37.383 55.518 0.2 1124
1126 4 -45.984 44.064 61.245 0.2 1125
1127 4 -47.922 50.638 67.185 0.2 1126
1128 4 -49.806 52.524 71.617 0.2 1127
1129 4 -54.337 56.755 76.471 0.2 1128
1130 4 -63.383 59.245 81.445 0.2 1129
1131 4 -70.642 57.24 82.679 0.2 1130
1132 4 -78.841 57.037 84.969 0.2 1131
1133 4 -82.225 58.781 91.622 0.2 1132
1134 4 -86.234 64.406 93.212 0.2 1133
1135 4 -91.782 70.299 96.954 0.2 1134
1136 4 -94.663 73.827 99.352 0.2 1135
1137 4 -98.597 78.319 102.76 0.2 1136
1138 4 -104.6 82.723 102.62 0.2 1137
1139 4 -109.21 85.821 104.48 0.2 1138
1140 4 -116.1 89.557 107.24 0.2 1139
1141 4 -122.18 92.615 110.27 0.2 1140
1142 4 -125.51 97.016 110.17 0.2 1141
1143 4 -129.03 101.93 111.05 0.2 1142
1144 4 -52.753 54.984 76.388 0.2 1128
1145 4 -55.253 58.581 81.984 0.2 1144
1146 4 -61.203 61.449 87.695 0.2 1145
1147 4 -65.012 63.879 92.395 0.2 1146
1148 4 -68.025 68.779 95.882 0.2 1147
1149 4 -72.412 71.95 99.55 0.2 1148
1150 4 -76.179 75.86 103.26 0.2 1149
1151 4 -78.658 79.741 105.96 0.2 1150
1152 4 -80.472 84.464 110.83 0.2 1151
1153 4 -81.408 87.586 113.93 0.2 1152
1154 4 -84.925 89.213 117.13 0.2 1153
1155 4 -87.47 91.421 120.39 0.2 1154
1156 4 -90.072 94.672 123.84 0.2 1155
1157 4 -91.769 100.62 128.15 0.2 1156
1158 4 -92.943 109.23 132.95 0.2 1157
1159 4 -93.952 114.46 136.75 0.2 1158
1160 4 -93.97 122.42 142.57 0.2 1159
1161 4 -48.637 37.744 60.602 0.2 1125
1162 4 -55.326 37.191 66.784 0.2 1161
1163 4 -62.764 38.443 76.814 0.2 1162
1164 4 -66.034 36.688 82.357 0.2 1163
1165 4 -65.893 38.292 86.153 0.2 1164
1166 4 -65.08 42.753 101.51 0.2 1165
1167 4 -68.976 41.007 114.04 0.2 1166
1168 4 -73.617 38.511 125.55 0.2 1167
1169 4 -76.156 38.681 134.88 0.2 1168
1170 4 -78.783 39.421 142.8 0.2 1169
1171 4 -81.947 39.675 146.46 0.2 1170
1172 4 -85.603 38.561 153.72 0.2 1171
1173 4 -91.506 38.251 161.1 0.2 1172
1174 4 -23.237 31.435 40.169 0.2 1027
1175 4 -24.942 35.112 48.948 0.2 1174
1176 4 -21.569 37.905 56.536 0.2 1175
1177 4 -20.752 39.024 65.157 0.2 1176
1178 4 -22.729 40.321 71.914 0.2 1177
1179 4 -23.211 40.786 77.728 0.2 1178
1180 4 -24.772 43.037 84.547 0.2 1179
1181 4 -21.017 47.43 94.714 0.2 1180
1182 4 -18 51.903 102.4 0.2 1181
1183 4 -16.388 55.701 109.22 0.2 1182
1184 4 -13.142 61.446 116 0.2 1183
1185 4 -11.308 64.282 120.59 0.2 1184
1186 4 -9.367 72.095 128.17 0.2 1185
1187 4 -9.162 74.94 133.5 0.2 1186
1188 4 -13.938 77.705 140.78 0.2 1187
1189 4 -19.545 82.553 151.2 0.2 1188
1190 4 -22.687 32.227 38.842 0.3 1026
1191 4 -24.53 36.155 44.103 0.3 1190
1192 4 -27.457 39.464 49.273 0.3 1191
1193 4 -30.381 43.708 52.693 0.3 1192
1194 4 -31.546 45.461 54.647 0.3 1193
1195 4 -32.937 48.44 58.209 0.3 1194
1196 4 -34.914 55.785 62.862 0.2 1195
1197 4 -37.224 57.658 67.878 0.2 1196
1198 4 -41.091 61.088 72.857 0.2 1197
1199 4 -43.923 64.813 77.368 0.2 1198
1200 4 -47.271 68.77 82.018 0.2 1199
1201 4 -50.552 71.46 85.956 0.2 1200
1202 4 -54.551 73.835 91.187 0.2 1201
1203 4 -58.069 76.746 97.137 0.2 1202
1204 4 -61.228 79.243 101.72 0.2 1203
1205 4 -65.004 82.543 105.74 0.2 1204
1206 4 -68.33 86.152 110.36 0.2 1205
1207 4 -69.805 86.62 116.01 0.2 1206
1208 4 -74.24 90.295 121.58 0.2 1207
1209 4 -79.637 95.786 125.22 0.2 1208
1210 4 -84.223 103.05 128.89 0.2 1209
1211 4 -86.98 107.69 132.48 0.2 1210
1212 4 -89.959 112.55 135.76 0.2 1211
1213 4 -95.674 115.87 138.68 0.2 1212
1214 4 -97.421 117.94 140.39 0.2 1213
1215 4 -43.44 66.275 78.821 0.2 1198
1216 4 -45.143 71.264 88.292 0.2 1215
1217 4 -46.176 79.638 98.937 0.2 1216
1218 4 -45.852 89.219 108.51 0.2 1217
1219 4 -45.435 99.281 118.55 0.2 1218
1220 4 -53.334 100.49 128.88 0.2 1219
1221 4 -56.043 103.7 135.4 0.2 1220
1222 4 -57.881 109.71 143.63 0.2 1221
1223 4 -57.877 115.5 150.74 0.2 1222
1224 4 -56.287 118.6 154.07 0.2 1223
1225 4 -32.631 47.618 56.975 0.2 1194
1226 4 -35.982 51.875 60.314 0.2 1225
1227 4 -37.706 53.95 63.774 0.2 1226
1228 4 -39.348 57.433 68.816 0.2 1227
1229 4 -40.416 57.808 71.259 0.2 1228
1230 4 -43.19 59.504 75.493 0.2 1229
1231 4 -45.877 61.151 81.999 0.2 1230
1232 4 -50.657 62.835 88.446 0.2 1231
1233 4 -55.822 66.358 95.313 0.2 1232
1234 4 -59.271 71.612 101.06 0.2 1233
1235 4 -60.033 73.807 104.75 0.2 1234
1236 4 -62.613 77.803 110.76 0.2 1235
1237 4 -63.353 82.924 117.74 0.2 1236
1238 4 -62.011 85.578 129.16 0.2 1237
1239 4 -62.576 88.783 134.6 0.2 1238
1240 4 -62.037 93.124 139.41 0.2 1239
1241 4 -62.603 94.829 144.91 0.2 1240
1242 4 -60.96 99.629 150.18 0.2 1241
1243 4 -56.396 103.55 156.1 0.2 1242
1244 4 -54.329 106.49 163.12 0.2 1243
1245 4 -15.97 27.248 28.562 0.5 1023
1246 4 -16.423 28.192 32.324 0.5 1245
1247 4 -17.104 29.629 35.103 0.5 1246
1248 4 -17.352 29.71 36.58 0.5 1247
1249 4 -19.976 31.043 42.133 0.25 1248
1250 4 -23.279 33.879 49.866 0.25 1249
1251 4 -25.097 36.528 56.437 0.25 1250
1252 4 -19.582 46.798 57.607 0.25 1251
1253 4 -12.879 55.712 58.655 0.25 1252
1254 4 -11.58 61.216 59.887 0.25 1253
1255 4 -13.275 66.974 60.355 0.25 1254
1256 4 -13.07 72.708 61.612 0.25 1255
1257 4 -13.408 77.873 64.433 0.25 1256
1258 4 -13.215 83.371 67.302 0.25 1257
1259 4 -13.617 86.528 70.322 0.25 1258
1260 4 -14.375 90.5 76.737 0.25 1259
1261 4 -12.713 93.314 83.688 0.25 1260
1262 4 -10.582 96.401 90.894 0.25 1261
1263 4 -10.605 97.777 96.924 0.15 1262
1264 4 -11.46 101.17 102.94 0.15 1263
1265 4 -12.567 105.56 108.51 0.15 1264
1266 4 -14.063 111.78 113.06 0.15 1265
1267 4 -17.427 117.54 117.74 0.15 1266
1268 4 -19.389 122.59 123.02 0.15 1267
1269 4 -20.239 125.94 127.61 0.15 1268
1270 4 -20.87 130.3 132.82 0.15 1269
1271 4 -20.97 30.633 43.008 0.15 1248
1272 4 -24.875 31.013 48.652 0.15 1271
1273 4 -30.028 32.655 56.698 0.15 1272
1274 4 -35.647 36.294 62.03 0.15 1273
1275 4 -44.043 38.611 68.787 0.15 1274
1276 4 -52.166 39.783 73.899 0.15 1275
1277 4 -59.905 40.872 78.554 0.15 1276
1278 4 -65.955 43.134 82.651 0.15 1277
1279 4 -73.906 44.968 85.376 0.15 1278
1280 4 -81.236 44.139 89.627 0.15 1279
1281 4 -86.904 43.827 92.755 0.15 1280
1282 4 -92.167 43.773 97.176 0.15 1281
1283 4 -97.861 43.746 100.19 0.15 1282
1284 4 -100.88 41.562 102.94 0.15 1283
1285 4 -107.78 39.212 104.72 0.15 1284
1286 4 -113.06 31.973 104.55 0.15 1285
1287 4 -117.07 28.602 104.66 0.15 1286
1288 4 -121.56 28.978 108.3 0.15 1287
1289 4 -125.91 31.927 112.95 0.15 1288
1290 4 -130.74 33.841 118.17 0.15 1289
1291 4 -135.95 35.607 121.81 0.15 1290
1292 4 -17.232 31.242 39.202 0.15 1246
1293 4 -18.592 35.901 48.101 0.15 1292
1294 4 -22.317 42.709 54.124 0.15 1293
1295 4 -24.798 47.157 59.537 0.15 1294
1296 4 -25.425 52.693 63.833 0.15 1295
1297 4 -30.843 57.309 65.856 0.15 1296
1298 4 -35.717 62.829 69.859 0.15 1297
1299 4 -39.531 65.233 76.43 0.15 1298
1300 4 -40.347 65.756 80.437 0.15 1299
1301 4 -41.269 66.513 86.057 0.15 1300
1302 4 -43.894 69.946 94.649 0.15 1301
1303 4 -48.199 73.228 100.39 0.15 1302
1304 4 -49.985 75.723 103.97 0.15 1303
1305 4 -52.472 77.065 108.04 0.15 1304
1306 4 -57.714 78.393 115.18 0.15 1305
1307 4 -62.476 77.434 120.27 0.15 1306
1308 4 -65.473 78.438 125.32 0.15 1307
1309 4 -69.262 80.317 130.85 0.15 1308
1310 4 -71.006 82.22 136.08 0.15 1309
1311 4 -73.73 86.779 140.47 0.15 1310
1312 4 -76.948 90.505 146.32 0.15 1311
1313 4 -81.98 89.694 152.35 0.15 1312
1314 4 -85.834 91.019 156.07 0.15 1313
1315 4 -42.806 66.5 87.412 0.15 1300
1316 4 -46 69.359 96.336 0.15 1315
1317 4 -48.795 72.725 103.22 0.15 1316
1318 4 -51.226 75.409 109.23 0.15 1317
1319 4 -52.353 78.54 115.31 0.15 1318
1320 4 -53.75 82.175 118.96 0.15 1319
1321 4 -56.186 87.478 120.05 0.15 1320
1322 4 -59.401 93.29 125.16 0.15 1321
1323 4 -60.705 96.043 132.37 0.15 1322
1324 4 -62.542 100.09 138.25 0.15 1323
1325 4 -64.086 103.77 143.28 0.15 1324
1326 4 -67.919 103.62 146.53 0.15 1325
1327 4 -14.847 20.374 14.382 0.35 1020
1328 4 -20.815 34.876 17.749 0.35 1327
1329 4 -26.232 44.312 21.079 0.35 1328
1330 4 -27.319 57.653 28.315 0.2 1329
1331 4 -26.633 62.966 31.446 0.2 1330
1332 4 -29.791 67.653 40.896 0.2 1331
1333 4 -33.299 73.758 50.299 0.2 1332
1334 4 -33.832 75.091 52.406 0.2 1333
1335 4 -35.169 80.047 56.978 0.2 1334
1336 4 -36.865 84.321 58.941 0.2 1335
1337 4 -38.853 90.395 62.318 0.2 1336
1338 4 -40.914 97.053 65.264 0.2 1337
1339 4 -44.664 100.49 68.323 0.2 1338
1340 4 -48.19 103.15 71.79 0.2 1339
1341 4 -51.439 106.44 75.896 0.2 1340
1342 4 -52.856 109.94 80.019 0.2 1341
1343 4 -55.362 112.54 83.785 0.2 1342
