# Supplementary material for: Influence of extracellular oscillations on neural communication: a computational perspective
Source: Front Comput Neurosci. 2014 Feb 7;8:9. doi: 10.3389/fncom.2014.00009 (PMC3916728; doi:10.3389/fncom.2014.00009)
Supplement: Supplementary file 4 [file DataSheet1.ZIP › influence_of_extracellular_oscillations/cell_v.swc]

1 1 0 0 0 10 -1
2 1 0 10 0 10 1
3 1 0 -10 0 10 1
4 3 -1 -16 -1.5 3.8 1
5 3 -0.5 -27 -1.5 2.9 4
6 3 -0.049 -34.363 -2.416 2.55 5
7 3 0.412 -40.887 -3.728 2.25 6
8 3 -1.344 -48.449 -6.371 2.25 7
9 3 -2.283 -54.785 -7.682 2 8
10 3 -2.043 -63.787 -11.378 1.75 9
11 3 -1.372 -72.41 -12.942 1.55 10
12 3 -2.005 -77.575 -13.349 1.55 11
13 3 -7.439 -86.739 -13.34 1.55 12
14 3 -8.038 -93.78 -13.906 1.2 13
15 3 -9.769 -105.23 -15.466 1.2 14
16 3 -10.062 -112.36 -10.966 1.2 15
17 3 -6.531 -116.3 -8.769 1.2 16
18 3 -1.681 -123.38 -6.893 1.2 17
19 3 -0.842 -128.21 -5.677 1.2 18
20 3 -1.526 -137.66 -6.426 1 19
21 3 -1.613 -143.61 -7.437 1.05 20
22 3 0.039 -155.85 -7.021 0.9 21
23 3 0.203 -164.15 -9.125 0.9 22
24 3 -2.714 -174.69 -11.904 0.9 23
25 3 -6.355 -184.44 -8.988 0.9 24
26 3 -5.741 -192.78 -10.178 0.9 25
27 3 -3.725 -202 -7.503 0.9 26
28 3 -3.551 -211.64 -4.76 0.9 27
29 3 -5.383 -224.62 1.139 0.9 28
30 3 -5.304 -233.51 3.694 0.9 29
31 3 -6.082 -240.96 5.963 0.9 30
32 3 -7.747 -247.25 6.26 0.9 31
33 3 -11.288 -252.73 5.607 0.85 32
34 3 -9.961 -256.91 13.747 0.85 33
35 3 -10.769 -262.39 22.613 0.85 34
36 3 -7.37 -262.68 33.331 0.85 35
37 3 -5.21 -267.55 35.954 0.8 36
38 3 -5.925 -273.06 38.756 0.8 37
39 3 -5.066 -277.95 43.09 0.8 38
40 3 -6.757 -281.82 49.33 0.6 39
41 3 -8.599 -291.44 57.04 0.5 40
42 3 -12.785 -298.56 63.437 0.5 41
43 3 -14.692 -306.11 67.131 0.5 42
44 3 -15.052 -316.02 71.505 0.45 43
45 3 -16.665 -319.52 75.064 0.45 44
46 3 -16.722 -326.58 80.638 0.45 45
47 3 -18.113 -333.04 88.601 0.45 46
48 3 -20.542 -340.25 93.122 0.35 47
49 3 -22.347 -351.49 97.439 0.35 48
50 3 -26.403 -360.12 98.551 0.15 49
51 3 -30.003 -367.38 99.592 0.15 50
52 3 -31.339 -370.69 99.079 0.15 51
53 3 -35.129 -376.35 100.52 0.15 52
54 3 -34.784 -384.25 100.5 0.15 53
55 3 -35.772 -393.41 98.658 0.15 54
56 3 -35.902 -400.42 97.23 0.15 55
57 3 -36.148 -407.72 95.402 0.15 56
58 3 -36.755 -409.34 94.682 0.15 57
59 3 -36.883 -415.03 92.316 0.15 58
60 3 -37.299 -419.17 90.911 0.15 59
61 3 -35.344 -412.17 91.765 0.15 58
62 3 -3.999 -283.71 46.995 0.6 39
63 3 -12.048 -286.26 57.203 0.6 62
64 3 -17.744 -291.09 58.298 0.6 63
65 3 -22.702 -297.09 59.483 0.6 64
66 3 -29.653 -307.34 63.111 0.85 65
67 3 -37.087 -313.11 65.162 0.85 66
68 3 -47.335 -320.65 71.514 0.55 67
69 3 -55.182 -323.64 79.242 0.55 68
70 3 -61.231 -326.39 87.122 0.55 69
71 3 -63.399 -329.9 93.696 0.55 70
72 3 -65.637 -329.85 97.048 0.55 71
73 3 -71.203 -334 102.95 0.55 72
74 3 -77.259 -338.38 108.07 0.55 73
75 3 -81.308 -342.53 112.72 0.55 74
76 3 -82.429 -345.69 119.2 0.35 75
77 3 -81.625 -354.62 121.55 0.35 76
78 3 -80.972 -363.22 123.65 0.35 77
79 3 -79.303 -369.79 127.01 0.35 78
80 3 -81.02 -376.83 129.24 0.35 79
81 3 -83.456 -384.87 131.31 0.35 80
82 3 -84.659 -392.92 132.71 0.35 81
83 3 -82.717 -398.18 132.91 0.35 82
84 3 -82.379 -402.82 133.71 0.35 83
85 3 -83.172 -408.83 135.35 0.35 84
86 3 -85.021 -414.25 137.47 0.35 85
87 3 -89.35 -425.49 138.7 0.35 86
88 3 -92.266 -436.29 139.59 0.35 87
89 3 -95.932 -444.31 140.79 0.35 88
90 3 -97.338 -454.72 140.81 0.3 89
91 3 -99.154 -465.69 142.72 0.3 90
92 3 -103.67 -475.87 145.21 0.3 91
93 3 -109.32 -486.26 149.72 0.3 92
94 3 -112.36 -493.23 155.59 0.15 93
95 3 -115.14 -501.09 160.58 0.15 94
96 3 -84.94 -350.28 114.46 0.15 75
97 3 -90.401 -361.02 118.42 0.15 96
98 3 -91.411 -365.45 121.36 0.15 97
99 3 -93.4 -372.07 125.33 0.15 98
100 3 -96.969 -377.61 127.51 0.15 99
101 3 -98.891 -381.52 125.02 0.15 100
102 3 -100.46 -388.05 124.31 0.15 101
103 3 -105 -396.04 123.8 0.15 102
104 3 -108.99 -403.84 125.67 0.15 103
105 3 -111.05 -412.69 128.39 0.15 104
106 3 -114.86 -420.64 131.51 0.15 105
107 3 -116.7 -423.56 132.26 0.15 106
108 3 -118.07 -428.91 132.03 0.15 107
109 3 -118.35 -434.8 132.74 0.15 108
110 3 -116.94 -443.13 132.55 0.15 109
111 3 -116.85 -451.11 136.62 0.15 110
112 3 -117.22 -458.66 140.24 0.15 111
113 3 -119.4 -466.09 143.08 0.15 112
114 3 -124.52 -473.48 146.63 0.15 113
115 3 -127.09 -480.62 149.78 0.15 114
116 3 -126.26 -487.81 149.18 0.15 115
117 3 -124.64 -496.54 148.53 0.15 116
118 3 -123.93 -502.35 148.39 0.15 117
119 3 -123.83 -508.05 148.93 0.15 118
120 3 -45.867 -322.58 68.095 0.45 67
121 3 -47.953 -330.81 70.286 0.45 120
122 3 -50.16 -339.13 66.391 0.45 121
123 3 -56.809 -345.11 67.817 0.45 122
124 3 -64.678 -351.77 64.232 0.45 123
125 3 -68.865 -354.62 63.443 0.35 124
126 3 -73.075 -358.18 63.14 0.35 125
127 3 -81.064 -363.68 63.056 0.35 126
128 3 -87.603 -367.15 63.672 0.35 127
129 3 -90.717 -370.28 62.439 0.35 128
130 3 -93.938 -373.79 62.134 0.35 129
131 3 -97.068 -381.05 59.604 0.3 130
132 3 -98.707 -391.06 55.271 0.3 131
133 3 -98.569 -399.93 52.737 0.3 132
134 3 -98.507 -403.1 52.757 0.15 133
135 3 -98.233 -411.06 52.869 0.15 134
136 3 -100.99 -418.26 50.877 0.15 135
137 3 -104.9 -427.96 46.648 0.15 136
138 3 -108.35 -438.88 44.283 0.15 137
139 3 -107.66 -445.76 41.771 0.15 138
140 3 -109.36 -451.96 40.738 0.15 139
141 3 -110.71 -460.05 40.204 0.15 140
142 3 -110.38 -467.18 42.025 0.15 141
143 3 -109.5 -474.47 39.518 0.15 142
144 3 -106.81 -482.08 36.039 0.15 143
145 3 -103.24 -492.24 34.774 0.15 144
146 3 -104.26 -502.24 34.266 0.15 145
147 3 -104.89 -509.99 34.069 0.15 146
148 3 -105.68 -518.27 33.982 0.15 147
149 3 -106.09 -523.68 35.029 0.15 148
150 3 -106.65 -531.4 37.221 0.15 149
151 3 -106.72 -536.7 38.999 0.15 150
152 3 -108.71 -542.03 39.663 0.15 151
153 3 -94.985 -379.14 61.393 0.15 130
154 3 -91.44 -386.8 61.779 0.15 153
155 3 -88.728 -394.96 60.878 0.15 154
156 3 -83.453 -401.76 65.372 0.15 155
157 3 -76.482 -409.33 71.339 0.15 156
158 3 -73.361 -411.82 78.608 0.15 157
159 3 -72.917 -411.86 82.857 0.15 158
160 3 -76.543 -413.89 90.615 0.15 159
161 3 -79.47 -419.73 96.153 0.15 160
162 3 -82.243 -428.94 104.46 0.15 161
163 3 -83.69 -438.75 110 0.15 162
164 3 -87.171 -444.83 111.84 0.15 163
165 3 -8.758 -253.19 6.084 0.4 32
166 3 -9.221 -261.04 4.808 0.4 165
167 3 -10.412 -268.31 4.421 0.4 166
168 3 -11.676 -276.33 3.244 0.4 167
169 3 -13.413 -283.29 1.798 0.4 168
170 3 -13.267 -290.64 3.658 0.35 169
171 3 -14.286 -296.75 2.22 0.35 170
172 3 -15.103 -301.67 1.554 0.35 171
173 3 -16.808 -308.76 0.129 0.35 172
174 3 -16.105 -315.95 -0.069 0.35 173
175 3 -15.361 -322.23 -0.528 0.2 174
176 3 -14.299 -327.12 -1.054 0.2 175
177 3 -14.488 -333.21 -1.258 0.2 176
178 3 -17.364 -339.55 -1.074 0.15 177
179 3 -18.65 -346.94 -0.073 0.15 178
180 3 -8.375 -248.98 11.523 0.35 31
181 3 -9.481 -254.32 15.1 0.35 180
182 3 -9.216 -262 17.579 0.35 181
183 3 -15.083 -271.89 16.941 0.35 182
184 3 -18.791 -282.2 18.441 0.35 183
185 3 -25.548 -295.16 20.881 0.3 184
186 3 -28.947 -306.63 22.296 0.3 185
187 3 -27.682 -317.23 21.132 0.3 186
188 3 -29.377 -331.2 20.933 0.15 187
189 3 -34.501 -341.9 16.939 0.15 188
190 3 -0.214 -151.53 -7.615 0.8 21
191 3 -5.708 -168.4 -8.886 0.8 190
192 3 -5.058 -177.03 -14.507 0.8 191
193 3 -2.818 -182.6 -18.068 0.8 192
194 3 -5.08 -196.46 -23.396 0.7 193
195 3 -6.23 -204.12 -25.726 0.6 194
196 3 -6.681 -212.83 -26.835 0.6 195
197 3 -4.473 -218.26 -30.595 0.6 196
198 3 -3.383 -222.75 -32.07 0.6 197
199 3 -2.264 -228.77 -32.237 0.6 198
200 3 -1.068 -239.86 -35.082 0.6 199
201 3 0.117 -246.32 -37.736 0.6 200
202 3 1.019 -261.76 -45.457 0.6 201
203 3 0.931 -272.29 -47.279 0.6 202
204 3 0.901 -281.8 -54.479 0.6 203
205 3 5.325 -287.29 -56.361 0.6 204
206 3 12.203 -295.65 -60.554 0.6 205
207 3 15.996 -305.55 -60.45 0.6 206
208 3 17.272 -312.46 -61.222 0.6 207
209 3 21.498 -321.22 -63.654 0.6 208
210 3 25.374 -332.11 -63.45 0.6 209
211 3 23.082 -337.84 -64.051 0.6 210
212 3 19.469 -345.8 -65.486 0.5 211
213 3 15.713 -354.03 -66.172 0.5 212
214 3 13.842 -364.65 -63.736 0.5 213
215 3 13.602 -375.01 -58.076 0.5 214
216 3 14.985 -389.11 -58.543 0.5 215
217 3 16.799 -394.14 -56.517 0.5 216
218 3 18.417 -399.32 -53.856 0.5 217
219 3 21.361 -408.49 -51.355 0.5 218
220 3 23.384 -419.36 -52.428 0.45 219
221 3 24.434 -428.48 -52.95 0.4 220
222 3 33.119 -440.86 -51.084 0.35 221
223 3 36.391 -448.37 -53.013 0.15 222
224 3 40.016 -457.63 -56.028 0.15 223
225 3 42.417 -464.88 -60.841 0.15 224
226 3 44.201 -470.8 -63.533 0.15 225
227 3 45.68 -479.21 -66.459 0.15 226
228 3 46.871 -487.47 -72.535 0.15 227
229 3 45.779 -494.47 -72.731 0.15 228
230 3 44.368 -499.76 -74.916 0.15 229
231 3 42.096 -506.78 -77.439 0.15 230
232 3 38.222 -513.13 -84.156 0.15 231
233 3 33.63 -518.78 -86.603 0.15 232
234 3 30.816 -523.4 -88.609 0.15 233
235 3 29.854 -526.83 -90.285 0.15 234
236 3 30.005 -531.93 -91.254 0.15 235
237 3 38.504 -447.92 -48.389 0.15 222
238 3 45.354 -453.31 -47.877 0.15 237
239 3 51.094 -457.97 -47.134 0.15 238
240 3 57.85 -465.26 -45.799 0.15 239
241 3 60.885 -469.86 -45.48 0.15 240
242 3 65.031 -484.58 -49.385 0.15 241
243 3 67.655 -490.87 -51.059 0.15 242
244 3 73.374 -498.53 -51.451 0.15 243
245 3 76.798 -506.85 -51.785 0.15 244
246 3 78.241 -512.34 -51.248 0.15 245
247 3 81.171 -519.98 -54.783 0.15 246
248 3 86.047 -525.38 -54.607 0.15 247
249 3 88.879 -531.5 -54.94 0.15 248
250 3 87.937 -538.41 -53.688 0.15 249
251 3 88.003 -543.38 -52.959 0.15 250
252 3 20.261 -352.64 -67.963 0.6 211
253 3 23.283 -363.6 -72.198 0.6 252
254 3 27.724 -370.6 -75.16 0.35 253
255 3 31.23 -379.05 -77.347 0.35 254
256 3 34.345 -383.26 -78.595 0.35 255
257 3 36.017 -389.55 -78.701 0.35 256
258 3 36.005 -398.64 -80.313 0.35 257
259 3 36.82 -404.81 -81.505 0.35 258
260 3 38.084 -411.14 -80.554 0.35 259
261 3 44.126 -433.05 -79.622 0.35 260
262 3 50.277 -462.27 -80.326 0.35 261
263 3 52.614 -472.89 -80.496 0.35 262
264 3 52.805 -484.17 -80.507 0.35 263
265 3 52.633 -495.17 -78.613 0.2 264
266 3 53.084 -500.09 -78.879 0.2 265
267 3 54.18 -507.57 -78.77 0.2 266
268 3 53.622 -513.1 -76.656 0.15 267
269 3 53.419 -518.74 -77.4 0.15 268
270 3 27.647 -375.1 -76.2 0.3 253
271 3 33.251 -384.7 -87.596 0.3 270
272 3 40.264 -391.76 -94.877 0.3 271
273 3 44.007 -397.15 -99.816 0.3 272
274 3 37.795 -404.85 -100.91 0.3 273
275 3 31.528 -413.35 -102.19 0.3 274
276 3 26.834 -420.02 -105.7 0.3 275
277 3 24.791 -427.5 -110.4 0.3 276
278 3 24.315 -434.58 -115.9 0.3 277
279 3 25.272 -444.32 -123.46 0.25 278
280 3 22.926 -451.07 -127.63 0.25 279
281 3 22.724 -457.21 -132.62 0.25 280
282 3 18.152 -465.96 -140.94 0.25 281
283 3 22.365 -478.61 -146.26 0.25 282
284 3 24.548 -486.29 -148.88 0.25 283
285 3 27.867 -495.08 -153.87 0.15 284
286 3 -3.872 -236.54 -32.961 0.35 199
287 3 -1.159 -246.81 -37.585 0.35 286
288 3 -0.082 -255.24 -41.05 0.35 287
289 3 -1.397 -262.22 -42.06 0.35 288
290 3 -1.472 -272.92 -42.295 0.35 289
291 3 -1.427 -281.43 -43.83 0.35 290
292 3 -2.713 -288.51 -46.609 0.2 291
293 3 -4.038 -296.65 -47.984 0.2 292
294 3 -0.332 -301.8 -50.122 0.2 293
295 3 0.703 -306.17 -51.01 0.2 294
296 3 -3.58 -204.31 -28.995 0.5 194
297 3 -2.489 -210.01 -32.082 0.5 296
298 3 0.165 -219.9 -36.046 0.5 297
299 3 -1.91 -238.88 -50.104 0.4 298
300 3 -3.531 -242.05 -55.402 0.4 299
301 3 -13.559 -251.41 -66.314 0.35 300
302 3 -18.929 -264.81 -70.46 0.35 301
303 3 -20.769 -275.16 -73.607 0.2 302
304 3 -20.319 -281.99 -74.271 0.2 303
305 3 -20.13 -289.39 -73.424 0.2 304
306 3 -19.621 -298.35 -73.371 0.2 305
307 3 -2.352 -189.06 -25.164 0.45 193
308 3 2.032 -197.34 -32.489 0.45 307
309 3 0.884 -203.32 -35.393 0.45 308
310 3 5.139 -212.82 -38.724 0.45 309
311 3 7.105 -217.25 -41.811 0.45 310
312 3 9.526 -224.39 -46.104 0.35 311
313 3 12.296 -232.25 -55.124 0.35 312
314 3 13.099 -236.68 -59.591 0.35 313
315 3 11.713 -243.29 -64.967 0.35 314
316 3 9.866 -247.4 -67.497 0.35 315
317 3 9.644 -254.49 -68.143 0.35 316
318 3 13.109 -267.96 -71.816 0.15 317
319 3 15.688 -279.5 -75.567 0.15 318
320 3 18.077 -286.58 -81.97 0.15 319
321 3 20.71 -291.75 -86.156 0.15 320
322 3 19.915 -295.55 -85.684 0.15 321
323 3 20.124 -305.98 -82.433 0.15 322
324 3 22.459 -317.1 -82.409 0.15 323
325 3 26.683 -330.92 -78.901 0.15 324
326 3 26.647 -335.65 -77.45 0.15 325
327 3 27.294 -341.12 -76.065 0.15 326
328 3 -1.34 -134.17 -3.332 0.65 19
329 3 -3.465 -137.58 -3.618 0.65 328
330 3 -5.317 -142.76 -3.443 0.65 329
331 3 -8.808 -151.84 -4.713 0.65 330
332 3 -12.106 -159.37 -5.655 0.55 331
333 3 -14.084 -166.97 -7.016 0.55 332
334 3 -10.588 -172.11 -7.234 0.55 333
335 3 -8.645 -176.31 -6.85 0.55 334
336 3 -6.671 -182.08 -6.301 0.45 335
337 3 -6.052 -187.83 -8.028 0.45 336
338 3 -6.055 -195.88 -9.327 0.45 337
339 3 -3.684 -204.64 -9.479 0.45 338
340 3 -1.994 -212.24 -8.227 0.3 339
341 3 -5.44 -218.8 -7.662 0.3 340
342 3 -4.712 -221.91 -9.103 0.3 341
343 3 -3.163 -225.09 -8.625 0.3 342
344 3 -3.221 -232.23 -11.358 0.3 343
345 3 -3.842 -238.67 -12.64 0.3 344
346 3 -3.657 -246.95 -12.628 0.15 345
347 3 -5.086 -141.85 -5.172 0.15 329
348 3 -6.338 -147.52 -6.406 0.15 347
349 3 -4.202 -153.19 -5.654 0.15 348
350 3 -2.587 -157.88 -4.388 0.15 349
351 3 -0.689 -127.82 -7.111 0.35 18
352 3 -0.579 -133.75 -6.762 0.35 351
353 3 -0.648 -137.91 -6.326 0.35 352
354 3 -0.259 -142.25 -5.842 0.35 353
355 3 1.51 -152.15 -3.564 0.35 354
356 3 3.418 -158.66 -3.951 0.35 355
357 3 5.778 -163.3 -0.884 0.35 356
358 3 8.607 -166.47 1.232 0.35 357
359 3 10.336 -168.64 2.576 0.15 358
360 3 12.591 -171.76 3.375 0.15 359
361 3 16.745 -177.81 5.527 0.15 360
362 3 16.683 -185.95 7.837 0.15 361
363 3 15.61 -191.65 9.119 0.15 362
364 3 12.775 -198.41 9.517 0.15 363
365 3 11.633 -206.46 9.505 0.15 364
366 3 11.112 -215.45 9.702 0.15 365
367 3 12.458 -223.96 10.639 0.15 366
368 3 12.915 -226.95 10.955 0.15 367
369 3 -11.536 -95.524 -14.469 1.15 13
370 3 -19.296 -103.67 -13.049 1.05 369
371 3 -21.25 -111.16 -13.572 1 370
372 3 -21.707 -112.91 -14.038 1.05 371
373 3 -23.118 -119.97 -17.425 1.05 372
374 3 -25.702 -127.98 -19.183 0.85 373
375 3 -29.441 -138.03 -21.729 0.8 374
376 3 -31.073 -142.51 -23.236 0.8 375
377 3 -34.33 -149.95 -25.312 0.8 376
378 3 -35.552 -155.34 -27.182 0.8 377
379 3 -37.292 -161.14 -28.096 0.75 378
380 3 -38.044 -164.98 -30.772 0.75 379
381 3 -37.379 -167.68 -29.255 0.75 380
382 3 -40.671 -173.66 -27.802 0.75 381
383 3 -42.273 -177.63 -24.21 0.75 382
384 3 -44.623 -184.34 -21.568 0.6 383
385 3 -48.88 -196.21 -18.043 0.6 384
386 3 -52.378 -206.1 -15.758 0.6 385
387 3 -53.718 -213.94 -13.814 0.6 386
388 3 -57.977 -220.99 -13.05 0.6 387
389 3 -61.523 -228.22 -12.341 0.6 388
390 3 -64.708 -236.71 -11.798 0.6 389
391 3 -66.742 -246.86 -12.783 0.6 390
392 3 -68.867 -255.28 -14.031 0.6 391
393 3 -74.371 -261.85 -16.995 0.6 392
394 3 -76.507 -267.87 -19.164 0.6 393
395 3 -79.497 -273.18 -19.83 0.6 394
396 3 -83.759 -280.59 -20.852 0.6 395
397 3 -92.838 -282.82 -26.06 0.6 396
398 3 -93.993 -288.79 -31.28 0.6 397
399 3 -93.079 -293.59 -33.368 0.6 398
400 3 -89.957 -297.26 -35.439 0.6 399
401 3 -86.783 -302.48 -37.158 0.6 400
402 3 -85.706 -305.45 -38.384 0.6 401
403 3 -82.302 -312.41 -42.972 0.6 402
404 3 -82.224 -318.3 -46.221 0.6 403
405 3 -82.978 -322.63 -48.651 0.55 404
406 3 -86.207 -331.6 -53.577 0.55 405
407 3 -88.911 -341.97 -57.241 0.55 406
408 3 -87.584 -353.25 -58.766 0.55 407
409 3 -87.265 -360.25 -58.182 0.55 408
410 3 -90.335 -369.9 -57.286 0.55 409
411 3 -91.765 -374.63 -58.649 0.55 410
412 3 -94.621 -380.01 -59.222 0.55 411
413 3 -96.945 -383.92 -59.475 0.55 412
414 3 -102.6 -392.62 -61.674 0.45 413
415 3 -104.47 -399.88 -64.88 0.45 414
416 3 -108.18 -407.66 -69.492 0.45 415
417 3 -110.99 -414.77 -71.668 0.45 416
418 3 -110.85 -424.35 -72.715 0.45 417
419 3 -111.61 -429.96 -73.529 0.45 418
420 3 -114.94 -436.95 -72.673 0.45 419
421 3 -117.99 -444.9 -73.591 0.3 420
422 3 -121.39 -448.96 -74.672 0.3 421
423 3 -125.43 -455.16 -76.336 0.3 422
424 3 -126.95 -460.17 -76.643 0.3 423
425 3 -127.19 -465.22 -75.436 0.3 424
426 3 -129.41 -473.7 -74.21 0.3 425
427 3 -133.16 -476.73 -71.002 0.3 426
428 3 -136.84 -478.84 -68.403 0.3 427
429 3 -140.04 -481.23 -66.973 0.3 428
430 3 -146.13 -485.3 -64.205 0.3 429
431 3 -151.2 -490.11 -63.428 0.15 430
432 3 -155.07 -495.79 -62.322 0.15 431
433 3 -157.24 -501.61 -62.229 0.15 432
434 3 -158.8 -508.79 -61.004 0.15 433
435 3 -159.19 -511.27 -60.048 0.15 434
436 3 -160.18 -516.79 -58.604 0.15 435
437 3 -160.38 -518.82 -58.33 0.15 435
438 3 -158.46 -528.83 -54.658 0.15 437
439 3 -160.79 -538.94 -49.823 0.15 438
440 3 -167.18 -542.18 -37.599 0.15 439
441 3 -168.75 -542.92 -30.235 0.15 440
442 3 -173.09 -540.54 -23.747 0.15 441
443 3 -179.43 -542.29 -18.964 0.15 442
444 3 -182.5 -545.79 -15.675 0.15 443
445 3 -144.15 -487.55 -65.777 0.15 429
446 3 -143.26 -495.73 -67.422 0.15 445
447 3 -147.62 -505.61 -68.112 0.15 446
448 3 -148.81 -517.14 -69.074 0.15 447
449 3 -150.5 -527.36 -69.286 0.15 448
450 3 -153.91 -533.78 -69.87 0.15 449
451 3 -156.06 -545.08 -70.586 0.15 450
452 3 -158.43 -558.33 -72.163 0.15 451
453 3 -161.34 -569.24 -73.523 0.15 452
454 3 -162.28 -574.11 -74.906 0.15 453
455 3 -165.41 -581.86 -77.489 0.15 454
456 3 -167.68 -585.5 -79.17 0.15 455
457 3 -106.58 -388.88 -59.524 0.5 413
458 3 -109.39 -394.68 -59.332 0.5 457
459 3 -111.26 -399.77 -55.586 0.5 458
460 3 -113.05 -403.1 -53.591 0.5 459
461 3 -115.12 -406.38 -53.173 0.5 460
462 3 -118.72 -411.99 -52.568 0.5 461
463 3 -120.47 -418.32 -52.844 0.5 462
464 3 -122.44 -425.99 -51.648 0.5 463
465 3 -125.03 -435.75 -53.112 0.4 464
466 3 -130.12 -443.62 -56.111 0.4 465
467 3 -142.55 -451.08 -57.691 0.3 466
468 3 -148.17 -457.4 -61.649 0.3 467
469 3 -150.48 -459.14 -62.276 0.3 468
470 3 -155.24 -463.07 -64.112 0.3 469
471 3 -159.63 -469.57 -66.566 0.3 470
472 3 -162.48 -475.52 -66.619 0.3 471
473 3 -164.89 -481.23 -66.956 0.3 472
474 3 -170.09 -490.36 -67.977 0.3 473
475 3 -171.62 -494.85 -68.437 0.3 474
476 3 -170.44 -498.91 -69.9 0.3 475
477 3 -172.31 -505.03 -73.965 0.15 476
478 3 -173.79 -510.03 -76.987 0.15 477
479 3 -172.89 -516.1 -79.787 0.15 478
480 3 -174.56 -521.21 -82.882 0.15 479
481 3 -175.24 -525.05 -84.306 0.15 480
482 3 -175.22 -527.34 -84.231 0.15 481
483 3 -83.756 -327.78 -48.649 0.4 404
484 3 -83.224 -332.82 -49.556 0.4 483
485 3 -86.088 -340.17 -48.98 0.4 484
486 3 -87.972 -347.67 -50.255 0.4 485
487 3 -90.416 -356.46 -53.968 0.4 486
488 3 -91.657 -366.61 -55.355 0.4 487
489 3 -91.267 -374.84 -59.396 0.4 488
490 3 -91.957 -380.23 -61.277 0.4 489
491 3 -92.841 -383.74 -61.923 0.2 490
492 3 -92.081 -389.3 -61.789 0.2 491
493 3 -92.602 -394.21 -61.472 0.2 492
494 3 -92.571 -402.39 -61.316 0.2 493
495 3 -91.324 -410.5 -63.895 0.2 494
496 3 -90.781 -420.4 -66.174 0.2 495
497 3 -92.644 -429.42 -66.896 0.2 496
498 3 -93.282 -436.09 -68.164 0.2 497
499 3 -94.545 -442.3 -69.908 0.2 498
500 3 -93.594 -446.07 -70.984 0.2 499
501 3 -92.978 -453.48 -72.969 0.2 500
502 3 -42.993 -185.71 -24.931 0.6 383
503 3 -42.155 -195.74 -26.42 0.6 502
504 3 -35.759 -197.33 -26.236 0.4 503
505 3 -29.612 -201.31 -24.528 0.3 504
506 3 -24.766 -202.73 -20.688 0.3 505
507 3 -19.945 -208.92 -21.764 0.3 506
508 3 -16.309 -215.7 -21.558 0.3 507
509 3 -14.317 -221.71 -21.178 0.3 508
510 3 -11.228 -230.58 -20.546 0.15 509
511 3 -8.319 -239.21 -19.804 0.15 510
512 3 -7.651 -246.66 -19.324 0.15 511
513 3 -42.952 -203.28 -28.342 0.15 503
514 3 -40.884 -210.54 -30.155 0.15 513
515 3 -38.689 -216.57 -33.513 0.15 514
516 3 -39.489 -223.84 -34.214 0.15 515
517 3 -32.817 -228.97 -38.051 0.15 516
518 3 -29.859 -236.28 -40.185 0.15 517
519 3 -27.67 -241.11 -42.019 0.15 518
520 3 -26.515 -249.18 -47.317 0.15 519
521 3 -26.171 -255.18 -49.622 0.15 520
522 3 -35.461 -173.67 -26.672 0.35 381
523 3 -36.473 -183.31 -20.903 0.35 522
524 3 -37.91 -189.26 -17.791 0.2 523
525 3 -38.346 -196.67 -15.392 0.2 524
526 3 -35.849 -204.11 -13.31 0.2 525
527 3 -34.316 -209.52 -12.467 0.2 526
528 3 -28.962 -217.59 -11.158 0.2 527
529 3 -24.329 -224.01 -8.985 0.2 528
530 3 -22.279 -231.46 -8.168 0.15 529
531 3 -25.324 -238.51 -11.484 0.15 530
532 3 -40.16 -192.19 -14.105 0.15 523
533 3 -40.778 -196.67 -12.756 0.15 532
534 3 -41.195 -199.65 -12.287 0.15 533
535 3 -45.857 -209.94 -14.171 0.15 534
536 3 -50.13 -220.01 -14.759 0.15 535
537 3 -53.871 -225.44 -14.566 0.15 536
538 3 -55.212 -229.35 -18.322 0.15 537
539 3 -59.417 -236.35 -20.227 0.15 538
540 3 -58.443 -244.03 -25.257 0.15 539
541 3 -57.923 -247.62 -24.951 0.15 540
542 3 -57.331 -253.04 -24.386 0.15 541
543 3 -56.506 -258.5 -24.548 0.15 542
544 3 -59.808 -268.23 -25.62 0.15 543
545 3 -64.579 -276.3 -27.229 0.15 544
546 3 -67.914 -284.86 -27.736 0.15 545
547 3 -68.965 -289.37 -30.199 0.15 546
548 3 -36.631 -159.25 -28.507 0.2 378
549 3 -37.314 -165.93 -29.72 0.2 548
550 3 -35.673 -173.31 -32.174 0.2 549
551 3 -36.757 -183.57 -35.322 0.2 550
552 3 -37.669 -189.93 -36.33 0.2 551
553 3 -38.712 -195.69 -36.999 0.2 552
554 3 -39.805 -206.43 -36.071 0.2 553
555 3 -37.248 -209.33 -39.823 0.2 554
556 3 -41.589 -213.29 -42.725 0.2 555
557 3 -44.184 -216.75 -44.343 0.2 556
558 3 -46.805 -219.04 -46.66 0.2 557
559 3 -56.728 -220.03 -46.444 0.2 558
560 3 -66.126 -223.87 -46.031 0.15 559
561 3 -75.545 -227.8 -48.291 0.15 560
562 3 -24.614 -139.47 -20.403 0.3 374
563 3 -25.123 -149.13 -19.434 0.3 562
564 3 -26.493 -163.27 -18.557 0.3 563
565 3 -27.339 -181.62 -22.53 0.3 564
566 3 -30.298 -191.74 -19.894 0.15 565
567 3 -36.251 -204.88 -14.011 0.15 566
568 3 -41.247 -216.08 -9.683 0.15 567
569 3 -44.041 -222.27 -7.188 0.15 568
570 3 -48.097 -228.8 -2.383 0.15 569
571 3 -50.35 -237.32 3.179 0.15 570
572 3 -50.849 -244.44 6.707 0.15 571
573 3 -51.515 -249.03 8.122 0.15 572
574 3 -55.348 -254.88 10.635 0.15 573
575 3 -56.293 -259.18 13.072 0.15 574
576 3 -57.802 -266.66 15.108 0.15 575
577 3 -24.359 -120.97 -16.176 0.55 372
578 3 -25.877 -127.19 -18.224 0.55 577
579 3 -27.22 -132.18 -20.243 0.55 578
580 3 -26.304 -137.83 -22.53 0.55 579
581 3 -27.264 -144.25 -21.439 0.55 580
582 3 -30.228 -151.71 -24.406 0.4 581
583 3 -34.51 -157.48 -26.156 0.45 582
584 3 -39.264 -160.01 -26.873 0.4 583
585 3 -44.279 -159.65 -30.9 0.45 584
586 3 -48.581 -163.24 -35.493 0.2 585
587 3 -50.733 -166.68 -39.031 0.2 586
588 3 -52.79 -172.68 -42.088 0.2 587
589 3 -52.335 -178.28 -44.51 0.2 588
590 3 -52.29 -184.96 -46.992 0.2 589
591 3 -54.46 -192.02 -46.056 0.2 590
592 3 -58.148 -198.45 -45.242 0.2 591
593 3 -64.001 -204.23 -43.367 0.2 592
594 3 -66.462 -211.12 -44.036 0.2 593
595 3 -25.622 -145.81 -23.926 0.2 580
596 3 -24.689 -152.87 -25.726 0.2 595
597 3 -25.63 -162.15 -26.107 0.2 596
598 3 -29.689 -169.68 -25.45 0.2 597
599 3 -32.794 -176.85 -25.881 0.2 598
600 3 -32.956 -182.37 -28.054 0.2 599
601 3 -32.492 -189.63 -30.776 0.2 600
602 3 -32.365 -194.72 -32.027 0.2 601
603 3 -30.325 -198.52 -34.177 0.2 602
604 3 -31.82 -204.97 -38.797 0.2 603
605 3 -29.554 -209.71 -40.79 0.2 604
606 3 -27.477 -214.6 -47.051 0.2 605
607 3 -25.205 -221.66 -53.666 0.2 606
608 3 -23.472 -225.99 -58.256 0.15 607
609 3 -21.053 -237.38 -65.086 0.15 608
610 3 -19.482 -243.23 -67.033 0.15 609
611 3 -18.084 -246.5 -69.965 0.15 610
612 3 -16.673 -248.86 -80.318 0.15 611
613 3 -17.963 -253.4 -83.634 0.15 612
614 3 -19.2 -259.88 -84.81 0.15 613
615 3 -20.221 -264.43 -84.043 0.15 614
616 3 -17.491 -268.73 -85.696 0.15 615
617 3 -14.509 -273.4 -86.006 0.15 616
618 3 -12.292 -280.63 -86.507 0.15 617
619 3 6.697 -61.248 -16.284 1.15 8
620 3 9.099 -66.737 -18.542 1.15 619
621 3 11.217 -70.448 -19.656 1.15 620
622 3 13.861 -75.437 -20.267 0.9 621
623 3 16.694 -82.543 -19.792 0.9 622
624 3 22.748 -93.061 -17.058 0.9 623
625 3 24.318 -95.756 -16.535 0.85 624
626 3 27.697 -102.57 -19.254 0.9 625
627 3 30.568 -112.52 -19.365 0.9 626
628 3 32.348 -120.18 -17.533 0.85 627
629 3 40.561 -129.46 -16.293 0.85 628
630 3 44.609 -136.96 -15.044 0.85 629
631 3 46.62 -144.74 -12.808 0.85 630
632 3 46.656 -153.35 -13.021 0.65 631
633 3 47.367 -158.44 -13.383 0.65 632
634 3 48.187 -168.37 -15.233 0.65 633
635 3 45.963 -174.14 -16.244 0.65 634
636 3 38.649 -185.14 -19.25 0.65 635
637 3 37.862 -193.89 -21.429 0.65 636
638 3 36.789 -203.05 -21.881 0.65 637
639 3 34.091 -214.88 -22.748 0.65 638
640 3 32.734 -222.4 -18.617 0.65 639
641 3 30.996 -231.84 -13.509 0.65 640
642 3 32.156 -244.53 -14.052 0.65 641
643 3 31.584 -255.93 -12.485 0.65 642
644 3 27.117 -265.12 -6.58 0.65 643
645 3 31.446 -275.39 -2.009 0.65 644
646 3 35.79 -284.39 3.114 0.65 645
647 3 39.08 -291.33 4.313 0.65 646
648 3 41.286 -297 4.396 0.65 647
649 3 43.219 -301.87 5.992 0.65 648
650 3 44.828 -313.45 9.924 0.65 649
651 3 39.523 -319.45 20.644 0.65 650
652 3 37.764 -329.17 31.06 0.65 651
653 3 30.998 -344.45 36.227 0.65 652
654 3 28.848 -360.03 35.854 0.65 653
655 3 26.102 -367.04 36.765 0.65 654
656 3 24.215 -376.43 37.505 0.5 655
657 3 22.778 -383.66 39.586 0.5 656
658 3 21.844 -394.39 41.09 0.5 657
659 3 22.421 -404.67 43.156 0.5 658
660 3 24.696 -415.92 45.293 0.5 659
661 3 23.173 -429.32 45.584 0.5 660
662 3 20.411 -442.8 46.564 0.45 661
663 3 18.29 -450.24 47.749 0.45 662
664 3 15.866 -460.59 48.946 0.4 663
665 3 13.257 -468.05 53.396 0.45 664
666 3 10.471 -476.93 57.249 0.45 665
667 3 4.631 -483.17 66.535 0.45 666
668 3 -41.5 -511 -14.5 0.45 667
669 3 -46 -518 -14.5 0.45 668
670 3 -47.625 -526.39 -14.897 0.15 669
671 3 -52.208 -541.45 -13.916 0.15 670
672 3 -55.723 -551.94 -9.791 0.15 671
673 3 -58.228 -560.65 -7.288 0.15 672
674 3 -61.433 -570.42 -4.257 0.15 673
675 3 -63.04 -577.57 -2.674 0.15 674
676 3 -64.466 -583.88 -1.493 0.15 675
677 3 -65.21 -587.82 -1.051 0.15 676
678 3 -64.89 -595.36 -1.612 0.15 677
679 3 -63.876 -604.14 1.082 0.15 678
680 3 -53.604 -532.79 -10.231 0.15 669
681 3 -58.737 -542.13 -13.924 0.15 680
682 3 -65.079 -553.54 -13.946 0.15 681
683 3 -68.517 -561.11 -13.515 0.15 682
684 3 -70.665 -570.08 -16.211 0.15 683
685 3 -75.686 -573.92 -17.868 0.15 684
686 3 -76.64 -584.24 -20.518 0.15 685
687 3 28.186 -378.79 31.272 0.5 655
688 3 30.593 -390.18 29.997 0.5 687
689 3 29.676 -398.47 30.789 0.5 688
690 3 31.651 -408.63 30.384 0.5 689
691 3 32.646 -418.7 31.422 0.5 690
692 3 33.025 -426.81 32.041 0.5 691
693 3 29.918 -439.36 31.909 0.4 692
694 3 30.935 -447.69 29.094 0.4 693
695 3 30.078 -457.52 25.12 0.4 694
696 3 33.28 -463.9 16.844 0.3 695
697 3 35.277 -470.85 11.099 0.3 696
698 3 35.463 -475.09 6.305 0.3 697
699 3 34.412 -484.94 -0.331 0.3 698
700 3 38.032 -486.81 -6.728 0.3 699
701 3 40.717 -490.97 -12.086 0.3 700
702 3 43.122 -494.88 -16.011 0.15 701
703 3 47.948 -502.75 -22.572 0.15 702
704 3 51.859 -509.95 -23.531 0.15 703
705 3 52.186 -515.89 -20.83 0.15 704
706 3 50.42 -527.32 -16.367 0.15 705
707 3 50.549 -536.67 -11.727 0.15 706
708 3 53.441 -542.57 -11.554 0.15 707
709 3 37.769 -494.58 -20.259 0.15 701
710 3 36.818 -497.83 -23.966 0.15 709
711 3 34.458 -506.23 -21.745 0.15 710
712 3 34.659 -517.91 -14.253 0.15 711
713 3 35.751 -525.59 -9.807 0.15 712
714 3 36.538 -532.39 -7.323 0.15 713
715 3 35.738 -542.19 -5.633 0.15 714
716 3 34.769 -553.94 -4.514 0.15 715
717 3 31.884 -230.63 -11.768 0.25 640
718 3 32.431 -238.26 -7.931 0.3 717
719 3 32.115 -244.41 -4.69 0.3 718
720 3 32.723 -250.82 1.382 0.3 719
721 3 34.482 -259.88 7.384 0.3 720
722 3 35.107 -267.8 10.494 0.3 721
723 3 34.589 -275.9 9.955 0.3 722
724 3 36.217 -282.57 11.137 0.3 723
725 3 36.946 -290.54 11.53 0.3 724
726 3 38.861 -298.78 10.542 0.15 725
727 3 40.341 -305.29 10.051 0.15 726
728 3 41.479 -312.08 10.263 0.15 727
729 3 48.641 -163.4 -14.37 0.15 633
730 3 50.016 -171.71 -15.018 0.15 729
731 3 53.203 -181.73 -14.728 0.15 730
732 3 55.304 -194 -13.51 0.15 731
733 3 57.492 -202.27 -13.195 0.15 732
734 3 57.018 -207.65 -12.919 0.15 733
735 3 55.763 -216.5 -10.607 0.15 734
736 3 55.486 -226.57 -13.385 0.15 735
737 3 55.837 -235.39 -16.461 0.15 736
738 3 57.699 -242.91 -18.292 0.15 737
739 3 59.585 -249.55 -20.456 0.15 738
740 3 63.891 -258.06 -20.939 0.15 739
741 3 50.587 -151.88 -11.98 0.15 631
742 3 57.803 -159.58 -10.888 0.15 741
743 3 65.105 -166.88 -11.727 0.15 742
744 3 72.236 -176.45 -10.744 0.15 743
745 3 77.408 -184.67 -9.271 0.15 744
746 3 81.163 -189.32 -6.018 0.15 745
747 3 48.35 -134.93 -14.848 0.15 629
748 3 52.419 -137.72 -4.853 0.15 747
749 3 55.514 -142.52 0.64 0.15 748
750 3 59.997 -148.68 6.208 0.15 749
751 3 63.149 -154.91 11.995 0.15 750
752 3 64.415 -158.91 17.792 0.15 751
753 3 67.237 -163.19 23.835 0.15 752
754 3 71.688 -169.24 29.131 0.15 753
755 3 70.78 -177.14 31.575 0.15 754
756 3 68.185 -182.6 34.213 0.15 755
757 3 67.993 -189.67 33.497 0.15 756
758 3 67.572 -193.61 34.376 0.15 757
759 3 65.244 -200.88 38.85 0.15 758
760 3 64.309 -205.51 41.292 0.15 759
761 3 63.387 -211.91 44.228 0.15 760
762 3 31.322 -125.21 -19.97 0.15 628
763 3 29.805 -129.43 -21.438 0.15 762
764 3 32.939 -134.53 -20.837 0.15 763
765 3 34.006 -137.16 -21.273 0.15 764
766 3 35.843 -142.88 -18.368 0.15 765
767 3 38.52 -152.38 -15.395 0.15 766
768 3 38.977 -163.99 -16.613 0.15 767
769 3 41.134 -172.48 -19.185 0.15 768
770 3 41.638 -180.23 -20.005 0.15 769
771 3 41.414 -187.49 -18.821 0.15 770
772 3 40.976 -196.18 -13.997 0.15 771
773 3 35.502 -146.24 -17.519 0.15 765
774 3 37.233 -154.6 -15.606 0.15 773
775 3 38.857 -161.98 -14.076 0.15 774
776 3 41.257 -172.24 -11.73 0.15 775
777 3 41.873 -181.82 -10.574 0.15 776
778 3 41.978 -193.19 -9.994 0.15 777
779 3 36.984 -200.44 -11.629 0.15 778
780 3 28.888 -209.87 -15.059 0.15 779
781 3 25.601 -219.38 -14.899 0.15 780
782 3 21.82 -228.61 -15.266 0.15 781
783 3 19.319 -235.95 -14.524 0.15 782
784 3 16.507 -244.32 -13.611 0.15 783
785 3 14.83 -250.44 -13.62 0.15 784
786 3 11.758 -262.08 -14.597 0.15 785
787 3 31.773 -105.51 -10.902 0.45 625
788 3 34.717 -111.67 -8.471 0.45 787
789 3 36.13 -119.47 -7.895 0.45 788
790 3 35.391 -126.44 -6.093 0.35 789
791 3 33.25 -132.57 -1.93 0.35 790
792 3 31.421 -142.58 1.768 0.35 791
793 3 32.007 -154.39 2.458 0.35 792
794 3 36.756 -161.78 6.064 0.35 793
795 3 38.056 -168.12 8.632 0.35 794
796 3 37.242 -175.32 12.61 0.15 795
797 3 35.304 -184.22 15.263 0.15 796
798 3 33.908 -191.04 16.679 0.15 797
799 3 35.378 -203.23 15.296 0.15 798
800 3 31.193 -211.88 12.42 0.15 799
801 3 30.348 -216.62 10.999 0.15 800
802 3 40.5 -175.04 7.966 0.15 795
803 3 43.942 -183.85 9.823 0.15 802
804 3 49.277 -190.58 12.744 0.15 803
805 3 52.913 -200.81 15.51 0.15 804
806 3 33.626 -131.4 -8.502 0.15 789
807 3 33.002 -139.32 -9.662 0.15 806
808 3 35.112 -144.97 -9.064 0.15 807
809 3 36.277 -150.54 -11.539 0.15 808
810 3 38.031 -157.23 -14.612 0.15 809
811 3 39.561 -166.82 -18.48 0.15 810
812 3 39.982 -174.59 -21.931 0.15 811
813 3 34.212 -179.43 -25.176 0.15 812
814 3 26.553 -183.67 -23.808 0.15 813
815 3 21.041 -189 -24.653 0.15 814
816 3 15.869 -193.59 -23.863 0.15 815
817 3 9.282 -199.97 -22.463 0.15 816
818 3 3.559 -207.95 -26.567 0.15 817
819 3 -0.79 -215.93 -28.99 0.15 818
820 3 -3.076 -224.18 -29.104 0.15 819
821 3 -7.988 -235.05 -22.633 0.15 820
822 3 -16.893 -244.35 -20.328 0.15 821
823 3 -22.551 -252.96 -20.32 0.15 822
824 3 -25.218 -260.59 -17.012 0.15 823
825 3 -28.272 -266.63 -14.154 0.15 824
826 3 15.195 -81.932 -24.189 0.5 621
827 3 22.387 -94.517 -26.908 0.5 826
828 3 25.289 -101.62 -27.532 0.5 827
829 3 26.476 -107.46 -27.561 0.5 828
830 3 26.947 -117.79 -29.979 0.5 829
831 3 29.904 -123.35 -27.785 0.5 830
832 3 34.898 -132 -28.272 0.35 831
833 3 37.812 -134.81 -28.611 0.35 832
834 3 44.009 -141.45 -28.391 0.35 833
835 3 47.781 -148.53 -30.133 0.15 834
836 3 53.443 -157.91 -33.675 0.3 835
837 3 58.294 -167.5 -34.538 0.3 836
838 3 64.048 -175.85 -38.061 0.3 837
839 3 67.157 -179.98 -47.2 0.3 838
840 3 71.582 -184.97 -54.042 0.3 839
841 3 74.806 -191.19 -62.125 0.3 840
842 3 80.179 -197.89 -65.218 0.3 841
843 3 84.039 -208.21 -69.478 0.3 842
844 3 85.259 -215.54 -74.595 0.3 843
845 3 86.765 -224.54 -79.626 0.15 844
846 3 48.95 -147.43 -28.586 0.15 834
847 3 55.81 -154.45 -29.521 0.15 846
848 3 61.571 -159.72 -26.684 0.15 847
849 3 67.289 -168.69 -25.503 0.15 848
850 3 70.531 -174.16 -25.376 0.15 849
851 3 77.177 -185.21 -25.055 0.15 850
852 3 80.231 -190.92 -26.923 0.15 851
853 3 87.924 -205.13 -29.468 0.15 852
854 3 92.906 -215.69 -30.579 0.15 853
855 3 90.895 -231.15 -47.047 0.15 854
856 3 33.113 -131.87 -30.172 0.15 831
857 3 32.85 -142.36 -25.261 0.15 856
858 3 35.011 -152.38 -24.184 0.15 857
859 3 37.814 -160.66 -22.231 0.15 858
860 3 40.841 -165.5 -13.206 0.15 859
861 3 41.176 -171.35 -6.251 0.15 860
862 3 42.683 -178.32 1.17 0.15 861
863 3 44.894 -192.87 13.729 0.15 862
864 3 51.156 -202.04 20.88 0.15 863
865 3 56.241 -208.86 20.487 0.15 864
866 3 61.191 -218.17 21.057 0.15 865
867 4 10 3 -1.5 0.6 1
868 4 14.5 2.5 -2.5 0.4 867
869 4 17.146 2.029 -2.661 0.15 868
870 4 28.069 -1.77 -4.463 0.15 869
871 4 37.127 -3.778 -7.954 0.15 870
872 4 41.812 -2.22 -10.16 0.15 871
873 4 48.147 2.718 -7.518 0.15 872
874 4 53.362 6.919 -5.968 0.15 873
875 4 58.302 9.931 -5.802 0.15 874
876 4 64.307 13.849 -4.882 0.15 875
877 4 70.57 20.844 -2.367 0.15 876
878 4 77.301 26.641 -1.78 0.15 877
879 4 83.678 32.049 0.303 0.15 878
880 4 88.46 36.438 2.332 0.15 879
881 4 95.986 43.09 3.697 0.15 880
882 4 102.27 48.063 3.87 0.15 881
883 4 109.52 51.589 1.304 0.15 882
884 4 116.29 54.712 -2.345 0.15 883
885 4 122.86 54.265 -5.54 0.15 884
886 4 132.24 56.045 -4.008 0.15 885
887 4 139.09 57.006 -2.412 0.15 886
888 4 149.8 55.709 -3.872 0.15 887
889 4 157.32 55.018 -3.762 0.15 888
890 4 41.081 -4.304 -9.562 0.15 871
891 4 49.502 -3.406 -14.202 0.15 890
892 4 57.418 -2.38 -17.778 0.15 891
893 4 63.186 -1.867 -20.369 0.15 892
894 4 68.124 -6.33 -23.827 0.15 893
895 4 73.634 -11.825 -29.089 0.15 894
896 4 77.372 -15.465 -35.028 0.15 895
897 4 81.633 -18.767 -42.457 0.15 896
898 4 83.205 -20.229 -46.567 0.15 897
899 4 85.222 -24.714 -56.071 0.15 898
900 4 88.122 -26.238 -61.123 0.15 899
901 4 94.568 -26.69 -70.843 0.15 900
902 4 102.52 -26.746 -74.444 0.15 901
903 4 113.11 -27.614 -78.667 0.15 902
904 4 117.98 -28.784 -80.715 0.15 903
905 4 125.29 -28.848 -85.52 0.15 904
906 4 133.46 -26.588 -86.194 0.15 905
907 4 69.303 -1.843 -26.034 0.15 893
908 4 76.447 -7.126 -32.708 0.15 907
909 4 83.297 -12.629 -35.756 0.15 908
910 4 89.547 -16.474 -39.807 0.15 909
911 4 99.379 -22.581 -42.853 0.15 910
912 4 109.04 -20.923 -46.916 0.15 911
913 4 116.02 -17.935 -52.3 0.15 912
914 4 121.93 -20.038 -57.701 0.15 913
915 4 131.69 -24.562 -62.077 0.15 914
916 4 7 7.5 3 1.8 1
917 4 7 11 4.5 1.8 916
918 4 10.536 19.283 9.014 1.05 917
919 4 11.716 23.229 10.829 1.05 918
920 4 11.714 28.024 12.055 1.05 919
921 4 12.923 36.581 18.951 0.8 920
922 4 10.869 42.036 19.118 0.8 921
923 4 9.045 49.211 20.758 0.65 922
924 4 8.951 54.092 21.947 0.65 923
925 4 8.795 58.799 24.511 0.45 924
926 4 9.381 66.493 27.418 0.45 925
927 4 10.365 74.646 31.068 0.45 926
928 4 10.893 83.007 35.895 0.45 927
929 4 13.714 91.19 43.79 0.45 928
930 4 14.602 100.52 48.758 0.45 929
931 4 15.95 104.67 50.676 0.45 930
932 4 17.907 110.62 53.839 0.15 931
933 4 17.249 116.82 57.76 0.15 932
934 4 15.791 125.82 63.166 0.15 933
935 4 12.236 132.12 67.513 0.15 934
936 4 10.287 140.87 72.696 0.15 935
937 4 10.081 147.82 78.105 0.15 936
938 4 9.131 156.08 84.837 0.15 937
939 4 12.439 165.54 87.242 0.15 938
940 4 14.083 171.78 88.16 0.15 939
941 4 18.194 110.11 53.045 0.15 931
942 4 17.385 119.67 57.237 0.15 941
943 4 22.25 128.32 62.927 0.15 942
944 4 25.865 135.74 66.411 0.15 943
945 4 29.847 144.72 69.806 0.15 944
946 4 9.755 64.465 26.566 0.15 925
947 4 11.696 70.479 28.87 0.15 946
948 4 14.031 77.882 30.933 0.15 947
949 4 10.648 83.736 31.95 0.15 948
950 4 7.037 89.915 32.479 0.15 949
951 4 5.037 96.542 31.718 0.15 950
952 4 3.458 103.4 32.724 0.15 951
953 4 4.535 113.46 31.211 0.15 952
954 4 7.972 124.13 30.138 0.15 953
955 4 8.295 133.09 28.509 0.15 954
956 4 3.915 138.7 28.288 0.15 955
957 4 0.346 148.39 26.795 0.15 956
958 4 -2.549 153.69 26.752 0.15 957
959 4 -6.606 162.75 31.664 0.15 958
960 4 2.244 111.1 32.024 0.15 952
961 4 4.057 120.79 33.169 0.15 960
962 4 5.044 128.69 33.357 0.15 961
963 4 4.413 139.31 35.225 0.15 962
964 4 2.602 149.84 36.963 0.15 963
965 4 5.362 158.15 36.778 0.15 964
966 4 8.628 172.24 40.397 0.15 965
967 4 9.975 63.408 24.048 0.15 924
968 4 11.069 72.507 26.791 0.15 967
969 4 12.03 82.15 30.044 0.15 968
970 4 12.828 87.085 28.539 0.15 969
971 4 13.322 91.164 27.755 0.15 970
972 4 14.001 94.77 27.578 0.15 971
973 4 13.316 105.77 30.556 0.15 972
974 4 9.461 114.36 35.999 0.15 973
975 4 8.002 120.99 37.464 0.15 974
976 4 6.9 129.58 40.545 0.15 975
977 4 5.01 138.9 41.454 0.15 976
978 4 5.864 146.71 42.776 0.15 977
979 4 7.963 153.69 45.087 0.15 978
980 4 13.312 94.672 26.924 0.15 971
981 4 19.725 100.49 28.44 0.15 980
982 4 25.367 105.01 31.64 0.15 981
983 4 32.566 106.76 35.047 0.15 982
984 4 42.619 110.83 36.115 0.15 983
985 4 51.593 115.1 37.598 0.15 984
986 4 58.733 122.74 39.634 0.15 985
987 4 66.053 129.31 46.816 0.15 986
988 4 72.965 137.72 45.325 0.15 987
989 4 10.349 46.838 20.826 0.2 922
990 4 9.11 52.417 22.968 0.2 989
991 4 9.038 55.933 27.255 0.2 990
992 4 9.482 61.93 32.555 0.15 991
993 4 5.471 70.282 36.112 0.15 992
994 4 5.063 77.543 38.14 0.15 993
995 4 6.843 85.171 42.712 0.15 994
996 4 8.836 89.133 46.814 0.15 995
997 4 11.319 93.076 48.884 0.15 996
998 4 13.592 98.484 51.857 0.15 997
999 4 18.812 105.4 54.393 0.15 998
1000 4 20.698 110.44 61.435 0.15 999
1001 4 21.945 116.38 67.059 0.15 1000
1002 4 24.623 124.05 74.022 0.15 1001
1003 4 30.009 131.79 77.905 0.15 1002
1004 4 8.751 60.588 30.496 0.15 991
1005 4 6.299 66.672 33.532 0.15 1004
1006 4 5.184 74.026 38.525 0.15 1005
1007 4 5.706 81.522 39.86 0.15 1006
1008 4 7.562 86.981 44.759 0.15 1007
1009 4 10.008 95.53 50.344 0.15 1008
1010 4 12.481 100.41 54.416 0.15 1009
1011 4 13.183 104.14 55.452 0.15 1010
1012 4 13.802 111.07 59.003 0.15 1011
1013 4 14.897 118.54 64.317 0.15 1012
1014 4 17.007 123.47 70.459 0.15 1013
1015 4 22.676 130.48 76.396 0.15 1014
1016 4 25.142 137.36 81.888 0.15 1015
1017 4 27.039 145.14 87.872 0.15 1016
1018 4 13.127 111.01 58.052 0.15 1011
1019 4 14.995 120.7 57.185 0.15 1018
1020 4 16.654 128.65 58.848 0.15 1019
1021 4 13.893 141.11 65.951 0.15 1020
1022 4 11.372 148.86 68.961 0.15 1021
1023 4 8.395 155.43 71.909 0.15 1022
1024 4 6.507 164.54 78.654 0.15 1023
1025 4 5.577 172.78 83.523 0.15 1024
1026 4 6.432 58.262 28.275 0.15 990
1027 4 -2.258 67.4 35.571 0.15 1026
1028 4 -8.468 75.973 38.109 0.15 1027
1029 4 -14.258 85.035 44.56 0.15 1028
1030 4 -17.241 91.856 49.39 0.15 1029
1031 4 -17.793 95.623 52.996 0.15 1030
1032 4 -17.102 98.367 55.115 0.15 1031
1033 4 -15.594 101.98 58.713 0.15 1032
1034 4 -14.306 107.5 64.035 0.15 1033
1035 4 -10.959 113.64 70.369 0.15 1034
1036 4 -6.16 121.44 77.639 0.15 1035
1037 4 -3.638 127.15 85.242 0.15 1036
1038 4 -2.16 132.58 87.603 0.15 1037
1039 4 -0.904 144.99 94.222 0.15 1038
1040 4 10.468 31.011 12.78 0.65 920
1041 4 9.806 35.011 13.031 0.65 1040
1042 4 6.232 43.849 15.554 0.55 1041
1043 4 6.106 49.077 17.183 0.55 1042
1044 4 5.472 58.019 19.857 0.55 1043
1045 4 5.499 60.932 20.367 0.55 1044
1046 4 7.294 68.932 20.565 0.45 1045
1047 4 7.36 73.259 20.046 0.45 1046
1048 4 7.889 80.345 20.917 0.45 1047
1049 4 8.77 83.289 19.775 0.15 1048
1050 4 11.437 93.823 21.882 0.15 1049
1051 4 17.448 102.74 21.26 0.15 1050
1052 4 21.155 111.83 19.998 0.15 1051
1053 4 24.152 115.17 19.648 0.15 1052
1054 4 28.123 117.98 21.404 0.15 1053
1055 4 34.542 123.11 23.051 0.15 1054
1056 4 37.406 129.57 25.203 0.15 1055
1057 4 43.479 139.47 26.597 0.15 1056
1058 4 3.265 89.288 22.098 0.15 1048
1059 4 0.911 98.943 22.112 0.15 1058
1060 4 0.68 110.61 22.392 0.15 1059
1061 4 0.783 119.57 22.439 0.15 1060
1062 4 1.857 130.78 26.201 0.15 1061
1063 4 6.406 139.26 28.412 0.15 1062
1064 4 5.656 149.54 28.175 0.15 1063
1065 4 0.286 161.34 31.33 0.15 1064
1066 4 -1.725 167.47 34.251 0.15 1065
1067 4 4.673 64.997 20.568 0.15 1045
1068 4 5.817 75.102 20.284 0.15 1067
1069 4 9.258 85.388 15.324 0.15 1068
1070 4 10.813 90.75 13.97 0.15 1069
1071 4 9.913 98.095 11.574 0.15 1070
1072 4 9.877 99.953 11.355 0.15 1071
1073 4 11.745 103.51 17.57 0.15 1072
1074 4 13.881 101.95 23.715 0.15 1073
1075 4 13.825 104.65 28.067 0.15 1074
1076 4 14.683 107.08 29.352 0.15 1075
1077 4 16.187 112.49 33.08 0.15 1076
1078 4 18.408 120.36 38.875 0.15 1077
1079 4 14.505 131.54 45.452 0.15 1078
1080 4 16.933 137.64 50.885 0.15 1079
1081 4 16.231 141.34 58.759 0.15 1080
1082 4 12.426 144.69 65.378 0.15 1081
1083 4 10.55 148.93 69.475 0.15 1082
1084 4 8.982 154.94 73.59 0.15 1083
1085 4 10.062 107.13 12.229 0.15 1072
1086 4 9.963 115.05 11.376 0.15 1085
1087 4 9.594 122.69 9.518 0.15 1086
1088 4 11.706 129.75 4.428 0.15 1087
1089 4 10.976 133.54 3.163 0.15 1088
1090 4 7.742 141.28 3.116 0.15 1089
1091 4 6.268 148.27 4.569 0.15 1090
1092 4 5.92 154.7 2.558 0.15 1091
1093 4 8.008 42.968 16.34 0.15 1041
1094 4 5.398 51.259 20.664 0.15 1093
1095 4 2.055 60.331 23.266 0.15 1094
1096 4 2.201 65.185 26.826 0.15 1095
1097 4 2.629 78.027 29.546 0.15 1096
1098 4 1.273 89.165 31.808 0.15 1097
1099 4 -0.716 92.991 40.063 0.15 1098
1100 4 -0.186 96.824 45.678 0.15 1099
1101 4 -0.743 103.88 53.627 0.15 1100
1102 4 -1.177 110.78 60.003 0.15 1101
1103 4 -2.641 118.77 64.425 0.15 1102
1104 4 18.132 30.636 14.856 0.5 919
1105 4 23.676 36.256 16.247 0.5 1104
1106 4 28.609 43.332 15.946 0.5 1105
1107 4 33.056 55.157 18.571 0.5 1106
1108 4 38.493 59.472 18.846 0.5 1107
1109 4 56.113 74.531 17.623 0.35 1108
1110 4 62.57 80.248 23.957 0.35 1109
1111 4 66.235 82.858 29.526 0.35 1110
1112 4 67.986 84.229 34.985 0.35 1111
1113 4 71.512 90.503 42.903 0.35 1112
1114 4 75.365 95.998 46.572 0.35 1113
1115 4 79.825 102.59 50.831 0.15 1114
1116 4 85.226 108.2 56.718 0.15 1115
1117 4 90.952 113.3 61.563 0.15 1116
1118 4 92.868 117.04 70.772 0.15 1117
1119 4 95.984 119.14 74.11 0.15 1118
1120 4 48.521 69.558 19.694 0.15 1108
1121 4 58.614 77.426 22.602 0.15 1120
1122 4 69.535 83.929 28.922 0.15 1121
1123 4 79.367 89.527 33.31 0.15 1122
1124 4 84.428 90.589 35.656 0.15 1123
1125 4 94.71 92.1 36.362 0.15 1124
1126 4 104.19 97.319 36.651 0.15 1125
1127 4 109.5 100.59 37.86 0.15 1126
1128 4 116.43 107.22 43.388 0.15 1127
1129 4 31.255 44.098 20.438 0.4 1105
1130 4 35.657 44.031 30.481 0.4 1129
1131 4 49.733 48.229 45.213 0.4 1130
1132 4 53.015 48.947 50.453 0.4 1131
1133 4 55.964 47.691 58.713 0.15 1132
1134 4 57.774 45.64 65.767 0.15 1133
1135 4 58.136 42.669 70.382 0.15 1134
1136 4 59.165 40.152 74.518 0.15 1135
1137 4 62.077 36.745 81.961 0.15 1136
1138 4 66.701 33.607 89.104 0.15 1137
1139 4 69.193 37.3 95.302 0.15 1138
1140 4 73.529 38.819 98.786 0.15 1139
1141 4 79.442 41.934 102.51 0.15 1140
1142 4 84.68 45.494 105.84 0.15 1141
1143 4 86.246 46.544 106.94 0.15 1142
1144 4 61.619 38.319 78.715 0.15 1136
1145 4 68.179 37.032 85.912 0.15 1144
1146 4 71.662 36.801 90.584 0.15 1145
1147 4 74.44 34.405 93.374 0.15 1146
1148 4 76.369 24.253 103.3 0.15 1147
1149 4 7.12 16.455 7.413 0.6 917
1150 4 4.591 21.408 10.506 0.6 1149
1151 4 2.602 27.244 14.658 0.6 1150
1152 4 2.016 32.969 18.281 0.4 1151
1153 4 0.485 36.07 21.488 0.4 1152
1154 4 2.821 47.249 20.904 0.15 1153
1155 4 3.958 52.843 21.297 0.15 1154
1156 4 5.94 60.954 23.367 0.15 1155
1157 4 8.898 68.487 22.647 0.15 1156
1158 4 11.448 75.609 22.792 0.15 1157
1159 4 13.071 84.071 22.797 0.15 1158
1160 4 11.178 90.37 23.288 0.15 1159
1161 4 12.925 95.082 23.293 0.15 1160
1162 4 12.781 100.66 20.862 0.15 1161
1163 4 10.411 106.16 21.592 0.15 1162
1164 4 9.153 111.02 23.026 0.15 1163
1165 4 6.778 119.44 25.846 0.15 1164
1166 4 1.101 130.37 27.123 0.15 1165
1167 4 -0.054 138.49 28.85 0.15 1166
1168 4 -2.391 146.82 30.776 0.15 1167
1169 4 -4.04 154.02 33.257 0.15 1168
1170 4 -0.413 41.995 24.421 0.15 1153
1171 4 0.348 50.403 28.689 0.15 1170
1172 4 1.446 57.132 28.598 0.15 1171
1173 4 6.307 72.849 34.89 0.15 1172
1174 4 12.005 96.034 22.623 0.15 1173
1175 4 12.171 108.39 22.205 0.15 1174
1176 4 17.898 120.69 23.164 0.15 1175
1177 4 19.815 123.35 24.744 0.15 1176
1178 4 24.025 129.28 27.995 0.15 1177
1179 4 28.041 133.17 28.038 0.15 1178
1180 4 31.214 139.36 27.707 0.15 1179
1181 4 33.098 145.62 27.514 0.15 1180
1182 4 1.929 32.72 18.506 0.15 1151
1183 4 1.909 39.56 24.115 0.15 1182
1184 4 4.591 44.915 37.471 0.15 1183
1185 4 11.062 47.529 46.418 0.15 1184
1186 4 17.626 52.212 53.236 0.15 1185
1187 4 20.769 55.521 58.126 0.15 1186
1188 4 19.463 60.299 67.235 0.15 1187
1189 4 18.191 64.314 71.567 0.15 1188
1190 4 18.704 69.538 78.101 0.15 1189
1191 4 25.272 70.866 83.518 0.15 1190
1192 4 28.533 73.891 89.083 0.15 1191
1193 4 32.262 75.574 93.828 0.15 1192
1194 4 40.101 75.81 98.623 0.15 1193
1195 4 45.87 78.983 102.38 0.15 1194
1196 4 48.566 81.45 104.65 0.15 1195
1197 4 51.823 85.134 107.49 0.15 1196
1198 4 56.267 87.955 110.78 0.15 1197
1199 4 59.582 90.731 116.59 0.15 1198
1200 4 3.142 26.341 15.149 0.15 1150
1201 4 2.689 33.935 21.263 0.15 1200
1202 4 2.55 42.912 29.365 0.15 1201
1203 4 1.07 55.56 37.118 0.15 1202
1204 4 -2.884 64.873 39.086 0.15 1203
1205 4 -4.859 73.906 41.686 0.15 1204
1206 4 -7.366 79.29 44.554 0.15 1205
1207 4 -10.579 87.938 49.569 0.15 1206
1208 4 -12.541 96.176 54.342 0.15 1207
1209 4 -12.836 105.17 58.846 0.15 1208
1210 4 -13.282 117.06 65.314 0.15 1209
1211 4 -18.718 127.49 67.128 0.15 1210
1212 4 -21.292 133.97 70.113 0.15 1211
1213 4 -22.747 141.49 75.619 0.15 1212
1214 4 -25.024 148.46 84.657 0.15 1213
1215 4 -28.589 155.32 89.649 0.15 1214
1216 4 -33.939 166.75 96.933 0.15 1215
1217 4 -36.921 175.39 103.09 0.15 1216
1218 4 -6 8.5 12.5 0.55 1
1219 4 -7 8.5 26.5 0.55 1218
1220 4 -6.186 2.195 37.401 0.55 1219
1221 4 -4.41 -5.08 44.555 0.55 1220
1222 4 -2.687 -8.458 50.438 0.55 1221
1223 4 4.279 -9.423 71.817 0.55 1222
1224 4 9.684 -7.01 84.719 0.55 1223
1225 4 12.783 -7.108 92.759 0.4 1224
1226 4 16.338 -7.207 99.819 0.4 1225
1227 4 16.833 -8.329 104.69 0.4 1226
1228 4 24.797 -16.261 115.5 0.4 1227
1229 4 29.692 -20.422 122.8 0.3 1228
1230 4 31.617 -21.829 128.12 0.3 1229
1231 4 36.972 -22.151 135.45 0.3 1230
1232 4 40.331 -25.551 144.28 0.3 1231
1233 4 46.741 -25.464 153.12 0.3 1232
1234 4 51.247 -24.34 161.1 0.3 1233
1235 4 54.366 -23.008 169.8 0.3 1234
1236 4 60.315 -23.762 176.15 0.3 1235
1237 4 63.286 -22.362 182.59 0.3 1236
1238 4 66.305 -18.782 192.14 0.3 1237
1239 4 18.905 -8.893 115.03 0.3 1227
1240 4 31.324 -8.201 125.7 0.3 1239
1241 4 38.591 -8.457 131 0.3 1240
1242 4 48.041 -6.14 141.01 0.3 1241
1243 4 51.682 -5.768 150.96 0.3 1242
1244 4 -2.327 -10.951 55.997 0.3 1222
1245 4 -11.416 -18.447 67.075 0.3 1244
1246 4 -18.2 -18.66 74.229 0.3 1245
1247 4 -19.692 -20.682 84.374 0.3 1246
1248 4 -22.984 -22.747 93.396 0.3 1247
1249 4 -23.262 -24.545 103.44 0.3 1248
1250 4 -28.387 -26.585 109.63 0.3 1249
1251 4 -31.553 -28.032 115.24 0.3 1250
1252 4 -33.216 -27.859 123.48 0.3 1251
1253 4 -35.079 -27.749 129.35 0.3 1252
1254 4 -35.779 -26.895 138.56 0.3 1253
1255 4 -35.651 -23.411 145.37 0.3 1254
1256 4 -38.309 -20.701 153.19 0.15 1255
1257 4 -41.775 -17.148 158.37 0.15 1256
1258 4 -44.652 -13.41 167.6 0.15 1257
1259 4 -50.27 -17.181 181.94 0.15 1258
1260 4 -52.992 -19.309 191.92 0.15 1259
1261 4 -59.386 -22.688 202.65 0.15 1260
1262 4 -66.333 -25.589 207.99 0.15 1261
1263 4 -6 5.5 -5.5 2.65 1
1264 4 -6.5 8.5 -6.5 1.9 1263
1265 4 -7.48 12.532 -6.677 1.9 1264
1266 4 -10.038 16.05 -8.03 0.95 1265
1267 4 -14.752 21.374 -7.205 0.95 1266
1268 4 -17.154 23.729 -7.636 0.95 1267
1269 4 -18.685 25.104 -8.762 0.6 1268
1270 4 -24.953 28.578 -12.421 0.2 1269
1271 4 -29.187 36.585 -15.913 0.2 1270
1272 4 -36.902 40.124 -15.24 0.2 1271
1273 4 -45.878 46.712 -14.004 0.2 1272
1274 4 -51.674 51.859 -14.659 0.2 1273
1275 4 -56.392 55.927 -11.931 0.2 1274
1276 4 -61.211 60.606 -12.549 0.2 1275
1277 4 -64.648 64.451 -12.937 0.2 1276
1278 4 -70.04 68.419 -14.497 0.2 1277
1279 4 -77.773 73.049 -16.501 0.2 1278
1280 4 -82.012 77.326 -17.909 0.2 1279
1281 4 -85.715 81.758 -20.388 0.2 1280
1282 4 -87.11 84.132 -21.469 0.2 1281
1283 4 -91.688 86.638 -21.358 0.2 1282
1284 4 -96.12 91.089 -23.174 0.2 1283
1285 4 -98.629 92.341 -23.545 0.2 1284
1286 4 -104.59 96.873 -24.001 0.2 1285
1287 4 -109.28 101.13 -24.359 0.2 1286
1288 4 -112.6 108.49 -24.471 0.2 1287
1289 4 -117.26 113.88 -21.868 0.2 1288
1290 4 -120.07 120.9 -17.742 0.2 1289
1291 4 -121.15 123.45 -16.376 0.2 1290
1292 4 -126.38 128.47 -12.954 0.2 1291
1293 4 -129.31 131.92 -11.638 0.2 1292
1294 4 -134.08 134.74 -11.622 0.2 1293
1295 4 -140.89 141.7 -11.715 0.2 1294
1296 4 -148.29 145.88 -17.081 0.2 1295
1297 4 -23.008 32.405 -11.262 0.2 1269
1298 4 -30.078 38.964 -9.761 0.2 1297
1299 4 -35.215 46.78 -8.098 0.2 1298
1300 4 -38.575 52.408 -8.288 0.2 1299
1301 4 -41.227 55.663 -9.829 0.2 1300
1302 4 -42.909 58.441 -11.226 0.2 1301
1303 4 -47.238 62.06 -14.604 0.2 1302
1304 4 -57.393 62.706 -19.962 0.2 1303
1305 4 -62.843 64.415 -22.724 0.2 1304
1306 4 -69.219 65.677 -22.762 0.2 1305
1307 4 -73.135 68.401 -21.438 0.2 1306
1308 4 -80.232 73.537 -22.758 0.2 1307
1309 4 -87.934 77.954 -24.611 0.2 1308
1310 4 -99.102 85.061 -25.934 0.2 1309
1311 4 -108.84 93.708 -26.915 0.2 1310
1312 4 -114.46 100.22 -32.497 0.2 1311
1313 4 -119.45 102.3 -37.601 0.2 1312
1314 4 -124.84 106.99 -41.834 0.2 1313
1315 4 -132.17 113.75 -51.427 0.2 1314
1316 4 -133.93 121.75 -53.751 0.2 1315
1317 4 -138.52 128.12 -58.065 0.2 1316
1318 4 -143.17 134.05 -63.956 0.2 1317
1319 4 -45.224 58.704 -10.351 0.2 1301
1320 4 -51.114 68.015 -16.105 0.2 1319
1321 4 -55.399 74.737 -18.093 0.2 1320
1322 4 -59.571 79.209 -19.451 0.2 1321
1323 4 -65.712 86.398 -19.791 0.2 1322
1324 4 -73.232 89.514 -23.531 0.2 1323
1325 4 -81.78 90.2 -28.137 0.2 1324
1326 4 -87.897 90.056 -35.015 0.2 1325
1327 4 -94.639 91.632 -40.873 0.2 1326
1328 4 -21.95 27.694 -9.516 0.6 1268
1329 4 -26.996 30.594 -11.136 0.6 1328
1330 4 -30.239 33.009 -12.209 0.6 1329
1331 4 -34.774 35.853 -11.902 0.45 1330
1332 4 -39.779 39.606 -12.506 0.45 1331
1333 4 -46.215 45.802 -14.73 0.3 1332
1334 4 -46.892 49.832 -16.803 0.3 1333
1335 4 -50.026 54.804 -16.347 0.3 1334
1336 4 -53.01 59.867 -15.887 0.3 1335
1337 4 -56.454 62.398 -14.311 0.3 1336
1338 4 -60.743 65.275 -13.404 0.3 1337
1339 4 -64.996 69.072 -12.898 0.15 1338
1340 4 -68.885 72.447 -13.751 0.15 1339
1341 4 -73.723 77.447 -11.989 0.15 1340
1342 4 -76.946 80.915 -12.272 0.15 1341
1343 4 -81.541 84.005 -12.571 0.15 1342
1344 4 -87.552 88.17 -12.41 0.15 1343
1345 4 -93.6 90.816 -11.024 0.15 1344
1346 4 -100.83 93.254 -12.422 0.15 1345
1347 4 -104.52 95.152 -12.697 0.15 1346
1348 4 -110.93 98.772 -14.304 0.15 1347
1349 4 -116.23 104.11 -11.324 0.15 1348
1350 4 -119.32 106.97 -8.583 0.15 1349
1351 4 -118.73 113 -7.867 0.15 1350
1352 4 -122.44 117.83 -8.247 0.15 1351
1353 4 -124.44 120.56 -8.55 0.15 1352
1354 4 -34.919 35.434 -13.52 0.15 1330
1355 4 -40.86 39.038 -18.541 0.15 1354
1356 4 -46.908 42.936 -28.273 0.15 1355
1357 4 -51.842 46.844 -33.531 0.15 1356
1358 4 -57.6 50.915 -36.272 0.15 1357
1359 4 -64.371 54.148 -37.252 0.15 1358
1360 4 -75.218 52.152 -36.203 0.15 1359
1361 4 -86.347 53.904 -38.669 0.15 1360
1362 4 -98.059 55.697 -38.318 0.15 1361
1363 4 -104.09 54.925 -43.443 0.15 1362
1364 4 -107.33 54.782 -44.77 0.15 1363
1365 4 -8.449 17.102 -6.021 0.6 1265
1366 4 -9.616 23.793 -5.411 0.6 1365
1367 4 -10.947 29.965 -6.026 0.6 1366
1368 4 -11.848 32.35 -6.031 0.6 1367
1369 4 -12.947 36.041 -6.677 0.6 1368
1370 4 -14.441 43.178 -8.12 0.35 1369
1371 4 -18.423 50.842 -9.749 0.35 1370
1372 4 -19.432 56.246 -12.916 0.35 1371
1373 4 -19.393 57.985 -13.606 0.35 1372
1374 4 -19.106 62.584 -13.747 0.15 1373
1375 4 -23.624 66.626 -13.811 0.15 1374
1376 4 -27.421 70.185 -15.658 0.15 1375
1377 4 -31.954 73.063 -19.037 0.15 1376
1378 4 -36.397 75.627 -21.719 0.15 1377
1379 4 -40.951 79.64 -25.706 0.15 1378
1380 4 -42.608 82.754 -31.711 0.15 1379
1381 4 -44.885 87.813 -36.607 0.15 1380
1382 4 -47.272 94.426 -39.403 0.15 1381
1383 4 -49.248 100.98 -42.664 0.15 1382
1384 4 -50.681 105.93 -45.15 0.15 1383
1385 4 -51.486 109.04 -46.129 0.15 1384
1386 4 -21.021 66.198 -13.976 0.15 1373
1387 4 -21.962 75.587 -18.819 0.15 1386
1388 4 -22.902 81.835 -21.128 0.15 1387
1389 4 -24.353 90.584 -23.65 0.15 1388
1390 4 -26.856 98.263 -24.774 0.15 1389
1391 4 -27.588 107.93 -26.463 0.15 1390
1392 4 -30.543 113.36 -29.326 0.15 1391
1393 4 -14.247 42.435 -5.379 0.15 1369
1394 4 -16.67 49.9 -3.749 0.15 1393
1395 4 -19.128 56.333 -3.49 0.15 1394
1396 4 -23.255 66.154 -4.364 0.15 1395
1397 4 -25.901 70.384 -4.963 0.15 1396
1398 4 -29.115 75.046 -5.79 0.15 1397
1399 4 -34.682 78.555 -3.508 0.15 1398
1400 4 -39.423 86.034 -3.778 0.15 1399
1401 4 -43.871 93.779 -4.482 0.15 1400
1402 4 -43.246 101.65 -7.902 0.15 1401
1403 4 -39.642 110.14 -8.278 0.15 1402
1404 4 -37.29 113.19 -6.372 0.15 1403
1405 4 -35.191 119.86 -1.456 0.15 1404
1406 4 -33.298 126.83 3.239 0.15 1405
1407 4 -32.799 130.54 7.177 0.15 1406
1408 4 -31.89 135.3 10.605 0.15 1407
1409 4 -29.007 139.96 17.53 0.15 1408
1410 4 -26.755 143.26 22.144 0.15 1409
1411 4 -17.05 37.85 -7.334 0.15 1368
1412 4 -19.93 44.595 -8.54 0.15 1411
1413 4 -20.716 52.472 -8.82 0.15 1412
1414 4 -25.274 61.705 -8.822 0.15 1413
1415 4 -27.137 69.851 -9.636 0.15 1414
1416 4 -30.602 76.23 -6.546 0.15 1415
1417 4 -33.971 85.458 -6.537 0.15 1416
1418 4 -37.371 92.842 -5.719 0.15 1417
1419 4 -40.471 100.66 -6.487 0.15 1418
1420 4 -42.06 107.93 -4.066 0.15 1419
1421 4 -51.057 116.13 -0.571 0.15 1420
1422 4 -55.898 120.22 0.235 0.15 1421
1423 4 -58.987 121.47 0.602 0.15 1422
1424 4 -63.819 125.58 0.625 0.15 1423
1425 4 -70.193 131.79 1.201 0.15 1424
1426 4 -72.997 136.38 -0.615 0.15 1425
1427 4 -77.639 150.81 -2.651 0.15 1426
1428 4 -20.784 55.015 -15.482 0.15 1412
1429 4 -25.814 62.262 -22.653 0.15 1428
1430 4 -30.377 66.251 -30.433 0.15 1429
1431 4 -33.785 73.33 -36.414 0.15 1430
1432 4 -39.705 79.167 -40.272 0.15 1431
1433 4 -49.01 84.366 -46.705 0.15 1432
1434 4 -55.98 91.741 -52.473 0.15 1433
1435 4 -57.254 94.825 -54.843 0.15 1434
1436 4 -66.883 109.68 -63.095 0.15 1435
1437 4 -68.992 122.03 -70.978 0.15 1436
1438 4 -68.266 129.26 -75.63 0.15 1437
1439 4 -68.566 136.71 -80.519 0.15 1438
1440 4 -68.267 141.16 -84.77 0.15 1439
1441 4 -68.768 147.63 -89.583 0.15 1440
1442 4 -7.322 11.466 -12.925 0.15 1264
1443 4 -8.193 15.178 -21.199 0.15 1442
1444 4 -8.68 20.019 -27.875 0.15 1443
1445 4 -10.627 23.085 -33.172 0.15 1444
1446 4 -11.897 25.124 -38.602 0.15 1445
1447 4 -11.083 26.925 -46.174 0.15 1446
1448 4 -9.679 27.155 -50.915 0.15 1447
1449 4 -9.709 30.151 -64.6 0.15 1448
1450 4 -9.668 35.303 -73.583 0.15 1449
1451 4 -8.082 33.24 -78.753 0.15 1450
1452 4 -6.82 33.325 -85.284 0.15 1451
1453 4 -5.881 31.42 -89.838 0.15 1452
1454 4 -6.073 29.899 -93.856 0.15 1453
1455 4 -6.029 28.215 -100.52 0.15 1454
1456 4 -5.527 29.235 -106.76 0.15 1455
1457 4 -6.102 30.137 -111.62 0.15 1456
1458 4 -6.221 31.993 -118.68 0.15 1457
1459 4 -6.501 33.084 -123.97 0.15 1458
1460 4 -6.301 33.821 -128.02 0.15 1459
1461 4 -2.739 31.929 -133.83 0.15 1460
1462 4 0.133 30.817 -139.37 0.15 1461
1463 4 1.191 31.854 -143.41 0.15 1462
1464 4 3.298 33.352 -146.38 0.15 1463
1465 4 6.388 34.343 -150.12 0.15 1464
1466 4 8.225 34.473 -153.97 0.15 1465
1467 4 9.371 34.056 -162.38 0.15 1466
1468 4 -6.5 15 8 2.05 1
1469 4 -11.5 20 8 1.75 1468
1470 4 -17.063 26.339 11.409 1.45 1469
1471 4 -21.281 32.052 12.755 0.85 1470
1472 4 -29.294 38.803 10.21 0.65 1471
1473 4 -45.217 49.302 6.895 0.6 1472
1474 4 -51.615 56.266 6.653 0.5 1473
1475 4 -56.503 60.577 9.44 0.15 1474
1476 4 -60.363 63.235 11.794 0.15 1475
1477 4 -66.754 68.392 13.136 0.15 1476
1478 4 -69.937 72.249 16.452 0.15 1477
1479 4 -73.185 75.448 20.087 0.15 1478
1480 4 -76.445 79.761 19.941 0.15 1479
1481 4 -84.055 84.38 26.265 0.15 1480
1482 4 -92.005 87.5 31.12 0.15 1481
1483 4 -94.625 89.133 32.523 0.15 1482
1484 4 -100.5 93.888 35.931 0.15 1483
1485 4 -105.04 95.932 35.239 0.15 1484
1486 4 -110.93 101.08 34.928 0.15 1485
1487 4 -115.85 105.39 35.759 0.15 1486
1488 4 -118.03 107.88 36.507 0.15 1487
1489 4 -121.41 111.25 37.338 0.15 1488
1490 4 -125.7 116.1 37.064 0.15 1489
1491 4 -131.82 120.47 35.675 0.15 1490
1492 4 -137.15 127.97 37.266 0.15 1491
1493 4 -142.48 133.14 38.567 0.15 1492
1494 4 -59.025 64.762 7.048 0.15 1474
1495 4 -67.85 71.181 9.324 0.15 1494
1496 4 -75.729 77.628 9.914 0.15 1495
1497 4 -79.617 83.557 11.712 0.15 1496
1498 4 -81.832 87.537 11.786 0.15 1497
1499 4 -88.755 97.762 11.925 0.15 1498
1500 4 -96.353 99.899 13.975 0.15 1499
1501 4 -100.75 102.94 15.247 0.15 1500
1502 4 -104.28 105.74 15.418 0.15 1501
1503 4 -108.46 109.26 14.642 0.15 1502
1504 4 -108.01 118.92 15.754 0.15 1503
1505 4 -109.2 124.64 16.549 0.15 1504
1506 4 -109.52 130.58 16.281 0.15 1505
1507 4 -111.31 137.41 14.99 0.15 1506
1508 4 -112.72 145.49 15.417 0.15 1507
1509 4 -55.539 57.481 6.143 0.15 1473
1510 4 -59.307 64.277 2.809 0.15 1509
1511 4 -64.487 71.135 0.49 0.15 1510
1512 4 -70.114 74.993 -3.377 0.15 1511
1513 4 -73.834 79.231 -4.043 0.15 1512
1514 4 -80.633 84.467 -5.946 0.15 1513
1515 4 -84.443 86.945 -7.208 0.15 1514
1516 4 -89.775 91.92 -10.991 0.15 1515
1517 4 -96.575 98.347 -13.434 0.15 1516
1518 4 -98.883 103.47 -10.061 0.15 1517
1519 4 -104.24 111.09 -7.362 0.15 1518
1520 4 -112.95 119.86 -9.489 0.15 1519
1521 4 -118.43 125.3 -15.457 0.15 1520
1522 4 -33.091 42.812 10.111 0.35 1472
1523 4 -37.192 45.325 13.483 0.35 1522
1524 4 -39.737 51.16 19.563 0.35 1523
1525 4 -44.412 57.124 26.899 0.3 1524
1526 4 -48.621 61.116 31.004 0.3 1525
1527 4 -54.356 66.314 32.899 0.3 1526
1528 4 -57.337 71.008 36.302 0.3 1527
1529 4 -65.68 78.911 39.374 0.2 1528
1530 4 -70.735 84.202 40.349 0.2 1529
1531 4 -75.059 89.979 41.436 0.2 1530
1532 4 -77.55 92.897 42.77 0.2 1531
1533 4 -81.592 97.791 44.49 0.2 1532
1534 4 -85.602 100.79 44.065 0.2 1533
1535 4 -93.212 109.38 45.96 0.2 1534
1536 4 -97.652 110.92 50.193 0.2 1535
1537 4 -99.413 111.8 51.652 0.2 1536
1538 4 -106.64 115.4 57.04 0.2 1537
1539 4 -110.21 115.81 57.794 0.2 1538
1540 4 -116.86 117.01 60.221 0.2 1539
1541 4 -124.62 118.83 64.127 0.2 1540
1542 4 -131.9 121.67 70.218 0.2 1541
1543 4 -136.64 124.77 71.309 0.15 1542
1544 4 -25.637 38.878 14.149 0.15 1471
1545 4 -33.685 46.219 22.044 0.15 1544
1546 4 -32.535 50.787 27.173 0.15 1545
1547 4 -34.712 61.008 35.836 0.15 1546
1548 4 -39.648 65.412 46.095 0.15 1547
1549 4 -42.413 68.406 52.002 0.15 1548
1550 4 -42.033 72.743 55.249 0.15 1549
1551 4 -43.183 77.324 57.17 0.15 1550
1552 4 -44.226 80.725 58.857 0.15 1551
1553 4 -45.216 84.848 59.581 0.15 1552
1554 4 -46.144 91.893 63.08 0.15 1553
1555 4 -48.11 96.126 67.013 0.15 1554
1556 4 -53.486 100.13 68.168 0.15 1555
1557 4 -57.917 101.44 71.471 0.15 1556
1558 4 -64.905 107.99 76.661 0.15 1557
1559 4 -69.163 110.4 77.409 0.15 1558
1560 4 -75.66 115.68 79.747 0.15 1559
1561 4 -82.787 121.07 82.324 0.15 1560
1562 4 -85.131 123.54 83.598 0.15 1561
1563 4 -83.287 132.38 84.458 0.15 1562
1564 4 -21.055 30.742 14.479 0.6 1470
1565 4 -22.655 35.204 17.442 0.6 1564
1566 4 -25.825 39.358 21.559 0.6 1565
1567 4 -31.039 43.556 23.481 0.6 1566
1568 4 -36.098 46.665 27.48 0.6 1567
1569 4 -41.903 44.35 25.146 0.4 1568
1570 4 -52.931 44.489 23.787 0.4 1569
1571 4 -58.711 45.105 22.943 0.4 1570
1572 4 -60.635 45.979 22.755 0.4 1571
1573 4 -69.849 48.169 20.806 0.15 1572
1574 4 -74.411 55.392 21.333 0.15 1573
1575 4 -80.671 65.73 22.169 0.15 1574
1576 4 -88.531 73.241 21.971 0.15 1575
1577 4 -95.594 80.415 22.357 0.15 1576
1578 4 -102.43 83.927 16.553 0.15 1577
1579 4 -114.43 84.312 11.549 0.15 1578
1580 4 -121.93 77.341 16.442 0.15 1579
1581 4 -130.63 72.963 17.043 0.15 1580
1582 4 -135.53 72.373 17.449 0.15 1581
1583 4 -67.412 48.687 20.359 0.15 1572
1584 4 -72.959 52.322 17.484 0.15 1583
1585 4 -82.399 60.166 15.279 0.15 1584
1586 4 -91.246 66.739 14.552 0.15 1585
1587 4 -94.916 74.951 21.378 0.15 1586
1588 4 -102.45 77.441 30.751 0.15 1587
1589 4 -110.71 80.859 38.562 0.15 1588
1590 4 -116.47 85.72 38.933 0.15 1589
1591 4 -118.97 87.195 39.261 0.15 1590
1592 4 -128.98 93.897 39.42 0.15 1591
1593 4 -139.47 100.58 40.844 0.15 1592
1594 4 -148.17 108.14 38.17 0.15 1593
1595 4 -153.37 114.16 39.631 0.15 1594
1596 4 -157.92 118.3 40.196 0.15 1595
1597 4 -165.21 123.03 40.208 0.15 1596
1598 4 -177.93 127.2 43.543 0.15 1597
1599 4 -43.817 49.764 33.649 0.15 1568
1600 4 -48.997 62.57 40.696 0.15 1599
1601 4 -52.416 70.059 44.535 0.15 1600
1602 4 -56.952 80.023 46.909 0.15 1601
1603 4 -64.213 83.357 45.128 0.15 1602
1604 4 -72.956 92.046 48.177 0.15 1603
1605 4 -78.286 97.132 49.67 0.15 1604
1606 4 -84.052 104.85 51.713 0.15 1605
1607 4 -89.877 112.9 53.827 0.15 1606
1608 4 -96.37 122.43 58.493 0.15 1607
1609 4 -98.094 129.87 66.756 0.15 1608
1610 4 -102.31 137.32 71.649 0.15 1609
1611 4 -108.72 144.21 77.836 0.15 1610
1612 4 -114.65 152.38 83.878 0.15 1611
1613 4 -121.64 155.96 86.08 0.15 1612
1614 4 -15.051 35.518 11.476 0.3 1469
1615 4 -18.256 47.639 13.425 0.3 1614
1616 4 -19.643 54.189 14.72 0.15 1615
1617 4 -23.233 58.939 15.746 0.15 1616
1618 4 -26.183 69.072 15.413 0.15 1617
1619 4 -30.141 75.916 17.964 0.15 1618
1620 4 -32.161 81.407 17.836 0.15 1619
1621 4 -38.274 87.529 18.469 0.15 1620
1622 4 -48.333 96.652 19.053 0.15 1621
1623 4 -52.349 102.33 23.993 0.15 1622
1624 4 -56.456 109.08 29.101 0.15 1623
1625 4 -58.115 113.37 36.537 0.15 1624
1626 4 -61.551 119.81 44.172 0.15 1625
1627 4 -63.195 124.04 52.084 0.15 1626
1628 4 -66.624 132.93 57.361 0.15 1627
1629 4 -65.525 141.06 61.368 0.15 1628
1630 4 -67.34 145.94 69.299 0.15 1629
1631 4 -69.096 149.64 73.939 0.15 1630
1632 4 -72.827 152.1 77.611 0.15 1631
1633 4 -19.774 50.518 15.132 0.15 1615
1634 4 -25.953 57.23 15.033 0.15 1633
1635 4 -31.844 64.369 17.831 0.15 1634
1636 4 -34.579 70.409 17.092 0.15 1635
1637 4 -35.614 78.015 20.022 0.15 1636
1638 4 -35.896 82.364 22.572 0.15 1637
1639 4 -44.212 94.101 20.433 0.15 1638
1640 4 -49.396 100.33 18.922 0.15 1639
1641 4 -53.397 106.35 18.911 0.15 1640
1642 4 -55.83 112.92 20.151 0.15 1641
1643 4 -57.905 118.01 19.44 0.15 1642
1644 4 -62.531 124.76 20.138 0.15 1643
1645 4 -68.743 131.42 21.503 0.15 1644
1646 4 -73.008 136.81 21.614 0.15 1645
1647 4 -75.361 146.28 20.197 0.15 1646
1648 4 -77.733 151.7 17.913 0.15 1647
1649 4 -76.548 156.59 15.272 0.15 1648
1650 4 -76.12 164.15 12.086 0.15 1649
