# Supplementary material for: Influence of extracellular oscillations on neural communication: a computational perspective
Source: Front Comput Neurosci. 2014 Feb 7;8:9. doi: 10.3389/fncom.2014.00009 (PMC3916728; doi:10.3389/fncom.2014.00009)
Supplement: Supplementary file 4 [file DataSheet1.ZIP › influence_of_extracellular_oscillations/cell_w.swc]

1 1 0 0 0 10 -1
2 1 0 10 0 10 1
3 1 0 -10 0 10 1
4 3 -10.5 -31 10.5 3.55 1
5 3 -12.5 -42 9 3.55 4
6 3 -11.847 -52.751 12.353 3.55 5
7 3 -9.12 -59.391 11.663 1.65 6
8 3 -7.125 -69.887 6.729 1.55 7
9 3 -5.811 -79.442 4.799 1.55 8
10 3 1.549 -91.8 -1.315 1.55 9
11 3 9.865 -97.918 -2.124 1.1 10
12 3 15.27 -105.15 -0.256 1.1 11
13 3 17.735 -110.58 1.03 1.1 12
14 3 19.617 -113.67 2.741 1.1 13
15 3 23.155 -121.01 5.911 1.1 14
16 3 24.927 -126.34 7.334 0.9 15
17 3 26.881 -129.82 8.085 0.9 16
18 3 30.835 -136.45 10.971 0.9 17
19 3 32.076 -140.3 13.195 0.9 18
20 3 35.543 -150.64 17.173 0.9 19
21 3 38.774 -163.4 22.761 0.9 20
22 3 42.599 -173.09 25.762 0.9 21
23 3 43.225 -177.5 24.144 0.9 22
24 3 42.778 -184.52 22.806 0.9 23
25 3 44.023 -195.98 22.271 0.9 24
26 3 47.933 -211.69 22.894 0.9 25
27 3 57.79 -224.85 32.737 0.9 26
28 3 71.266 -241.97 45.264 0.9 27
29 3 73.651 -276.76 54.558 0.9 28
30 3 75.872 -292.82 57.056 0.9 29
31 3 78.055 -308.93 59.686 0.7 30
32 3 80.944 -330.07 66.024 0.7 31
33 3 87.648 -342.09 67.781 0.65 32
34 3 94.146 -359.16 70.056 0.65 33
35 3 98.372 -373.15 69.012 0.65 34
36 3 102.77 -386.38 68.341 0.65 35
37 3 102.83 -394.86 70.655 0.65 36
38 3 103.25 -397.71 72.927 0.65 37
39 3 105.35 -406.19 79.58 0.65 38
40 3 107.85 -412.95 83.32 0.65 39
41 3 112.85 -421.52 84.775 0.65 40
42 3 114.84 -425.66 85.395 0.65 41
43 3 118.13 -437.67 87.841 0.45 42
44 3 121.62 -449.79 90.572 0.45 43
45 3 116.27 -456.65 94.406 0.55 44
46 3 107.26 -466.64 100.87 0.55 45
47 3 101.03 -475.21 110.14 0.55 46
48 3 98.193 -484.65 116.48 0.55 47
49 3 91.847 -491.24 122.7 0.55 48
50 3 87.573 -503.15 126.77 0.15 49
51 3 85.132 -514.37 128.07 0.15 50
52 3 83.725 -519.07 129.15 0.15 51
53 3 80.677 -532.47 132.2 0.15 52
54 3 75.697 -545.12 140.66 0.15 53
55 3 70.647 -557.73 145.13 0.15 54
56 3 68.486 -564.37 149.19 0.15 55
57 3 66.309 -573.66 154.69 0.15 56
58 3 63.34 -588.15 162.29 0.15 57
59 3 61.011 -609.76 172.54 0.15 58
60 3 61.069 -617.07 177.15 0.15 59
61 3 60.167 -627.03 184.39 0.15 60
62 3 88.623 -500.24 121.27 0.6 49
63 3 77.261 -505.59 122.79 0.6 62
64 3 70.896 -508.98 124.44 0.6 63
65 3 61.753 -517.99 126.72 0.5 64
66 3 55.795 -528.9 131.79 0.4 65
67 3 53.958 -536.75 131.1 0.4 66
68 3 53.656 -547.87 132.09 0.4 67
69 3 55.862 -558.22 135.27 0.4 68
70 3 57.271 -573.95 138.27 0.4 69
71 3 58.115 -584.23 138.58 0.4 70
72 3 58.565 -594.26 141.62 0.4 71
73 3 61.569 -605.14 144.11 0.4 72
74 3 63.938 -612.96 148.41 0.35 73
75 3 68.42 -624.81 153.85 0.2 74
76 3 74.577 -638.92 153.76 0.2 75
77 3 81.19 -651.05 162.28 0.2 76
78 3 82.658 -657.69 163.67 0.2 77
79 3 83.554 -664.55 164.51 0.2 78
80 3 85.159 -671.44 165.57 0.2 79
81 3 85.432 -680.28 166.09 0.2 80
82 3 80.149 -692.35 167.41 0.2 81
83 3 74.974 -703.66 169.44 0.2 82
84 3 72.585 -709.47 170.34 0.2 83
85 3 70.891 -715.26 170.61 0.2 84
86 3 69.694 -720.14 170.6 0.15 85
87 3 119.59 -436.2 87.034 0.55 42
88 3 122.42 -443.93 87.595 0.55 87
89 3 123.92 -451.83 88.299 0.35 88
90 3 121.31 -459.84 90.711 0.2 89
91 3 121.5 -470.6 92.556 0.2 90
92 3 119.33 -484.59 94.751 0.2 91
93 3 114.95 -495.21 93.594 0.2 92
94 3 108.99 -504.62 92.694 0.2 93
95 3 109.01 -514.47 87.811 0.2 94
96 3 110.07 -522.73 85.824 0.2 95
97 3 113.44 -525.25 84.16 0.2 96
98 3 119.96 -531.84 82.079 0.2 97
99 3 123.08 -538.64 80.614 0.2 98
100 3 129.49 -539.74 80.885 0.2 99
101 3 139.15 -543.76 84.619 0.2 100
102 3 147.22 -544.22 85.549 0.2 101
103 3 158.83 -550.3 86.78 0.15 102
104 3 165.47 -556.41 88.217 0.15 103
105 3 170.92 -561.57 90.76 0.15 104
106 3 176.43 -568.6 94.721 0.15 105
107 3 180.85 -578.53 100.92 0.15 106
108 3 183.98 -586.41 106.05 0.15 107
109 3 126 -450.4 91.012 0.45 88
110 3 129.14 -460.52 93.256 0.45 109
111 3 130.6 -467.29 95.122 0.45 110
112 3 129.9 -471.41 97.582 0.45 111
113 3 130.08 -481.29 99.506 0.45 112
114 3 131.26 -491.57 96.812 0.4 113
115 3 128.67 -502.33 94.908 0.4 114
116 3 122.48 -515.66 90.276 0.4 115
117 3 119.42 -528.34 86.199 0.4 116
118 3 118.48 -538.7 85.048 0.4 117
119 3 108.83 -547.6 84.727 0.15 118
120 3 103.83 -555.98 82.434 0.15 119
121 3 103.49 -560.1 81.234 0.15 120
122 3 106.09 -579.03 81.403 0.15 121
123 3 107.87 -588.34 84.465 0.15 122
124 3 107.39 -594.26 87.157 0.15 123
125 3 108.14 -598.64 87.866 0.15 124
126 3 111.11 -610.25 90.967 0.15 125
127 3 114.15 -622.64 94.399 0.15 126
128 3 119.47 -628.94 93.861 0.15 127
129 3 121.87 -636.18 94.196 0.15 128
130 3 125.94 -639.19 92.312 0.15 129
131 3 119.11 -547.91 86.535 0.15 118
132 3 119.97 -553.6 85.911 0.15 131
133 3 122.32 -563.84 83.886 0.15 132
134 3 126.46 -574.72 82.055 0.15 133
135 3 130.96 -582.78 82.048 0.15 134
136 3 136.78 -595.04 83.807 0.15 135
137 3 141.64 -601.94 84.956 0.15 136
138 3 144.45 -608.43 85.324 0.15 137
139 3 147.94 -613.46 85.064 0.15 138
140 3 153.09 -621.93 84.385 0.15 139
141 3 153.98 -623.23 84.24 0.15 140
142 3 105.5 -406.13 77.118 0.15 38
143 3 110.25 -415.86 87.08 0.35 142
144 3 114.53 -425.9 91.225 0.35 143
145 3 112.74 -434.63 92.654 0.35 144
146 3 116.52 -447.25 96.572 0.15 145
147 3 119.67 -453.87 99.358 0.15 146
148 3 122.59 -461.29 102.63 0.15 147
149 3 122.63 -470.61 111.21 0.15 148
150 3 122.5 -477.44 115.65 0.15 149
151 3 131.33 -492.13 122.25 0.15 150
152 3 137.26 -506.97 126.6 0.15 151
153 3 144.28 -524.07 142.4 0.15 152
154 3 79.689 -301.26 56.119 0.75 30
155 3 82.148 -312.76 57.033 0.75 154
156 3 86.629 -324.55 56.056 0.75 155
157 3 93.501 -340.15 56.12 0.6 156
158 3 97.233 -353.88 55.021 0.6 157
159 3 101.05 -369.2 52.57 0.6 158
160 3 109.5 -377.82 50.164 0.6 159
161 3 111.51 -384.01 47.97 0.6 160
162 3 113.04 -391.2 44.888 0.6 161
163 3 116.49 -399.77 38.474 0.6 162
164 3 119.61 -408.82 34.442 0.6 163
165 3 122.2 -414.64 33.787 0.6 164
166 3 124.66 -421.78 31.912 0.6 165
167 3 126.74 -427.81 31.289 0.6 166
168 3 128.49 -433.84 31.479 0.6 167
169 3 132.64 -448.98 31.588 0.6 168
170 3 134.84 -458.01 29.917 0.3 169
171 3 139.28 -468.55 30.231 0.3 170
172 3 141.45 -482.08 28.067 0.25 171
173 3 141.78 -491.74 25.868 0.25 172
174 3 143.94 -503.8 25.102 0.25 173
175 3 140.7 -509.56 20.825 0.25 174
176 3 142.69 -516.81 17.555 0.25 175
177 3 141.93 -525.18 16.748 0.25 176
178 3 138.29 -533.21 17.425 0.25 177
179 3 134.37 -541.51 21.339 0.25 178
180 3 127.91 -548.07 25.644 0.25 179
181 3 120.24 -557.59 23.675 0.25 180
182 3 112.35 -560.28 21.794 0.25 181
183 3 107.08 -561.34 20.759 0.25 182
184 3 101.98 -562.83 20.61 0.25 183
185 3 98.231 -565.92 21.709 0.25 184
186 3 93.217 -573.65 22.966 0.25 185
187 3 91.614 -577.8 23.941 0.25 186
188 3 88.857 -585.05 24.032 0.25 187
189 3 86.732 -594.8 28.208 0.25 188
190 3 82.666 -606.67 31.92 0.15 189
191 3 81.863 -615.67 35.527 0.15 190
192 3 81.662 -622.37 37.99 0.15 191
193 3 81.767 -626.11 37.158 0.15 192
194 3 142.34 -470.48 30.609 0.15 169
195 3 148.7 -484.68 27.226 0.15 194
196 3 146.24 -500.72 29.875 0.15 195
197 3 142.23 -516.91 32.152 0.15 196
198 3 140.6 -525.88 28.044 0.15 197
199 3 140.27 -537.62 33.104 0.15 198
200 3 151.61 -552.94 29.955 0.15 199
201 3 161.32 -566.51 26.702 0.15 200
202 3 165.16 -580.75 18.973 0.15 201
203 3 165.56 -591.68 15.644 0.15 202
204 3 166.05 -601.2 14.445 0.15 203
205 3 164.3 -609.78 10.931 0.15 204
206 3 164.15 -612.01 9.611 0.15 205
207 3 43.872 -181.89 23.102 0.45 23
208 3 44.525 -190.03 22.411 0.45 207
209 3 49.584 -197.92 17.884 0.45 208
210 3 53.203 -204.35 16.537 0.45 209
211 3 60.135 -214.05 15.411 0.45 210
212 3 61.709 -222.6 16.331 0.3 211
213 3 64.576 -235.52 15.948 0.3 212
214 3 64.892 -247.36 18.177 0.3 213
215 3 64.079 -254.77 21.135 0.3 214
216 3 64.257 -260.67 22.985 0.3 215
217 3 69.046 -265.94 24.923 0.3 216
218 3 74.889 -272.21 26.601 0.15 217
219 3 35.05 -150.91 14.953 0.4 19
220 3 39.228 -162.85 13.158 0.4 219
221 3 39.556 -177.92 15.47 0.4 220
222 3 42.819 -192.57 11.901 0.4 221
223 3 46.649 -204.36 12.55 0.4 222
224 3 47.345 -217 11.192 0.4 223
225 3 49.148 -225.63 9.101 0.3 224
226 3 48.839 -233.7 8.808 0.3 225
227 3 49.21 -241.35 8.715 0.3 226
228 3 48.84 -249.34 9.898 0.3 227
229 3 48.84 -258.03 10.694 0.3 228
230 3 48.654 -264.91 14.176 0.25 229
231 3 47.801 -272.15 15.272 0.25 230
232 3 49.317 -279.45 15.869 0.25 231
233 3 50.271 -286.85 16.611 0.25 232
234 3 51.586 -293.8 17.306 0.25 233
235 3 51.498 -300.29 18.396 0.25 234
236 3 53.936 -309.19 18.365 0.25 235
237 3 26.714 -133.39 10.471 0.35 17
238 3 27.314 -136.28 13.312 0.35 237
239 3 29.073 -140.58 14.125 0.35 238
240 3 30.758 -143.24 14.712 0.35 239
241 3 37.009 -147.97 18.279 0.35 240
242 3 41.828 -155.67 20.744 0.35 241
243 3 47.554 -159.59 24.071 0.35 242
244 3 53.066 -164.69 27.374 0.35 243
245 3 59.344 -167.93 30.888 0.15 244
246 3 26.179 -128.54 7.146 0.9 15
247 3 32.617 -143.64 9.662 0.9 246
248 3 36.025 -150.84 14.495 0.9 247
249 3 35.537 -161.44 26.08 0.9 248
250 3 44.401 -175.05 38.166 0.9 249
251 3 48.184 -181.93 42.976 0.75 250
252 3 51.628 -190.6 46.567 0.75 251
253 3 60.31 -201.7 55.293 0.75 252
254 3 66.401 -209.69 61.873 0.75 253
255 3 71.388 -218.57 69.544 0.75 254
256 3 75.89 -226.06 74.727 0.75 255
257 3 91.828 -221.79 77.881 0.75 256
258 3 105.31 -222.16 83.374 0.75 257
259 3 117.52 -225.88 86.438 0.75 258
260 3 129.42 -230.61 87.997 0.75 259
261 3 136.73 -237.37 92.794 0.75 260
262 3 142.19 -243.82 96.239 0.75 261
263 3 148.3 -254.78 102.48 0.75 262
264 3 157.56 -268.06 104.52 0.75 263
265 3 166.88 -279.91 106.71 0.75 264
266 3 171.47 -289.25 106.19 0.75 265
267 3 175.48 -296.99 107.78 0.75 266
268 3 177.84 -304.58 110.47 0.75 267
269 3 181.57 -314.33 113.48 0.75 268
270 3 188.67 -324.94 116.29 0.75 269
271 3 194.9 -337.84 119.26 0.75 270
272 3 203.32 -348.71 120.39 0.75 271
273 3 210.03 -359.65 122.69 0.75 272
274 3 216.05 -365.8 123.18 0.75 273
275 3 219.93 -371.85 124.09 0.75 274
276 3 222.88 -375.84 121.11 0.75 275
277 3 227.4 -382.44 118.98 0.55 276
278 3 236.33 -391.5 116.86 0.55 277
279 3 242.27 -402.53 116.52 0.55 278
280 3 246.71 -408.05 119.41 0.55 279
281 3 253.58 -412.75 121.25 0.55 280
282 3 258.4 -416.72 123.05 0.55 281
283 3 266.55 -423.89 127.72 0.55 282
284 3 272.32 -432.14 135.14 0.55 283
285 3 278.05 -437.77 142.87 0.55 284
286 3 277.61 -448.5 147.01 0.55 285
287 3 276.82 -455.55 148.65 0.55 286
288 3 274.34 -464.5 150.22 0.3 287
289 3 272.71 -468.77 151.76 0.3 288
290 3 270.81 -482.33 156.03 0.15 289
291 3 271.97 -491.54 157.78 0.15 290
292 3 271.48 -499.74 160.61 0.15 291
293 3 272.85 -507.36 165.71 0.15 292
294 3 273.41 -512.74 166.24 0.15 293
295 3 273.77 -518.02 165.13 0.15 294
296 3 274.15 -520.03 164.85 0.15 295
297 3 275.93 -528.1 164.17 0.15 296
298 3 278.3 -534.82 166.76 0.15 297
299 3 276.68 -465.18 156.66 0.3 287
300 3 274.62 -470.64 165.65 0.3 299
301 3 275.63 -475.58 171.76 0.3 300
302 3 275.64 -484.37 177.49 0.3 301
303 3 277.86 -488.34 179.63 0.3 302
304 3 283.37 -495.43 185.28 0.3 303
305 3 289.83 -505.62 196.61 0.3 304
306 3 291.52 -517.81 203.62 0.3 305
307 3 295.37 -527.52 206.84 0.15 306
308 3 300.44 -539.29 209.67 0.15 307
309 3 303.09 -550.42 210.91 0.15 308
310 3 305.95 -560.86 213.28 0.15 309
311 3 310.07 -570.93 222.33 0.15 310
312 3 309.42 -577.61 227.8 0.15 311
313 3 311.9 -589.62 234.44 0.15 312
314 3 313.92 -596.38 237.53 0.15 313
315 3 316.29 -603.77 241.68 0.15 314
316 3 226.06 -384.9 119.96 0.6 276
317 3 229.9 -395.73 115.15 0.6 316
318 3 230.66 -404.2 108.13 0.6 317
319 3 233.24 -419.08 102.11 0.5 318
320 3 235.46 -427.75 101.58 0.5 319
321 3 233.86 -435.08 101.34 0.5 320
322 3 234.55 -446.34 104.72 0.5 321
323 3 230.31 -455.84 102.06 0.5 322
324 3 224.83 -464.11 101.43 0.5 323
325 3 220.12 -474.01 99.602 0.45 324
326 3 220.63 -484.61 100.54 0.45 325
327 3 220.66 -492.13 100.81 0.45 326
328 3 218.6 -503.19 101.71 0.35 327
329 3 218.29 -514.02 102.65 0.35 328
330 3 218.48 -516.92 102.82 0.15 329
331 3 222.06 -523.07 104.28 0.15 330
332 3 226.77 -529.29 103.07 0.15 331
333 3 234.73 -531.6 103.9 0.15 332
334 3 244.35 -537.68 104.83 0.15 333
335 3 252.64 -544.5 104.88 0.15 334
336 3 258.8 -550.03 107.27 0.15 335
337 3 266.49 -552.68 105.46 0.15 336
338 3 274.95 -553.22 105.83 0.15 337
339 3 283.68 -556.29 108.77 0.15 338
340 3 290.85 -559.62 110.13 0.15 339
341 3 221.71 -499.97 102.46 0.15 327
342 3 221.56 -507.58 104.06 0.15 341
343 3 225.26 -520.02 104.42 0.15 342
344 3 229.71 -531.95 105.57 0.15 343
345 3 234.73 -542.37 104.04 0.15 344
346 3 233.68 -549.15 105.36 0.15 345
347 3 231.03 -562.81 106.03 0.15 346
348 3 230.58 -576.83 108.02 0.15 347
349 3 228.26 -594.99 109.87 0.15 348
350 3 227.28 -601.67 110.64 0.15 349
351 3 230.94 -608.88 108.44 0.15 350
352 3 236.46 -618.46 108.37 0.15 351
353 3 238.82 -626.64 106.86 0.15 352
354 3 241.61 -635.11 105.19 0.15 353
355 3 148.82 -249.86 98.26 0.45 262
356 3 159.46 -250.02 97.141 0.45 355
357 3 171.32 -253.73 98.04 0.45 356
358 3 185.97 -255 100.74 0.45 357
359 3 190.43 -256.26 101.43 0.45 358
360 3 201.56 -265.94 104.59 0.45 359
361 3 209.13 -274.05 106.9 0.45 360
362 3 211.97 -280.11 106.47 0.45 361
363 3 205.25 -288.92 103.35 0.45 362
364 3 201.96 -297.96 102.85 0.45 363
365 3 202.14 -304.35 107.91 0.3 364
366 3 203.83 -313.05 111.86 0.3 365
367 3 204.28 -319.01 115.84 0.3 366
368 3 205.07 -325.46 119.14 0.3 367
369 3 207.38 -331.78 120.26 0.3 368
370 3 205.85 -339.57 127.43 0.2 369
371 3 203.61 -346.02 133.33 0.2 370
372 3 204.14 -353.9 138.15 0.2 371
373 3 204.85 -357.85 141.17 0.2 372
374 3 205.32 -364.44 144.89 0.2 373
375 3 203.94 -370.27 149.06 0.2 374
376 3 205.4 -376.96 155.07 0.2 375
377 3 203.03 -382.38 159.23 0.2 376
378 3 203.06 -389.77 160.01 0.2 377
379 3 205.83 -399.56 160.13 0.15 378
380 3 209.71 -410.13 158.79 0.15 379
381 3 213.89 -420.98 159.36 0.15 380
382 3 217.74 -426.21 156.57 0.15 381
383 3 221.76 -430.49 156.38 0.15 382
384 3 228.42 -436.36 155.14 0.15 383
385 3 237.14 -441.9 155.22 0.15 384
386 3 47.227 -185.2 46.661 0.7 250
387 3 50.633 -190.98 54.635 0.7 386
388 3 53.427 -196.58 64.784 0.7 387
389 3 51.562 -206.77 73.589 0.7 388
390 3 46.558 -215.84 84.768 0.7 389
391 3 42.55 -228.51 100.77 0.7 390
392 3 41.021 -240.32 110.49 0.7 391
393 3 37.46 -248.22 119.62 0.7 392
394 3 35.399 -255.22 128.98 0.7 393
395 3 34.617 -263.44 137.13 0.7 394
396 3 31.055 -271.67 151.2 0.7 395
397 3 29.097 -284.96 163.77 0.7 396
398 3 28.423 -298.9 175.92 0.6 397
399 3 28.226 -310.99 183.27 0.55 398
400 3 26.655 -323.5 188.76 0.55 399
401 3 22.192 -329.08 197.08 0.55 400
402 3 18.583 -333.55 202.03 0.55 401
403 3 15.208 -340.36 208.69 0.45 402
404 3 9.601 -345.16 214.76 0.45 403
405 3 9.363 -353.97 220.48 0.45 404
406 3 10.99 -362.72 227.85 0.45 405
407 3 11.263 -367.39 231.14 0.45 406
408 3 7.09 -374.8 236.54 0.45 407
409 3 2.637 -384.88 243.46 0.45 408
410 3 -1.764 -398.04 256.28 0.45 409
411 3 -11.948 -402.75 259.96 0.3 410
412 3 -20.275 -411.23 264.09 0.3 411
413 3 -25.809 -421.69 270.11 0.3 412
414 3 -35.862 -437.37 272.58 0.3 413
415 3 -43.62 -449.46 273.63 0.3 414
416 3 -52.542 -472.89 265.81 0.25 415
417 3 -74.049 -477.94 260.14 0.2 416
418 3 -90.591 -481.34 252.87 0.2 417
419 3 -106.12 -489.48 251.67 0.2 418
420 3 -113.86 -494.83 245.61 0.2 419
421 3 -117.52 -504.06 242.81 0.2 420
422 3 -119.48 -511.38 242.87 0.2 421
423 3 28.179 -308.41 182.91 0.2 398
424 3 26.512 -317.83 190.92 0.2 423
425 3 19.137 -324.18 199.13 0.2 424
426 3 15.601 -327.12 211.05 0.2 425
427 3 11.407 -332.56 221.29 0.2 426
428 3 9.401 -341.75 233.13 0.2 427
429 3 10.629 -347.05 248.67 0.2 428
430 3 14.526 -355.96 257.83 0.2 429
431 3 16.314 -364.03 263.54 0.2 430
432 3 18.396 -372.88 274.06 0.2 431
433 3 23.915 -384.63 285.28 0.2 432
434 3 28.111 -388.12 295.51 0.2 433
435 3 34.481 -392.61 311.99 0.2 434
436 3 38.826 -401.54 322.65 0.2 435
437 3 40 -408.07 332.14 0.15 436
438 3 20.666 -117.68 5.583 0.5 14
439 3 21.221 -120.01 6.815 0.5 438
440 3 27.408 -129 9.547 0.3 439
441 3 27.905 -134.56 10.078 0.3 440
442 3 29.493 -141.24 10.434 0.3 441
443 3 30.788 -150.08 10.004 0.3 442
444 3 30.277 -158.13 6.908 0.3 443
445 3 28.74 -167.81 5.812 0.3 444
446 3 31.118 -174.41 3.449 0.3 445
447 3 35.599 -183.67 -1.735 0.25 446
448 3 38.54 -189.16 -3.374 0.15 447
449 3 42.195 -194.69 -3.658 0.15 448
450 3 22.892 -128.31 10.504 0.15 439
451 3 17.387 -141.37 23.831 0.3 450
452 3 16.421 -146.32 29.308 0.3 451
453 3 21.1 -159.93 34.376 0.3 452
454 3 32.874 -168.94 40.84 0.3 453
455 3 42.642 -182.32 46.689 0.3 454
456 3 45.673 -192.51 47.293 0.3 455
457 3 20.847 -120.13 3.561 0.3 13
458 3 22.383 -130.26 6.785 0.3 457
459 3 29.005 -136.6 14.157 0.3 458
460 3 33.367 -143.44 20.689 0.3 459
461 3 37.388 -155.7 25.81 0.3 460
462 3 40.046 -163.59 28.286 0.3 461
463 3 41.522 -169.94 30.299 0.3 462
464 3 48.088 -182.88 24.313 0.2 463
465 3 57.638 -196.35 22.173 0.2 464
466 3 58.284 -200.18 24.212 0.2 465
467 3 58.345 -210.29 29.085 0.2 466
468 3 5.263 -96.982 -7.528 0.55 10
469 3 5.978 -102.68 -8.755 0.55 468
470 3 7.138 -115.68 -11.316 0.5 469
471 3 9.109 -122.92 -15.333 0.5 470
472 3 12.15 -127.81 -16.79 0.5 471
473 3 17.006 -137.83 -17.757 0.45 472
474 3 24.038 -148.16 -21.347 0.45 473
475 3 35.555 -163.1 -22.211 0.45 474
476 3 40.495 -171.93 -16.571 0.35 475
477 3 44.463 -177.43 -10.527 0.35 476
478 3 53.232 -187.69 -2.743 0.35 477
479 3 57.758 -193.16 0.976 0.35 478
480 3 36.804 -171.14 -23.064 0.35 475
481 3 37.26 -179.67 -22.048 0.35 480
482 3 39.19 -187.58 -20.95 0.15 481
483 3 16.775 -133.74 -18.997 0.25 472
484 3 22.352 -143.9 -17.575 0.25 483
485 3 22.625 -149.76 -15.617 0.25 484
486 3 23.213 -158.38 -14.024 0.25 485
487 3 20.522 -169.46 -7.222 0.25 486
488 3 21.13 -181.69 -0.204 0.25 487
489 3 21.791 -190.51 2.036 0.25 488
490 3 16.531 -193.53 17.349 0.15 489
491 3 10.512 -200.41 33.432 0.15 490
492 3 7.108 -206.4 44.004 0.15 491
493 3 6.891 -218.69 52.845 0.15 492
494 3 7.066 -111.12 -12.643 0.3 469
495 3 5.911 -120.64 -19.395 0.3 494
496 3 7.146 -132 -24.088 0.3 495
497 3 12.265 -144.97 -30.25 0.3 496
498 3 15.333 -157.15 -32.643 0.3 497
499 3 12.558 -167.06 -32.646 0.3 498
500 3 12.363 -175.83 -32.06 0.3 499
501 3 11.219 -191.05 -33.607 0.3 500
502 3 10.666 -199.98 -34.518 0.3 501
503 3 10.835 -208.33 -32.549 0.3 502
504 3 10.925 -215.7 -31.283 0.3 503
505 3 11.493 -222.35 -34.713 0.15 504
506 3 10.605 -226.42 -37.14 0.15 505
507 3 -11.521 -66.351 18.156 1.35 6
508 3 -15.825 -76.353 22.507 1.35 507
509 3 -17.024 -85.694 27.257 1.35 508
510 3 -19.491 -89.203 30.735 1.35 509
511 3 -26.546 -96.241 36.496 1.05 510
512 3 -27.537 -103.32 47.38 0.85 511
513 3 -27.597 -106.32 53.077 0.85 512
514 3 -28.537 -113.59 60.34 0.85 513
515 3 -31.275 -126.39 72.724 0.85 514
516 3 -35.061 -141.5 82.937 0.85 515
517 3 -32.989 -151.92 90.827 0.75 516
518 3 -32.717 -169.65 104.63 0.75 517
519 3 -39.321 -179.26 123.71 0.75 518
520 3 -43.175 -192.01 141.65 0.75 519
521 3 -44.066 -203.41 156.71 0.75 520
522 3 -27.667 -224 158.23 0.75 521
523 3 -17.74 -240.72 162.94 0.75 522
524 3 -10.145 -261.81 168.75 0.75 523
525 3 -11.711 -274.85 170.01 0.75 524
526 3 -10.919 -282.25 173.16 0.75 525
527 3 -9.295 -294.06 179.64 0.75 526
528 3 -9.471 -313.52 187.36 0.75 527
529 3 -3.498 -331.74 186.38 0.75 528
530 3 -0.124 -356.44 197.05 0.75 529
531 3 3.091 -373.13 204.65 0.75 530
532 3 1.431 -391.14 215.29 0.75 531
533 3 -4.465 -409.08 230.14 0.75 532
534 3 -10.657 -414.92 234.62 0.75 533
535 3 -19.758 -425.48 246.4 0.6 534
536 3 -30.6 -436.75 262.77 0.6 535
537 3 -36.626 -445.71 274.72 0.6 536
538 3 -38.392 -452.76 279.23 0.6 537
539 3 -39.099 -455.01 281.09 0.6 538
540 3 -40.153 -466.62 291.99 0.55 539
541 3 -41.399 -481.42 309.47 0.55 540
542 3 -38.919 -494.36 325.5 0.55 541
543 3 -43.076 -514.35 331.15 0.45 542
544 3 -43.569 -533.89 329.02 0.45 543
545 3 -41.608 -548.63 335.37 0.45 544
546 3 -39.873 -565.16 343.14 0.35 545
547 3 -50.586 -580.33 354.31 0.35 546
548 3 -53.413 -592.06 362.03 0.35 547
549 3 -54.533 -601.94 372.34 0.35 548
550 3 -55.379 -609.58 378.95 0.2 549
551 3 -58.311 -621.16 392.24 0.2 550
552 3 -53.363 -627.64 406.71 0.2 551
553 3 -58.589 -627.65 413.6 0.15 552
554 3 -65.736 -632.09 426.1 0.15 553
555 3 -40.489 -462.78 286.27 0.35 539
556 3 -44.547 -477.26 290.19 0.35 555
557 3 -45.539 -490.06 292.32 0.2 556
558 3 -52.036 -508.94 298.24 0.2 557
559 3 -56.518 -521.74 302.08 0.2 558
560 3 -60.821 -538.07 301.95 0.2 559
561 3 -66.781 -549.59 302.95 0.2 560
562 3 -66.444 -559.38 307.65 0.2 561
563 3 -65.789 -564.73 313.69 0.2 562
564 3 -49.197 -489.87 295.87 0.15 556
565 3 -50.96 -500.94 299.13 0.15 564
566 3 -52.257 -514.59 299.98 0.15 565
567 3 -53.51 -526.11 301.39 0.15 566
568 3 -57.435 -541.56 305.94 0.15 567
569 3 -59.822 -551.72 309.75 0.15 568
570 3 -60.662 -556.59 311.95 0.15 569
571 3 -39.872 -458.85 282.74 0.15 538
572 3 -41.108 -473.19 280.76 0.15 571
573 3 -42.928 -482.33 288.14 0.15 572
574 3 -43.786 -485.32 296.5 0.15 573
575 3 -51.748 -491.64 310.89 0.15 574
576 3 -56.931 -500.14 322.37 0.15 575
577 3 -59.797 -508.8 328.88 0.15 576
578 3 -62.233 -519.31 335.2 0.15 577
579 3 -64.447 -528.44 340.66 0.15 578
580 3 -68.478 -536.32 343.29 0.15 579
581 3 -72.578 -543.38 348.97 0.15 580
582 3 -73.077 -549.55 355.01 0.15 581
583 3 -17.159 -423.28 239.63 0.15 534
584 3 -25.194 -440.38 244.35 0.15 583
585 3 -35.706 -449.22 251.06 0.15 584
586 3 -40.268 -459.48 255.43 0.15 585
587 3 -43.776 -471.21 261.23 0.15 586
588 3 -45.515 -484.84 267.05 0.15 587
589 3 -48.962 -500.95 270.77 0.15 588
590 3 -48.167 -512.12 276.34 0.15 589
591 3 -45.863 -517.14 287.39 0.15 590
592 3 -46.133 -522.13 295.49 0.15 591
593 3 -49.074 -528.55 305.75 0.15 592
594 3 -52.402 -532.93 312.61 0.15 593
595 3 -56.485 -547.63 319.71 0.15 594
596 3 -60.358 -561 325.46 0.15 595
597 3 -62.263 -575.88 333.81 0.15 596
598 3 -31.116 -148.58 87.685 0.35 516
599 3 -27.416 -158.28 94.96 0.35 598
600 3 -24.167 -170.75 94.262 0.35 599
601 3 -20.659 -179.83 95.576 0.35 600
602 3 -20.908 -189.25 97.488 0.35 601
603 3 -18.32 -197.08 105.45 0.15 602
604 3 -30.86 -102.95 41.685 0.8 511
605 3 -35.951 -112.7 49.507 0.8 604
606 3 -44.436 -128.58 53.81 0.8 605
607 3 -54.208 -139.72 60.227 0.8 606
608 3 -57.328 -145.07 64.945 0.8 607
609 3 -66.498 -153.7 75.138 0.8 608
610 3 -71.317 -164.53 85.767 0.8 609
611 3 -74.703 -172.2 94.086 0.8 610
612 3 -84.888 -185.93 99.79 0.65 611
613 3 -101.94 -203.54 111.89 0.65 612
614 3 -118.53 -219.16 119.26 0.65 613
615 3 -124.61 -223.76 122.57 0.65 614
616 3 -140.63 -232.22 123.56 0.65 615
617 3 -159.06 -239.08 125.43 0.65 616
618 3 -179.54 -247.53 126.3 0.65 617
619 3 -199.75 -261.72 133.83 0.65 618
620 3 -217.54 -275.64 135.8 0.65 619
621 3 -231.63 -279.58 143.76 0.65 620
622 3 -251.26 -290.77 159.45 0.65 621
623 3 -254.81 -292.61 161.04 0.65 622
624 3 -266.79 -303.02 157.1 0.55 623
625 3 -278.55 -315.89 154.43 0.55 624
626 3 -292.37 -327.61 153.85 0.55 625
627 3 -300.75 -337.45 154.36 0.55 626
628 3 -311.44 -341.19 160.1 0.55 627
629 3 -313.83 -351.01 170 0.55 628
630 3 -318.27 -360.01 186.56 0.55 629
631 3 -323.47 -365.86 200.66 0.4 630
632 3 -331.17 -372.52 211.23 0.4 631
633 3 -337.05 -378.13 216.46 0.4 632
634 3 -344.28 -393.71 222.81 0.3 633
635 3 -350.89 -408.56 223.03 0.3 634
636 3 -358.45 -421.31 226.44 0.3 635
637 3 -344.79 -388.98 223.92 0.3 633
638 3 -350.57 -402.23 248.57 0.3 637
639 3 -271.49 -302.93 164.46 0.3 623
640 3 -279.87 -313.15 157.21 0.4 639
641 3 -284.02 -317.53 156.93 0.4 640
642 3 -299.32 -329.26 157.73 0.4 641
643 3 -305.24 -331.86 152.93 0.4 642
644 3 -319.73 -334.46 149.31 0.3 643
645 3 -338.47 -343.92 141.18 0.3 644
646 3 -348.89 -352.2 146.44 0.15 645
647 3 -360.3 -366.15 148.51 0.15 646
648 3 -372.36 -374.76 155.11 0.15 647
649 3 -390.31 -382.1 156.11 0.15 648
650 3 -399.85 -391.36 152.02 0.15 649
651 3 -406.71 -396.4 151.07 0.15 650
652 3 -414.49 -402.4 151.28 0.15 651
653 3 -420.8 -409.06 150.24 0.15 652
654 3 -427 -415.15 149.28 0.15 653
655 3 -433.43 -420.12 148.15 0.15 654
656 3 -439.13 -425.31 147 0.15 655
657 3 -447.04 -439.44 144.26 0.15 656
658 3 -289.45 -323.92 157.45 0.35 641
659 3 -304.09 -336.07 162.68 0.35 658
660 3 -322.61 -352.79 162.99 0.35 659
661 3 -338.19 -366.98 168.39 0.35 660
662 3 -347.55 -375.93 169.5 0.25 661
663 3 -358.13 -389.88 166.91 0.25 662
664 3 -365.84 -403.49 161.46 0.25 663
665 3 -380.31 -417.98 165.47 0.25 664
666 3 -388.83 -427.37 168.19 0.15 665
667 3 -397.5 -438.41 167.03 0.15 666
668 3 -403.2 -446.11 156.22 0.15 667
669 3 -408.75 -451.6 151.1 0.15 668
670 3 -417.44 -463.32 141.72 0.15 669
671 3 -424.87 -475.69 139.38 0.15 670
672 3 -436.66 -489.74 141.98 0.15 671
673 3 -449.92 -496.31 144.49 0.15 672
674 3 -457.25 -503.76 148.46 0.15 673
675 3 -460.12 -513.8 147.5 0.15 674
676 3 -462.63 -518.6 148.29 0.15 675
677 3 -464.42 -530.18 149.25 0.15 676
678 3 -79.448 -183.44 103.11 0.75 611
679 3 -82.225 -199.68 112.76 0.75 678
680 3 -82.627 -220.01 121.42 0.75 679
681 3 -83.152 -237.75 122.91 0.75 680
682 3 -82.819 -252.04 128.99 0.75 681
683 3 -86.636 -267.97 130.23 0.6 682
684 3 -87.794 -288.66 133.81 0.6 683
685 3 -88.037 -301.86 136.48 0.6 684
686 3 -90.53 -315.68 143.41 0.6 685
687 3 -93.604 -321.75 146.32 0.6 686
688 3 -97.457 -329.54 148.1 0.6 687
689 3 -101.29 -340.24 151.69 0.5 688
690 3 -103.54 -348.58 155.6 0.5 689
691 3 -107.4 -363.04 165.9 0.5 690
692 3 -112.6 -373.69 173.77 0.5 691
693 3 -111.4 -383.58 175.28 0.5 692
694 3 -110.05 -396.38 180.52 0.5 693
695 3 -112.64 -407.32 181.08 0.5 694
696 3 -114.7 -417.66 183.09 0.5 695
697 3 -58.906 -148.33 68.427 0.5 608
698 3 -63.316 -157.5 75.821 0.5 697
699 3 -61.971 -163.04 81.495 0.5 698
700 3 -62.775 -166.31 89.186 0.5 699
701 3 -63.999 -169.66 95.416 0.5 700
702 3 -64.816 -173.15 99.823 0.35 701
703 3 -65.486 -177.59 103.19 0.35 702
704 3 -68.317 -181.87 106.08 0.35 703
705 3 -73.553 -187.08 113.43 0.15 704
706 3 -26.747 -97.551 42.606 0.4 510
707 3 -32.853 -107.87 53.877 0.4 706
708 3 -37.868 -115.04 56.743 0.35 707
709 3 -35.651 -130.34 75.515 0.35 708
710 3 -33.717 -136.68 82.485 0.4 709
711 3 -31.837 -144.36 91.906 0.35 710
712 3 -30.169 -151.07 96.971 0.35 711
713 3 -26.282 -152.29 103.05 0.25 712
714 3 -22.822 -156.78 113.37 0.25 713
715 3 -20.045 -164.19 121.59 0.25 714
716 3 -23.88 -177.76 130.62 0.15 715
717 3 -28.892 -187.11 137.7 0.15 716
718 3 -33.307 -198.12 149.72 0.15 717
719 3 -36.918 -209.47 163.4 0.15 718
720 3 -41.806 -218.87 172.23 0.15 719
721 3 -47.233 -226.49 181.22 0.15 720
722 3 -48.337 -231.79 188.15 0.15 721
723 3 -28.389 -170.97 106.57 0.15 712
724 3 -21.17 -192.88 122.1 0.15 723
725 3 -13.547 -216.52 130.35 0.15 724
726 3 -11.474 -232.02 135.62 0.15 725
727 3 -11.052 -242.05 138.51 0.15 726
728 3 -24.732 -93.96 28.122 0.9 509
729 3 -29.717 -99.412 29.513 0.9 728
730 3 -37.259 -107.11 32.44 0.65 729
731 3 -53.476 -127.21 37.488 0.65 730
732 3 -58.737 -138.93 39.315 0.65 731
733 3 -60.478 -155.1 43.892 0.35 732
734 3 -61.32 -173.79 53.038 0.25 733
735 3 -60.407 -181.47 56.591 0.25 734
736 3 -63.857 -197.36 56.358 0.25 735
737 3 -73.056 -209.35 63.718 0.25 736
738 3 -76.718 -219.65 65.379 0.25 737
739 3 -89.19 -232.95 63.206 0.15 738
740 3 -98.015 -240.24 60.865 0.15 739
741 3 -92.353 -252.48 61.476 0.15 740
742 3 -92.283 -261.46 63.664 0.15 741
743 3 -93.415 -274.99 62.923 0.15 742
744 3 -96.244 -283.72 63.152 0.15 743
745 3 -98.982 -286.5 60.86 0.15 744
746 3 -60.454 -152.04 33.681 0.15 732
747 3 -65.481 -169.98 27.89 0.15 746
748 3 -73.754 -186.5 24.876 0.15 747
749 3 -85.231 -210.01 22.059 0.15 748
750 3 -102.48 -227.58 19.665 0.15 749
751 3 -114.49 -231.63 19.717 0.15 750
752 3 -132.02 -241.32 21.698 0.15 751
753 3 -148.04 -247.08 19.362 0.15 752
754 3 -157.55 -253.03 14.159 0.15 753
755 3 -165.17 -259.43 10.392 0.15 754
756 3 -175.45 -265.58 10.415 0.15 755
757 3 -61.633 -165.3 34.049 0.15 746
758 3 -64.149 -178.56 35.202 0.15 757
759 3 -61.645 -198.17 30.881 0.15 758
760 3 -60.452 -221.31 27.407 0.15 759
761 3 -69.079 -233.68 27.215 0.15 760
762 3 -74.908 -243.23 25.95 0.15 761
763 3 -81.442 -252.56 20.952 0.15 762
764 3 -87.226 -259.29 17.287 0.15 763
765 3 -97.441 -272.84 7.657 0.15 764
766 3 -99.952 -276.61 10.611 0.15 765
767 3 -104.28 -284.68 12.08 0.15 766
768 3 -34.45 -105.59 33.383 0.6 729
769 3 -38.311 -113.17 34.317 0.6 768
770 3 -41.053 -120.71 33.052 0.6 769
771 3 -40.748 -129.31 33.483 0.6 770
772 3 -42.513 -138.52 37.436 0.5 771
773 3 -43.088 -141.09 38.873 0.5 772
774 3 -46.754 -153.41 45.576 0.3 773
775 3 -49.615 -169.8 49.874 0.3 774
776 3 -51.658 -181.5 51.957 0.3 775
777 3 -55.1 -195.63 54.975 0.25 776
778 3 -59.404 -208.55 62.945 0.25 777
779 3 -58.975 -218.96 73.56 0.15 778
780 3 -63.911 -225.59 83.369 0.15 779
781 3 -67.161 -231.96 89.121 0.15 780
782 3 -69.156 -244.74 97.505 0.15 781
783 3 -44.098 -147.7 43.537 0.25 773
784 3 -41.637 -153.21 59.672 0.15 783
785 3 -41.583 -164.62 62.673 0.15 784
786 3 -39.484 -181.04 63.409 0.15 785
787 3 -41.238 -192.38 60.792 0.15 786
788 3 -41.927 -202.52 60.929 0.15 787
789 3 -42.193 -207.73 61.486 0.15 788
790 3 -43.168 -221.72 62.24 0.15 789
791 3 -44.751 -231.41 65.816 0.15 790
792 3 -38.628 -141.69 37.994 0.15 771
793 3 -32.814 -161.24 47.505 0.15 792
794 3 -36.212 -174.59 58.235 0.15 793
795 3 -39.971 -191.59 67.301 0.15 794
796 3 -40.433 -197.4 76.384 0.15 795
797 3 -45.228 -210.3 84.476 0.15 796
798 3 -46.985 -219.86 88.681 0.15 797
799 3 -48.455 -225.97 88.545 0.15 798
800 3 -48.797 -235.91 93.29 0.15 799
801 3 -40.754 -117.92 33.133 0.4 769
802 3 -44.589 -133.71 30.582 0.4 801
803 3 -48.662 -136.47 26.83 0.4 802
804 3 -54.109 -143.06 25.92 0.35 803
805 3 -61.694 -147.65 20.446 0.35 804
806 3 -69.343 -152.13 15.687 0.35 805
807 3 -77.519 -158.68 15.018 0.25 806
808 3 -83.236 -167.57 13.402 0.25 807
809 3 -89.042 -177.42 11.552 0.25 808
810 3 -102.47 -188.92 16.044 0.25 809
811 3 -114.39 -195.66 18.628 0.2 810
812 3 -123.37 -203.65 19.337 0.2 811
813 3 -135.72 -209.23 16.395 0.2 812
814 3 -143.64 -216.22 14.992 0.2 813
815 3 -155.39 -225.77 13.597 0.2 814
816 3 -163.71 -233.34 14.517 0.2 815
817 3 -172.68 -245.1 14.592 0.15 816
818 4 -6 4 -4.5 0.8 1
819 4 -8 8 -1.5 0.8 818
820 4 -10.494 12.549 -0.343 0.8 819
821 4 -15.104 22.566 2.033 0.5 820
822 4 -16.873 32.026 7.12 0.5 821
823 4 -18.237 35.727 7.957 0.5 822
824 4 -20.255 39.071 9.367 0.5 823
825 4 -24.906 42.226 11.998 0.15 824
826 4 -33.285 47.317 17.687 0.15 825
827 4 -38.925 52.158 17.612 0.15 826
828 4 -46.025 58.523 17.034 0.15 827
829 4 -60.944 66.82 18.99 0.15 828
830 4 -82.704 73.412 24.673 0.15 829
831 4 -90.664 79.307 25.049 0.15 830
832 4 -95.453 82.697 25.615 0.15 831
833 4 -112.9 95.174 30.536 0.15 832
834 4 -124.69 99.484 34.738 0.15 833
835 4 -140.74 101.63 36.91 0.15 834
836 4 -149.8 107.19 43.161 0.15 835
837 4 -159.1 114.99 52.001 0.15 836
838 4 -26.917 46.137 10.852 0.15 824
839 4 -47.444 57.923 13.716 0.15 838
840 4 -61.461 63.26 18.439 0.15 839
841 4 -78.912 68.335 21.75 0.15 840
842 4 -97.315 70.779 22.662 0.15 841
843 4 -105.07 72.647 24.34 0.15 842
844 4 -121.59 82.623 21.185 0.15 843
845 4 -133.91 91.826 20.171 0.15 844
846 4 -146.64 102.68 21.779 0.15 845
847 4 -160.38 113.03 20.055 0.15 846
848 4 -21.303 43.398 11.421 0.15 823
849 4 -22.059 45.075 11.765 0.15 848
850 4 -23.593 52.686 13.164 0.15 849
851 4 -25.329 58.66 14.759 0.15 850
852 4 -27.831 65.014 16.032 0.15 851
853 4 -32.11 76.71 17.582 0.15 852
854 4 -35.165 83.468 16.003 0.15 853
855 4 -34.495 91.496 20.862 0.15 854
856 4 -32.802 98.38 20.829 0.15 855
857 4 -31.191 108.49 20.675 0.15 856
858 4 -26.627 52.077 15.059 0.15 849
859 4 -30.43 68.845 19.459 0.15 858
860 4 -30.784 85.038 26.291 0.15 859
861 4 -31.933 93.156 32.849 0.15 860
862 4 -35.307 101.86 37.228 0.15 861
863 4 -36.893 112.08 39.609 0.15 862
864 4 -42.203 124.05 43.934 0.15 863
865 4 -49.652 124.35 46.205 0.15 864
866 4 -55.227 126.13 47.072 0.15 865
867 4 -65.646 133.49 56.057 0.15 866
868 4 -77.435 151.31 64.411 0.15 867
869 4 -15.628 24.506 -5.233 0.45 820
870 4 -24.295 36.057 -9.443 0.45 869
871 4 -36.457 43.085 -14.485 0.45 870
872 4 -43.246 48.431 -18.557 0.3 871
873 4 -51.286 53.764 -22.354 0.3 872
874 4 -59.228 64.07 -26.933 0.3 873
875 4 -64.94 72.686 -30.857 0.3 874
876 4 -67.861 81.457 -37.859 0.3 875
877 4 -69.301 90.285 -45.104 0.3 876
878 4 -72.997 98.536 -51.623 0.3 877
879 4 -79.479 108.51 -59.22 0.15 878
880 4 -87.704 117.42 -62.591 0.15 879
881 4 -94.96 123.66 -65.883 0.15 880
882 4 -101.63 130.24 -69.681 0.15 881
883 4 -107.68 140.12 -73.531 0.15 882
884 4 -115.41 143.72 -77.956 0.15 883
885 4 -123.56 149.74 -84.432 0.15 884
886 4 -44.607 47.573 -20.047 0.15 871
887 4 -50.842 57.86 -34.112 0.15 886
888 4 -57.855 65.171 -46.054 0.15 887
889 4 -66.338 62.296 -65.758 0.15 888
890 4 -73.723 63.15 -75.401 0.15 889
891 4 -83.023 67.834 -86.618 0.15 890
892 4 -102.44 77.625 -100.42 0.15 891
893 4 -114.27 83.384 -109.83 0.15 892
894 4 -121.99 87.781 -115.64 0.15 893
895 4 1.5 10.5 -3.5 0.8 1
896 4 4.5 20.5 -13 0.8 895
897 4 8.213 34.455 -25.599 0.6 896
898 4 10.963 42.922 -35.151 0.6 897
899 4 15.586 50.131 -47.22 0.6 898
900 4 16.399 53.615 -53.849 0.6 899
901 4 17.205 57.584 -59.899 0.5 900
902 4 19.244 54.971 -68.101 0.45 901
903 4 24.567 52.934 -78.287 0.45 902
904 4 24.537 53.235 -85.245 0.3 903
905 4 25.174 54.288 -92.99 0.3 904
906 4 27.504 59.274 -100.62 0.15 905
907 4 26.255 63.2 -106.64 0.15 906
908 4 25.267 68.002 -110.28 0.15 907
909 4 24.976 72.575 -116.62 0.15 908
910 4 24.471 74.792 -124.37 0.15 909
911 4 23.918 77.964 -131.02 0.15 910
912 4 27.055 57.046 -102.96 0.15 905
913 4 29.815 61.125 -115.16 0.15 912
914 4 33.539 67.047 -128.29 0.15 913
915 4 37.027 70.177 -134.06 0.15 914
916 4 26.233 54.404 -84.944 0.15 903
917 4 30.845 58.91 -95.002 0.15 916
918 4 33.854 62.012 -103.22 0.15 917
919 4 36.559 67.99 -117.82 0.15 918
920 4 40.009 72.504 -126.53 0.15 919
921 4 44.64 72.849 -135.08 0.15 920
922 4 52.388 70.135 -143.26 0.15 921
923 4 59.233 64.276 -155.16 0.15 922
924 4 65.759 67.223 -170.68 0.15 923
925 4 67.021 68.679 -178.52 0.15 924
926 4 68.905 71.418 -189.65 0.15 925
927 4 75.014 70.827 -201.45 0.15 926
928 4 22.903 57.4 -61.324 0.15 900
929 4 32.004 61.964 -67.537 0.15 928
930 4 35.86 69.634 -75.383 0.15 929
931 4 40.749 77.028 -80.274 0.15 930
932 4 46.005 87.423 -87.26 0.15 931
933 4 49.225 97.374 -93.903 0.15 932
934 4 54.008 104.96 -101.92 0.15 933
935 4 29.931 57.912 -70.644 0.15 928
936 4 39.669 67.943 -79.907 0.15 935
937 4 42.401 77.338 -90.179 0.15 936
938 4 43.823 97.482 -104.23 0.15 937
939 4 41.687 107.53 -115.92 0.15 938
940 4 41.759 120.27 -129.74 0.15 939
941 4 41.243 131.38 -136.78 0.15 940
942 4 38.773 140.46 -142.77 0.15 941
943 4 37.734 147.09 -150.25 0.15 942
944 4 38.101 151.15 -155.04 0.15 943
945 4 8.5 17 6 1.45 1
946 4 11 26.5 5.5 1.45 945
947 4 12.574 37.666 3.032 1.45 946
948 4 13.62 44.784 1.375 0.85 947
949 4 18.772 51.437 -0.186 0.85 948
950 4 22.402 57.726 -2.064 0.6 949
951 4 26.044 61.427 -6.005 0.6 950
952 4 29.914 65.187 -7.468 0.25 951
953 4 32.111 67.52 -9.195 0.25 952
954 4 35.161 71.289 -11.885 0.15 953
955 4 43.756 81.48 -12.417 0.15 954
956 4 53.893 89.257 -15.772 0.15 955
957 4 69.527 98.051 -18.317 0.15 956
958 4 80.967 106.4 -17.823 0.15 957
959 4 88.149 114.67 -21.565 0.15 958
960 4 96.768 122.65 -22.586 0.15 959
961 4 102.9 123.65 -23.53 0.15 960
962 4 108.78 128.59 -25.833 0.15 961
963 4 113.11 133.9 -27.16 0.15 962
964 4 38.954 69.322 -14.335 0.15 953
965 4 44.725 73.485 -18.157 0.15 964
966 4 51.672 77.331 -21.271 0.15 965
967 4 64.297 85.045 -29.293 0.15 966
968 4 68.397 92.486 -31.809 0.15 967
969 4 73.056 103.21 -35.331 0.15 968
970 4 77.051 126.72 -33.215 0.15 969
971 4 79.282 146.39 -41.243 0.15 970
972 4 95.042 167.56 -49.405 0.15 971
973 4 101.85 181.69 -48.698 0.15 972
974 4 69.416 97.275 -35.054 0.15 968
975 4 71.753 106.91 -39.855 0.15 974
976 4 75.223 121.12 -45.875 0.15 975
977 4 80.276 137.53 -47.855 0.15 976
978 4 83.826 153.68 -36.491 0.15 977
979 4 83.727 165.67 -34.922 0.15 978
980 4 82.152 173.74 -33.836 0.15 979
981 4 82.099 182.47 -32.232 0.15 980
982 4 50.694 74.71 -19.923 0.15 965
983 4 60.074 79.803 -24.088 0.15 982
984 4 64.463 91.517 -26.325 0.15 983
985 4 71.211 101.83 -28.222 0.15 984
986 4 70.103 111.71 -31.556 0.15 985
987 4 70.716 125.47 -35.447 0.15 986
988 4 72.842 137.31 -38.676 0.15 987
989 4 70.569 148.14 -47.57 0.15 988
990 4 69.533 154.89 -51.881 0.15 989
991 4 34.433 62.16 -15.297 0.15 951
992 4 39.189 65.42 -18.938 0.15 991
993 4 48.874 74.929 -25.185 0.15 992
994 4 63.844 82.673 -24.767 0.15 993
995 4 81.545 93.557 -25.61 0.15 994
996 4 87.941 95.706 -24.756 0.15 995
997 4 93.246 105.27 -28.74 0.15 996
998 4 103.43 117.7 -32.908 0.15 997
999 4 108.07 122.44 -35.26 0.15 998
1000 4 116.89 128.36 -36.468 0.15 999
1001 4 123.18 133.24 -40.716 0.15 1000
1002 4 128.01 142.98 -46.96 0.15 1001
1003 4 139.04 147.23 -48.832 0.15 1002
1004 4 98.579 100.88 -27.687 0.15 996
1005 4 107.97 106.68 -32.821 0.15 1004
1006 4 115.16 110.21 -36.153 0.15 1005
1007 4 122.22 114.27 -39.893 0.15 1006
1008 4 135.1 118.86 -44.285 0.15 1007
1009 4 141.74 122.97 -44.716 0.15 1008
1010 4 46.606 72.803 -26.634 0.15 992
1011 4 55.834 84.328 -31.809 0.15 1010
1012 4 58.668 96.931 -34.181 0.15 1011
1013 4 62.131 104.32 -37.366 0.15 1012
1014 4 66.242 117.63 -40.86 0.15 1013
1015 4 66.089 123.64 -43.922 0.15 1014
1016 4 69.712 132.13 -49.716 0.15 1015
1017 4 70.961 140.35 -50.889 0.15 1016
1018 4 72.02 147.47 -51.558 0.15 1017
1019 4 72.224 156.69 -52.461 0.15 1018
1020 4 21.144 58.447 -6.818 0.6 949
1021 4 22.016 65.203 -9.434 0.6 1020
1022 4 26.15 72.89 -13.05 0.2 1021
1023 4 35.595 83.476 -17.766 0.2 1022
1024 4 40.3 94.628 -22.037 0.2 1023
1025 4 44.379 108.55 -24.229 0.2 1024
1026 4 47.773 120.89 -29.362 0.2 1025
1027 4 48.325 131.35 -31.137 0.2 1026
1028 4 51.266 136.54 -35.682 0.2 1027
1029 4 56.612 145.1 -42.273 0.2 1028
1030 4 61.128 157.05 -50.686 0.2 1029
1031 4 61.721 162.3 -54.63 0.2 1030
1032 4 62.973 173.15 -58.627 0.2 1031
1033 4 75.01 179.4 -61.799 0.2 1032
1034 4 82.742 182.71 -63.594 0.15 1033
1035 4 94.01 190.45 -64.763 0.15 1034
1036 4 101.49 198.31 -66.664 0.15 1035
1037 4 112.09 207.16 -68.198 0.15 1036
1038 4 113.5 208.84 -68.836 0.15 1037
1039 4 26.855 78.19 -12.664 0.15 1021
1040 4 33.975 94.288 -15.733 0.15 1039
1041 4 44.294 95.644 -26.558 0.15 1040
1042 4 51.139 101.01 -31.412 0.15 1041
1043 4 60.063 110.23 -38.164 0.15 1042
1044 4 66.726 116.85 -43.202 0.15 1043
1045 4 71.372 122.81 -47.603 0.15 1044
1046 4 74.852 127.77 -49.956 0.15 1045
1047 4 82.222 136.99 -49.859 0.15 1046
1048 4 96.933 150.35 -48.455 0.15 1047
1049 4 56.269 106.08 -36.734 0.15 1042
1050 4 66.558 117.9 -40.922 0.15 1049
1051 4 71.347 121.9 -42.814 0.15 1050
1052 4 80.021 129.7 -47.412 0.15 1051
1053 4 85.918 136.08 -49.144 0.15 1052
1054 4 89.416 140.96 -53.322 0.15 1053
1055 4 93.64 145.45 -56.899 0.15 1054
1056 4 100.8 154.1 -63.113 0.15 1055
1057 4 103.92 157.61 -64.955 0.15 1056
1058 4 13.774 42.671 2.521 0.6 947
1059 4 13.435 50.65 0.869 0.6 1058
1060 4 17.295 58.335 1.403 0.5 1059
1061 4 19.735 64.928 3.868 0.5 1060
1062 4 22.289 69.081 5.594 0.5 1061
1063 4 26.402 75.26 6.237 0.5 1062
1064 4 30.276 81.656 8.317 0.25 1063
1065 4 36.046 86.305 10.147 0.25 1064
1066 4 43.427 95.649 8.035 0.25 1065
1067 4 46.927 108.35 3.145 0.25 1066
1068 4 53.676 123.32 -0.663 0.25 1067
1069 4 60.693 132.65 -6.426 0.25 1068
1070 4 63.565 141.54 -12.169 0.25 1069
1071 4 68.26 150.25 -15.871 0.15 1070
1072 4 76.314 155.1 -20.409 0.15 1071
1073 4 83.624 164.15 -21.401 0.15 1072
1074 4 94.318 172.32 -26.309 0.15 1073
1075 4 101.63 181.3 -34.114 0.15 1074
1076 4 44.577 92.91 12.513 0.15 1065
1077 4 49.109 107.2 8.424 0.15 1076
1078 4 50.995 116.09 5.274 0.15 1077
1079 4 59.28 132.89 4.746 0.15 1078
1080 4 63.261 142.36 4.888 0.15 1079
1081 4 65.917 151.48 5.344 0.15 1080
1082 4 73.409 159.11 3.543 0.15 1081
1083 4 84.683 163.58 1.273 0.15 1082
1084 4 94.294 170.09 -0.304 0.15 1083
1085 4 109.81 178.67 -0.023 0.15 1084
1086 4 128.45 190.14 -1.271 0.15 1085
1087 4 139.63 200.5 2.454 0.15 1086
1088 4 142.1 202.88 3.576 0.15 1087
1089 4 146.93 208.26 5.564 0.15 1088
1090 4 152.04 212.78 9.292 0.15 1089
1091 4 29.621 79.69 6.752 0.15 1063
1092 4 37.207 90.506 7.205 0.15 1091
1093 4 44.814 99.681 7.646 0.15 1092
1094 4 55.52 106.57 9.272 0.15 1093
1095 4 62.92 113.98 11.602 0.15 1094
1096 4 68.83 123.05 11.67 0.15 1095
1097 4 77.217 134.48 12.295 0.15 1096
1098 4 82.808 141.82 14.138 0.15 1097
1099 4 86.153 157.05 9.865 0.15 1098
1100 4 86.478 168.19 4.302 0.15 1099
1101 4 87.706 187.11 2.896 0.15 1100
1102 4 19.165 72.313 8.157 0.15 1061
1103 4 12.325 84.174 1.317 0.15 1102
1104 4 8.507 103.58 -4.81 0.15 1103
1105 4 2.04 115.68 -12.598 0.15 1104
1106 4 -1.276 127.74 -17.976 0.15 1105
1107 4 -3.688 140.46 -19.269 0.15 1106
1108 4 -12.489 155.53 -20.655 0.15 1107
1109 4 -18.243 164.76 -23.698 0.15 1108
1110 4 -22.661 180.17 -24.183 0.15 1109
1111 4 -24.115 199.03 -22.74 0.15 1110
1112 4 -28.739 213.92 -18.264 0.15 1111
1113 4 -30.338 222.57 -16.875 0.15 1112
1114 4 12.271 58.89 -0.629 0.2 1059
1115 4 16.497 65.138 -4.178 0.2 1114
1116 4 20.453 71.974 -11.569 0.2 1115
1117 4 19.057 80.197 -19.032 0.2 1116
1118 4 18.534 87.012 -22.571 0.2 1117
1119 4 15.44 99.716 -24 0.2 1118
1120 4 17.153 112.56 -26.112 0.2 1119
1121 4 20.052 119.86 -25.085 0.2 1120
1122 4 20.797 129.74 -24.638 0.2 1121
1123 4 20.142 140.91 -27.088 0.2 1122
1124 4 16.524 153.74 -31.063 0.15 1123
1125 4 21.27 167.05 -30.849 0.15 1124
1126 4 22.461 188.26 -29.687 0.15 1125
1127 4 20.503 197.89 -29.218 0.15 1126
1128 4 14.5 17 4.5 1.45 1
1129 4 21.5 25 3 1.25 1128
1130 4 29.064 28.849 0.407 1.25 1129
1131 4 35.103 36.393 1.338 0.75 1130
1132 4 35.228 40.61 0.501 0.75 1131
1133 4 35.204 42.268 0.536 0.75 1132
1134 4 34.964 48.29 0.959 0.5 1133
1135 4 36.267 52.215 1.341 0.5 1134
1136 4 45.046 63.917 5.371 0.3 1135
1137 4 58.695 74.741 8.025 0.25 1136
1138 4 64.891 82.256 9.572 0.3 1137
1139 4 74.191 88.12 11.191 0.3 1138
1140 4 84.878 96.051 15.113 0.3 1139
1141 4 92.409 104.26 17.387 0.3 1140
1142 4 96.543 109.51 20.004 0.25 1141
1143 4 100.59 130.91 23.291 0.25 1142
1144 4 104.62 143.33 24.739 0.25 1143
1145 4 113.01 156.94 14.372 0.25 1144
1146 4 116.84 169.24 8.036 0.15 1145
1147 4 120.5 182.11 8.345 0.15 1146
1148 4 127.01 195.82 9.927 0.15 1147
1149 4 136.44 208.97 11.889 0.15 1148
1150 4 143.23 213.73 9.735 0.15 1149
1151 4 146.38 219.37 10.649 0.15 1150
1152 4 153.34 229.53 12.232 0.15 1151
1153 4 157.44 238.07 13.062 0.15 1152
1154 4 159.65 244.66 17.337 0.15 1153
1155 4 37.871 57.122 1.652 0.35 1135
1156 4 43.365 66.385 0.781 0.35 1155
1157 4 51.911 79.772 0.711 0.15 1156
1158 4 60.015 89.666 4.167 0.15 1157
1159 4 70.994 101.51 8.935 0.15 1158
1160 4 77.143 113.19 12.041 0.15 1159
1161 4 80.932 118.66 14.483 0.15 1160
1162 4 87.299 127.6 16.274 0.15 1161
1163 4 99.187 143.23 18.991 0.15 1162
1164 4 106.1 159.41 21.463 0.15 1163
1165 4 115.28 159.81 19.387 0.15 1164
1166 4 128.6 165.38 20.404 0.15 1165
1167 4 141.38 170.83 16.741 0.15 1166
1168 4 150.98 172.67 20.333 0.15 1167
1169 4 161.52 178.33 24.933 0.15 1168
1170 4 172.48 180.27 28.479 0.15 1169
1171 4 183.62 182.99 30.881 0.15 1170
1172 4 197.53 186.99 33.065 0.15 1171
1173 4 44.617 70.059 0.118 0.15 1156
1174 4 49.358 77.981 0.081 0.15 1173
1175 4 59.417 84.062 -0.507 0.15 1174
1176 4 68.08 95.87 5.107 0.15 1175
1177 4 80.188 103.5 5.954 0.15 1176
1178 4 89.936 110.96 6.051 0.15 1177
1179 4 93.534 117.43 7.971 0.15 1178
1180 4 98.939 124.85 12.122 0.15 1179
1181 4 105.95 141.46 17.909 0.15 1180
1182 4 47.648 78.702 -1.573 0.15 1173
1183 4 58.896 95.274 -4.046 0.15 1182
1184 4 66.811 106.05 -14.404 0.15 1183
1185 4 80.897 115.5 -17.833 0.15 1184
1186 4 90.074 124.86 -23.786 0.15 1185
1187 4 102.06 128.01 -26.37 0.15 1186
1188 4 109.5 131 -27.88 0.15 1187
1189 4 115.31 134.23 -28.9 0.15 1188
1190 4 125.5 142.21 -30.544 0.15 1189
1191 4 130.13 147.83 -34.545 0.15 1190
1192 4 133.33 155.76 -43.602 0.15 1191
1193 4 142.3 160.82 -49.39 0.15 1192
1194 4 130.41 142.65 -27.18 0.15 1189
1195 4 142.54 153.34 -27.096 0.15 1194
1196 4 149.22 163.72 -22.609 0.15 1195
1197 4 36.717 53.084 1.017 0.15 1133
1198 4 39.465 62.723 1.552 0.15 1197
1199 4 44.623 74.799 2.801 0.15 1198
1200 4 46.739 87.536 4.811 0.15 1199
1201 4 47.564 94.547 5.633 0.15 1200
1202 4 51.083 105.35 9.265 0.15 1201
1203 4 58.73 107.81 13.229 0.15 1202
1204 4 68.212 112.62 12.022 0.15 1203
1205 4 70.693 124.35 10.916 0.15 1204
1206 4 71.693 130.86 9.228 0.15 1205
1207 4 78.842 141.15 -1.335 0.15 1206
1208 4 83.799 146.23 -6.088 0.15 1207
1209 4 89.378 153.38 -8.384 0.15 1208
1210 4 94.088 159.85 -11.307 0.15 1209
1211 4 67.294 112.72 18.21 0.15 1203
1212 4 76.472 123.82 25.831 0.15 1211
1213 4 82.012 133.2 33.15 0.15 1212
1214 4 92.264 143.72 37.511 0.15 1213
1215 4 103.44 150.02 47.654 0.15 1214
1216 4 111.42 157.69 50.833 0.15 1215
1217 4 110.73 168.15 59.277 0.15 1216
1218 4 113.25 171.97 63.676 0.15 1217
1219 4 47.111 105.37 6.554 0.15 1201
1220 4 45.507 117.02 12.026 0.15 1219
1221 4 47.531 129.3 16.788 0.15 1220
1222 4 48.734 140.01 22.664 0.15 1221
1223 4 51.224 154.1 29.611 0.15 1222
1224 4 55.658 170.11 35.382 0.15 1223
1225 4 60.159 178.93 37.719 0.15 1224
1226 4 37.116 47.352 -1.298 0.15 1132
1227 4 39.436 54.003 -3.449 0.15 1226
1228 4 39.281 57.129 -4.546 0.15 1227
1229 4 38.732 63.949 -10.541 0.15 1228
1230 4 41.61 74.985 -14.717 0.15 1229
1231 4 46.038 84.827 -17.922 0.15 1230
1232 4 45.663 106.13 -19.361 0.15 1231
1233 4 45.847 119.23 -24.003 0.15 1232
1234 4 48.234 134.75 -26.634 0.15 1233
1235 4 52.016 147.06 -24.888 0.15 1234
1236 4 51.291 160.89 -24.043 0.15 1235
1237 4 52.292 170.44 -27.656 0.15 1236
1238 4 54.199 177.58 -27.912 0.15 1237
1239 4 55.993 186.88 -29.527 0.15 1238
1240 4 60.412 195.23 -25.795 0.15 1239
1241 4 66.196 204.51 -27.691 0.15 1240
1242 4 42.81 69.448 -9.958 0.15 1228
1243 4 50.972 85.694 -11.609 0.15 1242
1244 4 68.341 96.535 -8.248 0.15 1243
1245 4 75.828 115.18 -5.567 0.15 1244
1246 4 81.987 130.62 -5.401 0.15 1245
1247 4 88.634 151.03 -8.542 0.15 1246
1248 4 100.17 168.95 -10.628 0.15 1247
1249 4 107.83 178.02 -13.362 0.15 1248
1250 4 112.67 191.18 -13.467 0.15 1249
1251 4 38.324 36.515 -0.81 0.5 1130
1252 4 40.637 43.774 -10.162 0.5 1251
1253 4 38.589 48.94 -15.74 0.5 1252
1254 4 38.557 51.167 -17.686 0.5 1253
1255 4 39.071 56.268 -21.146 0.35 1254
1256 4 40.68 60.417 -23.685 0.35 1255
1257 4 42.404 62.294 -23.637 0.35 1256
1258 4 45.148 67.669 -26.812 0.15 1257
1259 4 60.922 74.323 -28.911 0.15 1258
1260 4 69.99 82.007 -33.031 0.15 1259
1261 4 73.816 91.744 -40.229 0.15 1260
1262 4 72.997 94.666 -51.6 0.15 1261
1263 4 75.012 100.39 -61.721 0.15 1262
1264 4 75.407 103.34 -70.672 0.15 1263
1265 4 79.974 111.85 -75.966 0.15 1264
1266 4 83.426 123.15 -80.749 0.15 1265
1267 4 83.712 130.2 -86.174 0.15 1266
1268 4 80.663 131.96 -95.548 0.15 1267
1269 4 80.839 137.46 -102.97 0.15 1268
1270 4 80.84 142.36 -113.03 0.15 1269
1271 4 80.386 145.54 -116.48 0.15 1270
1272 4 80.263 150.31 -121.84 0.15 1271
1273 4 79.579 155.67 -126.65 0.15 1272
1274 4 80.41 161 -129.97 0.15 1273
1275 4 81.385 169.13 -134.1 0.15 1274
1276 4 46.989 68.958 -20.93 0.15 1257
1277 4 55.695 70.307 -13.08 0.15 1276
1278 4 63.259 77.238 -8.607 0.15 1277
1279 4 69.6 81.56 -2.314 0.15 1278
1280 4 79.311 88.007 2.089 0.15 1279
1281 4 85.35 92.781 3.887 0.15 1280
1282 4 91.304 98.642 3.223 0.15 1281
1283 4 96.51 108.2 4.086 0.15 1282
1284 4 98.607 115.29 3.731 0.15 1283
1285 4 41.479 62.372 -24.573 0.25 1256
1286 4 43.926 71.164 -29.151 0.25 1285
1287 4 45.956 78.115 -35.956 0.25 1286
1288 4 49.54 84.874 -38.909 0.25 1287
1289 4 54.863 94.742 -42.194 0.25 1288
1290 4 60.951 103.16 -44.566 0.15 1289
1291 4 46.419 72.704 -29.483 0.15 1285
1292 4 52.896 82.363 -30.891 0.15 1291
1293 4 57.046 86.091 -29.518 0.15 1292
1294 4 63.787 94.89 -27.364 0.15 1293
1295 4 69.088 100.65 -32.631 0.15 1294
1296 4 72.806 109.11 -42.216 0.15 1295
1297 4 73.746 116.64 -48.842 0.15 1296
1298 4 73.569 122.58 -55.71 0.15 1297
1299 4 76.729 126.59 -61.889 0.15 1298
1300 4 82.558 129.85 -67.777 0.15 1299
1301 4 86.916 134.15 -71.086 0.15 1300
1302 4 90.497 142.22 -77.38 0.15 1301
1303 4 93.656 150.7 -82.687 0.15 1302
1304 4 103.82 154.97 -91.949 0.15 1303
1305 4 39.198 58.628 -21.74 0.15 1254
1306 4 42.511 66.245 -30.016 0.15 1305
1307 4 46.165 74.945 -35.512 0.15 1306
1308 4 48.917 82.229 -40.932 0.15 1307
1309 4 52.618 96.782 -48.742 0.15 1308
1310 4 52.903 103.58 -52.539 0.15 1309
1311 4 1.5 12 9.5 0.55 1
1312 4 5 22 20.5 0.55 1311
1313 4 9.294 24.907 27.543 0.55 1312
1314 4 10.501 30.072 34.917 0.55 1313
1315 4 10.1 33.075 38.05 0.4 1314
1316 4 9.689 34.208 39.723 0.4 1315
1317 4 9.009 36.521 46.16 0.15 1316
1318 4 8.811 43.545 56.901 0.15 1317
1319 4 9.421 51.569 66.976 0.15 1318
1320 4 11.782 60.439 75.52 0.15 1319
1321 4 13.518 69.454 85.654 0.15 1320
1322 4 17.268 76.174 94.215 0.15 1321
1323 4 21.173 81.655 103.59 0.15 1322
1324 4 25.222 80.894 114.99 0.15 1323
1325 4 30.55 85.757 125.29 0.15 1324
1326 4 33.527 90.604 134.37 0.15 1325
1327 4 8.699 51.445 68.129 0.15 1318
1328 4 12.109 64.904 72.766 0.15 1327
1329 4 18.705 79.627 77.712 0.15 1328
1330 4 27.919 96.033 84.284 0.15 1329
1331 4 21.959 110.62 92.115 0.15 1330
1332 4 18.684 118.23 98.482 0.15 1331
1333 4 20.392 125.42 107.68 0.15 1332
1334 4 26.756 133.23 117.17 0.15 1333
1335 4 33.265 142.84 130 0.15 1334
1336 4 33.808 145.79 139.67 0.15 1335
1337 4 37.777 146.62 147 0.15 1336
1338 4 12.733 42.532 66.371 0.15 1317
1339 4 12.892 43.338 76.671 0.15 1338
1340 4 16.489 44.851 87.267 0.15 1339
1341 4 22.042 47.325 102.15 0.15 1340
1342 4 26.646 46.586 114.77 0.15 1341
1343 4 29.859 44.892 126.22 0.15 1342
1344 4 29.424 43.837 136.52 0.15 1343
1345 4 9.281 40.082 46.566 0.15 1316
1346 4 5.466 45.413 54.661 0.15 1345
1347 4 -5.002 52.693 62.02 0.15 1346
1348 4 -13.25 61.999 70.774 0.15 1347
1349 4 -25.936 55.436 86.805 0.15 1348
1350 4 -35.725 56.33 96.443 0.15 1349
1351 4 -38.626 60.436 111.44 0.15 1350
1352 4 -45.674 68.676 119.1 0.15 1351
1353 4 -51.549 74.748 127.03 0.15 1352
1354 4 -56.719 81.107 134.33 0.15 1353
1355 4 -55.689 91.322 144.29 0.15 1354
1356 4 -54.804 102.66 150.84 0.15 1355
1357 4 -54.211 109.51 153.58 0.15 1356
1358 4 11.525 34.598 43.221 0.15 1314
1359 4 16.706 41.301 59.384 0.15 1358
1360 4 7.446 50.254 80.111 0.15 1359
1361 4 0.992 59.686 94.964 0.15 1360
1362 4 6.688 62.958 108.39 0.15 1361
1363 4 11.854 67.055 121.25 0.15 1362
1364 4 13.459 69.193 131.42 0.15 1363
1365 4 15.122 71.006 140.61 0.15 1364
1366 4 15.141 76.09 148.12 0.15 1365
1367 4 19.97 76.107 156.76 0.15 1366
1368 4 23.75 77.948 163.05 0.15 1367
1369 4 29.241 80.568 171.2 0.15 1368
1370 4 31.269 83.311 176.21 0.15 1369
1371 4 33.727 85.379 183.03 0.15 1370
1372 4 22.085 50.403 73.338 0.15 1359
1373 4 29.517 59.913 82.453 0.15 1372
1374 4 37.472 68.703 89.287 0.15 1373
1375 4 43.886 81.223 105.8 0.15 1374
1376 4 47.995 86.931 116.82 0.15 1375
1377 4 50.723 90.912 125.2 0.15 1376
1378 4 55.494 96.38 132.12 0.15 1377
1379 4 57.715 100.25 136.77 0.15 1378
