# Supplementary material for: Influence of extracellular oscillations on neural communication: a computational perspective
Source: Front Comput Neurosci. 2014 Feb 7;8:9. doi: 10.3389/fncom.2014.00009 (PMC3916728; doi:10.3389/fncom.2014.00009)
Supplement: Supplementary file 4 [file DataSheet1.ZIP › influence_of_extracellular_oscillations/cell_x.swc]

1 1 0 0 0 10 -1
2 1 0 10 0 10 1
3 1 0 -10 0 10 1
4 3 -8.5 -21 0 2.85 1
5 3 -9 -28 1.5 1.8 4
6 3 -8.735 -38.209 14.266 1.55 5
7 3 -8.65 -49.57 29.892 1.55 6
8 3 -14.265 -56.062 32.984 1.55 7
9 3 -20.332 -68.155 43.363 1.15 8
10 3 -22.454 -74.778 49.268 1.15 9
11 3 -20.223 -83.581 52.232 0.8 10
12 3 -20.263 -102.02 59.902 0.8 11
13 3 -20.763 -125.87 70.294 0.8 12
14 3 -32.406 -144.94 80.361 0.8 13
15 3 -39.19 -161.79 84.134 0.8 14
16 3 -38.631 -169.32 88.191 0.8 15
17 3 -39.116 -173.92 90.819 0.8 16
18 3 -40.057 -186.63 97.814 0.8 17
19 3 -42.448 -201.42 96.501 0.8 18
20 3 -44.326 -215.44 96.486 0.8 19
21 3 -44.031 -222.95 96.864 0.8 20
22 3 -44.325 -231.69 99.018 0.65 21
23 3 -47.358 -248.03 104.69 0.65 22
24 3 -49.549 -255.93 109.18 0.65 23
25 3 -50.149 -263.46 114.12 0.65 24
26 3 -52.96 -275.49 120.85 0.65 25
27 3 -53.735 -284.56 126.54 0.65 26
28 3 -54.036 -296.35 135.91 0.65 27
29 3 -54.043 -306.25 141.59 0.65 28
30 3 -53.911 -315.07 145.57 0.65 29
31 3 -53.019 -322.63 150.49 0.65 30
32 3 -54.437 -329.83 156.37 0.55 31
33 3 -58.951 -337.15 166.13 0.55 32
34 3 -64.357 -348.25 175.01 0.55 33
35 3 -68.08 -357.11 183.4 0.55 34
36 3 -69.573 -364.72 192.38 0.55 35
37 3 -69.645 -370.32 196.1 0.55 36
38 3 -69.491 -376.05 206.71 0.4 37
39 3 -66.762 -385.02 219.99 0.4 38
40 3 -64.07 -390.75 229.71 0.4 39
41 3 -62.03 -392.48 233.97 0.4 40
42 3 -56.785 -394.04 239.65 0.4 41
43 3 -50.741 -397.76 246.57 0.4 42
44 3 -45.476 -403.52 253.82 0.4 43
45 3 -33.177 -406.84 257.94 0.4 44
46 3 -22.801 -407.6 258 0.3 45
47 3 -15.027 -411.87 261.55 0.3 46
48 3 -11.416 -414.62 265.31 0.3 47
49 3 1.206 -418.69 272.07 0.15 48
50 3 14.961 -424.84 286.29 0.15 49
51 3 14.172 -433.34 297.66 0.15 50
52 3 14.776 -438.36 305 0.15 51
53 3 15.789 -444.37 311.04 0.15 52
54 3 14.827 -458.24 318.34 0.15 53
55 3 14.37 -463.97 321.98 0.15 54
56 3 14.05 -472.14 329.55 0.15 55
57 3 12.482 -477.01 338.27 0.15 56
58 3 11.487 -481.14 344.27 0.15 57
59 3 -4.189 -424.9 276.29 0.15 48
60 3 -3.755 -437.79 283.06 0.15 59
61 3 1.652 -446.25 293.59 0.15 60
62 3 5.669 -453.87 299.51 0.15 61
63 3 6.919 -465.41 308.56 0.15 62
64 3 7.942 -474.08 311.06 0.15 63
65 3 12.111 -482.25 315.11 0.15 64
66 3 12.553 -488.42 318.1 0.15 65
67 3 13.098 -494.23 320.6 0.15 66
68 3 15.11 -505.83 321.84 0.15 67
69 3 -19.677 -418.15 269.56 0.15 45
70 3 -13.09 -423.13 275.43 0.15 69
71 3 -0.633 -430.29 281.32 0.15 70
72 3 3.75 -440.15 286.86 0.15 71
73 3 6.577 -446.36 290.02 0.15 72
74 3 10.195 -455.53 294.31 0.15 73
75 3 10.258 -462.16 296.12 0.15 74
76 3 10.404 -468 295.79 0.15 75
77 3 12.626 -474.75 295.54 0.15 76
78 3 14.12 -480.04 296.03 0.15 77
79 3 14.954 -485.67 295.37 0.15 78
80 3 -68.945 -380.63 198.26 0.15 37
81 3 -66.444 -388.46 202.87 0.15 80
82 3 -64.996 -398.83 204.61 0.15 81
83 3 -58.073 -403.86 204.72 0.15 82
84 3 -51.772 -411.43 206.58 0.15 83
85 3 -44.675 -421.37 212.68 0.15 84
86 3 -49.845 -434.4 216.22 0.15 85
87 3 -47.432 -445.33 221.53 0.15 86
88 3 -46.252 -454.34 224.69 0.15 87
89 3 -42.939 -464.43 230.58 0.15 88
90 3 -43.261 -472.36 235.85 0.15 89
91 3 -42.364 -483.79 246.24 0.15 90
92 3 -42.823 -495.23 251.32 0.15 91
93 3 -48.316 -502.43 253.65 0.15 92
94 3 -57.63 -514.64 257.48 0.15 93
95 3 -63.526 -522.48 260.65 0.15 94
96 3 -65.42 -530.12 262.46 0.15 95
97 3 -66.783 -538.15 269.15 0.15 96
98 3 -66.912 -548.96 268.95 0.15 97
99 3 -66.938 -554.39 267.14 0.15 98
100 3 -68.285 -560.01 267.32 0.15 99
101 3 -69.018 -566.26 268.89 0.15 100
102 3 -72.473 -573.81 268.91 0.15 101
103 3 -45.905 -236.76 99.091 0.5 21
104 3 -49.202 -242.99 96.078 0.5 103
105 3 -62.564 -256.38 88.224 0.5 104
106 3 -72.574 -274.73 88.567 0.5 105
107 3 -81.162 -292.37 91.071 0.45 106
108 3 -83.368 -305.29 92.324 0.45 107
109 3 -83.36 -313.58 94.336 0.45 108
110 3 -94.361 -328.54 96.34 0.15 109
111 3 -102.69 -335.7 98.019 0.15 110
112 3 -109.8 -344.92 100.61 0.15 111
113 3 -113.92 -357.76 106.19 0.15 112
114 3 -113.68 -367.24 112.93 0.15 113
115 3 -116.3 -376.05 116.72 0.15 114
116 3 -121.25 -386.48 125.74 0.15 115
117 3 -120.96 -402.27 133.46 0.15 116
118 3 -121.55 -418.85 142.94 0.15 117
119 3 -123.92 -431.38 147.83 0.15 118
120 3 -126.73 -442.31 149.55 0.15 119
121 3 -129.89 -457.27 152.92 0.15 120
122 3 -132.51 -471.64 159.04 0.15 121
123 3 -138.62 -481.6 166.59 0.15 122
124 3 -147.33 -486.96 164.27 0.15 123
125 3 -157.12 -495.57 161.99 0.15 124
126 3 -164.53 -516.29 160.98 0.15 125
127 3 -170.21 -525.63 163.96 0.15 126
128 3 -178.96 -537.19 165.78 0.15 127
129 3 -186.05 -546.64 164.41 0.15 128
130 3 -190.94 -555.17 166.96 0.15 129
131 3 -200.65 -567.06 165.39 0.15 130
132 3 -213.81 -569.91 165.4 0.15 131
133 3 -223.12 -573.39 170.34 0.15 132
134 3 -237.07 -573.62 174.51 0.15 133
135 3 -88.5 -329.41 94.709 0.15 109
136 3 -94.401 -339.05 98.979 0.15 135
137 3 -107.5 -346.17 110.4 0.15 136
138 3 -112.22 -354.51 126.29 0.15 137
139 3 -117.33 -365.09 140.52 0.15 138
140 3 -122.85 -376.85 148.91 0.15 139
141 3 -131.07 -391.2 156.91 0.15 140
142 3 -142.13 -398.69 166.38 0.15 141
143 3 -147.47 -406.82 175.12 0.15 142
144 3 -148.48 -422.27 174.31 0.15 143
145 3 -146.02 -440.34 175.1 0.15 144
146 3 -146.82 -469.46 175.78 0.15 145
147 3 -147.66 -489.15 181.69 0.15 146
148 3 -149.17 -493.4 185.48 0.15 147
149 3 -154 -502.47 191.78 0.15 148
150 3 -160.35 -514.52 194.8 0.15 149
151 3 -163.18 -521.55 194.85 0.15 150
152 3 -166.39 -531.43 195.66 0.15 151
153 3 -174.54 -535.35 197.22 0.15 152
154 3 -40.282 -182.26 94.742 0.15 17
155 3 -41.938 -190.58 102.65 0.15 154
156 3 -45.789 -197.84 110.5 0.15 155
157 3 -50.195 -205.49 117.16 0.15 156
158 3 -51.85 -210.05 129.11 0.15 157
159 3 -53.972 -214.25 137.9 0.15 158
160 3 -55.027 -222.19 143.82 0.15 159
161 3 -51.031 -230.14 152.86 0.15 160
162 3 -48.387 -238.01 163.78 0.15 161
163 3 -44.722 -243.58 178.57 0.15 162
164 3 -56.982 -182.72 93.412 0.15 16
165 3 -68.505 -193.74 100.83 0.15 164
166 3 -80.384 -206.66 111.76 0.15 165
167 3 -87.285 -215.6 122.89 0.15 166
168 3 -89.985 -221.35 126.51 0.15 167
169 3 -96.53 -228.18 135.57 0.15 168
170 3 -101.15 -237.03 143.61 0.15 169
171 3 -105.57 -242.04 149.57 0.15 170
172 3 -109.53 -248.06 157.74 0.15 171
173 3 -115.47 -262.29 166.44 0.15 172
174 3 -116.98 -269 173.15 0.15 173
175 3 -114.66 -273.4 181.49 0.15 174
176 3 -114.58 -280.82 185.27 0.15 175
177 3 -113.13 -291.35 189.7 0.15 176
178 3 -111.77 -302.3 191.93 0.15 177
179 3 -110.99 -310.72 198.78 0.15 178
180 3 -112.3 -318.99 206.36 0.15 179
181 3 -113.32 -325.19 210.83 0.15 180
182 3 -117.01 -331.28 215.26 0.15 181
183 3 -119.1 -335.54 216.84 0.15 182
184 3 -122.36 -342.13 217.48 0.15 183
185 3 -125.05 -353.02 221.05 0.15 184
186 3 -128.78 -364.02 224.96 0.15 185
187 3 -129.74 -383.48 232.84 0.15 186
188 3 -128.35 -394.54 237.91 0.15 187
189 3 -129.45 -409.2 247.46 0.15 188
190 3 -130.8 -416.86 251.01 0.15 189
191 3 -138.63 -421.37 259.5 0.15 190
192 3 -144.22 -426.54 268.34 0.15 191
193 3 -147.61 -438.06 273.65 0.15 192
194 3 -150.6 -446.92 277.96 0.15 193
195 3 -159.32 -452.16 282.29 0.15 194
196 3 -167.6 -455.81 284.91 0.15 195
197 3 -171.83 -458.87 288.52 0.15 196
198 3 -177.08 -464.03 292.17 0.15 197
199 3 -94.85 -233.23 138.34 0.15 168
200 3 -94.518 -244.46 146.18 0.15 199
201 3 -98.331 -251.79 146.58 0.15 200
202 3 -97.601 -261.62 147.88 0.15 201
203 3 -99.177 -274.88 152.82 0.15 202
204 3 -99.915 -286.92 152.39 0.15 203
205 3 -102.93 -295.41 151.87 0.15 204
206 3 -40.342 -170.82 88.033 0.15 15
207 3 -48.294 -183.96 92.361 0.15 206
208 3 -59.345 -188.99 100.67 0.15 207
209 3 -69.918 -201.21 102.21 0.15 208
210 3 -76.911 -210.91 103.37 0.15 209
211 3 -83.045 -218.55 106.42 0.15 210
212 3 -91.712 -225.52 111.83 0.15 211
213 3 -97.064 -230.33 115.5 0.15 212
214 3 -18.722 -88.144 51.038 0.15 11
215 3 -23.507 -102.73 49.054 0.15 214
216 3 -26.647 -119.58 41.891 0.15 215
217 3 -27.413 -133.94 39.751 0.15 216
218 3 -33.918 -146.3 41.186 0.15 217
219 3 -28.319 -161.12 51.463 0.15 218
220 3 -25.032 -164.32 69.439 0.15 219
221 3 -21.961 -170.25 80.562 0.15 220
222 3 -15.237 -176.73 95.73 0.15 221
223 3 -11.558 -191.48 102.82 0.15 222
224 3 -10.86 -201.32 106.36 0.15 223
225 3 -7.997 -209.17 110.45 0.15 224
226 3 -23.302 -92.052 55.873 0.15 10
227 3 -30.603 -110.01 69.726 0.15 226
228 3 -34.225 -123.7 79.157 0.15 227
229 3 -34.946 -128.43 85.76 0.15 228
230 3 -34.532 -136.11 94.382 0.15 229
231 3 -28.581 -143.01 100.24 0.15 230
232 3 -22.859 -154.43 109.24 0.15 231
233 3 -20.123 -158.93 113.69 0.15 232
234 3 -18.931 -164.12 117.94 0.15 233
235 3 -16.933 -167.75 122.95 0.15 234
236 3 -22.506 -69.757 40.636 0.45 8
237 3 -27.601 -77.838 45.244 0.45 236
238 3 -31.204 -85.441 52.858 0.45 237
239 3 -31.066 -89.525 58.475 0.45 238
240 3 -30.84 -95.735 65.883 0.2 239
241 3 -32.921 -98.706 70.166 0.2 240
242 3 -27.105 -103.76 82.17 0.2 241
243 3 -23.183 -110.42 88.989 0.2 242
244 3 -21.242 -116.7 95.721 0.2 243
245 3 -22.716 -124.07 101.59 0.2 244
246 3 -27.166 -131.83 102.1 0.15 245
247 3 -35.511 -138.6 97.35 0.15 246
248 3 -45.297 -139.64 95.024 0.15 247
249 3 -52.655 -144.19 93.489 0.15 248
250 3 -62.326 -143.69 93.975 0.15 249
251 3 -68.815 -143.12 95.001 0.15 250
252 3 -79.816 -141.94 92.797 0.15 251
253 3 -87.507 -144.66 94.291 0.15 252
254 3 -97.369 -145.77 89.368 0.15 253
255 3 -28.755 -90.36 63.715 0.15 239
256 3 -27.604 -93.594 70.421 0.15 255
257 3 -29.969 -97.407 76.493 0.15 256
258 3 -31.589 -101.83 81.188 0.15 257
259 3 -39.097 -105.33 85.944 0.15 258
260 3 -40.5 -110.5 90.798 0.15 259
261 3 -40.408 -116.48 92.459 0.15 260
262 3 -39.098 -123.59 94.962 0.15 261
263 3 -39.049 -128.65 97.859 0.15 262
264 3 -39.384 -135.24 99.516 0.15 263
265 3 -40.488 -140.13 104.62 0.15 264
266 3 -41.706 -144.45 107.96 0.15 265
267 3 -41.516 -148.5 111.4 0.15 266
268 3 -42.024 -156.57 120.93 0.15 267
269 3 -41.977 -160.8 128.45 0.15 268
270 3 -8.503 -35.32 3.136 2.1 5
271 3 -6.946 -40.376 6.913 2.1 270
272 3 -7.217 -49.887 13.874 1.75 271
273 3 -9.305 -68.913 15.249 1.75 272
274 3 -13.749 -81.551 15.057 1.3 273
275 3 -22.371 -84.356 15.25 1.3 274
276 3 -22.171 -87.819 17.365 1.3 275
277 3 -24.4 -91.155 22.279 1.15 276
278 3 -27.869 -93.926 26.092 1.15 277
279 3 -31.904 -96.852 30.526 0.95 278
280 3 -37.065 -103.24 38.898 0.95 279
281 3 -46.222 -106.92 46.634 0.95 280
282 3 -51.871 -113.64 52.032 0.95 281
283 3 -57.801 -123.87 59.01 0.85 282
284 3 -63.696 -132.6 69.319 0.85 283
285 3 -69.438 -140.17 76.885 0.85 284
286 3 -74.725 -150.78 85.051 0.85 285
287 3 -82.228 -157.67 91.663 0.85 286
288 3 -87.097 -164.93 101.72 0.85 287
289 3 -91.054 -172.47 108.92 0.85 288
290 3 -94.49 -182.01 110.44 0.85 289
291 3 -96.991 -189.73 112.82 0.85 290
292 3 -101.26 -201.2 118.63 0.75 291
293 3 -103.19 -208.95 121.91 0.75 292
294 3 -108.81 -217.85 123.2 0.75 293
295 3 -110.92 -221.03 126.02 0.75 294
296 3 -115.51 -230.69 136.8 0.75 295
297 3 -117.34 -234.95 144.09 0.75 296
298 3 -115.67 -234.34 157.16 0.6 297
299 3 -116.68 -236.6 169.66 0.6 298
300 3 -106.89 -238.72 184.46 0.6 299
301 3 -106.08 -247.96 198.19 0.6 300
302 3 -107.75 -260.44 212.21 0.6 301
303 3 -106.14 -273.76 222.27 0.6 302
304 3 -104.5 -287.16 231.12 0.6 303
305 3 -102.92 -296.43 239.09 0.5 304
306 3 -104.28 -296.74 248.01 0.5 305
307 3 -112.66 -301.97 259.58 0.5 306
308 3 -121.15 -306.04 268.56 0.5 307
309 3 -131.91 -308.35 281.84 0.5 308
310 3 -138.37 -312.81 298.92 0.5 309
311 3 -140.65 -314.86 305.39 0.5 310
312 3 -137.69 -317.72 316.85 0.3 311
313 3 -139.62 -315.85 328.65 0.3 312
314 3 -146.25 -316.61 340.67 0.3 313
315 3 -149.4 -320.2 355.45 0.2 314
316 3 -153.53 -319.43 364.03 0.2 315
317 3 -158.38 -322.68 370.98 0.2 316
318 3 -164.02 -327.91 373.46 0.2 317
319 3 -167.04 -335.48 374.96 0.2 318
320 3 -171.21 -346.44 376.97 0.15 319
321 3 -169.26 -352.21 379.78 0.15 320
322 3 -167.28 -363.02 383.99 0.15 321
323 3 -164.03 -377.98 391.34 0.15 322
324 3 -164.15 -390.47 400.03 0.15 323
325 3 -165.64 -401.8 405.87 0.15 324
326 3 -174.2 -344.38 380.24 0.15 319
327 3 -179.15 -349.49 382.06 0.15 326
328 3 -181.83 -352.97 383.87 0.15 327
329 3 -186.19 -359.56 389.52 0.15 328
330 3 -190.17 -365.34 395.14 0.15 329
331 3 -194.94 -371.5 402.74 0.15 330
332 3 -198.83 -377.33 409.89 0.15 331
333 3 -202.57 -382.7 415.4 0.15 332
334 3 -205.97 -388.49 419.4 0.15 333
335 3 -214.24 -401.61 425.63 0.15 334
336 3 -220.82 -408.3 430.48 0.15 335
337 3 -108.08 -300.08 243.68 0.5 304
338 3 -115.46 -316.26 256.67 0.5 337
339 3 -128.25 -329.44 259.67 0.5 338
340 3 -135.34 -342.75 263.9 0.5 339
341 3 -143.72 -356.62 271.26 0.5 340
342 3 -142.72 -363.32 270.51 0.5 341
343 3 -143.74 -376.28 272.02 0.15 342
344 3 -149.32 -394.73 268.9 0.15 343
345 3 -150.52 -407.3 271.2 0.15 344
346 3 -155.86 -421.19 276.32 0.15 345
347 3 -162.93 -432.77 279.2 0.15 346
348 3 -175.23 -444.48 285.1 0.15 347
349 3 -179.37 -450.38 285.58 0.15 348
350 3 -187.08 -461.94 290.23 0.15 349
351 3 -192.32 -472.35 293.58 0.15 350
352 3 -198.76 -485.5 301.31 0.15 351
353 3 -201.6 -496.46 305.09 0.15 352
354 3 -200.45 -508.18 305.47 0.15 353
355 3 -202.01 -523.71 308.72 0.15 354
356 3 -196.88 -531.06 319.45 0.15 355
357 3 -192.61 -540.39 328.14 0.15 356
358 3 -192.15 -557.76 331.41 0.15 357
359 3 -136.35 -378.29 274.35 0.15 342
360 3 -131.73 -390.77 279.67 0.15 359
361 3 -130.53 -398.48 284.9 0.15 360
362 3 -129.52 -407.46 290.83 0.15 361
363 3 -135.51 -416.25 296.46 0.15 362
364 3 -142.45 -425.66 304.62 0.15 363
365 3 -152.04 -434.15 311.49 0.15 364
366 3 -160.11 -445.14 320.91 0.15 365
367 3 -174.34 -447.06 326.42 0.15 366
368 3 -182.55 -450.17 334.1 0.15 367
369 3 -189.79 -454.01 342.43 0.15 368
370 3 -197.83 -458.54 349.47 0.15 369
371 3 -204.51 -465.81 359.04 0.15 370
372 3 -213.3 -473.68 369.24 0.15 371
373 3 -224.52 -479.7 380.3 0.15 372
374 3 -234.57 -484.76 394.04 0.15 373
375 3 -244.68 -489.74 403.57 0.15 374
376 3 -247.66 -493.1 408.3 0.15 375
377 3 -116.85 -226.69 131.03 0.15 295
378 3 -121.52 -235.56 139.75 0.15 377
379 3 -119.93 -244.25 144.07 0.15 378
380 3 -119.94 -251.93 151.09 0.15 379
381 3 -121.05 -254.74 153.45 0.15 380
382 3 -124.89 -260.83 159.04 0.15 381
383 3 -128.3 -262.94 166.4 0.15 382
384 3 -130.45 -265.82 172.11 0.15 383
385 3 -96.524 -188.67 122.86 0.15 290
386 3 -100.5 -194.21 134.54 0.15 385
387 3 -102.98 -198.79 142.3 0.15 386
388 3 -108.87 -204.18 148.43 0.15 387
389 3 -114.7 -210.72 153.87 0.15 388
390 3 -122.75 -222.98 157.05 0.15 389
391 3 -124.1 -231.06 156.44 0.15 390
392 3 -125.04 -237.57 156.29 0.15 391
393 3 -125.19 -243.88 155.51 0.15 392
394 3 -53.266 -119.21 59.142 0.15 282
395 3 -54.197 -127.49 70.538 0.15 394
396 3 -55.114 -132.28 76.339 0.15 395
397 3 -57.731 -138.04 82.42 0.15 396
398 3 -60.871 -145.07 89.295 0.15 397
399 3 -64.242 -149.55 93.548 0.15 398
400 3 -60.501 -155.72 93.217 0.15 399
401 3 -58.067 -162 94.712 0.15 400
402 3 -29.797 -96.714 27.51 0.55 278
403 3 -32.609 -106.17 27.365 0.4 402
404 3 -37.509 -122 29.283 0.3 403
405 3 -42.354 -143.61 29.312 0.3 404
406 3 -41.66 -155.06 32.121 0.3 405
407 3 -42.401 -163.88 34.561 0.3 406
408 3 -44.336 -172.98 37.738 0.3 407
409 3 -48.064 -183.58 44.895 0.15 408
410 3 -47.074 -193.58 48.881 0.15 409
411 3 -47.369 -208.59 50.848 0.15 410
412 3 -47.222 -215.07 51.685 0.15 411
413 3 -49.081 -227.14 51.307 0.15 412
414 3 -52.076 -235.56 56.833 0.15 413
415 3 -54.399 -243.01 62.542 0.15 414
416 3 -56.566 -248.86 64.963 0.15 415
417 3 -59.945 -260.25 68.005 0.15 416
418 3 -62.891 -269.02 68.486 0.15 417
419 3 -67.907 -277.95 70.018 0.15 418
420 3 -33.653 -102.08 30.801 0.15 402
421 3 -39.496 -108.49 33.553 0.15 420
422 3 -44.904 -112.74 35.527 0.15 421
423 3 -21.21 -99.621 23.09 0.15 276
424 3 -21.657 -113.15 32.525 0.15 423
425 3 -18.726 -129.62 36.923 0.15 424
426 3 -23.923 -140.73 41.736 0.15 425
427 3 -27.816 -153.83 45.657 0.15 426
428 3 -25.45 -161.93 54.675 0.15 427
429 3 -21.136 -169.69 65.732 0.15 428
430 3 -16.297 -180.35 75.175 0.15 429
431 3 -14.84 -192.25 82.571 0.15 430
432 3 -11.989 -196.65 88.655 0.15 431
433 3 -6.03 -207.39 102.58 0.15 432
434 3 -4.499 -217.57 113.09 0.15 433
435 3 -2.685 -224.02 120.84 0.15 434
436 3 -3.112 -228.25 125.58 0.15 435
437 3 -9.629 -231.66 128.92 0.15 436
438 3 -13.086 -233.66 134.15 0.15 437
439 3 -15.713 -242.83 142.16 0.15 438
440 3 -23.732 -95.585 16.338 0.55 274
441 3 -25.969 -105.84 16.707 0.55 440
442 3 -28.684 -111.76 16.42 0.55 441
443 3 -32.754 -124.56 19.446 0.55 442
444 3 -38.141 -139.43 22.55 0.55 443
445 3 -42.969 -154.95 19.379 0.45 444
446 3 -53.909 -175.9 19.739 0.45 445
447 3 -51.346 -195.29 12.957 0.4 446
448 3 -53.129 -212.49 7.46 0.4 447
449 3 -65.007 -233.76 15.264 0.4 448
450 3 -81.811 -231.36 26.027 0.4 449
451 3 -103.19 -234.87 35.087 0.4 450
452 3 -112.22 -239.96 43.561 0.4 451
453 3 -118.38 -248.16 53.34 0.4 452
454 3 -122.37 -256.34 59.223 0.4 453
455 3 -131.35 -261.88 71.674 0.4 454
456 3 -137.09 -265.85 77.015 0.4 455
457 3 -146.76 -273.99 87.096 0.15 456
458 3 -161.46 -282.55 95.882 0.15 457
459 3 -169.24 -291 102.42 0.15 458
460 3 -182.67 -300.48 108.5 0.15 459
461 3 -194.72 -312.36 113.78 0.15 460
462 3 -199.13 -320.52 115.79 0.15 461
463 3 -206.27 -333.8 119.08 0.15 462
464 3 -210.99 -342.31 126.57 0.15 463
465 3 -221.06 -352.8 132.88 0.15 464
466 3 -235.65 -365.34 129.93 0.15 465
467 3 -239.23 -370.3 130.28 0.15 466
468 3 -244.78 -386.2 126.45 0.15 467
469 3 -248.14 -400.13 126.17 0.15 468
470 3 -242.81 -415.71 127.32 0.15 469
471 3 -241.9 -433.91 129.62 0.15 470
472 3 -242.45 -450.94 133.81 0.15 471
473 3 -243.26 -472.28 140.47 0.15 472
474 3 -247.94 -492.3 144.92 0.15 473
475 3 -244.18 -380 137.48 0.15 467
476 3 -247.36 -389.51 145.67 0.15 475
477 3 -247.94 -406.27 149.42 0.15 476
478 3 -250.9 -420.69 155.14 0.15 477
479 3 -254.45 -429.43 160.17 0.15 478
480 3 -258.69 -442.63 168.54 0.15 479
481 3 -263.88 -451.98 175.38 0.15 480
482 3 -272.61 -462.46 181.79 0.15 481
483 3 -279.17 -475.54 189.97 0.15 482
484 3 -286.85 -486.94 195.67 0.15 483
485 3 -289 -502.85 200.96 0.15 484
486 3 -149.62 -276.43 91.935 0.15 456
487 3 -154.52 -298.39 104.21 0.15 486
488 3 -163.04 -318.95 100.61 0.15 487
489 3 -168.96 -338.78 93.902 0.15 488
490 3 -177.72 -360.65 95.403 0.15 489
491 3 -181.42 -370.96 98.164 0.15 490
492 3 -180.33 -395.04 103.94 0.15 491
493 3 -182.91 -416.86 102.33 0.15 492
494 3 -189.62 -431.15 99.31 0.15 493
495 3 -196.57 -442.13 95.077 0.15 494
496 3 -205.28 -455.69 96.784 0.15 495
497 3 -212.12 -463.82 98.302 0.15 496
498 3 -225.82 -480.22 108.51 0.15 497
499 3 -237.08 -504.21 114.35 0.15 498
500 3 -238.37 -515.07 118.06 0.15 499
501 3 -240.85 -520.84 119.71 0.15 500
502 3 -247.2 -525.11 119.84 0.15 501
503 3 -251.58 -534.16 121.03 0.15 502
504 3 -256.1 -543.48 123.47 0.15 503
505 3 -259 -554.38 121.76 0.15 504
506 3 -260 -559.21 120.76 0.15 505
507 3 -259.8 -575.87 119.19 0.15 506
508 3 -259.24 -590.45 124.35 0.15 507
509 3 -264.98 -573.78 112.44 0.15 506
510 3 -269 -583.8 107.02 0.15 509
511 3 -43.945 -150.62 19.793 0.15 444
512 3 -49.384 -166.72 20.76 0.15 511
513 3 -51.244 -176.38 19.928 0.15 512
514 3 -50.103 -186.03 23.513 0.15 513
515 3 -51.811 -198.33 24.915 0.15 514
516 3 -53.208 -206.18 28.713 0.15 515
517 3 -53.493 -208.96 30.198 0.15 516
518 3 -58.378 -215.38 33.689 0.15 517
519 3 -35.36 -133.85 21.503 0.15 443
520 3 -37.763 -139.88 23.77 0.15 519
521 3 -41.128 -145.86 20.572 0.15 520
522 3 -47.337 -150.62 18.112 0.15 521
523 3 -53.925 -156.05 14.596 0.15 522
524 3 -54.235 -162.01 9.199 0.15 523
525 3 -53.626 -167.68 8.5 0.15 524
526 3 -55.093 -179.01 7.717 0.15 525
527 3 -57.61 -188.02 7.512 0.15 526
528 3 -60.999 -197.55 8.172 0.15 527
529 3 -64.683 -204.12 3.982 0.15 528
530 3 -68.465 -212.27 0.715 0.15 529
531 3 -31.643 -117.18 17.212 0.15 442
532 3 -34.529 -126 18.002 0.15 531
533 3 -43.487 -132.8 18.018 0.15 532
534 3 -52.016 -139.63 14.406 0.15 533
535 3 -54.223 -144.2 5.848 0.15 534
536 3 -56.683 -151.77 1.494 0.15 535
537 3 -62.492 -160.3 -1.002 0.15 536
538 3 -66.268 -166.18 -2.996 0.15 537
539 3 -71.213 -172.19 -7.455 0.15 538
540 3 -73.975 -179.76 -10.897 0.15 539
541 3 -79.94 -185.8 -15.277 0.15 540
542 3 -2.933 -54.673 13.982 0.95 271
543 3 -3.239 -69.285 18.972 0.95 542
544 3 -4.13 -81.01 22.778 0.95 543
545 3 4.267 -90.163 30.586 0.95 544
546 3 6.453 -101.83 32.177 0.6 545
547 3 4.575 -111.55 36.126 0.6 546
548 3 0.492 -120.69 41.606 0.6 547
549 3 -7.728 -135.24 49.726 0.6 548
550 3 -10.218 -144.82 52.158 0.6 549
551 3 -11.606 -150.43 53.551 0.6 550
552 3 -13.049 -154.64 54.216 0.6 551
553 3 -15.941 -168.5 59.367 0.5 552
554 3 -13.739 -181.98 57.161 0.5 553
555 3 -2.3 -195.67 61.828 0.5 554
556 3 6.041 -210.56 72.468 0.5 555
557 3 15.504 -224.28 78.379 0.5 556
558 3 19.562 -236.9 80.19 0.5 557
559 3 22.305 -241.99 82.086 0.5 558
560 3 30.38 -257.77 89.148 0.5 559
561 3 36.129 -269.91 90.71 0.5 560
562 3 42.373 -282.92 94.87 0.5 561
563 3 50.329 -301.39 101.69 0.5 562
564 3 51.119 -319.97 112.77 0.5 563
565 3 58.251 -329.37 118.32 0.5 564
566 3 57.476 -354.98 127.23 0.5 565
567 3 59.203 -369.55 130.65 0.5 566
568 3 57.991 -379.28 134.81 0.5 567
569 3 54.563 -390.74 136.14 0.5 568
570 3 51.752 -403.17 139.32 0.4 569
571 3 47.382 -417.03 144.48 0.4 570
572 3 40.663 -430.96 150.66 0.4 571
573 3 31.921 -443 156.06 0.4 572
574 3 28.665 -448.85 157.98 0.3 573
575 3 22.939 -460.74 150.62 0.15 574
576 3 -6.202 -478.66 145.21 0.15 575
577 3 -20.001 -492.07 143.72 0.15 576
578 3 -24.804 -495.72 145.09 0.15 577
579 3 -31.049 -505.14 148.95 0.15 578
580 3 -32.883 -511.36 153.89 0.15 579
581 3 -34.895 -523.54 165.39 0.15 580
582 3 -37.582 -532.03 170.29 0.15 581
583 3 -38.556 -537.54 172.92 0.15 582
584 3 -39.366 -545.17 174.28 0.15 583
585 3 24.525 -453.64 155.65 0.15 574
586 3 16.376 -463.47 151.22 0.15 585
587 3 10.872 -469.2 152.4 0.15 586
588 3 5.235 -477.2 157.37 0.15 587
589 3 -0.107 -485.07 161.66 0.15 588
590 3 -8.371 -499.58 166.97 0.15 589
591 3 -10.971 -516.64 174.1 0.15 590
592 3 -11.374 -527.14 182.32 0.15 591
593 3 -6.77 -544.36 181.74 0.15 592
594 3 -6.505 -555.35 182.53 0.15 593
595 3 -8.2 -561.55 181.35 0.15 594
596 3 -11.699 -572.36 184.76 0.15 595
597 3 -16.533 -591.32 193.75 0.15 596
598 3 -19.079 -596.26 197.16 0.15 597
599 3 -21.758 -603.8 202.58 0.15 598
600 3 -23.37 -608.9 204.3 0.15 599
601 3 23.77 -453.87 159.78 0.15 573
602 3 18.066 -479.17 174.88 0.15 601
603 3 16 -491.88 179 0.15 602
604 3 14.995 -499.52 178.74 0.15 603
605 3 12.078 -506.61 178.58 0.15 604
606 3 10.093 -512.29 178.71 0.15 605
607 3 8.944 -519.8 181.12 0.15 606
608 3 10.326 -533.19 183.08 0.15 607
609 3 10.862 -550.96 184.66 0.15 608
610 3 10.235 -558.66 187.28 0.15 609
611 3 14.777 -568.22 193.49 0.15 610
612 3 19.047 -576.83 198.09 0.15 611
613 3 21.051 -584.42 201.19 0.15 612
614 3 20.914 -590.44 204.39 0.15 613
615 3 19.393 -596.76 209.89 0.15 614
616 3 15.049 -610.89 218.7 0.15 615
617 3 10.768 -620.2 230.12 0.15 616
618 3 22.779 -245.95 82.278 0.15 559
619 3 -14.135 -161.81 54.543 0.45 552
620 3 -13.439 -172.98 55.971 0.45 619
621 3 -13.773 -182.04 61.565 0.45 620
622 3 -11.415 -192.76 68.758 0.45 621
623 3 -12.083 -197.94 72.067 0.45 622
624 3 -12.09 -211.8 80.578 0.35 623
625 3 -6.934 -229.43 89.288 0.35 624
626 3 -1.356 -243.74 97.628 0.35 625
627 3 3.22 -255.78 108.54 0.35 626
628 3 6.189 -262.85 116.97 0.35 627
629 3 13.767 -272.63 124.22 0.35 628
630 3 16.081 -276.29 127.89 0.35 629
631 3 7.914 -280.82 142.49 0.35 630
632 3 3.822 -287.31 153.79 0.35 631
633 3 6.126 -293.35 160.14 0.35 632
634 3 2.993 -304.25 165.95 0.35 633
635 3 0.6 -311.49 170.66 0.35 634
636 3 2.728 -323.07 177.59 0.35 635
637 3 2.535 -330.43 187.55 0.35 636
638 3 5.552 -340.55 195.68 0.35 637
639 3 6.431 -352.21 211.38 0.25 638
640 3 7.909 -363.64 219.62 0.25 639
641 3 8.03 -368.44 226.56 0.25 640
642 3 8.434 -373.85 230.57 0.25 641
643 3 10.597 -382.22 236.26 0.25 642
644 3 11.667 -393.12 242.47 0.25 643
645 3 10.398 -401.56 247.44 0.25 644
646 3 5.373 -408.94 250.41 0.15 645
647 3 1.484 -413.31 256.91 0.15 646
648 3 -1.992 -418.22 262.62 0.15 647
649 3 -7.348 -427.53 267.11 0.15 648
650 3 -10.264 -434.53 271.08 0.15 649
651 3 -11.93 -204.42 73.884 0.15 623
652 3 -12.841 -211.56 75.8 0.15 651
653 3 -14.438 -217.61 79.847 0.15 652
654 3 -20.007 -222.43 82.542 0.15 653
655 3 -23.583 -226.95 83.054 0.15 654
656 3 -25.934 -233.31 83.758 0.15 655
657 3 -28.678 -240.45 86.008 0.15 656
658 3 -29.103 -245.58 85.943 0.15 657
659 3 -29.495 -249.39 86.094 0.15 658
660 3 -28.527 -256.55 86.487 0.15 659
661 3 -27.452 -262.6 87.796 0.15 660
662 3 -11.548 -154.1 52.979 0.15 550
663 3 -15.132 -170.79 60.485 0.15 662
664 3 -21.415 -182.26 63.189 0.15 663
665 3 -25.878 -189.89 67.473 0.15 664
666 3 -28.357 -195.16 69.314 0.15 665
667 3 -30.143 -197.57 72.392 0.15 666
668 3 -31.211 -204.38 73.827 0.15 667
669 3 -33.572 -209.92 73.806 0.15 668
670 3 -35.273 -215.12 76.099 0.15 669
671 3 -33.402 -217.62 78.341 0.15 670
672 3 9.681 -100.66 36.312 0.15 545
673 3 15.595 -117.4 38.949 0.15 672
674 3 22.371 -134.19 40.898 0.15 673
675 3 29.699 -146.31 42.266 0.15 674
676 3 39.55 -171.25 50.759 0.15 675
677 3 44.552 -182.59 48.848 0.15 676
678 3 53.426 -192.51 46.067 0.15 677
679 3 57.873 -197.87 46.301 0.15 678
680 3 60.943 -202.07 47.387 0.15 679
681 3 64.83 -206.96 49.2 0.15 680
682 3 68.893 -212.02 50.336 0.15 681
683 3 -6.663 -89.534 23.432 0.75 544
684 3 -7.772 -94.842 19.483 0.75 683
685 3 -12.865 -103.03 15.055 0.6 684
686 3 -16.015 -114.33 11.139 0.6 685
687 3 -18.562 -127.38 6.09 0.6 686
688 3 -21.111 -137.74 -1.005 0.6 687
689 3 -26.001 -154.23 -4.057 0.6 688
690 3 -26.024 -159.15 -3.866 0.6 689
691 3 -31.601 -174.26 -6.686 0.5 690
692 3 -36.743 -188.39 -12.399 0.5 691
693 3 -40.743 -199.91 -17.662 0.5 692
694 3 -44.481 -211.55 -24.41 0.5 693
695 3 -53.421 -227.43 -29.007 0.5 694
696 3 -58.818 -242.53 -28.888 0.5 695
697 3 -65.338 -254.02 -29.086 0.5 696
698 3 -71.604 -271.88 -29.453 0.5 697
699 3 -67.744 -283.99 -31.421 0.5 698
700 3 -65.961 -294.15 -35.173 0.4 699
701 3 -65.255 -304.14 -38.352 0.4 700
702 3 -66.121 -315.62 -39.191 0.4 701
703 3 -73.559 -334.35 -41.717 0.4 702
704 3 -79.042 -348.16 -42.183 0.4 703
705 3 -83.098 -365.03 -44.231 0.4 704
706 3 -82.708 -373.83 -43.229 0.4 705
707 3 -83.681 -383.04 -45.765 0.4 706
708 3 -95.947 -389.5 -55.658 0.4 707
709 3 -105.02 -401.01 -66.322 0.4 708
710 3 -109.72 -411.26 -70.359 0.15 709
711 3 -114.6 -425.79 -71.029 0.15 710
712 3 -117.72 -444.89 -71.485 0.15 711
713 3 -113.47 -456.76 -75.287 0.15 712
714 3 -108.17 -471.32 -75.474 0.15 713
715 3 -101.19 -484.65 -79.825 0.15 714
716 3 -100.03 -498.32 -76.352 0.15 715
717 3 -103.68 -509.22 -73.123 0.15 716
718 3 -106.17 -514.15 -73.04 0.15 717
719 3 -117.37 -541.97 -74.3 0.15 718
720 3 -123.16 -557.81 -87.673 0.15 719
721 3 -120.45 -572.32 -94.202 0.15 720
722 3 -120.48 -589.1 -100.81 0.15 721
723 3 -121.77 -596.39 -103.18 0.15 722
724 3 -125.66 -601.93 -106.59 0.15 723
725 3 -128.37 -606.59 -108.69 0.15 724
726 3 -133.72 -610.58 -112.76 0.15 725
727 3 -137.85 -618.12 -113.67 0.15 726
728 3 -140.25 -634.32 -111.95 0.15 727
729 3 -149.39 -650.49 -113.48 0.15 728
730 3 -160.43 -662.51 -115.48 0.15 729
731 3 -164.88 -666.49 -119.08 0.15 730
732 3 -171.89 -677.22 -118.6 0.15 731
733 3 -137.22 -616.07 -117.67 0.15 726
734 3 -139.16 -619.65 -124.73 0.15 733
735 3 -141.86 -626.58 -133.4 0.15 734
736 3 -71.381 -296.45 -30.347 0.15 699
737 3 -72.375 -307.58 -26.825 0.15 736
738 3 -70.932 -320.16 -25.354 0.15 737
739 3 -69.049 -332.31 -29.226 0.15 738
740 3 -58.139 -344.75 -21.986 0.15 739
741 3 -49.063 -360.63 -23.985 0.15 740
742 3 -39.888 -383.05 -26.806 0.15 741
743 3 -41.029 -398.11 -23.911 0.15 742
744 3 -42.653 -411.94 -22.094 0.15 743
745 3 -41.937 -418.51 -23.637 0.15 744
746 3 -40.032 -428.8 -29.11 0.15 745
747 3 -38.78 -440.97 -33.609 0.15 746
748 3 -39.896 -447.57 -41.964 0.15 747
749 3 -42.889 -456.08 -49.229 0.15 748
750 3 -45.137 -468.46 -48.605 0.15 749
751 3 -47.587 -478.1 -47.18 0.15 750
752 3 -49.569 -490.77 -51.475 0.15 751
753 3 -50.87 -504.4 -56.821 0.15 752
754 3 -53.194 -513.27 -61.827 0.15 753
755 3 -54.289 -521.04 -65.171 0.15 754
756 3 -59.629 -530.41 -67.548 0.15 755
757 3 -29.154 -167.58 -2.646 0.15 690
758 3 -33.792 -182.49 1.291 0.15 757
759 3 -36.693 -199.05 10.211 0.15 758
760 3 -38.983 -212.77 17.273 0.15 759
761 3 -37.428 -225.38 28.065 0.15 760
762 3 -35.259 -235.32 33.453 0.15 761
763 3 -35.599 -248.65 40.588 0.15 762
764 3 -33.247 -261.3 37.979 0.15 763
765 3 -32.13 -270.8 37.089 0.15 764
766 3 -32.518 -277.16 31.099 0.15 765
767 3 -10.181 -110.03 13.393 0.25 684
768 3 -21.415 -130.03 1.256 0.25 767
769 3 -25.031 -145.45 -3.783 0.25 768
770 3 -32.789 -158.13 -8.682 0.25 769
771 3 -38.876 -169.14 -16.94 0.25 770
772 3 -39.347 -178.44 -23.593 0.25 771
773 3 -45.652 -196.53 -26.917 0.15 772
774 3 -48.071 -216.02 -27.804 0.15 773
775 3 -49.503 -230.3 -30.669 0.15 774
776 3 -51.311 -237.95 -28.266 0.15 775
777 3 -50.725 -247.82 -27.405 0.15 776
778 3 -48.013 -252.17 -29.202 0.15 777
779 3 -12.5 -15.5 -7.5 1.3 1
780 3 -21 -20 -9.5 0.9 779
781 3 -29.823 -22.246 -11.971 0.6 780
782 3 -45.364 -28.62 -10.928 0.5 781
783 3 -49.712 -33.784 -17.537 0.5 782
784 3 -57.524 -41.142 -26.158 0.5 783
785 3 -68.605 -51.133 -33.832 0.45 784
786 3 -81.128 -63.102 -41.327 0.45 785
787 3 -85.394 -70.179 -43.121 0.45 786
788 3 -84.362 -72.787 -45.44 0.45 787
789 3 -81.898 -79.318 -54.916 0.15 788
790 3 -82.972 -88.007 -62.029 0.15 789
791 3 -90.097 -98.494 -65.151 0.15 790
792 3 -96.971 -104.29 -67.726 0.15 791
793 3 -102.67 -108.13 -69.732 0.15 792
794 3 -109.13 -114.57 -71.74 0.15 793
795 3 -114.04 -118.73 -76.824 0.15 794
796 3 -116.49 -125.32 -85.24 0.15 795
797 3 -119.24 -130.61 -89.918 0.15 796
798 3 -120.81 -133.39 -92.81 0.15 797
799 3 -84.433 -78.445 -50.587 0.15 788
800 3 -85.705 -81.811 -53.097 0.15 799
801 3 -89.648 -88.293 -58.141 0.15 800
802 3 -97.889 -90.864 -57.666 0.15 801
803 3 -103.78 -93.46 -57.398 0.15 802
804 3 -109.67 -99.116 -52.752 0.15 803
805 3 -112.29 -102.18 -52.266 0.15 804
806 3 -125.11 -106.46 -49.696 0.15 805
807 3 -134.95 -111.03 -48.03 0.15 806
808 3 -143.76 -116.64 -47.784 0.15 807
809 3 -152.65 -124.34 -47.264 0.15 808
810 3 -157.84 -121.36 -56.036 0.15 809
811 3 -166.3 -121.03 -63.019 0.15 810
812 3 -174.57 -122.78 -68.197 0.15 811
813 3 -181.57 -126.65 -72.312 0.15 812
814 3 -185.22 -130.52 -76.224 0.15 813
815 3 -92.855 -81.729 -48.592 0.15 787
816 3 -100.67 -93.784 -53.745 0.15 815
817 3 -108.18 -101.62 -55.394 0.15 816
818 3 -121.94 -107.92 -57.169 0.15 817
819 3 -142.75 -117.38 -57.451 0.15 818
820 3 -148.36 -120.6 -58.09 0.15 819
821 3 -160.87 -126.18 -61.748 0.15 820
822 3 -171.16 -130.32 -64.428 0.15 821
823 3 -180.83 -132.54 -65.285 0.15 822
824 3 -192.02 -136.43 -66.371 0.15 823
825 3 -208.54 -139.14 -72.459 0.15 824
826 3 -13 -12 -7.5 1.3 1
827 3 -21 -12 -9.5 0.7 826
828 3 -28.533 -14.781 -13.715 0.7 827
829 3 -30.391 -15.4 -14.905 0.7 828
830 3 -37.461 -13.893 -23.3 0.6 829
831 3 -47.19 -12.15 -36.672 0.5 830
832 3 -52.941 -17.893 -43.792 0.5 831
833 3 -60.245 -19.601 -49.492 0.5 832
834 3 -63.41 -20.878 -53.346 0.5 833
835 3 -65.867 -22.025 -57.692 0.5 834
836 3 -68.628 -23.98 -62.87 0.15 835
837 3 -74.436 -26.128 -69.827 0.15 836
838 3 -80.424 -39.339 -81.863 0.15 837
839 3 -87.726 -46.849 -92.704 0.15 838
840 3 -91.534 -51.768 -100.11 0.15 839
841 3 -96.016 -60.731 -94.929 0.15 840
842 3 -102.9 -70.549 -94.4 0.15 841
843 3 -109.52 -78.71 -96.418 0.15 842
844 3 -111.64 -84.815 -96.865 0.15 843
845 3 -113.69 -90.135 -97.564 0.15 844
846 3 -119.3 -101.81 -100.98 0.15 845
847 3 -124.44 -111.61 -110.19 0.15 846
848 3 -126.97 -114.54 -113.55 0.15 847
849 3 -132.32 -118.52 -119.88 0.15 848
850 3 -136.63 -117.37 -124.16 0.15 849
851 3 -141.08 -117.61 -124.78 0.15 850
852 3 -147.13 -116.75 -127.41 0.15 851
853 3 -151.96 -113.95 -130.64 0.15 852
854 3 -71.617 -22.741 -69.124 0.15 835
855 3 -80.547 -24.178 -76.978 0.15 854
856 3 -91.049 -24.482 -85.396 0.15 855
857 3 -100.64 -22.111 -91.606 0.15 856
858 3 -110.95 -20.928 -96.576 0.15 857
859 3 -118.52 -20.689 -100.46 0.15 858
860 3 -124.71 -21.505 -103.6 0.15 859
861 3 -137.47 -22.064 -110.68 0.15 860
862 3 -139.9 -21.621 -112.31 0.15 861
863 3 -148.05 -20.458 -119.49 0.15 862
864 3 -156.79 -20.524 -122.97 0.15 863
865 3 -163.48 -20.545 -123.37 0.15 864
866 3 -169.63 -23.08 -120.04 0.15 865
867 3 -182.38 -27.69 -117.5 0.15 866
868 3 -189.89 -29.73 -118.91 0.15 867
869 3 -196.28 -32.54 -118.72 0.15 868
870 3 -203.52 -37.184 -120.32 0.15 869
871 3 -209.79 -38.39 -121.72 0.15 870
872 3 -146.01 -20.922 -117.13 0.15 862
873 3 -149.41 -20.413 -119.85 0.15 872
874 3 -157.54 -22.687 -125.36 0.15 873
875 3 -164.01 -23.534 -133.66 0.15 874
876 3 -168.41 -20.473 -137.59 0.15 875
877 3 -173.34 -21.924 -138.63 0.15 876
878 3 -57.279 -23.265 -47.863 0.15 832
879 3 -62.813 -27.568 -51.783 0.15 878
880 3 -67.767 -31.206 -54.562 0.15 879
881 3 -39.241 -16.278 -21.102 0.15 829
882 3 -54.311 -20.801 -26.48 0.15 881
883 3 -63.735 -24.142 -25.348 0.15 882
884 3 -75.07 -29.502 -25.149 0.15 883
885 3 -81.835 -36.455 -24.763 0.15 884
886 3 -90.461 -36.12 -24.277 0.15 885
887 3 -100.29 -35.883 -26.239 0.15 886
888 3 -110.43 -38.347 -28.285 0.15 887
889 3 -126.23 -35.498 -31.325 0.15 888
890 3 -140.89 -37.21 -35.412 0.15 889
891 3 -150.12 -42.226 -42.481 0.15 890
892 3 -160.44 -43.456 -46.601 0.15 891
893 3 -165 -44.356 -48.863 0.15 892
894 3 -171 -44.771 -50.61 0.15 893
895 3 -179.09 -46.732 -57.516 0.15 894
896 3 -183.36 -47.193 -60.406 0.15 895
897 3 -185.77 -47.762 -63.922 0.15 896
898 4 1.5 16.5 8.5 1.05 1
899 4 2 22.5 16 1.05 898
900 4 5.461 24.016 21.742 1.05 899
901 4 7.612 25.933 25.859 0.6 900
902 4 10.321 33.311 32.396 0.45 901
903 4 12.148 43.62 33.005 0.45 902
904 4 13.996 52.613 31.899 0.45 903
905 4 14.531 56.466 33.065 0.45 904
906 4 16.146 57.88 36.759 0.25 905
907 4 17.019 60.312 40.981 0.25 906
908 4 18.403 66.465 47.204 0.25 907
909 4 17.372 71.775 51.326 0.25 908
910 4 15.842 80.208 56.281 0.25 909
911 4 15.642 84.91 58.366 0.25 910
912 4 11.153 91.233 68.631 0.15 911
913 4 9.427 95.785 73.783 0.15 912
914 4 10.401 100.94 77.461 0.15 913
915 4 12.346 106.52 82.312 0.15 914
916 4 14.42 111.71 88.105 0.15 915
917 4 17.833 119.37 99.189 0.15 916
918 4 20.178 127.14 106.63 0.15 917
919 4 22.443 130.85 110.42 0.15 918
920 4 25.327 133.26 116.45 0.15 919
921 4 15.126 61.241 35.823 0.15 905
922 4 20.38 73.104 40.838 0.15 921
923 4 23.624 78.83 43.116 0.15 922
924 4 27.902 87.868 42.596 0.15 923
925 4 28.591 97.743 42.595 0.15 924
926 4 26.711 109.44 43.933 0.15 925
927 4 26.648 124.32 47.534 0.15 926
928 4 26.378 140.46 50.849 0.15 927
929 4 28.577 148.01 51.4 0.15 928
930 4 30.417 157.46 54.987 0.15 929
931 4 32.371 164.06 57.462 0.15 930
932 4 33.586 176.74 57.979 0.15 931
933 4 33.42 179.32 56.544 0.15 932
934 4 35.289 193.78 54.363 0.15 933
935 4 35.006 198.69 57.207 0.15 934
936 4 34.649 208.22 60.631 0.15 935
937 4 33.358 214.36 65.467 0.15 936
938 4 32.945 222.19 69.946 0.15 937
939 4 7.299 33.435 31.722 0.15 901
940 4 5.882 40.573 38.302 0.15 939
941 4 5.631 44.96 42.295 0.15 940
942 4 4.336 48.998 47.013 0.15 941
943 4 4.245 53.065 55.496 0.15 942
944 4 5.8 57.804 64.192 0.15 943
945 4 8.233 61.125 73.111 0.15 944
946 4 8.247 67.101 81.73 0.15 945
947 4 6.652 72.681 90.608 0.15 946
948 4 4.227 75.835 96.146 0.15 947
949 4 4.762 83.47 102.48 0.15 948
950 4 5.534 90.144 109.11 0.15 949
951 4 4.45 99.305 115.08 0.15 950
952 4 -0.855 107.97 116.42 0.15 951
953 4 -8.227 110.13 121.47 0.15 952
954 4 5.254 49.641 49.52 0.15 941
955 4 5.488 53.138 57.626 0.15 954
956 4 0.497 60.419 65.646 0.15 955
957 4 -4.19 64.239 75.656 0.15 956
958 4 -8.446 65.786 82.726 0.15 957
959 4 -15.848 71.005 92.586 0.15 958
960 4 -17.259 74.277 99.129 0.15 959
961 4 -20.646 85.051 104.78 0.15 960
962 4 -21.038 93.627 106.97 0.15 961
963 4 -21.264 100.81 109.79 0.15 962
964 4 -21.249 106.7 115.49 0.15 963
965 4 -23.081 111.75 123.76 0.15 964
966 4 -19.664 118.33 130.87 0.15 965
967 4 -21.432 127.88 137.59 0.15 966
968 4 -23.239 130.77 141.11 0.15 967
969 4 -24.367 140.55 140.54 0.15 968
970 4 -25.23 149.07 142.27 0.15 969
971 4 -27.162 155.74 147.56 0.15 970
972 4 -31.587 159.72 154.13 0.15 971
973 4 -35.425 165.46 167.03 0.15 972
974 4 -35.141 172.99 171.92 0.15 973
975 4 -34.322 184.06 181.59 0.15 974
976 4 2 19 -6 2.15 1
977 4 1.5 23.5 -3.5 1.8 976
978 4 -2.657 30.838 -4.958 1.8 977
979 4 -16.515 50.24 -10.854 0.8 978
980 4 -20.317 57.28 -13.892 0.8 979
981 4 -22.212 64.332 -18.466 0.45 980
982 4 -25.51 73.168 -23.81 0.45 981
983 4 -31.618 86.763 -30.674 0.45 982
984 4 -34.639 100.72 -35.498 0.45 983
985 4 -38.635 108.68 -40.097 0.45 984
986 4 -40.008 116.23 -48.548 0.45 985
987 4 -45.215 125.76 -51.956 0.35 986
988 4 -48.894 135.82 -55.689 0.35 987
989 4 -56.649 145.23 -60.839 0.35 988
990 4 -57.854 149.86 -62.749 0.35 989
991 4 -58.171 158.94 -71.815 0.35 990
992 4 -59.749 167.47 -78.216 0.35 991
993 4 -67.437 176.02 -86.98 0.25 992
994 4 -74.678 180.52 -96.174 0.2 993
995 4 -76.662 182.73 -98.95 0.2 994
996 4 -42.819 122.19 -51.913 0.2 986
997 4 -44.267 127.75 -55.454 0.2 996
998 4 -44.215 132.1 -55.458 0.2 997
999 4 -46.283 145.08 -57.431 0.2 998
1000 4 -50.491 156 -67.393 0.2 999
1001 4 -58.082 160.76 -74.67 0.2 1000
1002 4 -62.111 163.87 -78.041 0.2 1001
1003 4 -75.838 169.07 -79.042 0.2 1002
1004 4 -85.524 174.4 -83.316 0.2 1003
1005 4 -90.49 180.91 -87.925 0.2 1004
1006 4 -92.035 182.67 -88.934 0.2 1005
1007 4 -36.988 114.94 -47.488 0.2 985
1008 4 -34.814 122.62 -52.125 0.2 1007
1009 4 -39.216 132.11 -59.121 0.15 1008
1010 4 -42.319 144.65 -64.273 0.15 1009
1011 4 -44.277 152.61 -65.522 0.15 1010
1012 4 -47.762 164.12 -70.177 0.15 1011
1013 4 -58.277 176.6 -75.838 0.15 1012
1014 4 -63.782 185.39 -78.881 0.15 1013
1015 4 -66.99 193.01 -80.65 0.15 1014
1016 4 -70.966 205.49 -82.792 0.15 1015
1017 4 -71.478 209.2 -84.29 0.15 1016
1018 4 -70.547 216.65 -83.244 0.15 1017
1019 4 -70.632 222.61 -82.255 0.15 1018
1020 4 -28.635 87.22 -29.832 0.15 982
1021 4 -31.208 100.01 -35.785 0.15 1020
1022 4 -39.022 116.03 -47.672 0.15 1021
1023 4 -43.026 122.3 -51.145 0.15 1022
1024 4 -44.675 123.78 -52.675 0.15 1023
1025 4 -48.932 129.72 -57.682 0.15 1024
1026 4 -54.588 132.77 -64.105 0.15 1025
1027 4 -61.883 134.39 -74.074 0.15 1026
1028 4 -63.952 138.52 -78.966 0.15 1027
1029 4 -70.867 156.9 -84.337 0.15 1028
1030 4 -83.354 163.01 -85.563 0.15 1029
1031 4 -92.447 170.91 -85.866 0.15 1030
1032 4 -96.721 177.08 -87.356 0.15 1031
1033 4 -99.197 184.77 -90.669 0.15 1032
1034 4 -98.035 194.96 -96.632 0.15 1033
1035 4 -100.94 201.06 -98.321 0.15 1034
1036 4 -104.15 211.36 -98.63 0.15 1035
1037 4 -104.36 216.34 -99.317 0.15 1036
1038 4 -105.83 223.23 -104.1 0.15 1037
1039 4 -103.78 180.8 -88.584 0.15 1032
1040 4 -109.59 183.76 -87.562 0.15 1039
1041 4 -113.15 186.71 -87.924 0.15 1040
1042 4 -116.28 190.45 -90.697 0.15 1041
1043 4 -121.3 196.64 -96.418 0.15 1042
1044 4 -21.546 66.956 -19.148 0.15 980
1045 4 -20.859 78.976 -23.335 0.15 1044
1046 4 -18.756 95.253 -27.88 0.15 1045
1047 4 -16.58 105.87 -27.93 0.15 1046
1048 4 -16.592 108.91 -27.957 0.15 1047
1049 4 -17.077 117.54 -28.076 0.15 1048
1050 4 -14.359 125.66 -24.878 0.15 1049
1051 4 -13.882 133.22 -23.168 0.15 1050
1052 4 -18.62 149.06 -23.362 0.15 1051
1053 4 -17.266 158.74 -27.802 0.15 1052
1054 4 -16.813 167.16 -31.952 0.15 1053
1055 4 -15.917 177.51 -38.627 0.15 1054
1056 4 -15.486 187.27 -46.815 0.15 1055
1057 4 -15.255 197.74 -54.528 0.15 1056
1058 4 -14.877 202.94 -57.861 0.15 1057
1059 4 -14.862 212.24 -62.621 0.15 1058
1060 4 -11.63 221.65 -64.775 0.15 1059
1061 4 -9.362 225.93 -64.764 0.15 1060
1062 4 -6.153 236.21 -66.96 0.15 1061
1063 4 -5.44 245.93 -69.305 0.15 1062
1064 4 -8.186 256.1 -75.253 0.15 1063
1065 4 -7.391 262.46 -77.952 0.15 1064
1066 4 -10.223 35.225 -4.882 0.55 978
1067 4 -16.574 44.222 -7.376 0.55 1066
1068 4 -21.628 54.549 -10.428 0.55 1067
1069 4 -24.841 66.566 -16.151 0.45 1068
1070 4 -27.001 73.598 -23.372 0.45 1069
1071 4 -28.021 76.475 -23.798 0.45 1070
1072 4 -33.249 84.654 -24.814 0.45 1071
1073 4 -36.091 90.08 -22.885 0.45 1072
1074 4 -37.831 92.988 -22.763 0.45 1073
1075 4 -42.503 99.167 -21.895 0.45 1074
1076 4 -47.407 101.7 -18.285 0.45 1075
1077 4 -52.173 104.58 -16.345 0.45 1076
1078 4 -59.167 107.08 -12.337 0.2 1077
1079 4 -72.13 109.56 -11.588 0.2 1078
1080 4 -77.806 114.65 -11.922 0.2 1079
1081 4 -85.775 126.67 -14.953 0.2 1080
1082 4 -89.345 138.04 -18.172 0.2 1081
1083 4 -91.194 143.29 -20.518 0.2 1082
1084 4 -93.005 149.98 -25.259 0.2 1083
1085 4 -99.541 156.83 -26.496 0.2 1084
1086 4 -104.68 160.32 -28.204 0.2 1085
1087 4 -110.08 166.89 -31.163 0.2 1086
1088 4 -111.98 171.27 -32.55 0.2 1087
1089 4 -56.624 109.39 -14.412 0.2 1077
1090 4 -58.057 116.64 -15.792 0.2 1089
1091 4 -58.952 122.39 -16.43 0.2 1090
1092 4 -61.537 129.56 -13.537 0.2 1091
1093 4 -69.099 139.15 -11.02 0.2 1092
1094 4 -73.386 146.09 -9.984 0.2 1093
1095 4 -77.001 151.07 -8.379 0.2 1094
1096 4 -81.977 160.32 -6.312 0.2 1095
1097 4 -86.518 167.34 -5.421 0.2 1096
1098 4 -88.089 173.57 -4.988 0.2 1097
1099 4 -90.083 187.59 -7.17 0.2 1098
1100 4 -32.125 84.88 -25.128 0.2 1071
1101 4 -38.59 92.323 -29.745 0.2 1100
1102 4 -41.941 99.594 -33.084 0.2 1101
1103 4 -45.258 110.19 -37.998 0.2 1102
1104 4 -52.438 120.13 -41.145 0.2 1103
1105 4 -58.172 128.65 -40.955 0.2 1104
1106 4 -66.507 136.52 -42.156 0.2 1105
1107 4 -74.376 134.6 -49.833 0.2 1106
1108 4 -82.656 137.26 -55.634 0.2 1107
1109 4 -92.208 139.27 -61.895 0.2 1108
1110 4 -99.486 141.57 -63.951 0.2 1109
1111 4 -109.29 145.81 -67.733 0.2 1110
1112 4 -114.99 149.31 -69.901 0.2 1111
1113 4 -119.42 151.36 -71.386 0.2 1112
1114 4 -127.31 153.47 -74.123 0.2 1113
1115 4 -133.89 156.59 -76.854 0.2 1114
1116 4 -146.79 165.27 -74.429 0.2 1115
1117 4 -153.78 172.17 -76.149 0.2 1116
1118 4 -158.5 177.67 -76.141 0.2 1117
1119 4 -168.83 188.51 -77.639 0.2 1118
1120 4 0.989 32.93 -1.308 0.8 977
1121 4 1.399 39.417 -1.359 0.8 1120
1122 4 1.482 43.983 -0.176 0.8 1121
1123 4 2.99 54.639 0.477 0.6 1122
1124 4 3.333 63.801 -0.722 0.6 1123
1125 4 3.794 68.357 -2.462 0.35 1124
1126 4 6.006 76.657 -5.885 0.35 1125
1127 4 16.51 82.355 -15.033 0.35 1126
1128 4 21.366 88.412 -20.032 0.15 1127
1129 4 30.807 90.981 -23.843 0.15 1128
1130 4 38.58 96.404 -29.624 0.15 1129
1131 4 47.433 106.21 -34.186 0.15 1130
1132 4 53.887 114.37 -38.072 0.15 1131
1133 4 57.108 118.49 -39.707 0.15 1132
1134 4 62.893 128.13 -42.558 0.15 1133
1135 4 68.274 139.75 -46.437 0.15 1134
1136 4 73.295 149.82 -49.885 0.15 1135
1137 4 75.423 158.96 -56.141 0.15 1136
1138 4 84.932 162.3 -65.287 0.15 1137
1139 4 91.711 174.17 -70.734 0.15 1138
1140 4 96.443 188.85 -74.683 0.15 1139
1141 4 99.153 200.22 -80.165 0.15 1140
1142 4 101.3 207.74 -84.421 0.15 1141
1143 4 103.97 212.33 -87.88 0.15 1142
1144 4 108.61 219.01 -90.407 0.15 1143
1145 4 108.04 231.05 -93.894 0.15 1144
1146 4 26.095 93.358 -25.921 0.15 1128
1147 4 47.654 101.52 -38.703 0.15 1146
1148 4 60.602 108.75 -53.293 0.15 1147
1149 4 75.862 119.53 -71.299 0.15 1148
1150 4 79.383 128.15 -87.043 0.15 1149
1151 4 80.689 143.62 -91.652 0.15 1150
1152 4 85.382 149.52 -101.03 0.15 1151
1153 4 91.017 152.63 -104.78 0.15 1152
1154 4 97.301 159.13 -110.57 0.15 1153
1155 4 100.46 162.76 -114.05 0.15 1154
1156 4 104.38 168.47 -115.8 0.15 1155
1157 4 20.836 86.872 -16.94 0.15 1127
1158 4 28.71 97.201 -13.092 0.15 1157
1159 4 36.062 101.78 -6.831 0.15 1158
1160 4 40.457 106.6 -3.225 0.15 1159
1161 4 48.381 125.4 5.237 0.15 1160
1162 4 55.487 135 10.597 0.15 1161
1163 4 64.165 149.72 11.165 0.15 1162
1164 4 67.099 164.27 8.984 0.15 1163
1165 4 71.65 172.17 5.929 0.15 1164
1166 4 78.06 177.16 12.276 0.15 1165
1167 4 84.463 186.38 16.987 0.15 1166
1168 4 88.401 195.21 19.301 0.15 1167
1169 4 93.281 204.57 20.37 0.15 1168
1170 4 96.058 216.62 24.05 0.15 1169
1171 4 98.451 223.05 26.141 0.15 1170
1172 4 101.39 228.68 27.539 0.15 1171
1173 4 0.739 67.478 -4.497 0.15 1124
1174 4 -3.008 76.166 -8.883 0.15 1173
1175 4 -2.58 85.786 -8.965 0.15 1174
1176 4 -3.54 93.372 -9.853 0.15 1175
1177 4 -1.858 100.17 -12.627 0.15 1176
1178 4 -2.385 110.37 -13.56 0.15 1177
1179 4 -3.839 117.11 -17.306 0.15 1178
1180 4 -3.941 123.32 -17.717 0.15 1179
1181 4 -4.366 133.53 -18.791 0.15 1180
1182 4 -4.305 141.69 -21.361 0.15 1181
1183 4 -4.247 154.04 -23.801 0.15 1182
1184 4 -7.067 159.96 -19.445 0.15 1183
1185 4 -7.6 163.56 -19.261 0.15 1184
1186 4 -8.313 174.65 -19.249 0.15 1185
1187 4 -7.474 187.26 -19.899 0.15 1186
1188 4 -5.52 199.41 -18.045 0.15 1187
1189 4 -6.001 207.32 -16.838 0.15 1188
1190 4 -6.414 216.48 -18.45 0.15 1189
1191 4 -6.003 225.71 -20.602 0.15 1190
1192 4 -6.657 230.65 -21.236 0.15 1191
1193 4 4.17 108.27 -14.717 0.15 1177
1194 4 6.093 118.22 -19.589 0.15 1193
1195 4 6.53 123.68 -22.453 0.15 1194
1196 4 6.275 132.76 -27.625 0.15 1195
1197 4 5.236 138.58 -36.544 0.15 1196
1198 4 10.118 153.92 -45.351 0.15 1197
1199 4 9.42 160.11 -51.935 0.15 1198
1200 4 8.605 170.22 -58.374 0.15 1199
1201 4 8.327 173.43 -60.575 0.15 1200
1202 4 1.123 49.973 1.32 0.15 1122
1203 4 0.095 61.861 4.909 0.15 1202
1204 4 -0.884 70.888 7.7 0.15 1203
1205 4 0.185 73.448 10.449 0.15 1204
1206 4 2.462 78.076 15.363 0.15 1205
1207 4 4.163 85.248 21.621 0.15 1206
1208 4 4.725 96.567 25.661 0.15 1207
1209 4 3.969 103.95 28.285 0.15 1208
1210 4 -1.109 116.22 30.542 0.15 1209
1211 4 -4.07 127.22 32.494 0.15 1210
1212 4 -1.41 137.07 32.146 0.15 1211
1213 4 0.266 146.27 30.165 0.15 1212
1214 4 5.909 153.17 31.826 0.15 1213
1215 4 12.201 168.47 33.133 0.15 1214
1216 4 18.541 181.67 33.34 0.15 1215
1217 4 16.489 190.76 35.348 0.15 1216
1218 4 22.425 198.54 34.362 0.15 1217
1219 4 28.913 207.23 29.936 0.15 1218
1220 4 32.646 216.9 27.908 0.15 1219
1221 4 35.094 224.94 27.882 0.15 1220
1222 4 36.971 234.53 29.24 0.15 1221
1223 4 38.123 242.74 33.171 0.15 1222
1224 4 33.602 251.15 36.509 0.15 1223
1225 4 2.588 79.898 16.438 0.15 1205
1226 4 -2.225 85.477 28.519 0.15 1225
1227 4 -5.639 94.004 40.546 0.15 1226
1228 4 -3.625 103.38 47.723 0.15 1227
1229 4 -1.776 111.02 51.79 0.15 1228
1230 4 -0.628 121.77 57.221 0.15 1229
1231 4 0.485 129.01 61.893 0.15 1230
1232 4 1.135 133.25 64.565 0.15 1231
1233 4 3.589 139.34 69.777 0.15 1232
1234 4 5.746 143.97 73.693 0.15 1233
1235 4 5.572 149.35 84.901 0.15 1234
1236 4 5.75 154.85 92.91 0.15 1235
1237 4 6.786 161.43 100.1 0.15 1236
1238 4 4.678 165.54 107.25 0.15 1237
1239 4 4.319 174.58 112.27 0.15 1238
1240 4 1.841 179.97 115.74 0.15 1239
1241 4 -0.205 187.94 119.51 0.15 1240
1242 4 -1.822 193.43 123.19 0.15 1241
1243 4 -3.93 200.83 126.51 0.15 1242
1244 4 -6.893 210.43 131.51 0.15 1243
1245 4 -8.411 219.27 135.26 0.15 1244
1246 4 -8.71 227.85 136.26 0.15 1245
1247 4 4.689 140.27 74.717 0.15 1232
1248 4 16.381 144.7 76.264 0.15 1247
1249 4 22.182 149.47 81.428 0.15 1248
1250 4 28.28 158.68 87.033 0.15 1249
1251 4 28.778 170.45 89.573 0.15 1250
1252 4 31.987 183.05 88.162 0.15 1251
1253 4 32.312 191.76 91.085 0.15 1252
1254 4 23.926 195.34 95.338 0.15 1253
1255 4 22.411 198.58 101.02 0.15 1254
1256 4 23.669 204.71 107.88 0.15 1255
1257 4 27.671 212.91 118.43 0.15 1256
1258 4 29.746 222.06 130.01 0.15 1257
1259 4 32.032 226.02 136.48 0.15 1258
1260 4 34.151 233.09 146.76 0.15 1259
1261 4 0.203 45.137 -7.631 0.15 1121
1262 4 -4.97 51.572 -12.763 0.15 1261
1263 4 -13.445 56.44 -18.192 0.15 1262
1264 4 -16.476 56.541 -26.927 0.15 1263
1265 4 -18.359 58.59 -34.225 0.15 1264
1266 4 -20.638 63.727 -41.785 0.15 1265
1267 4 -18.734 74.4 -44.177 0.15 1266
1268 4 -15.981 88.089 -49.077 0.15 1267
1269 4 -13.256 97.863 -54.535 0.15 1268
1270 4 -12.583 109.64 -55.79 0.15 1269
1271 4 -16.737 123.55 -60.42 0.15 1270
1272 4 -21.062 131.81 -58.563 0.15 1271
1273 4 -28.398 142.28 -59.936 0.15 1272
1274 4 -33.429 156.11 -61.946 0.15 1273
1275 4 -35.597 167.6 -64.014 0.15 1274
1276 4 -36.455 175.24 -71.57 0.15 1275
1277 4 -40.236 179.71 -75.725 0.15 1276
1278 4 -43.068 185.29 -81.296 0.15 1277
1279 4 -46.151 190.71 -86.24 0.15 1278
1280 4 -43.081 197.76 -90.367 0.15 1279
1281 4 -38.619 205.3 -94.851 0.15 1280
1282 4 -37.858 211.38 -97.519 0.15 1281
1283 4 -24.976 68.076 -46.712 0.15 1266
1284 4 -26.471 77.183 -47.748 0.15 1283
1285 4 -29.457 86.283 -52.333 0.15 1284
1286 4 -32.516 90.556 -63.817 0.15 1285
1287 4 -30.587 94.286 -73.583 0.15 1286
1288 4 -31.676 100.92 -79.912 0.15 1287
1289 4 -34.441 110.45 -87.23 0.15 1288
1290 4 -35.786 119.25 -95.709 0.15 1289
1291 4 -37.907 129.33 -98.385 0.15 1290
1292 4 -38.277 134.99 -103.74 0.15 1291
1293 4 -40.608 142.57 -111.08 0.15 1292
1294 4 -43.779 149.16 -115.18 0.15 1293
1295 4 -45.351 154.13 -116.91 0.15 1294
1296 4 -47.127 165.35 -121.33 0.15 1295
1297 4 -47.286 175.71 -124.04 0.15 1296
1298 4 -28.988 84.782 -49.596 0.15 1284
1299 4 -34.483 93.498 -51.424 0.15 1298
1300 4 -38.957 103.01 -54.194 0.15 1299
1301 4 -47.057 107.65 -56.306 0.15 1300
1302 4 -54.385 114.6 -60.358 0.15 1301
1303 4 -56.757 126.22 -62.241 0.15 1302
1304 4 -61.638 135.86 -60.932 0.15 1303
1305 4 -63.961 142.09 -62.117 0.15 1304
1306 4 -68.858 150.96 -65.591 0.15 1305
1307 4 4 13.5 -1 0.8 1
1308 4 5.5 15 -2.5 0.8 1307
1309 4 10.551 23.256 -6.446 0.6 1308
1310 4 12.114 35.206 -6.453 0.6 1309
1311 4 12.846 39.702 -6.957 0.6 1310
1312 4 14.508 47.77 -8.657 0.45 1311
1313 4 15.814 56.279 -9.053 0.45 1312
1314 4 15.669 61.436 -9.412 0.45 1313
1315 4 16.997 67.544 -7.938 0.45 1314
1316 4 16.102 73.384 -5.52 0.45 1315
1317 4 14.484 78.445 -4.642 0.15 1316
1318 4 9.701 89.053 -1.349 0.15 1317
1319 4 8.922 98.179 0.101 0.15 1318
1320 4 8.744 99.591 0.575 0.15 1319
1321 4 15.245 106.27 1.358 0.15 1320
1322 4 21.022 110.05 4.117 0.15 1321
1323 4 28.5 111.93 6.475 0.15 1322
1324 4 8.055 105.74 1.962 0.15 1320
1325 4 9.001 112.34 4.047 0.15 1324
1326 4 12.85 120.48 7.567 0.15 1325
1327 4 12.909 127.93 9.866 0.15 1326
1328 4 12.413 138.5 12.428 0.15 1327
1329 4 14.731 146.66 11.281 0.15 1328
1330 4 16.197 160.31 9.962 0.15 1329
1331 4 18.096 172.7 5.96 0.15 1330
1332 4 20.367 181.2 3.629 0.15 1331
1333 4 15.53 78.672 1.978 0.15 1316
1334 4 15.57 84.477 6.646 0.15 1333
1335 4 18.75 103.82 15.075 0.15 1334
1336 4 17.732 110.44 20.119 0.15 1335
1337 4 15.133 116.15 20.302 0.15 1336
1338 4 14.367 123.15 20.346 0.15 1337
1339 4 14.761 132.93 22.737 0.15 1338
1340 4 16.889 137.43 23.841 0.15 1339
1341 4 18.613 143.66 25.116 0.15 1340
1342 4 19.909 147.7 25.307 0.15 1341
1343 4 23.335 152.04 27.743 0.15 1342
1344 4 30.859 159.6 28.468 0.15 1343
1345 4 34.822 164.72 25.867 0.15 1344
1346 4 35.889 168.26 25.074 0.15 1345
1347 4 38.926 174.82 28.946 0.15 1346
1348 4 40.212 178.63 30.684 0.15 1347
1349 4 41.524 184.23 32.474 0.15 1348
1350 4 41.516 189.72 33.554 0.15 1349
1351 4 41.079 194.93 33.268 0.15 1350
1352 4 42.53 200.71 30.915 0.15 1351
1353 4 43.07 207.75 29.272 0.15 1352
1354 4 13.953 122.7 21.023 0.15 1337
1355 4 11.865 130.09 22.816 0.15 1354
1356 4 10.534 140.23 24.282 0.15 1355
1357 4 8.543 146.89 24.229 0.15 1356
1358 4 7.659 151.13 25.443 0.15 1357
1359 4 5.096 162.82 27.762 0.15 1358
1360 4 7.167 172.26 30.609 0.15 1359
1361 4 12.127 178.77 35.65 0.15 1360
1362 4 13.538 184.13 40.316 0.15 1361
1363 4 13.037 189.06 43.318 0.15 1362
1364 4 12.663 51.028 -8.348 0.15 1311
1365 4 14.536 65.415 -13.04 0.15 1364
1366 4 15.128 69.752 -14.57 0.15 1365
1367 4 18.156 85.22 -17.227 0.15 1366
1368 4 17.066 94.935 -18.317 0.15 1367
1369 4 18.783 105.29 -15.918 0.15 1368
1370 4 25.476 112.03 -18.979 0.15 1369
1371 4 32.925 119.77 -19.7 0.15 1370
1372 4 50.492 138.76 -32.316 0.15 1371
1373 4 59.166 149.59 -34.741 0.15 1372
1374 4 67.454 162.72 -34.708 0.15 1373
1375 4 71.18 168.45 -35.008 0.15 1374
1376 4 73.463 173.65 -35.217 0.15 1375
1377 4 75.903 185.41 -35.035 0.15 1376
1378 4 77.502 191.66 -36.009 0.15 1377
1379 4 81.067 200.28 -38.383 0.15 1378
1380 4 87.386 204.53 -39.903 0.15 1379
1381 4 94.885 209.1 -43.952 0.15 1380
1382 4 101.77 217.07 -43.227 0.15 1381
1383 4 104.94 221.29 -44.402 0.15 1382
1384 4 104.99 225.62 -53.758 0.15 1383
1385 4 106.72 228.68 -56.903 0.15 1384
1386 4 108.96 230.65 -63.947 0.15 1385
1387 4 114.08 236.76 -71.068 0.15 1386
1388 4 11.341 24.027 -13.974 0.45 1308
1389 4 14.564 37.206 -27.935 0.45 1388
1390 4 25.236 53.991 -39.031 0.45 1389
1391 4 32.645 57.833 -47.191 0.35 1390
1392 4 45.434 62.373 -54.83 0.35 1391
1393 4 53.556 64.474 -63.682 0.35 1392
1394 4 60.921 66.586 -74.797 0.35 1393
1395 4 65.619 76.953 -86.164 0.15 1394
1396 4 67.414 82.575 -96.577 0.15 1395
1397 4 67.877 84.302 -102.66 0.15 1396
1398 4 76.545 86.426 -114.4 0.15 1397
1399 4 80.178 88.487 -119.26 0.15 1398
1400 4 83.896 91.478 -127.64 0.15 1399
1401 4 88.498 95.585 -135.15 0.15 1400
1402 4 95.872 100.53 -145.96 0.15 1401
1403 4 99.823 102.14 -152.04 0.15 1402
1404 4 104.68 104.81 -160.88 0.15 1403
1405 4 109.14 101.77 -172.03 0.15 1404
1406 4 68.655 87.848 -111.04 0.15 1397
1407 4 69.074 97.769 -126.86 0.15 1406
1408 4 76.529 106.06 -138.79 0.15 1407
1409 4 80.646 115.19 -148.38 0.15 1408
1410 4 82.439 120.62 -156.22 0.15 1409
1411 4 88.693 130.6 -164.81 0.15 1410
1412 4 90.987 141.02 -172.45 0.15 1411
1413 4 94.589 141.01 -178.79 0.15 1412
1414 4 100.43 145.31 -187.86 0.15 1413
1415 4 105.24 147.14 -193.71 0.15 1414
1416 4 109.21 147.38 -199.06 0.15 1415
1417 4 67.874 68.834 -84.951 0.15 1394
1418 4 69.642 69.972 -95.153 0.15 1417
1419 4 74.308 69.76 -104.79 0.15 1418
1420 4 78.777 69.164 -114.47 0.15 1419
1421 4 83.404 72.828 -121.21 0.15 1420
1422 4 62.689 69.547 -73.278 0.15 1393
1423 4 66.984 73.676 -77.28 0.15 1422
1424 4 75.133 79.912 -84.419 0.15 1423
1425 4 84.529 85.054 -87.849 0.15 1424
1426 4 93.652 86.9 -88.637 0.15 1425
1427 4 101.87 86.604 -86.119 0.15 1426
1428 4 108.27 88.361 -85.237 0.15 1427
1429 4 112.15 89.298 -81.732 0.15 1428
1430 4 118.4 95.245 -78.517 0.15 1429
1431 4 130.13 105.6 -79.127 0.15 1430
1432 4 140.68 112.33 -76.122 0.15 1431
1433 4 150.99 118.65 -76.345 0.15 1432
1434 4 156.17 122.71 -80.291 0.15 1433
1435 4 162.69 125.83 -86.038 0.15 1434
1436 4 10.5 13.5 2.5 1 1
1437 4 16 21 4 0.85 1436
1438 4 29.001 27.916 17.771 0.8 1437
1439 4 39.349 32.564 22.727 0.6 1438
1440 4 52.004 37.268 27.896 0.6 1439
1441 4 58.812 37.779 39.304 0.6 1440
1442 4 65.02 42.653 44.776 0.6 1441
1443 4 71.032 45.254 47.709 0.4 1442
1444 4 82.637 52.295 64.419 0.4 1443
1445 4 87.457 63.482 74.949 0.4 1444
1446 4 92.945 71.161 81.461 0.4 1445
1447 4 99.55 80.081 86.566 0.4 1446
1448 4 102.74 82.421 87.502 0.4 1447
1449 4 109.76 83.63 87.436 0.2 1448
1450 4 118.78 88.204 89.14 0.2 1449
1451 4 122.97 92.498 90.368 0.2 1450
1452 4 137.77 106.16 97.499 0.15 1451
1453 4 142.24 109.95 101.61 0.15 1452
1454 4 149 113.89 108.9 0.15 1453
1455 4 153.94 117.45 113.25 0.15 1454
1456 4 167.13 122.24 116.3 0.15 1455
1457 4 175.47 129 119.3 0.15 1456
1458 4 181.69 131.05 121.06 0.15 1457
1459 4 188.62 129.28 121.36 0.15 1458
1460 4 194.67 129.97 124.98 0.15 1459
1461 4 199.76 131.84 127.19 0.15 1460
1462 4 206.23 137.87 127.84 0.15 1461
1463 4 209.88 142.44 128.98 0.15 1462
1464 4 111.19 88.255 87.501 0.15 1448
1465 4 123.36 96.766 86.688 0.15 1464
1466 4 133.87 104.42 84.848 0.15 1465
1467 4 142.93 112.9 88.122 0.15 1466
1468 4 148.95 115.87 91.612 0.15 1467
1469 4 155.83 115.81 97.823 0.15 1468
1470 4 160.8 121.39 102.62 0.15 1469
1471 4 167.12 130.89 107.62 0.15 1470
1472 4 169.51 145.79 112.62 0.15 1471
1473 4 163.97 148.11 126.99 0.15 1472
1474 4 169.61 151.23 139.29 0.15 1473
1475 4 175.93 151.45 151.81 0.15 1474
1476 4 178.94 151.63 156.92 0.15 1475
1477 4 181.41 156.8 162.27 0.15 1476
1478 4 71.572 48.032 50.033 0.15 1442
1479 4 76.399 57.858 55.221 0.15 1478
1480 4 88.665 55.143 56.047 0.15 1479
1481 4 94.751 55.085 58.587 0.15 1480
1482 4 105.74 58.739 66.423 0.15 1481
1483 4 109.45 60.994 70.154 0.15 1482
1484 4 119.5 64.375 78.015 0.15 1483
1485 4 127.49 71.69 85.692 0.15 1484
1486 4 142.03 77.807 89.802 0.15 1485
1487 4 158.39 83.568 92.594 0.15 1486
1488 4 167.46 88.038 95.629 0.15 1487
1489 4 177.27 94.035 99.238 0.15 1488
1490 4 184.28 96.17 100.91 0.15 1489
1491 4 194.1 98.954 102.4 0.15 1490
1492 4 198.85 103.07 105.78 0.15 1491
1493 4 204.7 108.21 111.28 0.15 1492
1494 4 206.65 109.39 113.47 0.15 1493
1495 4 9 15 4 1.2 1
1496 4 13 20.5 5 0.85 1495
1497 4 19.433 23.529 5.829 0.85 1496
1498 4 27.853 26.753 8.945 0.85 1497
1499 4 39.99 27.043 12.428 0.85 1498
1500 4 48.582 23.872 15.321 0.6 1499
1501 4 55.001 23.708 15.159 0.6 1500
1502 4 66.23 24.028 16.178 0.6 1501
1503 4 72.644 22.998 18.425 0.6 1502
1504 4 76.439 22.785 19.944 0.6 1503
1505 4 87.406 23.702 23.832 0.4 1504
1506 4 101.8 27.842 32.445 0.2 1505
1507 4 111.45 28.516 37.098 0.2 1506
1508 4 116.55 28.498 38.902 0.2 1507
1509 4 125.92 29.23 41.566 0.2 1508
1510 4 134.85 30.335 44.782 0.2 1509
1511 4 142.97 31.731 48.369 0.2 1510
1512 4 151.22 25.935 46.004 0.2 1511
1513 4 160.91 25.623 42.134 0.2 1512
1514 4 168.06 26.497 39.612 0.2 1513
1515 4 174.91 21.883 40.535 0.2 1514
1516 4 181.29 19.385 39.289 0.2 1515
1517 4 192.42 12.357 34.901 0.2 1516
1518 4 198.14 10.818 30.07 0.15 1517
1519 4 209.31 8.929 27.164 0.15 1518
1520 4 217.92 5.474 24.331 0.15 1519
1521 4 227.07 3.705 20.896 0.15 1520
1522 4 237.07 -0.914 19.167 0.15 1521
1523 4 246.94 -3.85 18.741 0.15 1522
1524 4 258.34 -12.094 19.567 0.15 1523
1525 4 81.957 23.7 20.923 0.25 1504
1526 4 88.003 23.2 23.412 0.25 1525
1527 4 94.49 26.501 29.35 0.15 1526
1528 4 108.64 35.847 32.642 0.15 1527
1529 4 124.68 47.924 38.016 0.15 1528
1530 4 131.77 55.979 35.173 0.15 1529
1531 4 143.88 66.814 33.133 0.15 1530
1532 4 147.15 73.473 37.744 0.15 1531
1533 4 160.21 88.854 43.604 0.15 1532
1534 4 167.86 95.676 49.94 0.15 1533
1535 4 176.18 114.79 58.71 0.15 1534
1536 4 181.39 118.38 61.86 0.15 1535
1537 4 191.3 120.46 69.503 0.15 1536
1538 4 202.25 123.8 74.81 0.15 1537
1539 4 207.17 125.9 76.449 0.15 1538
1540 4 214.07 126.33 78.301 0.15 1539
1541 4 96.485 21.696 25.088 0.15 1526
1542 4 106.11 22.03 23.153 0.15 1541
1543 4 114.79 22.815 21.083 0.15 1542
1544 4 125.94 24.995 20.843 0.15 1543
1545 4 134.66 24.037 10.765 0.15 1544
1546 4 142.6 23.165 6.925 0.15 1545
1547 4 153.88 25.358 5.163 0.15 1546
1548 4 161.33 30.609 5.291 0.15 1547
1549 4 173.61 33.257 8.513 0.15 1548
1550 4 185.04 35.137 10.618 0.15 1549
1551 4 193.05 38.01 10.599 0.15 1550
1552 4 200.64 39.595 12.059 0.15 1551
1553 4 208.03 45.942 10.712 0.15 1552
1554 4 211.97 56.627 12.396 0.15 1553
1555 4 217.06 64.799 12.18 0.15 1554
1556 4 222.47 70.167 11.562 0.15 1555
1557 4 228.21 74.269 9.897 0.15 1556
1558 4 235.79 78.085 9.201 0.15 1557
1559 4 246.86 78.053 9.254 0.15 1558
1560 4 255.08 81.364 9.276 0.15 1559
1561 4 261.4 79.574 9.487 0.15 1560
1562 4 125 26.622 19.836 0.15 1543
1563 4 133.7 29.933 21.261 0.15 1562
1564 4 141.75 30.151 22.383 0.15 1563
1565 4 149.96 30.434 23.958 0.15 1564
1566 4 157.13 31.589 26.36 0.15 1565
1567 4 163.37 34.837 31.965 0.15 1566
1568 4 169.48 38.085 35.663 0.15 1567
1569 4 175.3 39.455 39.476 0.15 1568
1570 4 183.55 40.747 44.993 0.15 1569
1571 4 191.76 45.531 49.862 0.15 1570
1572 4 198.44 48.009 52.407 0.15 1571
1573 4 209.39 52.304 57.006 0.15 1572
1574 4 223.88 50.022 61.48 0.15 1573
1575 4 238.7 48.999 60.642 0.15 1574
1576 4 249.42 50.759 60.001 0.15 1575
1577 4 260.39 57.01 62.658 0.15 1576
1578 4 31.348 33.451 3.311 0.15 1497
1579 4 41.315 42.016 0.386 0.15 1578
1580 4 53.036 42.227 -3.981 0.15 1579
1581 4 72.695 38.962 -9.844 0.15 1580
1582 4 92.783 35.649 -17.243 0.15 1581
1583 4 113.99 34.556 -28.174 0.15 1582
1584 4 127.02 37.998 -33.482 0.15 1583
1585 4 139.08 46.393 -39.838 0.15 1584
1586 4 158.07 55.821 -47.005 0.15 1585
1587 4 172.1 67.812 -50.85 0.15 1586
1588 4 185.33 72.714 -48.208 0.15 1587
1589 4 194.1 75.397 -47.25 0.15 1588
1590 4 207.23 89.583 -50.584 0.15 1589
1591 4 215.65 106 -52.506 0.15 1590
1592 4 221.77 113.27 -52.632 0.15 1591
1593 4 209.31 82.899 -43.554 0.15 1589
1594 4 220.65 88.043 -43.875 0.15 1593
1595 4 240 92.581 -45.13 0.15 1594
1596 4 247.29 91.771 -43.022 0.15 1595
1597 4 259.83 92.721 -41.84 0.15 1596
1598 4 268.06 89.862 -41.306 0.15 1597
1599 4 273.14 89.643 -41.919 0.15 1598
