# Supplementary material for: Influence of extracellular oscillations on neural communication: a computational perspective
Source: Front Comput Neurosci. 2014 Feb 7;8:9. doi: 10.3389/fncom.2014.00009 (PMC3916728; doi:10.3389/fncom.2014.00009)
Supplement: Supplementary file 4 [file DataSheet1.ZIP › influence_of_extracellular_oscillations/distr.mod]

TITLE ...just to store peak membrane voltage
: M.Migliore June 2001

UNITS {
	(mA) = (milliamp)
	(mV) = (millivolt)

}

PARAMETER {
	v (mV)
}


NEURON {
	SUFFIX ds
        RANGE vmax
}

ASSIGNED {
	vmax
}

INITIAL {
	vmax=v
}


BREAKPOINT {
	if (v>vmax) {vmax=v}
}
