# Supplementary material for: Influence of extracellular oscillations on neural communication: a computational perspective
Source: Front Comput Neurosci. 2014 Feb 7;8:9. doi: 10.3389/fncom.2014.00009 (PMC3916728; doi:10.3389/fncom.2014.00009)
Supplement: Supplementary file 4 [file DataSheet1.ZIP › influence_of_extracellular_oscillations/extracell11.ses]

{load_file("nrngui.hoc")}
objectvar save_window_, rvp_
objectvar scene_vector_[5]
objectvar ocbox_, ocbox_list_, scene_, scene_list_
{ocbox_list_ = new List()  scene_list_ = new List()}
{pwman_place(0,0,0)}
{
save_window_ = new Shape(0)
save_window_.size(-381.763,463.312,-635.388,209.688)
scene_vector_[2] = save_window_
{save_window_.view(-381.763, -635.388, 845.075, 845.075, 100, 246, 200.7, 200.8)}
}
{
save_window_ = new Graph(0)
save_window_.size(0,1100,-80,40)
scene_vector_[3] = save_window_
{save_window_.view(0, -80, 1100, 120, 1728, 90, 300.6, 200.8)}
graphList[0].append(save_window_)
save_window_.save_name("graphList[0].")
save_window_.addexpr("v(.5)", 1, 1, 0.8, 0.9, 2)
}
{
save_window_ = new Graph(0)
save_window_.size(0,1000,-80,40)
scene_vector_[4] = save_window_
{save_window_.view(0, -80, 1000, 120, 494, 147, 300.6, 200.8)}
graphList[0].append(save_window_)
save_window_.save_name("graphList[0].")
save_window_.addexpr("v(.5)", 1, 1, 0.8, 0.9, 2)
save_window_.addvar("Cell[0].soma[0].e_extracellular( 0.5 )", 2, 1, 0.8, 0.9, 2)
}
objectvar scene_vector_[1]
{doNotify()}
