# Supplementary material for: Influence of extracellular oscillations on neural communication: a computational perspective
Source: Front Comput Neurosci. 2014 Feb 7;8:9. doi: 10.3389/fncom.2014.00009 (PMC3916728; doi:10.3389/fncom.2014.00009)
Supplement: Supplementary file 4 [file DataSheet1.ZIP › influence_of_extracellular_oscillations/filename.txt]

cell_a.swc
cell_b.swc
cell_c.swc
cell_d.swc
cell_e.swc
cell_f.swc
cell_g.swc
cell_h.swc
cell_i.swc
cell_j.swc
cell_k.swc
cell_l.swc
cell_m.swc
cell_n.swc
cell_o.swc
cell_p.swc
cell_q.swc
cell_r.swc
cell_s.swc
cell_t.swc
cell_u.swc
cell_v.swc
cell_w.swc
cell_x.swc
