# Supplementary material for: Influence of extracellular oscillations on neural communication: a computational perspective
Source: Front Comput Neurosci. 2014 Feb 7;8:9. doi: 10.3389/fncom.2014.00009 (PMC3916728; doi:10.3389/fncom.2014.00009)
Supplement: Supplementary file 4 [file DataSheet1.ZIP › influence_of_extracellular_oscillations/init_pyramidal.hoc]

//This is the main function which calls function for creating cells described in morphology files, function for generating proper
//and function for adding extracellular oscillations. 
//For details see: [Influence of extracellular oscillations on neural communication: a computational perspective, Z. Tiganj, S. Chevallier
// and E. Monacelli]
iteration_counter=0
load_file("read_swc.hoc") //read_swc.hoc will load morphology files stored in swc format
objref general, cell, shape, import, morph, cell, syn[10000], recv, rect, recvext

tstop =1000 
steps_per_ms = 20
dt = 0.05
NUMPTS = tstop / dt +1
objref tvec
tvec=new Vector(4*NUMPTS)
j=0
for(i=0; i<= 2 * tstop ; i=i+dt){
	tvec.x[j]=i
	tvec.x[j+1]=i
	j=j+2
}

cell = new Cell()

// results will be stored in output.txt
objref savdata
savdata = new File()
savdata.wopen("output.txt")
objref tempmatrix
tempmatrix = new Matrix()
tempmatrix.resize(1,tstop)

// simple function to round numbers
func round() {
  if (int($1)>0) {
	return int($1+0.5)
  } else {
	return 1
  }
}

// read name of a morphology file from filename.txt
strdef filename
general = new File()
general.ropen("filename.txt")

load_file("pyramidal_physiology_ca3b.hoc") //setting physiological parameters
load_file("add_stim.hoc") //adding extracellular oscillations
	
//this demo is done only on a single morpholgy so the simulation time does not take too long
general.scanstr(filename)

// create cell described in the morphology file
morph = new Import3d_SWC_read()
morph.input(filename)
import = new Import3d_GUI(morph, 0)
execute("forall delete_section()", cell)
import.instantiate(cell)
shape = new Shape(cell.all)
physiology() //setting physiological parameters
runtime=startsw()
add_stim() //adding extracellular oscillations
print "runtime", startsw()-runtime


general.close() //close the file that contains filenames
tempmatrix.fprint(savdata, "% f")
savdata.close()  //close the file that contains the output data
