# Supplementary material for: Influence of extracellular oscillations on neural communication: a computational perspective
Source: Front Comput Neurosci. 2014 Feb 7;8:9. doi: 10.3389/fncom.2014.00009 (PMC3916728; doi:10.3389/fncom.2014.00009)
Supplement: Supplementary file 4 [file DataSheet1.ZIP › influence_of_extracellular_oscillations/pyramidal_physiology_ca3b.hoc]

// Modified from ca3b-cell1zr.hoc published in 
//[Distinct classes of pyramidal cells exhibit mutually exclusive firing patterns in hippocampal area CA3b 
//Hemond P, Epstein D, Boley A, Migliore M, Ascoli GA, Jaffe DB. Hippocampus 2008;18(4):411-24. doi: 10.1002/hipo.20404.]
//Name in ModelDB: CA3 pyramidal neuron: firing properties (Hemond et al. 2008)
//Web address: http://senselab.med.yale.edu/modeldb/showmodel.asp?model=101629&file=%5Cca3b%5Cca3b-cell1zr.ses

proc physiology() {

Vrest = -64
celsius = 35.0


Rm = 25370
Cm    = 1.41
RaAll= 150 
AXONM = 5

gna =  .0
gkdr = 0.0
KMULT =  0.0
gkm=0
gkd=0.0
gc=0
gcal=gc
gcan=gc
gcat=gc
gKc=0
gahp=0
ghd=0.00001

forall { insert pas area(.5)}

forsec "dend" { 
	insert ds
	insert hd 
    insert na3 
    insert kdr 
	insert kap 
	insert cacum depth_cacum=diam/2
	insert cal 
	insert can 
	insert cat 
	insert cagk  
	insert KahpM95 
}

forsec "apic" { 
	insert ds
	insert hd 
	insert na3 
	insert kdr 
	insert kap 
	insert cacum depth_cacum=diam/2
	insert cal 
	insert can 
	insert cat 
	insert cagk  
	insert KahpM95 
}

forsec "soma" { 
	insert ds
	insert hd 
	insert na3 
	insert kdr 
	insert kap 
	insert km
	insert kd
	insert cacum depth_cacum=diam/2
	insert cal 
	insert can 
	insert cat 
	insert cagk  
	insert KahpM95 
}

 forsec "axon" {   
	insert na3 
	insert kdr 
	insert kap 
} 

forall {
	v=Vrest 
	e_pas=Vrest 
	g_pas = 1/Rm 
	Ra=RaAll 
	cm=Cm 
	ek=-90 
	ena=55
}


forsec "axon" Ra=RaAll/3
forall if(ismembrane("hd")) { ehd_hd=-30}


gna =  .022
gkdr = 0.01
KMULTP =  0.02
gc=1.e-5
gKc=0
gkm=0.0
gkd=0.0
gahp=0.0


gcal=gc
gcan=gc
gcat=gc

access Cell[0].soma[0] 
	forall {
	v=Vrest 
	e_pas=Vrest
	if (ismembrane("cal")) {
		gcalbar_cal=gc
		gcanbar_can=gc
		gcatbar_cat=gc
		gbar_cagk= gKc 
		gbar_KahpM95 = gahp 
	}
}

 forsec "axon" {   
	gbar_na3=gna*AXONM 
	gkdrbar_kdr=gkdr 
	gkabar_kap = KMULTP  
	sh_kap=0
} 

forsec "soma" {   
	ghdbar_hd=ghd
	gbar_na3=gna  
	gkdrbar_kdr=gkdr 
	gkabar_kap = KMULTP 
	gbar_km= gkm
	gkdbar_kd = gkd
}

forsec "dend" {  
	ghdbar_hd=ghd
	gbar_na3=gna 
	gkdrbar_kdr=gkdr
	gkabar_kap=KMULTP
}
				
forsec "apic" {
	ghdbar_hd=ghd
	gbar_na3=gna 
	gkdrbar_kdr=gkdr
	gkabar_kap=KMULTP
}

forall for(x) {
if (ismembrane("cal"))  { e_pas(x)=v(x)+(i_hd(x)+ina(x)+ik(x)+ica(x))/g_pas(x)
	} else {
	e_pas(x)=v(x)+(ina(x)+ik(x))/g_pas(x)
	}
}
	
}
