# Supplementary material for: Influence of extracellular oscillations on neural communication: a computational perspective
Source: Front Comput Neurosci. 2014 Feb 7;8:9. doi: 10.3389/fncom.2014.00009 (PMC3916728; doi:10.3389/fncom.2014.00009)
Supplement: Supplementary file 4 [file DataSheet1.ZIP › influence_of_extracellular_oscillations/readme.txt]

Example of a simulation from [Influence of extracellular oscillations on neural communication: a computational perspective, Z. Tiganj, S. Chevallier and E. Monacelli].
 
The code is tested with NEURON 7.3 (http://www.neuron.yale.edu/).

To run the simulation first compile the files and then run init_pyramidal.hoc. It takes about 5 minutes for the simulation to end. The results will be displayed graphically and saved into file output.txt. 

unix/linux
----------
Compile the mod files with "nrnivmodl mechanism", then run "init_pyramidal.hoc"

mswin
-----
Compile the mod files with mknrndll. Double click on init_pyramidal.hoc in windows explorer.
