# Supplementary material for: Influence of extracellular oscillations on neural communication: a computational perspective
Source: Front Comput Neurosci. 2014 Feb 7;8:9. doi: 10.3389/fncom.2014.00009 (PMC3916728; doi:10.3389/fncom.2014.00009)
Supplement: Supplementary file 4 [file DataSheet1.ZIP › influence_of_extracellular_oscillations/read_swc.hoc]

// This code is taken from a discussion on http://www.neuron.yale.edu/phpbb/viewtopic.php?f=13&t=2272 
{ load_file("nrngui.hoc")}
{ load_file("import3d.hoc")}

begintemplate Cell
public soma, axon, dend, apic         
create soma[1], axon[1], dend[1], apic[1]
public all, somatic, axonal, basal, apical 
objref all, somatic, axonal, basal, apical
proc init() {
    all = new SectionList()
    somatic = new SectionList()
    axonal = new SectionList()
    basal = new SectionList()
    apical = new SectionList()
}
endtemplate Cell
